# Supplementary material for: Landscaping the Nitazene Scaffold to Identify Novel Mu-Opioid Receptor Modulators: From Molecular Design and Chemical Synthesis to Pharmacological Profiling
Source: J Med Chem. 2026 Jul 6;69(14):16658–76. doi: 10.1021/acs.jmedchem.6c00283 (PMC13403233; doi:10.1021/acs.jmedchem.6c00283)
Supplement: Supplementary file 1 [file jm6c00283_si_001.pdb]

ATOM      1  N   GLY A  52     -27.983 -24.244  -9.178  1.00 -0.82           N  
ATOM      2  CA  GLY A  52     -27.034 -23.114  -9.140  1.00  0.04           C  
ATOM      3  C   GLY A  52     -26.539 -22.588 -10.480  1.00  0.62           C  
ATOM      4  O   GLY A  52     -25.416 -22.115 -10.571  1.00 -0.50           O  
ATOM      5  N   HIS A  54     -25.944 -20.123 -13.915  1.00 -0.46           N  
ATOM      6  CA  HIS A  54     -25.705 -18.673 -14.003  1.00  0.04           C  
ATOM      7  C   HIS A  54     -25.643 -18.080 -15.408  1.00  0.62           C  
ATOM      8  O   HIS A  54     -26.386 -17.142 -15.655  1.00 -0.50           O  
ATOM      9  CB  HIS A  54     -24.429 -18.355 -13.175  1.00 -0.10           C  
ATOM     10  CG  HIS A  54     -24.514 -17.073 -12.389  1.00 -0.03           C  
ATOM     11  CD2 HIS A  54     -23.718 -15.989 -12.486  1.00  0.20           C  
ATOM     12  ND1 HIS A  54     -25.424 -16.889 -11.461  1.00 -0.15           N  
ATOM     13  CE1 HIS A  54     -25.273 -15.718 -10.933  1.00  0.24           C  
ATOM     14  NE2 HIS A  54     -24.300 -15.138 -11.480  1.00 -0.50           N  
ATOM     15  N   SER A  55     -24.809 -18.552 -16.366  1.00 -0.46           N  
ATOM     16  CA  SER A  55     -24.890 -18.010 -17.738  1.00  0.04           C  
ATOM     17  C   SER A  55     -25.889 -18.815 -18.538  1.00  0.62           C  
ATOM     18  O   SER A  55     -26.831 -18.271 -19.091  1.00 -0.50           O  
ATOM     19  CB  SER A  55     -23.574 -18.069 -18.552  1.00  0.02           C  
ATOM     20  OG  SER A  55     -23.266 -19.441 -18.870  1.00 -0.55           O  
ATOM     21  N   LEU A  56     -25.719 -20.150 -18.607  1.00 -0.46           N  
ATOM     22  CA  LEU A  56     -26.740 -21.002 -19.225  1.00  0.04           C  
ATOM     23  C   LEU A  56     -27.965 -21.025 -18.333  1.00  0.62           C  
ATOM     24  O   LEU A  56     -28.194 -21.995 -17.621  1.00 -0.50           O  
ATOM     25  CB  LEU A  56     -26.126 -22.396 -19.525  1.00 -0.06           C  
ATOM     26  CG  LEU A  56     -27.098 -23.526 -19.977  1.00 -0.01           C  
ATOM     27  CD1 LEU A  56     -28.061 -23.069 -21.103  1.00 -0.11           C  
ATOM     28  CD2 LEU A  56     -26.256 -24.746 -20.445  1.00 -0.11           C  
ATOM     29  N   PRO A  58     -31.260 -22.214 -18.153  1.00 -0.23           N  
ATOM     30  CA  PRO A  58     -31.773 -23.198 -19.099  1.00  0.04           C  
ATOM     31  C   PRO A  58     -32.781 -22.752 -20.138  1.00  0.53           C  
ATOM     32  O   PRO A  58     -33.343 -21.680 -19.987  1.00 -0.50           O  
ATOM     33  CB  PRO A  58     -32.445 -24.147 -18.096  1.00 -0.12           C  
ATOM     34  CG  PRO A  58     -31.551 -24.082 -16.844  1.00 -0.12           C  
ATOM     35  CD  PRO A  58     -31.244 -22.573 -16.737  1.00 -0.01           C  
ATOM     36  N   GLN A  59     -33.018 -23.548 -21.209  1.00 -0.46           N  
ATOM     37  CA  GLN A  59     -33.916 -23.130 -22.299  1.00  0.04           C  
ATOM     38  C   GLN A  59     -34.705 -24.264 -22.956  1.00  0.62           C  
ATOM     39  O   GLN A  59     -34.715 -24.382 -24.174  1.00 -0.50           O  
ATOM     40  CB  GLN A  59     -33.072 -22.333 -23.339  1.00 -0.10           C  
ATOM     41  CG  GLN A  59     -32.609 -20.924 -22.869  1.00 -0.10           C  
ATOM     42  CD  GLN A  59     -33.761 -19.985 -22.611  1.00  0.68           C  
ATOM     43  NE2 GLN A  59     -34.303 -19.842 -21.399  1.00 -0.87           N  
ATOM     44  OE1 GLN A  59     -34.211 -19.347 -23.544  1.00 -0.47           O  
ATOM     45  N   THR A  60     -35.404 -25.123 -22.183  1.00 -0.46           N  
ATOM     46  CA  THR A  60     -36.410 -26.045 -22.750  1.00  0.04           C  
ATOM     47  C   THR A  60     -37.705 -25.916 -21.962  1.00  0.62           C  
ATOM     48  O   THR A  60     -37.909 -26.662 -21.019  1.00 -0.50           O  
ATOM     49  CB  THR A  60     -35.942 -27.527 -22.746  1.00  0.17           C  
ATOM     50  CG2 THR A  60     -34.750 -27.733 -23.713  1.00 -0.19           C  
ATOM     51  OG1 THR A  60     -35.510 -27.926 -21.435  1.00 -0.55           O  
ATOM     52  N   GLY A  61     -38.664 -25.006 -22.255  1.00 -0.46           N  
ATOM     53  CA  GLY A  61     -38.802 -24.308 -23.543  1.00  0.04           C  
ATOM     54  C   GLY A  61     -37.703 -23.400 -24.064  1.00  0.62           C  
ATOM     55  O   GLY A  61     -36.968 -22.798 -23.298  1.00 -0.50           O  
ATOM     56  N   SER A  62     -37.609 -23.283 -25.408  1.00 -0.46           N  
ATOM     57  CA  SER A  62     -36.564 -22.494 -26.072  1.00  0.04           C  
ATOM     58  C   SER A  62     -37.122 -21.239 -26.729  1.00  0.62           C  
ATOM     59  O   SER A  62     -38.328 -21.175 -26.917  1.00 -0.50           O  
ATOM     60  CB  SER A  62     -36.004 -23.476 -27.137  1.00  0.02           C  
ATOM     61  OG  SER A  62     -37.136 -23.955 -27.891  1.00 -0.55           O  
ATOM     62  N   PRO A  63     -36.335 -20.188 -27.085  1.00 -0.23           N  
ATOM     63  CA  PRO A  63     -36.948 -19.011 -27.693  1.00  0.04           C  
ATOM     64  C   PRO A  63     -37.330 -19.237 -29.136  1.00  0.53           C  
ATOM     65  O   PRO A  63     -36.994 -20.269 -29.694  1.00 -0.50           O  
ATOM     66  CB  PRO A  63     -35.766 -18.014 -27.608  1.00 -0.12           C  
ATOM     67  CG  PRO A  63     -34.529 -18.932 -27.729  1.00 -0.12           C  
ATOM     68  CD  PRO A  63     -34.897 -20.145 -26.845  1.00 -0.01           C  
ATOM     69  N   SER A  64     -38.015 -18.266 -29.778  1.00 -0.46           N  
ATOM     70  CA  SER A  64     -38.298 -18.384 -31.211  1.00  0.04           C  
ATOM     71  C   SER A  64     -37.262 -17.614 -31.994  1.00  0.62           C  
ATOM     72  O   SER A  64     -36.615 -16.735 -31.442  1.00 -0.50           O  
ATOM     73  CB  SER A  64     -39.702 -17.815 -31.542  1.00  0.02           C  
ATOM     74  OG  SER A  64     -39.686 -16.368 -31.521  1.00 -0.55           O  
ATOM     75  N   MET A  65     -37.058 -17.880 -33.303  1.00 -0.46           N  
ATOM     76  CA  MET A  65     -36.108 -17.045 -34.043  1.00  0.04           C  
ATOM     77  C   MET A  65     -36.352 -15.570 -33.764  1.00  0.62           C  
ATOM     78  O   MET A  65     -35.398 -14.827 -33.577  1.00 -0.50           O  
ATOM     79  CB  MET A  65     -36.201 -17.341 -35.566  1.00 -0.15           C  
ATOM     80  CG  MET A  65     -35.335 -16.371 -36.420  1.00 -0.05           C  
ATOM     81  SD  MET A  65     -33.612 -16.214 -35.832  1.00  0.74           S  
ATOM     82  CE  MET A  65     -32.976 -17.899 -36.087  1.00 -0.13           C  
ATOM     83 LPD1 MET A  65     -33.266 -15.761 -36.200  1.00 -0.38          LP  
ATOM     84 LPD2 MET A  65     -33.589 -16.038 -35.176  1.00 -0.38          LP  
ATOM     85  N   VAL A  66     -37.631 -15.138 -33.730  1.00 -0.46           N  
ATOM     86  CA  VAL A  66     -37.921 -13.744 -33.389  1.00  0.04           C  
ATOM     87  C   VAL A  66     -37.548 -13.448 -31.951  1.00  0.62           C  
ATOM     88  O   VAL A  66     -36.795 -12.513 -31.727  1.00 -0.50           O  
ATOM     89  CB  VAL A  66     -39.404 -13.349 -33.656  1.00 -0.01           C  
ATOM     90  CG1 VAL A  66     -39.700 -11.905 -33.157  1.00 -0.09           C  
ATOM     91  CG2 VAL A  66     -39.739 -13.458 -35.171  1.00 -0.09           C  
ATOM     92  N   THR A  67     -38.019 -14.191 -30.923  1.00 -0.46           N  
ATOM     93  CA  THR A  67     -37.633 -13.793 -29.557  1.00  0.04           C  
ATOM     94  C   THR A  67     -36.129 -13.859 -29.412  1.00  0.62           C  
ATOM     95  O   THR A  67     -35.537 -12.948 -28.849  1.00 -0.50           O  
ATOM     96  CB  THR A  67     -38.285 -14.493 -28.332  1.00  0.17           C  
ATOM     97  CG2 THR A  67     -39.830 -14.386 -28.367  1.00 -0.19           C  
ATOM     98  OG1 THR A  67     -37.932 -15.883 -28.236  1.00 -0.55           O  
ATOM     99  N   ALA A  68     -35.460 -14.898 -29.953  1.00 -0.46           N  
ATOM    100  CA  ALA A  68     -33.994 -14.891 -29.959  1.00  0.04           C  
ATOM    101  C   ALA A  68     -33.458 -13.628 -30.620  1.00  0.62           C  
ATOM    102  O   ALA A  68     -32.646 -12.928 -30.030  1.00 -0.50           O  
ATOM    103  CB  ALA A  68     -33.445 -16.153 -30.673  1.00 -0.10           C  
ATOM    104  N   ILE A  69     -33.903 -13.280 -31.852  1.00 -0.46           N  
ATOM    105  CA  ILE A  69     -33.466 -11.999 -32.430  1.00  0.04           C  
ATOM    106  C   ILE A  69     -33.801 -10.859 -31.490  1.00  0.62           C  
ATOM    107  O   ILE A  69     -32.913 -10.096 -31.140  1.00 -0.50           O  
ATOM    108  CB  ILE A  69     -34.036 -11.709 -33.853  1.00 -0.01           C  
ATOM    109  CG1 ILE A  69     -33.360 -12.651 -34.897  1.00 -0.05           C  
ATOM    110  CG2 ILE A  69     -33.841 -10.213 -34.244  1.00 -0.09           C  
ATOM    111  CD1 ILE A  69     -34.089 -12.686 -36.267  1.00 -0.09           C  
ATOM    112  N   THR A  70     -35.060 -10.683 -31.044  1.00 -0.46           N  
ATOM    113  CA  THR A  70     -35.353  -9.583 -30.112  1.00  0.04           C  
ATOM    114  C   THR A  70     -34.392  -9.587 -28.944  1.00  0.62           C  
ATOM    115  O   THR A  70     -33.804  -8.567 -28.616  1.00 -0.50           O  
ATOM    116  CB  THR A  70     -36.795  -9.651 -29.539  1.00  0.17           C  
ATOM    117  CG2 THR A  70     -37.099  -8.470 -28.581  1.00 -0.19           C  
ATOM    118  OG1 THR A  70     -37.702  -9.594 -30.652  1.00 -0.55           O  
ATOM    119  N   ILE A  71     -34.192 -10.742 -28.280  1.00 -0.46           N  
ATOM    120  CA  ILE A  71     -33.255 -10.780 -27.149  1.00  0.04           C  
ATOM    121  C   ILE A  71     -31.850 -10.419 -27.600  1.00  0.62           C  
ATOM    122  O   ILE A  71     -31.200  -9.569 -27.001  1.00 -0.50           O  
ATOM    123  CB  ILE A  71     -33.344 -12.154 -26.421  1.00 -0.01           C  
ATOM    124  CG1 ILE A  71     -34.732 -12.278 -25.717  1.00 -0.05           C  
ATOM    125  CG2 ILE A  71     -32.171 -12.309 -25.413  1.00 -0.09           C  
ATOM    126  CD1 ILE A  71     -35.114 -13.740 -25.373  1.00 -0.09           C  
ATOM    127  N   MET A  72     -31.328 -11.021 -28.689  1.00 -0.46           N  
ATOM    128  CA  MET A  72     -30.027 -10.565 -29.189  1.00  0.04           C  
ATOM    129  C   MET A  72     -30.065  -9.072 -29.480  1.00  0.62           C  
ATOM    130  O   MET A  72     -29.125  -8.365 -29.144  1.00 -0.50           O  
ATOM    131  CB  MET A  72     -29.596 -11.357 -30.455  1.00 -0.15           C  
ATOM    132  CG  MET A  72     -28.117 -11.094 -30.869  1.00 -0.05           C  
ATOM    133  SD  MET A  72     -27.673  -9.355 -31.228  1.00  0.74           S  
ATOM    134  CE  MET A  72     -28.710  -9.007 -32.684  1.00 -0.13           C  
ATOM    135 LPD1 MET A  72     -27.830  -8.948 -30.708  1.00 -0.38          LP  
ATOM    136 LPD2 MET A  72     -27.013  -9.292 -31.372  1.00 -0.38          LP  
ATOM    137  N   ALA A  73     -31.117  -8.552 -30.140  1.00 -0.46           N  
ATOM    138  CA  ALA A  73     -31.196  -7.111 -30.400  1.00  0.04           C  
ATOM    139  C   ALA A  73     -31.180  -6.343 -29.093  1.00  0.62           C  
ATOM    140  O   ALA A  73     -30.385  -5.426 -28.954  1.00 -0.50           O  
ATOM    141  CB  ALA A  73     -32.454  -6.752 -31.234  1.00 -0.10           C  
ATOM    142  N   LEU A  74     -32.017  -6.716 -28.099  1.00 -0.46           N  
ATOM    143  CA  LEU A  74     -31.891  -6.088 -26.781  1.00  0.04           C  
ATOM    144  C   LEU A  74     -30.443  -6.170 -26.335  1.00  0.62           C  
ATOM    145  O   LEU A  74     -29.850  -5.136 -26.067  1.00 -0.50           O  
ATOM    146  CB  LEU A  74     -32.796  -6.712 -25.679  1.00 -0.06           C  
ATOM    147  CG  LEU A  74     -34.328  -6.494 -25.868  1.00 -0.01           C  
ATOM    148  CD1 LEU A  74     -35.108  -7.338 -24.819  1.00 -0.11           C  
ATOM    149  CD2 LEU A  74     -34.739  -5.000 -25.729  1.00 -0.11           C  
ATOM    150  N   TYR A  75     -29.802  -7.357 -26.259  1.00 -0.46           N  
ATOM    151  CA  TYR A  75     -28.387  -7.351 -25.868  1.00  0.04           C  
ATOM    152  C   TYR A  75     -27.564  -6.391 -26.715  1.00  0.62           C  
ATOM    153  O   TYR A  75     -26.854  -5.558 -26.163  1.00 -0.50           O  
ATOM    154  CB  TYR A  75     -27.722  -8.751 -25.918  1.00 -0.10           C  
ATOM    155  CG  TYR A  75     -28.128  -9.639 -24.729  1.00 -0.03           C  
ATOM    156  CD1 TYR A  75     -27.764  -9.262 -23.432  1.00 -0.00           C  
ATOM    157  CD2 TYR A  75     -28.840 -10.828 -24.920  1.00 -0.00           C  
ATOM    158  CE1 TYR A  75     -28.147 -10.040 -22.336  1.00 -0.26           C  
ATOM    159  CE2 TYR A  75     -29.155 -11.646 -23.829  1.00 -0.26           C  
ATOM    160  CZ  TYR A  75     -28.824 -11.243 -22.536  1.00  0.46           C  
ATOM    161  OH  TYR A  75     -29.179 -12.043 -21.453  1.00 -0.53           O  
ATOM    162  N   SER A  76     -27.625  -6.468 -28.062  1.00 -0.46           N  
ATOM    163  CA  SER A  76     -26.864  -5.506 -28.866  1.00  0.04           C  
ATOM    164  C   SER A  76     -27.201  -4.087 -28.450  1.00  0.62           C  
ATOM    165  O   SER A  76     -26.315  -3.330 -28.091  1.00 -0.50           O  
ATOM    166  CB  SER A  76     -27.076  -5.600 -30.403  1.00  0.02           C  
ATOM    167  OG  SER A  76     -26.536  -6.829 -30.941  1.00 -0.55           O  
ATOM    168  N   ILE A  77     -28.481  -3.673 -28.481  1.00 -0.46           N  
ATOM    169  CA  ILE A  77     -28.806  -2.280 -28.138  1.00  0.04           C  
ATOM    170  C   ILE A  77     -28.342  -1.984 -26.723  1.00  0.62           C  
ATOM    171  O   ILE A  77     -27.596  -1.045 -26.475  1.00 -0.50           O  
ATOM    172  CB  ILE A  77     -30.334  -2.008 -28.309  1.00 -0.01           C  
ATOM    173  CG1 ILE A  77     -30.746  -2.127 -29.812  1.00 -0.05           C  
ATOM    174  CG2 ILE A  77     -30.721  -0.616 -27.730  1.00 -0.09           C  
ATOM    175  CD1 ILE A  77     -32.274  -2.310 -30.020  1.00 -0.09           C  
ATOM    176  N   VAL A  78     -28.774  -2.812 -25.750  1.00 -0.46           N  
ATOM    177  CA  VAL A  78     -28.400  -2.591 -24.350  1.00  0.04           C  
ATOM    178  C   VAL A  78     -26.893  -2.477 -24.219  1.00  0.62           C  
ATOM    179  O   VAL A  78     -26.419  -1.521 -23.616  1.00 -0.50           O  
ATOM    180  CB  VAL A  78     -28.951  -3.735 -23.443  1.00 -0.01           C  
ATOM    181  CG1 VAL A  78     -28.371  -3.720 -22.002  1.00 -0.09           C  
ATOM    182  CG2 VAL A  78     -30.505  -3.697 -23.348  1.00 -0.09           C  
ATOM    183  N   CYS A  79     -26.102  -3.432 -24.761  1.00 -0.46           N  
ATOM    184  CA  CYS A  79     -24.645  -3.321 -24.641  1.00  0.04           C  
ATOM    185  C   CYS A  79     -24.054  -2.243 -25.527  1.00  0.62           C  
ATOM    186  O   CYS A  79     -23.132  -1.588 -25.072  1.00 -0.50           O  
ATOM    187  CB  CYS A  79     -23.919  -4.652 -24.969  1.00 -0.06           C  
ATOM    188  SG  CYS A  79     -22.144  -4.461 -24.540  1.00  0.83           S  
ATOM    189 LPG1 CYS A  79     -21.841  -3.986 -24.918  1.00 -0.48          LP  
ATOM    190 LPG2 CYS A  79     -22.056  -4.318 -23.882  1.00 -0.48          LP  
ATOM    191  N   VAL A  80     -24.508  -2.054 -26.781  1.00 -0.46           N  
ATOM    192  CA  VAL A  80     -23.947  -0.983 -27.614  1.00  0.04           C  
ATOM    193  C   VAL A  80     -24.267   0.354 -26.984  1.00  0.62           C  
ATOM    194  O   VAL A  80     -23.359   1.139 -26.762  1.00 -0.50           O  
ATOM    195  CB  VAL A  80     -24.439  -1.028 -29.092  1.00 -0.01           C  
ATOM    196  CG1 VAL A  80     -24.022   0.255 -29.866  1.00 -0.09           C  
ATOM    197  CG2 VAL A  80     -23.868  -2.280 -29.818  1.00 -0.09           C  
ATOM    198  N   VAL A  81     -25.539   0.651 -26.635  1.00 -0.46           N  
ATOM    199  CA  VAL A  81     -25.791   1.904 -25.907  1.00  0.04           C  
ATOM    200  C   VAL A  81     -24.971   1.859 -24.631  1.00  0.62           C  
ATOM    201  O   VAL A  81     -24.248   2.793 -24.314  1.00 -0.50           O  
ATOM    202  CB  VAL A  81     -27.294   2.167 -25.598  1.00 -0.01           C  
ATOM    203  CG1 VAL A  81     -27.460   3.485 -24.786  1.00 -0.09           C  
ATOM    204  CG2 VAL A  81     -28.126   2.273 -26.908  1.00 -0.09           C  
ATOM    205  N   GLY A  82     -25.059   0.726 -23.892  1.00 -0.46           N  
ATOM    206  CA  GLY A  82     -24.209   0.528 -22.716  1.00  0.04           C  
ATOM    207  C   GLY A  82     -22.769   0.960 -22.871  1.00  0.62           C  
ATOM    208  O   GLY A  82     -22.270   1.724 -22.058  1.00 -0.50           O  
ATOM    209  N   LEU A  83     -22.061   0.448 -23.894  1.00 -0.46           N  
ATOM    210  CA  LEU A  83     -20.681   0.889 -24.131  1.00  0.04           C  
ATOM    211  C   LEU A  83     -20.662   2.288 -24.710  1.00  0.62           C  
ATOM    212  O   LEU A  83     -19.974   3.150 -24.184  1.00 -0.50           O  
ATOM    213  CB  LEU A  83     -19.960  -0.098 -25.092  1.00 -0.06           C  
ATOM    214  CG  LEU A  83     -19.730  -1.499 -24.449  1.00 -0.01           C  
ATOM    215  CD1 LEU A  83     -19.477  -2.561 -25.556  1.00 -0.11           C  
ATOM    216  CD2 LEU A  83     -18.521  -1.479 -23.472  1.00 -0.11           C  
ATOM    217  N   PHE A  84     -21.411   2.554 -25.799  1.00 -0.46           N  
ATOM    218  CA  PHE A  84     -21.351   3.880 -26.414  1.00  0.04           C  
ATOM    219  C   PHE A  84     -21.594   4.996 -25.416  1.00  0.62           C  
ATOM    220  O   PHE A  84     -20.766   5.885 -25.302  1.00 -0.50           O  
ATOM    221  CB  PHE A  84     -22.355   3.993 -27.587  1.00 -0.10           C  
ATOM    222  CG  PHE A  84     -22.300   5.413 -28.159  1.00 -0.10           C  
ATOM    223  CD1 PHE A  84     -21.321   5.747 -29.102  1.00 -0.15           C  
ATOM    224  CD2 PHE A  84     -23.218   6.383 -27.745  1.00 -0.15           C  
ATOM    225  CE1 PHE A  84     -21.274   7.035 -29.643  1.00 -0.15           C  
ATOM    226  CE2 PHE A  84     -23.180   7.668 -28.293  1.00 -0.15           C  
ATOM    227  CZ  PHE A  84     -22.212   7.993 -29.248  1.00 -0.15           C  
ATOM    228  N   GLY A  85     -22.702   5.002 -24.644  1.00 -0.46           N  
ATOM    229  CA  GLY A  85     -22.903   6.127 -23.719  1.00  0.04           C  
ATOM    230  C   GLY A  85     -21.750   6.263 -22.742  1.00  0.62           C  
ATOM    231  O   GLY A  85     -21.134   7.312 -22.604  1.00 -0.50           O  
ATOM    232  N   ASN A  86     -21.423   5.167 -22.026  1.00 -0.46           N  
ATOM    233  CA  ASN A  86     -20.320   5.231 -21.063  1.00  0.04           C  
ATOM    234  C   ASN A  86     -18.988   5.579 -21.719  1.00  0.62           C  
ATOM    235  O   ASN A  86     -18.281   6.466 -21.255  1.00 -0.50           O  
ATOM    236  CB  ASN A  86     -20.285   3.905 -20.258  1.00 -0.09           C  
ATOM    237  CG  ASN A  86     -21.546   3.778 -19.438  1.00  0.68           C  
ATOM    238  ND2 ASN A  86     -22.531   2.934 -19.774  1.00 -0.87           N  
ATOM    239  OD1 ASN A  86     -21.661   4.486 -18.458  1.00 -0.47           O  
ATOM    240  N   PHE A  87     -18.602   4.917 -22.831  1.00 -0.46           N  
ATOM    241  CA  PHE A  87     -17.394   5.352 -23.544  1.00  0.04           C  
ATOM    242  C   PHE A  87     -17.528   6.788 -24.020  1.00  0.62           C  
ATOM    243  O   PHE A  87     -16.615   7.567 -23.802  1.00 -0.50           O  
ATOM    244  CB  PHE A  87     -16.977   4.416 -24.714  1.00 -0.10           C  
ATOM    245  CG  PHE A  87     -15.991   3.354 -24.205  1.00 -0.10           C  
ATOM    246  CD1 PHE A  87     -16.434   2.094 -23.792  1.00 -0.15           C  
ATOM    247  CD2 PHE A  87     -14.625   3.656 -24.151  1.00 -0.15           C  
ATOM    248  CE1 PHE A  87     -15.510   1.130 -23.377  1.00 -0.15           C  
ATOM    249  CE2 PHE A  87     -13.704   2.704 -23.706  1.00 -0.15           C  
ATOM    250  CZ  PHE A  87     -14.148   1.438 -23.318  1.00 -0.15           C  
ATOM    251  N   LEU A  88     -18.640   7.199 -24.661  1.00 -0.46           N  
ATOM    252  CA  LEU A  88     -18.779   8.614 -25.024  1.00  0.04           C  
ATOM    253  C   LEU A  88     -18.529   9.486 -23.806  1.00  0.62           C  
ATOM    254  O   LEU A  88     -17.728  10.408 -23.854  1.00 -0.50           O  
ATOM    255  CB  LEU A  88     -20.179   8.923 -25.629  1.00 -0.06           C  
ATOM    256  CG  LEU A  88     -20.425  10.439 -25.909  1.00 -0.01           C  
ATOM    257  CD1 LEU A  88     -19.430  11.013 -26.956  1.00 -0.11           C  
ATOM    258  CD2 LEU A  88     -21.882  10.656 -26.405  1.00 -0.11           C  
ATOM    259  N   VAL A  89     -19.195   9.212 -22.664  1.00 -0.46           N  
ATOM    260  CA  VAL A  89     -18.906  10.007 -21.461  1.00  0.04           C  
ATOM    261  C   VAL A  89     -17.430   9.954 -21.103  1.00  0.62           C  
ATOM    262  O   VAL A  89     -16.798  10.993 -20.955  1.00 -0.50           O  
ATOM    263  CB  VAL A  89     -19.793   9.572 -20.259  1.00 -0.01           C  
ATOM    264  CG1 VAL A  89     -19.315  10.203 -18.922  1.00 -0.09           C  
ATOM    265  CG2 VAL A  89     -21.275   9.966 -20.506  1.00 -0.09           C  
ATOM    266  N   MET A  90     -16.817   8.758 -20.958  1.00 -0.46           N  
ATOM    267  CA  MET A  90     -15.377   8.741 -20.669  1.00  0.04           C  
ATOM    268  C   MET A  90     -14.602   9.532 -21.713  1.00  0.62           C  
ATOM    269  O   MET A  90     -13.779  10.367 -21.363  1.00 -0.50           O  
ATOM    270  CB  MET A  90     -14.788   7.307 -20.578  1.00 -0.15           C  
ATOM    271  CG  MET A  90     -15.338   6.518 -19.360  1.00 -0.05           C  
ATOM    272  SD  MET A  90     -14.426   4.961 -19.129  1.00  0.74           S  
ATOM    273  CE  MET A  90     -14.914   3.997 -20.593  1.00 -0.13           C  
ATOM    274 LPD1 MET A  90     -13.755   5.068 -19.118  1.00 -0.38          LP  
ATOM    275 LPD2 MET A  90     -14.614   4.648 -18.556  1.00 -0.38          LP  
ATOM    276  N   TYR A  91     -14.849   9.301 -23.018  1.00 -0.46           N  
ATOM    277  CA  TYR A  91     -14.200  10.118 -24.045  1.00  0.04           C  
ATOM    278  C   TYR A  91     -14.432  11.589 -23.768  1.00  0.62           C  
ATOM    279  O   TYR A  91     -13.467  12.331 -23.677  1.00 -0.50           O  
ATOM    280  CB  TYR A  91     -14.704   9.782 -25.473  1.00 -0.10           C  
ATOM    281  CG  TYR A  91     -14.154  10.817 -26.467  1.00 -0.03           C  
ATOM    282  CD1 TYR A  91     -12.907  10.621 -27.073  1.00 -0.00           C  
ATOM    283  CD2 TYR A  91     -14.891  11.968 -26.770  1.00 -0.00           C  
ATOM    284  CE1 TYR A  91     -12.395  11.574 -27.959  1.00 -0.26           C  
ATOM    285  CE2 TYR A  91     -14.373  12.925 -27.647  1.00 -0.26           C  
ATOM    286  CZ  TYR A  91     -13.126  12.731 -28.241  1.00  0.46           C  
ATOM    287  OH  TYR A  91     -12.621  13.702 -29.097  1.00 -0.53           O  
ATOM    288  N   VAL A  92     -15.685  12.065 -23.609  1.00 -0.46           N  
ATOM    289  CA  VAL A  92     -15.879  13.487 -23.296  1.00  0.04           C  
ATOM    290  C   VAL A  92     -15.038  13.859 -22.089  1.00  0.62           C  
ATOM    291  O   VAL A  92     -14.290  14.825 -22.134  1.00 -0.50           O  
ATOM    292  CB  VAL A  92     -17.371  13.858 -23.039  1.00 -0.01           C  
ATOM    293  CG1 VAL A  92     -17.526  15.300 -22.475  1.00 -0.09           C  
ATOM    294  CG2 VAL A  92     -18.217  13.739 -24.340  1.00 -0.09           C  
ATOM    295  N   ILE A  93     -15.123  13.108 -20.971  1.00 -0.46           N  
ATOM    296  CA  ILE A  93     -14.298  13.460 -19.805  1.00  0.04           C  
ATOM    297  C   ILE A  93     -12.819  13.503 -20.156  1.00  0.62           C  
ATOM    298  O   ILE A  93     -12.122  14.467 -19.864  1.00 -0.50           O  
ATOM    299  CB  ILE A  93     -14.561  12.508 -18.596  1.00 -0.01           C  
ATOM    300  CG1 ILE A  93     -15.992  12.760 -18.030  1.00 -0.05           C  
ATOM    301  CG2 ILE A  93     -13.478  12.704 -17.505  1.00 -0.09           C  
ATOM    302  CD1 ILE A  93     -16.374  11.913 -16.790  1.00 -0.09           C  
ATOM    303  N   VAL A  94     -12.271  12.450 -20.794  1.00 -0.46           N  
ATOM    304  CA  VAL A  94     -10.851  12.494 -21.166  1.00  0.04           C  
ATOM    305  C   VAL A  94     -10.623  13.608 -22.171  1.00  0.62           C  
ATOM    306  O   VAL A  94      -9.851  14.528 -21.931  1.00 -0.50           O  
ATOM    307  CB  VAL A  94     -10.344  11.116 -21.685  1.00 -0.01           C  
ATOM    308  CG1 VAL A  94      -8.895  11.226 -22.233  1.00 -0.09           C  
ATOM    309  CG2 VAL A  94     -10.401  10.055 -20.550  1.00 -0.09           C  
ATOM    310  N   ARG A  95     -11.302  13.596 -23.332  1.00 -0.46           N  
ATOM    311  CA  ARG A  95     -11.127  14.683 -24.299  1.00  0.04           C  
ATOM    312  C   ARG A  95     -11.235  16.044 -23.633  1.00  0.62           C  
ATOM    313  O   ARG A  95     -10.387  16.894 -23.898  1.00 -0.50           O  
ATOM    314  CB  ARG A  95     -12.142  14.544 -25.466  1.00 -0.08           C  
ATOM    315  CG  ARG A  95     -12.243  15.811 -26.356  1.00 -0.10           C  
ATOM    316  CD  ARG A  95     -10.940  16.213 -27.094  1.00 -0.23           C  
ATOM    317  NE  ARG A  95     -11.222  17.543 -27.663  1.00 -0.32           N  
ATOM    318  CZ  ARG A  95     -11.207  18.671 -26.990  1.00  0.76           C  
ATOM    319  NH1 ARG A  95     -10.882  18.763 -25.732  1.00 -0.62           N1+
ATOM    320  NH2 ARG A  95     -11.540  19.776 -27.592  1.00 -0.62           N  
ATOM    321  N   TYR A  96     -12.222  16.297 -22.748  1.00 -0.46           N  
ATOM    322  CA  TYR A  96     -12.295  17.575 -22.027  1.00  0.04           C  
ATOM    323  C   TYR A  96     -11.665  17.546 -20.639  1.00  0.62           C  
ATOM    324  O   TYR A  96     -10.498  17.907 -20.546  1.00 -0.50           O  
ATOM    325  CB  TYR A  96     -13.749  18.126 -22.051  1.00 -0.10           C  
ATOM    326  CG  TYR A  96     -14.084  18.527 -23.497  1.00 -0.03           C  
ATOM    327  CD1 TYR A  96     -13.852  19.834 -23.938  1.00 -0.00           C  
ATOM    328  CD2 TYR A  96     -14.606  17.584 -24.390  1.00 -0.00           C  
ATOM    329  CE1 TYR A  96     -14.054  20.172 -25.280  1.00 -0.26           C  
ATOM    330  CE2 TYR A  96     -14.791  17.918 -25.735  1.00 -0.26           C  
ATOM    331  CZ  TYR A  96     -14.485  19.202 -26.184  1.00  0.46           C  
ATOM    332  OH  TYR A  96     -14.598  19.509 -27.530  1.00 -0.53           O  
ATOM    333  N   THR A  97     -12.360  17.141 -19.556  1.00 -0.46           N  
ATOM    334  CA  THR A  97     -11.892  17.415 -18.181  1.00  0.04           C  
ATOM    335  C   THR A  97     -10.818  16.521 -17.585  1.00  0.62           C  
ATOM    336  O   THR A  97     -10.396  16.800 -16.474  1.00 -0.50           O  
ATOM    337  CB  THR A  97     -13.115  17.400 -17.222  1.00  0.17           C  
ATOM    338  CG2 THR A  97     -14.076  18.583 -17.511  1.00 -0.19           C  
ATOM    339  OG1 THR A  97     -13.811  16.176 -17.496  1.00 -0.55           O  
ATOM    340  N   LYS A  98     -10.313  15.455 -18.237  1.00 -0.46           N  
ATOM    341  CA  LYS A  98      -9.128  14.750 -17.701  1.00  0.04           C  
ATOM    342  C   LYS A  98      -9.275  14.213 -16.281  1.00  0.62           C  
ATOM    343  O   LYS A  98      -8.300  14.133 -15.552  1.00 -0.50           O  
ATOM    344  CB  LYS A  98      -7.847  15.643 -17.770  1.00 -0.10           C  
ATOM    345  CG  LYS A  98      -7.685  16.465 -19.077  1.00 -0.16           C  
ATOM    346  CD  LYS A  98      -7.327  15.574 -20.298  1.00 -0.18           C  
ATOM    347  CE  LYS A  98      -7.399  16.356 -21.645  1.00 -0.04           C  
ATOM    348  NZ  LYS A  98      -8.778  16.820 -21.940  1.00 -0.14           N1+
ATOM    349  N   MET A  99     -10.486  13.818 -15.840  1.00 -0.46           N  
ATOM    350  CA  MET A  99     -10.643  13.219 -14.507  1.00  0.04           C  
ATOM    351  C   MET A  99     -10.080  14.072 -13.377  1.00  0.62           C  
ATOM    352  O   MET A  99      -9.484  13.546 -12.452  1.00 -0.50           O  
ATOM    353  CB  MET A  99     -10.061  11.775 -14.532  1.00 -0.15           C  
ATOM    354  CG  MET A  99     -10.684  10.918 -15.666  1.00 -0.05           C  
ATOM    355  SD  MET A  99     -10.106   9.187 -15.604  1.00  0.74           S  
ATOM    356  CE  MET A  99      -8.467   9.310 -16.384  1.00 -0.13           C  
ATOM    357 LPD1 MET A  99     -10.059   8.966 -14.965  1.00 -0.38          LP  
ATOM    358 LPD2 MET A  99     -10.517   8.777 -15.956  1.00 -0.38          LP  
ATOM    359  N   LYS A 100     -10.279  15.410 -13.419  1.00 -0.46           N  
ATOM    360  CA  LYS A 100      -9.798  16.266 -12.322  1.00  0.04           C  
ATOM    361  C   LYS A 100     -10.726  16.321 -11.116  1.00  0.62           C  
ATOM    362  O   LYS A 100     -10.311  15.998 -10.014  1.00 -0.50           O  
ATOM    363  CB  LYS A 100      -9.545  17.714 -12.835  1.00 -0.10           C  
ATOM    364  CG  LYS A 100      -8.379  17.779 -13.861  1.00 -0.16           C  
ATOM    365  CD  LYS A 100      -8.204  19.234 -14.390  1.00 -0.18           C  
ATOM    366  CE  LYS A 100      -7.112  19.379 -15.490  1.00 -0.04           C  
ATOM    367  NZ  LYS A 100      -5.748  19.048 -15.001  1.00 -0.14           N1+
ATOM    368  N   THR A 101     -11.996  16.763 -11.264  1.00 -0.46           N  
ATOM    369  CA  THR A 101     -12.840  16.969 -10.072  1.00  0.04           C  
ATOM    370  C   THR A 101     -13.481  15.710  -9.523  1.00  0.62           C  
ATOM    371  O   THR A 101     -13.750  14.777 -10.268  1.00 -0.50           O  
ATOM    372  CB  THR A 101     -14.024  17.971 -10.218  1.00  0.17           C  
ATOM    373  CG2 THR A 101     -13.579  19.313 -10.847  1.00 -0.19           C  
ATOM    374  OG1 THR A 101     -15.080  17.398 -11.022  1.00 -0.55           O  
ATOM    375  N   ALA A 102     -13.775  15.668  -8.200  1.00 -0.46           N  
ATOM    376  CA  ALA A 102     -14.487  14.514  -7.636  1.00  0.04           C  
ATOM    377  C   ALA A 102     -15.644  14.074  -8.524  1.00  0.62           C  
ATOM    378  O   ALA A 102     -15.735  12.913  -8.894  1.00 -0.50           O  
ATOM    379  CB  ALA A 102     -14.970  14.850  -6.198  1.00 -0.10           C  
ATOM    380  N   THR A 103     -16.546  14.996  -8.926  1.00 -0.46           N  
ATOM    381  CA  THR A 103     -17.629  14.625  -9.849  1.00  0.04           C  
ATOM    382  C   THR A 103     -17.120  13.927 -11.097  1.00  0.62           C  
ATOM    383  O   THR A 103     -17.602  12.861 -11.454  1.00 -0.50           O  
ATOM    384  CB  THR A 103     -18.432  15.883 -10.295  1.00  0.17           C  
ATOM    385  CG2 THR A 103     -19.883  15.526 -10.705  1.00 -0.19           C  
ATOM    386  OG1 THR A 103     -18.457  16.797  -9.185  1.00 -0.55           O  
ATOM    387  N   ASN A 104     -16.121  14.514 -11.796  1.00 -0.46           N  
ATOM    388  CA  ASN A 104     -15.590  13.852 -12.993  1.00  0.04           C  
ATOM    389  C   ASN A 104     -14.988  12.513 -12.613  1.00  0.62           C  
ATOM    390  O   ASN A 104     -15.219  11.521 -13.286  1.00 -0.50           O  
ATOM    391  CB  ASN A 104     -14.489  14.672 -13.717  1.00 -0.09           C  
ATOM    392  CG  ASN A 104     -15.018  15.933 -14.343  1.00  0.68           C  
ATOM    393  ND2 ASN A 104     -15.068  17.072 -13.648  1.00 -0.87           N  
ATOM    394  OD1 ASN A 104     -15.388  15.926 -15.504  1.00 -0.47           O  
ATOM    395  N   ILE A 105     -14.199  12.458 -11.523  1.00 -0.46           N  
ATOM    396  CA  ILE A 105     -13.650  11.169 -11.086  1.00  0.04           C  
ATOM    397  C   ILE A 105     -14.774  10.185 -10.803  1.00  0.62           C  
ATOM    398  O   ILE A 105     -14.788   9.100 -11.369  1.00 -0.50           O  
ATOM    399  CB  ILE A 105     -12.671  11.382  -9.890  1.00 -0.01           C  
ATOM    400  CG1 ILE A 105     -11.386  12.105 -10.399  1.00 -0.05           C  
ATOM    401  CG2 ILE A 105     -12.334  10.044  -9.179  1.00 -0.09           C  
ATOM    402  CD1 ILE A 105     -10.592  12.808  -9.269  1.00 -0.09           C  
ATOM    403  N   TYR A 106     -15.768  10.523  -9.953  1.00 -0.46           N  
ATOM    404  CA  TYR A 106     -16.899   9.609  -9.763  1.00  0.04           C  
ATOM    405  C   TYR A 106     -17.579   9.265 -11.078  1.00  0.62           C  
ATOM    406  O   TYR A 106     -17.776   8.096 -11.378  1.00 -0.50           O  
ATOM    407  CB  TYR A 106     -17.970  10.175  -8.789  1.00 -0.10           C  
ATOM    408  CG  TYR A 106     -17.457  10.522  -7.381  1.00 -0.03           C  
ATOM    409  CD1 TYR A 106     -16.673   9.615  -6.659  1.00 -0.00           C  
ATOM    410  CD2 TYR A 106     -17.788  11.747  -6.788  1.00 -0.00           C  
ATOM    411  CE1 TYR A 106     -16.153   9.957  -5.408  1.00 -0.26           C  
ATOM    412  CE2 TYR A 106     -17.313  12.067  -5.512  1.00 -0.26           C  
ATOM    413  CZ  TYR A 106     -16.479  11.185  -4.829  1.00  0.46           C  
ATOM    414  OH  TYR A 106     -15.983  11.541  -3.584  1.00 -0.53           O  
ATOM    415  N   ILE A 107     -17.964  10.253 -11.915  1.00 -0.46           N  
ATOM    416  CA  ILE A 107     -18.598   9.888 -13.189  1.00  0.04           C  
ATOM    417  C   ILE A 107     -17.666   8.995 -13.987  1.00  0.62           C  
ATOM    418  O   ILE A 107     -18.062   7.928 -14.428  1.00 -0.50           O  
ATOM    419  CB  ILE A 107     -19.033  11.105 -14.056  1.00 -0.01           C  
ATOM    420  CG1 ILE A 107     -20.170  11.899 -13.346  1.00 -0.05           C  
ATOM    421  CG2 ILE A 107     -19.505  10.607 -15.455  1.00 -0.09           C  
ATOM    422  CD1 ILE A 107     -20.458  13.278 -13.996  1.00 -0.09           C  
ATOM    423  N   PHE A 108     -16.398   9.394 -14.200  1.00 -0.46           N  
ATOM    424  CA  PHE A 108     -15.477   8.517 -14.929  1.00  0.04           C  
ATOM    425  C   PHE A 108     -15.408   7.134 -14.308  1.00  0.62           C  
ATOM    426  O   PHE A 108     -15.510   6.142 -15.011  1.00 -0.50           O  
ATOM    427  CB  PHE A 108     -14.067   9.153 -14.937  1.00 -0.10           C  
ATOM    428  CG  PHE A 108     -13.083   8.261 -15.703  1.00 -0.10           C  
ATOM    429  CD1 PHE A 108     -12.411   7.236 -15.029  1.00 -0.15           C  
ATOM    430  CD2 PHE A 108     -12.850   8.461 -17.069  1.00 -0.15           C  
ATOM    431  CE1 PHE A 108     -11.485   6.438 -15.706  1.00 -0.15           C  
ATOM    432  CE2 PHE A 108     -11.934   7.654 -17.750  1.00 -0.15           C  
ATOM    433  CZ  PHE A 108     -11.253   6.639 -17.070  1.00 -0.15           C  
ATOM    434  N   ASN A 109     -15.237   7.042 -12.973  1.00 -0.46           N  
ATOM    435  CA  ASN A 109     -15.225   5.724 -12.321  1.00  0.04           C  
ATOM    436  C   ASN A 109     -16.522   4.984 -12.608  1.00  0.62           C  
ATOM    437  O   ASN A 109     -16.500   3.835 -13.027  1.00 -0.50           O  
ATOM    438  CB  ASN A 109     -14.962   5.943 -10.806  1.00 -0.09           C  
ATOM    439  CG  ASN A 109     -14.612   4.709 -10.020  1.00  0.68           C  
ATOM    440  ND2 ASN A 109     -15.507   4.080  -9.248  1.00 -0.87           N  
ATOM    441  OD1 ASN A 109     -13.473   4.282 -10.076  1.00 -0.47           O  
ATOM    442  N   LEU A 110     -17.684   5.644 -12.422  1.00 -0.46           N  
ATOM    443  CA  LEU A 110     -18.957   4.997 -12.767  1.00  0.04           C  
ATOM    444  C   LEU A 110     -18.986   4.591 -14.230  1.00  0.62           C  
ATOM    445  O   LEU A 110     -19.178   3.428 -14.552  1.00 -0.50           O  
ATOM    446  CB  LEU A 110     -20.140   5.957 -12.450  1.00 -0.06           C  
ATOM    447  CG  LEU A 110     -21.544   5.451 -12.892  1.00 -0.01           C  
ATOM    448  CD1 LEU A 110     -21.859   4.063 -12.280  1.00 -0.11           C  
ATOM    449  CD2 LEU A 110     -22.613   6.496 -12.462  1.00 -0.11           C  
ATOM    450  N   ALA A 111     -18.778   5.546 -15.159  1.00 -0.46           N  
ATOM    451  CA  ALA A 111     -18.813   5.208 -16.583  1.00  0.04           C  
ATOM    452  C   ALA A 111     -17.791   4.137 -16.917  1.00  0.62           C  
ATOM    453  O   ALA A 111     -18.089   3.198 -17.639  1.00 -0.50           O  
ATOM    454  CB  ALA A 111     -18.603   6.488 -17.433  1.00 -0.10           C  
ATOM    455  N   LEU A 112     -16.544   4.219 -16.406  1.00 -0.46           N  
ATOM    456  CA  LEU A 112     -15.617   3.098 -16.589  1.00  0.04           C  
ATOM    457  C   LEU A 112     -16.204   1.817 -16.029  1.00  0.62           C  
ATOM    458  O   LEU A 112     -16.261   0.822 -16.737  1.00 -0.50           O  
ATOM    459  CB  LEU A 112     -14.224   3.384 -15.960  1.00 -0.06           C  
ATOM    460  CG  LEU A 112     -13.215   2.205 -16.122  1.00 -0.01           C  
ATOM    461  CD1 LEU A 112     -12.871   1.902 -17.609  1.00 -0.11           C  
ATOM    462  CD2 LEU A 112     -11.903   2.508 -15.347  1.00 -0.11           C  
ATOM    463  N   ALA A 113     -16.663   1.802 -14.761  1.00 -0.46           N  
ATOM    464  CA  ALA A 113     -17.285   0.578 -14.253  1.00  0.04           C  
ATOM    465  C   ALA A 113     -18.424   0.138 -15.164  1.00  0.62           C  
ATOM    466  O   ALA A 113     -18.396  -0.964 -15.693  1.00 -0.50           O  
ATOM    467  CB  ALA A 113     -17.727   0.763 -12.778  1.00 -0.10           C  
ATOM    468  N   ASP A 114     -19.452   0.970 -15.419  1.00 -0.46           N  
ATOM    469  CA  ASP A 114     -20.490   0.537 -16.357  1.00  0.04           C  
ATOM    470  C   ASP A 114     -19.898   0.076 -17.678  1.00  0.62           C  
ATOM    471  O   ASP A 114     -20.224  -1.011 -18.130  1.00 -0.50           O  
ATOM    472  CB  ASP A 114     -21.539   1.659 -16.550  1.00 -0.40           C  
ATOM    473  CG  ASP A 114     -22.438   1.803 -15.367  1.00  0.71           C  
ATOM    474  OD1 ASP A 114     -22.664   0.820 -14.609  1.00 -0.72           O  
ATOM    475  OD2 ASP A 114     -23.010   2.901 -15.157  1.00 -0.72           O1-
ATOM    476  N   ALA A 115     -19.006   0.841 -18.339  1.00 -0.46           N  
ATOM    477  CA  ALA A 115     -18.382   0.319 -19.561  1.00  0.04           C  
ATOM    478  C   ALA A 115     -17.782  -1.060 -19.335  1.00  0.62           C  
ATOM    479  O   ALA A 115     -18.042  -2.000 -20.076  1.00 -0.50           O  
ATOM    480  CB  ALA A 115     -17.292   1.289 -20.079  1.00 -0.10           C  
ATOM    481  N   LEU A 116     -16.954  -1.226 -18.283  1.00 -0.46           N  
ATOM    482  CA  LEU A 116     -16.408  -2.558 -18.003  1.00  0.04           C  
ATOM    483  C   LEU A 116     -17.525  -3.562 -17.772  1.00  0.62           C  
ATOM    484  O   LEU A 116     -17.482  -4.633 -18.358  1.00 -0.50           O  
ATOM    485  CB  LEU A 116     -15.421  -2.539 -16.803  1.00 -0.06           C  
ATOM    486  CG  LEU A 116     -14.083  -1.786 -17.078  1.00 -0.01           C  
ATOM    487  CD1 LEU A 116     -13.291  -1.624 -15.751  1.00 -0.11           C  
ATOM    488  CD2 LEU A 116     -13.184  -2.512 -18.119  1.00 -0.11           C  
ATOM    489  N   ALA A 117     -18.565  -3.277 -16.963  1.00 -0.46           N  
ATOM    490  CA  ALA A 117     -19.671  -4.241 -16.865  1.00  0.04           C  
ATOM    491  C   ALA A 117     -20.324  -4.466 -18.223  1.00  0.62           C  
ATOM    492  O   ALA A 117     -20.420  -5.576 -18.722  1.00 -0.50           O  
ATOM    493  CB  ALA A 117     -20.725  -3.774 -15.825  1.00 -0.10           C  
ATOM    494  N   THR A 118     -20.787  -3.411 -18.921  1.00 -0.46           N  
ATOM    495  CA  THR A 118     -21.458  -3.617 -20.214  1.00  0.04           C  
ATOM    496  C   THR A 118     -20.533  -4.262 -21.227  1.00  0.62           C  
ATOM    497  O   THR A 118     -21.029  -4.882 -22.161  1.00 -0.50           O  
ATOM    498  CB  THR A 118     -22.046  -2.314 -20.817  1.00  0.17           C  
ATOM    499  CG2 THR A 118     -23.075  -1.655 -19.857  1.00 -0.19           C  
ATOM    500  OG1 THR A 118     -20.944  -1.444 -21.083  1.00 -0.55           O  
ATOM    501  N   SER A 119     -19.192  -4.174 -21.083  1.00 -0.46           N  
ATOM    502  CA  SER A 119     -18.297  -5.030 -21.880  1.00  0.04           C  
ATOM    503  C   SER A 119     -18.447  -6.524 -21.643  1.00  0.62           C  
ATOM    504  O   SER A 119     -18.014  -7.275 -22.501  1.00 -0.50           O  
ATOM    505  CB  SER A 119     -16.795  -4.731 -21.614  1.00  0.02           C  
ATOM    506  OG  SER A 119     -16.322  -5.468 -20.472  1.00 -0.55           O  
ATOM    507  N   THR A 120     -19.041  -7.008 -20.529  1.00 -0.46           N  
ATOM    508  CA  THR A 120     -19.165  -8.463 -20.311  1.00  0.04           C  
ATOM    509  C   THR A 120     -20.354  -9.058 -21.039  1.00  0.62           C  
ATOM    510  O   THR A 120     -20.289 -10.162 -21.562  1.00 -0.50           O  
ATOM    511  CB  THR A 120     -19.355  -8.796 -18.809  1.00  0.17           C  
ATOM    512  CG2 THR A 120     -18.184  -8.184 -17.996  1.00 -0.19           C  
ATOM    513  OG1 THR A 120     -20.635  -8.272 -18.426  1.00 -0.55           O  
ATOM    514  N   LEU A 121     -21.478  -8.321 -21.116  1.00 -0.46           N  
ATOM    515  CA  LEU A 121     -22.656  -8.805 -21.843  1.00  0.04           C  
ATOM    516  C   LEU A 121     -22.421  -9.621 -23.113  1.00  0.62           C  
ATOM    517  O   LEU A 121     -23.131 -10.605 -23.266  1.00 -0.50           O  
ATOM    518  CB  LEU A 121     -23.607  -7.620 -22.193  1.00 -0.06           C  
ATOM    519  CG  LEU A 121     -24.413  -7.035 -20.993  1.00 -0.01           C  
ATOM    520  CD1 LEU A 121     -25.257  -5.827 -21.486  1.00 -0.11           C  
ATOM    521  CD2 LEU A 121     -25.335  -8.110 -20.352  1.00 -0.11           C  
ATOM    522  N   PRO A 122     -21.518  -9.324 -24.085  1.00 -0.23           N  
ATOM    523  CA  PRO A 122     -21.459 -10.155 -25.285  1.00  0.04           C  
ATOM    524  C   PRO A 122     -21.227 -11.613 -24.964  1.00  0.53           C  
ATOM    525  O   PRO A 122     -21.865 -12.484 -25.536  1.00 -0.50           O  
ATOM    526  CB  PRO A 122     -20.277  -9.490 -26.035  1.00 -0.12           C  
ATOM    527  CG  PRO A 122     -20.291  -8.039 -25.500  1.00 -0.12           C  
ATOM    528  CD  PRO A 122     -20.555  -8.241 -23.991  1.00 -0.01           C  
ATOM    529  N   PHE A 123     -20.319 -11.926 -24.017  1.00 -0.46           N  
ATOM    530  CA  PHE A 123     -20.139 -13.332 -23.651  1.00  0.04           C  
ATOM    531  C   PHE A 123     -21.466 -13.895 -23.174  1.00  0.62           C  
ATOM    532  O   PHE A 123     -21.863 -14.977 -23.584  1.00 -0.50           O  
ATOM    533  CB  PHE A 123     -19.065 -13.502 -22.543  1.00 -0.10           C  
ATOM    534  CG  PHE A 123     -17.718 -12.891 -22.951  1.00 -0.10           C  
ATOM    535  CD1 PHE A 123     -16.899 -13.553 -23.871  1.00 -0.15           C  
ATOM    536  CD2 PHE A 123     -17.284 -11.677 -22.410  1.00 -0.15           C  
ATOM    537  CE1 PHE A 123     -15.624 -13.063 -24.171  1.00 -0.15           C  
ATOM    538  CE2 PHE A 123     -16.014 -11.176 -22.711  1.00 -0.15           C  
ATOM    539  CZ  PHE A 123     -15.174 -11.880 -23.578  1.00 -0.15           C  
ATOM    540  N   GLN A 124     -22.186 -13.153 -22.300  1.00 -0.46           N  
ATOM    541  CA  GLN A 124     -23.505 -13.619 -21.855  1.00  0.04           C  
ATOM    542  C   GLN A 124     -24.435 -13.761 -23.048  1.00  0.62           C  
ATOM    543  O   GLN A 124     -25.052 -14.799 -23.239  1.00 -0.50           O  
ATOM    544  CB  GLN A 124     -24.208 -12.654 -20.855  1.00 -0.10           C  
ATOM    545  CG  GLN A 124     -23.416 -12.359 -19.549  1.00 -0.10           C  
ATOM    546  CD  GLN A 124     -24.163 -11.354 -18.708  1.00  0.68           C  
ATOM    547  NE2 GLN A 124     -23.492 -10.581 -17.852  1.00 -0.87           N  
ATOM    548  OE1 GLN A 124     -25.370 -11.241 -18.811  1.00 -0.47           O  
ATOM    549  N   SER A 125     -24.564 -12.706 -23.881  1.00 -0.46           N  
ATOM    550  CA  SER A 125     -25.505 -12.767 -25.004  1.00  0.04           C  
ATOM    551  C   SER A 125     -25.146 -13.887 -25.953  1.00  0.62           C  
ATOM    552  O   SER A 125     -26.019 -14.655 -26.325  1.00 -0.50           O  
ATOM    553  CB  SER A 125     -25.552 -11.455 -25.822  1.00  0.02           C  
ATOM    554  OG  SER A 125     -24.415 -11.402 -26.702  1.00 -0.55           O  
ATOM    555  N   VAL A 126     -23.868 -14.037 -26.354  1.00 -0.46           N  
ATOM    556  CA  VAL A 126     -23.503 -15.203 -27.165  1.00  0.04           C  
ATOM    557  C   VAL A 126     -23.772 -16.476 -26.384  1.00  0.62           C  
ATOM    558  O   VAL A 126     -24.448 -17.366 -26.883  1.00 -0.50           O  
ATOM    559  CB  VAL A 126     -22.030 -15.166 -27.664  1.00 -0.01           C  
ATOM    560  CG1 VAL A 126     -21.660 -16.502 -28.373  1.00 -0.09           C  
ATOM    561  CG2 VAL A 126     -21.805 -13.979 -28.642  1.00 -0.09           C  
ATOM    562  N   ASN A 127     -23.264 -16.599 -25.137  1.00 -0.46           N  
ATOM    563  CA  ASN A 127     -23.538 -17.818 -24.365  1.00  0.04           C  
ATOM    564  C   ASN A 127     -25.016 -18.149 -24.382  1.00  0.62           C  
ATOM    565  O   ASN A 127     -25.392 -19.283 -24.644  1.00 -0.50           O  
ATOM    566  CB  ASN A 127     -23.030 -17.674 -22.901  1.00 -0.09           C  
ATOM    567  CG  ASN A 127     -23.424 -18.761 -21.932  1.00  0.68           C  
ATOM    568  ND2 ASN A 127     -24.703 -18.971 -21.598  1.00 -0.87           N  
ATOM    569  OD1 ASN A 127     -22.584 -19.439 -21.370  1.00 -0.47           O  
ATOM    570  N   TYR A 128     -25.870 -17.146 -24.090  1.00 -0.46           N  
ATOM    571  CA  TYR A 128     -27.317 -17.335 -24.214  1.00  0.04           C  
ATOM    572  C   TYR A 128     -27.711 -17.684 -25.640  1.00  0.62           C  
ATOM    573  O   TYR A 128     -28.282 -18.736 -25.890  1.00 -0.50           O  
ATOM    574  CB  TYR A 128     -28.061 -16.046 -23.757  1.00 -0.10           C  
ATOM    575  CG  TYR A 128     -29.483 -16.059 -24.325  1.00 -0.03           C  
ATOM    576  CD1 TYR A 128     -30.462 -16.843 -23.708  1.00 -0.00           C  
ATOM    577  CD2 TYR A 128     -29.805 -15.314 -25.466  1.00 -0.00           C  
ATOM    578  CE1 TYR A 128     -31.745 -16.913 -24.254  1.00 -0.26           C  
ATOM    579  CE2 TYR A 128     -31.079 -15.417 -26.031  1.00 -0.26           C  
ATOM    580  CZ  TYR A 128     -32.051 -16.207 -25.421  1.00  0.46           C  
ATOM    581  OH  TYR A 128     -33.315 -16.274 -25.992  1.00 -0.53           O  
ATOM    582  N   LEU A 129     -27.412 -16.822 -26.633  1.00 -0.46           N  
ATOM    583  CA  LEU A 129     -27.817 -17.119 -28.012  1.00  0.04           C  
ATOM    584  C   LEU A 129     -27.305 -18.470 -28.480  1.00  0.62           C  
ATOM    585  O   LEU A 129     -27.865 -19.041 -29.403  1.00 -0.50           O  
ATOM    586  CB  LEU A 129     -27.344 -15.983 -28.961  1.00 -0.06           C  
ATOM    587  CG  LEU A 129     -27.808 -16.108 -30.443  1.00 -0.01           C  
ATOM    588  CD1 LEU A 129     -29.356 -16.075 -30.585  1.00 -0.11           C  
ATOM    589  CD2 LEU A 129     -27.182 -14.955 -31.274  1.00 -0.11           C  
ATOM    590  N   MET A 130     -26.227 -19.024 -27.882  1.00 -0.46           N  
ATOM    591  CA  MET A 130     -25.866 -20.427 -28.119  1.00  0.04           C  
ATOM    592  C   MET A 130     -26.027 -21.318 -26.896  1.00  0.62           C  
ATOM    593  O   MET A 130     -25.304 -22.293 -26.792  1.00 -0.50           O  
ATOM    594  CB  MET A 130     -24.434 -20.437 -28.720  1.00 -0.15           C  
ATOM    595  CG  MET A 130     -24.290 -19.405 -29.873  1.00 -0.05           C  
ATOM    596  SD  MET A 130     -25.629 -19.605 -31.096  1.00  0.74           S  
ATOM    597  CE  MET A 130     -25.132 -18.335 -32.299  1.00 -0.13           C  
ATOM    598 LPD1 MET A 130     -25.631 -20.227 -31.370  1.00 -0.38          LP  
ATOM    599 LPD2 MET A 130     -26.239 -19.475 -30.827  1.00 -0.38          LP  
ATOM    600  N   GLY A 131     -26.971 -21.028 -25.976  1.00 -0.46           N  
ATOM    601  CA  GLY A 131     -27.162 -21.860 -24.778  1.00  0.04           C  
ATOM    602  C   GLY A 131     -25.936 -22.553 -24.209  1.00  0.62           C  
ATOM    603  O   GLY A 131     -26.023 -23.731 -23.893  1.00 -0.50           O  
ATOM    604  N   THR A 132     -24.795 -21.847 -24.043  1.00 -0.46           N  
ATOM    605  CA  THR A 132     -23.541 -22.541 -23.686  1.00  0.04           C  
ATOM    606  C   THR A 132     -22.406 -21.628 -23.282  1.00  0.62           C  
ATOM    607  O   THR A 132     -22.325 -20.566 -23.871  1.00 -0.50           O  
ATOM    608  CB  THR A 132     -23.021 -23.249 -24.976  1.00  0.17           C  
ATOM    609  CG2 THR A 132     -21.681 -24.009 -24.794  1.00 -0.19           C  
ATOM    610  OG1 THR A 132     -23.986 -24.224 -25.404  1.00 -0.55           O  
ATOM    611  N   TRP A 133     -21.482 -21.979 -22.361  1.00 -0.46           N  
ATOM    612  CA  TRP A 133     -20.257 -21.178 -22.199  1.00  0.04           C  
ATOM    613  C   TRP A 133     -19.090 -21.694 -23.036  1.00  0.62           C  
ATOM    614  O   TRP A 133     -18.293 -22.447 -22.495  1.00 -0.50           O  
ATOM    615  CB  TRP A 133     -19.849 -21.153 -20.702  1.00 -0.10           C  
ATOM    616  CG  TRP A 133     -18.697 -20.193 -20.516  1.00 -0.14           C  
ATOM    617  CD1 TRP A 133     -17.393 -20.505 -20.437  1.00  0.04           C  
ATOM    618  CD2 TRP A 133     -18.799 -18.694 -20.369  1.00  0.15           C  
ATOM    619  CE2 TRP A 133     -17.480 -18.321 -20.202  1.00  0.15           C  
ATOM    620  CE3 TRP A 133     -19.830 -17.756 -20.353  1.00 -0.17           C  
ATOM    621  NE1 TRP A 133     -16.697 -19.415 -20.240  1.00 -0.35           N  
ATOM    622  CZ2 TRP A 133     -17.110 -16.989 -20.033  1.00 -0.17           C  
ATOM    623  CZ3 TRP A 133     -19.476 -16.412 -20.182  1.00 -0.07           C  
ATOM    624  CH2 TRP A 133     -18.134 -16.035 -20.021  1.00 -0.08           C  
ATOM    625  N   PRO A 134     -18.862 -21.357 -24.335  1.00 -0.23           N  
ATOM    626  CA  PRO A 134     -17.645 -21.844 -24.979  1.00  0.04           C  
ATOM    627  C   PRO A 134     -16.426 -21.109 -24.456  1.00  0.53           C  
ATOM    628  O   PRO A 134     -15.320 -21.622 -24.524  1.00 -0.50           O  
ATOM    629  CB  PRO A 134     -17.964 -21.467 -26.448  1.00 -0.12           C  
ATOM    630  CG  PRO A 134     -18.812 -20.181 -26.325  1.00 -0.12           C  
ATOM    631  CD  PRO A 134     -19.737 -20.491 -25.123  1.00 -0.01           C  
ATOM    632  N   PHE A 135     -16.559 -19.882 -23.909  1.00 -0.46           N  
ATOM    633  CA  PHE A 135     -15.373 -19.086 -23.575  1.00  0.04           C  
ATOM    634  C   PHE A 135     -14.604 -19.618 -22.376  1.00  0.62           C  
ATOM    635  O   PHE A 135     -14.449 -18.892 -21.408  1.00 -0.50           O  
ATOM    636  CB  PHE A 135     -15.784 -17.599 -23.365  1.00 -0.10           C  
ATOM    637  CG  PHE A 135     -16.723 -17.099 -24.469  1.00 -0.10           C  
ATOM    638  CD1 PHE A 135     -16.190 -16.755 -25.714  1.00 -0.15           C  
ATOM    639  CD2 PHE A 135     -18.101 -16.975 -24.243  1.00 -0.15           C  
ATOM    640  CE1 PHE A 135     -17.019 -16.238 -26.713  1.00 -0.15           C  
ATOM    641  CE2 PHE A 135     -18.939 -16.502 -25.256  1.00 -0.15           C  
ATOM    642  CZ  PHE A 135     -18.388 -16.089 -26.474  1.00 -0.15           C  
ATOM    643  N   GLY A 136     -14.109 -20.872 -22.373  1.00 -0.46           N  
ATOM    644  CA  GLY A 136     -13.245 -21.363 -21.287  1.00  0.04           C  
ATOM    645  C   GLY A 136     -13.533 -21.070 -19.815  1.00  0.62           C  
ATOM    646  O   GLY A 136     -14.449 -20.358 -19.426  1.00 -0.50           O  
ATOM    647  N   ASN A 137     -12.701 -21.643 -18.911  1.00 -0.46           N  
ATOM    648  CA  ASN A 137     -12.876 -21.409 -17.468  1.00  0.04           C  
ATOM    649  C   ASN A 137     -12.246 -20.094 -17.023  1.00  0.62           C  
ATOM    650  O   ASN A 137     -12.875 -19.286 -16.355  1.00 -0.50           O  
ATOM    651  CB  ASN A 137     -12.300 -22.629 -16.698  1.00 -0.09           C  
ATOM    652  CG  ASN A 137     -12.810 -22.717 -15.283  1.00  0.68           C  
ATOM    653  ND2 ASN A 137     -13.899 -23.444 -15.009  1.00 -0.87           N  
ATOM    654  OD1 ASN A 137     -12.230 -22.122 -14.394  1.00 -0.47           O  
ATOM    655  N   ILE A 138     -10.978 -19.825 -17.410  1.00 -0.46           N  
ATOM    656  CA  ILE A 138     -10.347 -18.551 -17.026  1.00  0.04           C  
ATOM    657  C   ILE A 138     -11.237 -17.394 -17.439  1.00  0.62           C  
ATOM    658  O   ILE A 138     -11.608 -16.581 -16.605  1.00 -0.50           O  
ATOM    659  CB  ILE A 138      -8.901 -18.387 -17.596  1.00 -0.01           C  
ATOM    660  CG1 ILE A 138      -7.934 -19.410 -16.917  1.00 -0.05           C  
ATOM    661  CG2 ILE A 138      -8.395 -16.929 -17.402  1.00 -0.09           C  
ATOM    662  CD1 ILE A 138      -6.526 -19.475 -17.569  1.00 -0.09           C  
ATOM    663  N   LEU A 139     -11.647 -17.284 -18.719  1.00 -0.46           N  
ATOM    664  CA  LEU A 139     -12.603 -16.224 -19.066  1.00  0.04           C  
ATOM    665  C   LEU A 139     -13.856 -16.353 -18.209  1.00  0.62           C  
ATOM    666  O   LEU A 139     -14.295 -15.357 -17.655  1.00 -0.50           O  
ATOM    667  CB  LEU A 139     -12.921 -16.124 -20.584  1.00 -0.06           C  
ATOM    668  CG  LEU A 139     -11.906 -15.260 -21.392  1.00 -0.01           C  
ATOM    669  CD1 LEU A 139     -10.465 -15.830 -21.305  1.00 -0.11           C  
ATOM    670  CD2 LEU A 139     -12.353 -15.166 -22.878  1.00 -0.11           C  
ATOM    671  N   CYS A 140     -14.471 -17.543 -18.012  1.00 -0.46           N  
ATOM    672  CA  CYS A 140     -15.586 -17.597 -17.057  1.00  0.04           C  
ATOM    673  C   CYS A 140     -15.221 -16.966 -15.727  1.00  0.62           C  
ATOM    674  O   CYS A 140     -16.118 -16.376 -15.145  1.00 -0.50           O  
ATOM    675  CB  CYS A 140     -16.128 -19.019 -16.753  1.00 -0.10           C  
ATOM    676  SG  CYS A 140     -17.498 -18.932 -15.539  1.00  0.82           S  
ATOM    677 LPG1 CYS A 140     -17.681 -19.554 -15.336  1.00 -0.40          LP  
ATOM    678 LPG2 CYS A 140     -17.320 -18.560 -15.000  1.00 -0.40          LP  
ATOM    679  N   LYS A 141     -13.981 -17.112 -15.223  1.00 -0.46           N  
ATOM    680  CA  LYS A 141     -13.583 -16.377 -14.017  1.00  0.04           C  
ATOM    681  C   LYS A 141     -13.367 -14.897 -14.278  1.00  0.62           C  
ATOM    682  O   LYS A 141     -13.992 -14.056 -13.647  1.00 -0.50           O  
ATOM    683  CB  LYS A 141     -12.290 -16.967 -13.385  1.00 -0.10           C  
ATOM    684  CG  LYS A 141     -12.522 -18.392 -12.819  1.00 -0.16           C  
ATOM    685  CD  LYS A 141     -11.225 -18.946 -12.164  1.00 -0.18           C  
ATOM    686  CE  LYS A 141     -11.505 -20.190 -11.274  1.00 -0.04           C  
ATOM    687  NZ  LYS A 141     -12.427 -19.844 -10.161  1.00 -0.14           N1+
ATOM    688  N   ILE A 142     -12.463 -14.541 -15.213  1.00 -0.46           N  
ATOM    689  CA  ILE A 142     -12.182 -13.121 -15.449  1.00  0.04           C  
ATOM    690  C   ILE A 142     -13.470 -12.402 -15.799  1.00  0.62           C  
ATOM    691  O   ILE A 142     -13.780 -11.380 -15.210  1.00 -0.50           O  
ATOM    692  CB  ILE A 142     -11.087 -12.889 -16.537  1.00 -0.01           C  
ATOM    693  CG1 ILE A 142      -9.706 -13.425 -16.043  1.00 -0.05           C  
ATOM    694  CG2 ILE A 142     -11.005 -11.385 -16.926  1.00 -0.09           C  
ATOM    695  CD1 ILE A 142      -8.572 -13.312 -17.099  1.00 -0.09           C  
ATOM    696  N   VAL A 143     -14.265 -12.916 -16.756  1.00 -0.46           N  
ATOM    697  CA  VAL A 143     -15.459 -12.173 -17.176  1.00  0.04           C  
ATOM    698  C   VAL A 143     -16.435 -12.026 -16.015  1.00  0.62           C  
ATOM    699  O   VAL A 143     -16.843 -10.919 -15.695  1.00 -0.50           O  
ATOM    700  CB  VAL A 143     -16.115 -12.807 -18.440  1.00 -0.01           C  
ATOM    701  CG1 VAL A 143     -17.368 -11.993 -18.852  1.00 -0.09           C  
ATOM    702  CG2 VAL A 143     -15.143 -12.848 -19.657  1.00 -0.09           C  
ATOM    703  N   ILE A 144     -16.837 -13.118 -15.322  1.00 -0.46           N  
ATOM    704  CA  ILE A 144     -17.711 -12.940 -14.147  1.00  0.04           C  
ATOM    705  C   ILE A 144     -17.068 -12.005 -13.139  1.00  0.62           C  
ATOM    706  O   ILE A 144     -17.706 -11.090 -12.635  1.00 -0.50           O  
ATOM    707  CB  ILE A 144     -18.114 -14.294 -13.473  1.00 -0.01           C  
ATOM    708  CG1 ILE A 144     -19.166 -15.020 -14.369  1.00 -0.05           C  
ATOM    709  CG2 ILE A 144     -18.678 -14.067 -12.042  1.00 -0.09           C  
ATOM    710  CD1 ILE A 144     -19.728 -16.344 -13.789  1.00 -0.09           C  
ATOM    711  N   SER A 145     -15.773 -12.217 -12.815  1.00 -0.46           N  
ATOM    712  CA  SER A 145     -15.105 -11.274 -11.909  1.00  0.04           C  
ATOM    713  C   SER A 145     -15.254  -9.845 -12.403  1.00  0.62           C  
ATOM    714  O   SER A 145     -15.738  -8.987 -11.676  1.00 -0.50           O  
ATOM    715  CB  SER A 145     -13.612 -11.648 -11.751  1.00  0.02           C  
ATOM    716  OG  SER A 145     -12.993 -10.707 -10.859  1.00 -0.55           O  
ATOM    717  N   ILE A 146     -14.880  -9.569 -13.675  1.00 -0.46           N  
ATOM    718  CA  ILE A 146     -15.094  -8.229 -14.240  1.00  0.04           C  
ATOM    719  C   ILE A 146     -16.542  -7.820 -14.051  1.00  0.62           C  
ATOM    720  O   ILE A 146     -16.772  -6.709 -13.584  1.00 -0.50           O  
ATOM    721  CB  ILE A 146     -14.699  -8.118 -15.751  1.00 -0.01           C  
ATOM    722  CG1 ILE A 146     -13.148  -8.197 -15.913  1.00 -0.05           C  
ATOM    723  CG2 ILE A 146     -15.238  -6.822 -16.432  1.00 -0.09           C  
ATOM    724  CD1 ILE A 146     -12.673  -8.187 -17.392  1.00 -0.09           C  
ATOM    725  N   ASP A 147     -17.520  -8.677 -14.419  1.00 -0.46           N  
ATOM    726  CA  ASP A 147     -18.918  -8.274 -14.273  1.00  0.04           C  
ATOM    727  C   ASP A 147     -19.213  -7.864 -12.842  1.00  0.62           C  
ATOM    728  O   ASP A 147     -19.538  -6.713 -12.582  1.00 -0.50           O  
ATOM    729  CB  ASP A 147     -19.886  -9.398 -14.746  1.00 -0.40           C  
ATOM    730  CG  ASP A 147     -21.246  -8.795 -14.893  1.00  0.71           C  
ATOM    731  OD1 ASP A 147     -21.602  -8.433 -16.057  1.00 -0.72           O  
ATOM    732  OD2 ASP A 147     -21.954  -8.659 -13.862  1.00 -0.72           O1-
ATOM    733  N   TYR A 148     -19.078  -8.790 -11.864  1.00 -0.46           N  
ATOM    734  CA  TYR A 148     -19.438  -8.409 -10.500  1.00  0.04           C  
ATOM    735  C   TYR A 148     -18.567  -7.264 -10.016  1.00  0.62           C  
ATOM    736  O   TYR A 148     -19.106  -6.304  -9.482  1.00 -0.50           O  
ATOM    737  CB  TYR A 148     -19.520  -9.608  -9.518  1.00 -0.10           C  
ATOM    738  CG  TYR A 148     -20.783 -10.464  -9.749  1.00 -0.03           C  
ATOM    739  CD1 TYR A 148     -20.679 -11.825 -10.056  1.00 -0.00           C  
ATOM    740  CD2 TYR A 148     -22.063  -9.904  -9.645  1.00 -0.00           C  
ATOM    741  CE1 TYR A 148     -21.811 -12.594 -10.339  1.00 -0.26           C  
ATOM    742  CE2 TYR A 148     -23.201 -10.667  -9.929  1.00 -0.26           C  
ATOM    743  CZ  TYR A 148     -23.078 -12.005 -10.299  1.00  0.46           C  
ATOM    744  OH  TYR A 148     -24.225 -12.726 -10.609  1.00 -0.53           O  
ATOM    745  N   TYR A 149     -17.227  -7.293 -10.204  1.00 -0.46           N  
ATOM    746  CA  TYR A 149     -16.440  -6.120  -9.803  1.00  0.04           C  
ATOM    747  C   TYR A 149     -17.099  -4.836 -10.263  1.00  0.62           C  
ATOM    748  O   TYR A 149     -17.349  -3.927  -9.484  1.00 -0.50           O  
ATOM    749  CB  TYR A 149     -14.994  -6.076 -10.389  1.00 -0.10           C  
ATOM    750  CG  TYR A 149     -13.959  -6.529  -9.356  1.00 -0.03           C  
ATOM    751  CD1 TYR A 149     -13.629  -5.675  -8.298  1.00 -0.00           C  
ATOM    752  CD2 TYR A 149     -13.331  -7.771  -9.462  1.00 -0.00           C  
ATOM    753  CE1 TYR A 149     -12.666  -6.054  -7.360  1.00 -0.26           C  
ATOM    754  CE2 TYR A 149     -12.330  -8.127  -8.555  1.00 -0.26           C  
ATOM    755  CZ  TYR A 149     -11.981  -7.264  -7.515  1.00  0.46           C  
ATOM    756  OH  TYR A 149     -10.953  -7.632  -6.656  1.00 -0.53           O  
ATOM    757  N   ASN A 150     -17.358  -4.750 -11.582  1.00 -0.46           N  
ATOM    758  CA  ASN A 150     -17.806  -3.479 -12.142  1.00  0.04           C  
ATOM    759  C   ASN A 150     -19.270  -3.227 -11.876  1.00  0.62           C  
ATOM    760  O   ASN A 150     -19.616  -2.134 -11.453  1.00 -0.50           O  
ATOM    761  CB  ASN A 150     -17.385  -3.413 -13.621  1.00 -0.09           C  
ATOM    762  CG  ASN A 150     -15.880  -3.442 -13.622  1.00  0.68           C  
ATOM    763  ND2 ASN A 150     -15.225  -4.589 -13.802  1.00 -0.87           N  
ATOM    764  OD1 ASN A 150     -15.254  -2.416 -13.428  1.00 -0.47           O  
ATOM    765  N   MET A 151     -20.164  -4.216 -12.055  1.00 -0.46           N  
ATOM    766  CA  MET A 151     -21.533  -4.026 -11.565  1.00  0.04           C  
ATOM    767  C   MET A 151     -21.496  -3.471 -10.148  1.00  0.62           C  
ATOM    768  O   MET A 151     -22.117  -2.455  -9.873  1.00 -0.50           O  
ATOM    769  CB  MET A 151     -22.267  -5.391 -11.613  1.00 -0.15           C  
ATOM    770  CG  MET A 151     -23.664  -5.384 -10.945  1.00 -0.05           C  
ATOM    771  SD  MET A 151     -24.217  -7.121 -10.891  1.00  0.74           S  
ATOM    772  CE  MET A 151     -25.233  -7.107  -9.382  1.00 -0.13           C  
ATOM    773 LPD1 MET A 151     -24.585  -7.283 -11.438  1.00 -0.38          LP  
ATOM    774 LPD2 MET A 151     -23.693  -7.549 -10.836  1.00 -0.38          LP  
ATOM    775  N   PHE A 152     -20.758  -4.103  -9.205  1.00 -0.46           N  
ATOM    776  CA  PHE A 152     -20.701  -3.533  -7.854  1.00  0.04           C  
ATOM    777  C   PHE A 152     -20.038  -2.170  -7.826  1.00  0.62           C  
ATOM    778  O   PHE A 152     -20.635  -1.204  -7.376  1.00 -0.50           O  
ATOM    779  CB  PHE A 152     -20.029  -4.498  -6.840  1.00 -0.10           C  
ATOM    780  CG  PHE A 152     -21.074  -5.530  -6.407  1.00 -0.10           C  
ATOM    781  CD1 PHE A 152     -22.102  -5.132  -5.546  1.00 -0.15           C  
ATOM    782  CD2 PHE A 152     -21.032  -6.849  -6.867  1.00 -0.15           C  
ATOM    783  CE1 PHE A 152     -23.099  -6.035  -5.175  1.00 -0.15           C  
ATOM    784  CE2 PHE A 152     -22.058  -7.740  -6.542  1.00 -0.15           C  
ATOM    785  CZ  PHE A 152     -23.095  -7.326  -5.703  1.00 -0.15           C  
ATOM    786  N   THR A 153     -18.790  -2.025  -8.306  1.00 -0.46           N  
ATOM    787  CA  THR A 153     -18.170  -0.692  -8.270  1.00  0.04           C  
ATOM    788  C   THR A 153     -19.052   0.356  -8.925  1.00  0.62           C  
ATOM    789  O   THR A 153     -19.102   1.485  -8.447  1.00 -0.50           O  
ATOM    790  CB  THR A 153     -16.746  -0.750  -8.873  1.00  0.17           C  
ATOM    791  CG2 THR A 153     -16.036   0.624  -8.839  1.00 -0.19           C  
ATOM    792  OG1 THR A 153     -15.997  -1.682  -8.064  1.00 -0.55           O  
ATOM    793  N   SER A 154     -19.793   0.012 -10.001  1.00 -0.46           N  
ATOM    794  CA  SER A 154     -20.829   0.915 -10.525  1.00  0.04           C  
ATOM    795  C   SER A 154     -21.984   1.117  -9.554  1.00  0.62           C  
ATOM    796  O   SER A 154     -22.240   2.237  -9.122  1.00 -0.50           O  
ATOM    797  CB  SER A 154     -21.422   0.396 -11.862  1.00  0.02           C  
ATOM    798  OG  SER A 154     -22.618   1.143 -12.138  1.00 -0.55           O  
ATOM    799  N   ILE A 155     -22.693   0.039  -9.146  1.00 -0.46           N  
ATOM    800  CA  ILE A 155     -23.807   0.199  -8.198  1.00  0.04           C  
ATOM    801  C   ILE A 155     -23.352   0.973  -6.974  1.00  0.62           C  
ATOM    802  O   ILE A 155     -24.050   1.853  -6.486  1.00 -0.50           O  
ATOM    803  CB  ILE A 155     -24.472  -1.157  -7.804  1.00 -0.01           C  
ATOM    804  CG1 ILE A 155     -25.265  -1.757  -9.010  1.00 -0.05           C  
ATOM    805  CG2 ILE A 155     -25.388  -0.972  -6.562  1.00 -0.09           C  
ATOM    806  CD1 ILE A 155     -25.877  -3.158  -8.729  1.00 -0.09           C  
ATOM    807  N   PHE A 156     -22.158   0.685  -6.427  1.00 -0.46           N  
ATOM    808  CA  PHE A 156     -21.616   1.552  -5.383  1.00  0.04           C  
ATOM    809  C   PHE A 156     -21.343   2.944  -5.941  1.00  0.62           C  
ATOM    810  O   PHE A 156     -21.877   3.915  -5.424  1.00 -0.50           O  
ATOM    811  CB  PHE A 156     -20.353   0.907  -4.748  1.00 -0.10           C  
ATOM    812  CG  PHE A 156     -20.516  -0.530  -4.216  1.00 -0.10           C  
ATOM    813  CD1 PHE A 156     -21.728  -1.023  -3.710  1.00 -0.15           C  
ATOM    814  CD2 PHE A 156     -19.405  -1.382  -4.226  1.00 -0.15           C  
ATOM    815  CE1 PHE A 156     -21.806  -2.305  -3.157  1.00 -0.15           C  
ATOM    816  CE2 PHE A 156     -19.480  -2.666  -3.684  1.00 -0.15           C  
ATOM    817  CZ  PHE A 156     -20.678  -3.130  -3.136  1.00 -0.15           C  
ATOM    818  N   THR A 157     -20.547   3.130  -7.014  1.00 -0.46           N  
ATOM    819  CA  THR A 157     -20.209   4.501  -7.448  1.00  0.04           C  
ATOM    820  C   THR A 157     -21.437   5.351  -7.727  1.00  0.62           C  
ATOM    821  O   THR A 157     -21.525   6.492  -7.285  1.00 -0.50           O  
ATOM    822  CB  THR A 157     -19.260   4.618  -8.678  1.00  0.17           C  
ATOM    823  CG2 THR A 157     -18.783   6.082  -8.859  1.00 -0.19           C  
ATOM    824  OG1 THR A 157     -18.041   3.861  -8.532  1.00 -0.55           O  
ATOM    825  N   LEU A 158     -22.455   4.839  -8.450  1.00 -0.46           N  
ATOM    826  CA  LEU A 158     -23.675   5.648  -8.623  1.00  0.04           C  
ATOM    827  C   LEU A 158     -24.309   5.995  -7.288  1.00  0.62           C  
ATOM    828  O   LEU A 158     -24.981   7.014  -7.165  1.00 -0.50           O  
ATOM    829  CB  LEU A 158     -24.679   4.985  -9.607  1.00 -0.06           C  
ATOM    830  CG  LEU A 158     -25.450   3.758  -9.036  1.00 -0.01           C  
ATOM    831  CD1 LEU A 158     -26.733   4.145  -8.243  1.00 -0.11           C  
ATOM    832  CD2 LEU A 158     -25.845   2.817 -10.206  1.00 -0.11           C  
ATOM    833  N   CYS A 159     -24.106   5.157  -6.243  1.00 -0.46           N  
ATOM    834  CA  CYS A 159     -24.485   5.565  -4.891  1.00  0.04           C  
ATOM    835  C   CYS A 159     -23.462   6.549  -4.347  1.00  0.62           C  
ATOM    836  O   CYS A 159     -23.868   7.553  -3.780  1.00 -0.50           O  
ATOM    837  CB  CYS A 159     -24.677   4.315  -3.996  1.00 -0.06           C  
ATOM    838  SG  CYS A 159     -25.724   3.143  -4.925  1.00  0.83           S  
ATOM    839 LPG1 CYS A 159     -26.377   3.331  -4.932  1.00 -0.48          LP  
ATOM    840 LPG2 CYS A 159     -25.507   3.055  -5.564  1.00 -0.48          LP  
ATOM    841  N   THR A 160     -22.139   6.331  -4.535  1.00 -0.46           N  
ATOM    842  CA  THR A 160     -21.175   7.383  -4.186  1.00  0.04           C  
ATOM    843  C   THR A 160     -21.668   8.712  -4.709  1.00  0.62           C  
ATOM    844  O   THR A 160     -21.734   9.670  -3.956  1.00 -0.50           O  
ATOM    845  CB  THR A 160     -19.716   7.268  -4.721  1.00  0.17           C  
ATOM    846  CG2 THR A 160     -18.854   8.440  -4.172  1.00 -0.19           C  
ATOM    847  OG1 THR A 160     -19.114   6.029  -4.305  1.00 -0.55           O  
ATOM    848  N   MET A 161     -22.041   8.826  -6.002  1.00 -0.46           N  
ATOM    849  CA  MET A 161     -22.556  10.121  -6.465  1.00  0.04           C  
ATOM    850  C   MET A 161     -23.730  10.613  -5.621  1.00  0.62           C  
ATOM    851  O   MET A 161     -23.770  11.765  -5.209  1.00 -0.50           O  
ATOM    852  CB  MET A 161     -22.904  10.117  -7.979  1.00 -0.15           C  
ATOM    853  CG  MET A 161     -21.628  10.082  -8.867  1.00 -0.05           C  
ATOM    854  SD  MET A 161     -21.959  10.493 -10.616  1.00  0.74           S  
ATOM    855  CE  MET A 161     -22.175  12.304 -10.547  1.00 -0.13           C  
ATOM    856 LPD1 MET A 161     -21.436  10.323 -11.013  1.00 -0.38          LP  
ATOM    857 LPD2 MET A 161     -22.523  10.187 -10.839  1.00 -0.38          LP  
ATOM    858  N   SER A 162     -24.728   9.755  -5.320  1.00 -0.46           N  
ATOM    859  CA  SER A 162     -25.778  10.196  -4.388  1.00  0.04           C  
ATOM    860  C   SER A 162     -25.186  10.638  -3.060  1.00  0.62           C  
ATOM    861  O   SER A 162     -25.518  11.697  -2.543  1.00 -0.50           O  
ATOM    862  CB  SER A 162     -26.843   9.108  -4.110  1.00  0.02           C  
ATOM    863  OG  SER A 162     -27.849   9.732  -3.289  1.00 -0.55           O  
ATOM    864  N   VAL A 163     -24.256   9.841  -2.484  1.00 -0.46           N  
ATOM    865  CA  VAL A 163     -23.560  10.284  -1.266  1.00  0.04           C  
ATOM    866  C   VAL A 163     -22.903  11.637  -1.501  1.00  0.62           C  
ATOM    867  O   VAL A 163     -23.221  12.580  -0.795  1.00 -0.50           O  
ATOM    868  CB  VAL A 163     -22.530   9.239  -0.737  1.00 -0.01           C  
ATOM    869  CG1 VAL A 163     -21.664   9.816   0.416  1.00 -0.09           C  
ATOM    870  CG2 VAL A 163     -23.230   7.934  -0.262  1.00 -0.09           C  
ATOM    871  N   ASP A 164     -22.000  11.784  -2.491  1.00 -0.46           N  
ATOM    872  CA  ASP A 164     -21.409  13.096  -2.783  1.00  0.04           C  
ATOM    873  C   ASP A 164     -22.468  14.193  -2.817  1.00  0.62           C  
ATOM    874  O   ASP A 164     -22.370  15.194  -2.118  1.00 -0.50           O  
ATOM    875  CB  ASP A 164     -20.665  12.959  -4.144  1.00 -0.40           C  
ATOM    876  CG  ASP A 164     -20.083  14.251  -4.609  1.00  0.71           C  
ATOM    877  OD1 ASP A 164     -19.165  14.808  -3.960  1.00 -0.72           O  
ATOM    878  OD2 ASP A 164     -20.515  14.821  -5.650  1.00 -0.72           O1-
ATOM    879  N   ARG A 165     -23.537  14.013  -3.624  1.00 -0.46           N  
ATOM    880  CA  ARG A 165     -24.594  15.033  -3.676  1.00  0.04           C  
ATOM    881  C   ARG A 165     -25.200  15.261  -2.295  1.00  0.62           C  
ATOM    882  O   ARG A 165     -25.314  16.386  -1.823  1.00 -0.50           O  
ATOM    883  CB  ARG A 165     -25.654  14.614  -4.739  1.00 -0.08           C  
ATOM    884  CG  ARG A 165     -25.079  14.700  -6.186  1.00 -0.10           C  
ATOM    885  CD  ARG A 165     -25.972  13.962  -7.226  1.00 -0.23           C  
ATOM    886  NE  ARG A 165     -25.480  14.188  -8.601  1.00 -0.32           N  
ATOM    887  CZ  ARG A 165     -25.998  13.654  -9.681  1.00  0.76           C  
ATOM    888  NH1 ARG A 165     -27.009  12.836  -9.651  1.00 -0.62           N1+
ATOM    889  NH2 ARG A 165     -25.497  13.937 -10.844  1.00 -0.62           N  
ATOM    890  N   TYR A 166     -25.608  14.186  -1.587  1.00 -0.46           N  
ATOM    891  CA  TYR A 166     -26.062  14.357  -0.199  1.00  0.04           C  
ATOM    892  C   TYR A 166     -25.025  15.058   0.662  1.00  0.62           C  
ATOM    893  O   TYR A 166     -25.389  15.971   1.392  1.00 -0.50           O  
ATOM    894  CB  TYR A 166     -26.474  12.994   0.429  1.00 -0.10           C  
ATOM    895  CG  TYR A 166     -26.387  12.998   1.964  1.00 -0.03           C  
ATOM    896  CD1 TYR A 166     -27.521  13.190   2.759  1.00 -0.00           C  
ATOM    897  CD2 TYR A 166     -25.149  12.803   2.587  1.00 -0.00           C  
ATOM    898  CE1 TYR A 166     -27.380  13.333   4.144  1.00 -0.26           C  
ATOM    899  CE2 TYR A 166     -25.003  12.988   3.965  1.00 -0.26           C  
ATOM    900  CZ  TYR A 166     -26.119  13.306   4.740  1.00  0.46           C  
ATOM    901  OH  TYR A 166     -26.002  13.609   6.087  1.00 -0.53           O  
ATOM    902  N   ILE A 167     -23.732  14.673   0.622  1.00 -0.46           N  
ATOM    903  CA  ILE A 167     -22.731  15.366   1.442  1.00  0.04           C  
ATOM    904  C   ILE A 167     -22.681  16.816   1.008  1.00  0.62           C  
ATOM    905  O   ILE A 167     -22.904  17.685   1.839  1.00 -0.50           O  
ATOM    906  CB  ILE A 167     -21.307  14.723   1.411  1.00 -0.01           C  
ATOM    907  CG1 ILE A 167     -21.338  13.288   2.021  1.00 -0.05           C  
ATOM    908  CG2 ILE A 167     -20.283  15.608   2.180  1.00 -0.09           C  
ATOM    909  CD1 ILE A 167     -19.965  12.568   2.015  1.00 -0.09           C  
ATOM    910  N   ALA A 168     -22.421  17.098  -0.288  1.00 -0.46           N  
ATOM    911  CA  ALA A 168     -22.376  18.491  -0.751  1.00  0.04           C  
ATOM    912  C   ALA A 168     -23.508  19.319  -0.169  1.00  0.62           C  
ATOM    913  O   ALA A 168     -23.296  20.384   0.389  1.00 -0.50           O  
ATOM    914  CB  ALA A 168     -22.452  18.539  -2.303  1.00 -0.10           C  
ATOM    915  N   VAL A 169     -24.754  18.816  -0.288  1.00 -0.46           N  
ATOM    916  CA  VAL A 169     -25.902  19.550   0.269  1.00  0.04           C  
ATOM    917  C   VAL A 169     -26.016  19.470   1.784  1.00  0.62           C  
ATOM    918  O   VAL A 169     -26.442  20.414   2.438  1.00 -0.50           O  
ATOM    919  CB  VAL A 169     -27.188  18.975  -0.392  1.00 -0.01           C  
ATOM    920  CG1 VAL A 169     -28.470  19.445   0.341  1.00 -0.09           C  
ATOM    921  CG2 VAL A 169     -27.252  19.361  -1.897  1.00 -0.09           C  
ATOM    922  N   CYS A 170     -25.680  18.318   2.406  1.00 -0.46           N  
ATOM    923  CA  CYS A 170     -25.821  18.189   3.860  1.00  0.04           C  
ATOM    924  C   CYS A 170     -24.688  18.823   4.652  1.00  0.62           C  
ATOM    925  O   CYS A 170     -24.981  19.523   5.617  1.00 -0.50           O  
ATOM    926  CB  CYS A 170     -26.021  16.694   4.204  1.00 -0.06           C  
ATOM    927  SG  CYS A 170     -27.409  16.120   3.168  1.00  0.83           S  
ATOM    928 LPG1 CYS A 170     -27.318  16.276   2.514  1.00 -0.48          LP  
ATOM    929 LPG2 CYS A 170     -27.511  15.452   3.229  1.00 -0.48          LP  
ATOM    930  N   HIS A 171     -23.414  18.615   4.260  1.00 -0.46           N  
ATOM    931  CA  HIS A 171     -22.274  19.056   5.075  1.00  0.04           C  
ATOM    932  C   HIS A 171     -21.308  19.937   4.296  1.00  0.62           C  
ATOM    933  O   HIS A 171     -20.182  19.517   4.072  1.00 -0.50           O  
ATOM    934  CB  HIS A 171     -21.624  17.754   5.619  1.00 -0.10           C  
ATOM    935  CG  HIS A 171     -22.694  16.838   6.162  1.00 -0.03           C  
ATOM    936  CD2 HIS A 171     -23.014  15.616   5.693  1.00  0.20           C  
ATOM    937  ND1 HIS A 171     -23.469  17.144   7.178  1.00 -0.15           N  
ATOM    938  CE1 HIS A 171     -24.304  16.179   7.398  1.00  0.24           C  
ATOM    939  NE2 HIS A 171     -24.104  15.261   6.563  1.00 -0.50           N  
ATOM    940  N   PRO A 172     -21.666  21.176   3.870  1.00 -0.23           N  
ATOM    941  CA  PRO A 172     -20.733  21.961   3.065  1.00  0.04           C  
ATOM    942  C   PRO A 172     -19.376  22.117   3.718  1.00  0.53           C  
ATOM    943  O   PRO A 172     -18.402  22.271   3.001  1.00 -0.50           O  
ATOM    944  CB  PRO A 172     -21.533  23.278   2.889  1.00 -0.12           C  
ATOM    945  CG  PRO A 172     -22.554  23.263   4.049  1.00 -0.12           C  
ATOM    946  CD  PRO A 172     -22.962  21.776   4.157  1.00 -0.01           C  
ATOM    947  N   VAL A 173     -19.238  22.050   5.060  1.00 -0.46           N  
ATOM    948  CA  VAL A 173     -17.885  21.956   5.628  1.00  0.04           C  
ATOM    949  C   VAL A 173     -17.243  20.634   5.233  1.00  0.62           C  
ATOM    950  O   VAL A 173     -16.342  20.620   4.409  1.00 -0.50           O  
ATOM    951  CB  VAL A 173     -17.858  22.184   7.171  1.00 -0.01           C  
ATOM    952  CG1 VAL A 173     -16.443  21.909   7.754  1.00 -0.09           C  
ATOM    953  CG2 VAL A 173     -18.299  23.633   7.518  1.00 -0.09           C  
ATOM    954  N   LYS A 174     -17.672  19.466   5.770  1.00 -0.46           N  
ATOM    955  CA  LYS A 174     -16.995  18.213   5.399  1.00  0.04           C  
ATOM    956  C   LYS A 174     -17.115  17.825   3.937  1.00  0.62           C  
ATOM    957  O   LYS A 174     -16.384  16.968   3.459  1.00 -0.50           O  
ATOM    958  CB  LYS A 174     -17.234  17.054   6.408  1.00 -0.10           C  
ATOM    959  CG  LYS A 174     -16.546  17.356   7.774  1.00 -0.16           C  
ATOM    960  CD  LYS A 174     -16.357  16.070   8.631  1.00 -0.18           C  
ATOM    961  CE  LYS A 174     -15.384  16.280   9.832  1.00 -0.04           C  
ATOM    962  NZ  LYS A 174     -13.962  16.413   9.420  1.00 -0.14           N1+
ATOM    963  N   ALA A 175     -17.984  18.479   3.142  1.00 -0.46           N  
ATOM    964  CA  ALA A 175     -17.759  18.438   1.696  1.00  0.04           C  
ATOM    965  C   ALA A 175     -16.293  18.707   1.384  1.00  0.62           C  
ATOM    966  O   ALA A 175     -15.748  18.058   0.507  1.00 -0.50           O  
ATOM    967  CB  ALA A 175     -18.647  19.479   0.974  1.00 -0.10           C  
ATOM    968  N   LEU A 176     -15.611  19.628   2.102  1.00 -0.46           N  
ATOM    969  CA  LEU A 176     -14.166  19.796   1.892  1.00  0.04           C  
ATOM    970  C   LEU A 176     -13.436  18.495   2.201  1.00  0.62           C  
ATOM    971  O   LEU A 176     -12.837  17.918   1.308  1.00 -0.50           O  
ATOM    972  CB  LEU A 176     -13.587  20.994   2.703  1.00 -0.06           C  
ATOM    973  CG  LEU A 176     -14.226  22.382   2.384  1.00 -0.01           C  
ATOM    974  CD1 LEU A 176     -13.630  23.458   3.336  1.00 -0.11           C  
ATOM    975  CD2 LEU A 176     -14.010  22.814   0.906  1.00 -0.11           C  
ATOM    976  N   ASP A 177     -13.463  17.965   3.442  1.00 -0.46           N  
ATOM    977  CA  ASP A 177     -12.884  16.642   3.691  1.00  0.04           C  
ATOM    978  C   ASP A 177     -13.235  15.628   2.604  1.00  0.62           C  
ATOM    979  O   ASP A 177     -12.373  14.891   2.149  1.00 -0.50           O  
ATOM    980  CB  ASP A 177     -13.391  16.101   5.063  1.00 -0.40           C  
ATOM    981  CG  ASP A 177     -13.334  17.084   6.185  1.00  0.71           C  
ATOM    982  OD1 ASP A 177     -13.182  16.655   7.370  1.00 -0.72           O  
ATOM    983  OD2 ASP A 177     -13.506  18.299   5.917  1.00 -0.72           O1-
ATOM    984  N   PHE A 178     -14.512  15.536   2.176  1.00 -0.46           N  
ATOM    985  CA  PHE A 178     -14.896  14.487   1.218  1.00  0.04           C  
ATOM    986  C   PHE A 178     -14.598  14.778  -0.247  1.00  0.62           C  
ATOM    987  O   PHE A 178     -13.969  13.984  -0.932  1.00 -0.50           O  
ATOM    988  CB  PHE A 178     -16.413  14.224   1.402  1.00 -0.10           C  
ATOM    989  CG  PHE A 178     -16.862  12.933   0.705  1.00 -0.10           C  
ATOM    990  CD1 PHE A 178     -16.827  11.714   1.392  1.00 -0.15           C  
ATOM    991  CD2 PHE A 178     -17.333  12.957  -0.612  1.00 -0.15           C  
ATOM    992  CE1 PHE A 178     -17.381  10.564   0.820  1.00 -0.15           C  
ATOM    993  CE2 PHE A 178     -17.912  11.817  -1.178  1.00 -0.15           C  
ATOM    994  CZ  PHE A 178     -17.950  10.622  -0.456  1.00 -0.15           C  
ATOM    995  N   ARG A 179     -15.048  15.919  -0.810  1.00 -0.46           N  
ATOM    996  CA  ARG A 179     -15.034  16.084  -2.272  1.00  0.04           C  
ATOM    997  C   ARG A 179     -13.649  16.385  -2.831  1.00  0.62           C  
ATOM    998  O   ARG A 179     -13.487  17.381  -3.517  1.00 -0.50           O  
ATOM    999  CB  ARG A 179     -16.059  17.167  -2.731  1.00 -0.08           C  
ATOM   1000  CG  ARG A 179     -17.486  17.004  -2.133  1.00 -0.10           C  
ATOM   1001  CD  ARG A 179     -18.508  17.950  -2.832  1.00 -0.23           C  
ATOM   1002  NE  ARG A 179     -19.077  17.326  -4.042  1.00 -0.32           N  
ATOM   1003  CZ  ARG A 179     -19.857  17.918  -4.911  1.00  0.76           C  
ATOM   1004  NH1 ARG A 179     -20.184  19.173  -4.807  1.00 -0.62           N1+
ATOM   1005  NH2 ARG A 179     -20.352  17.270  -5.923  1.00 -0.62           N  
ATOM   1006  N   THR A 180     -12.621  15.541  -2.575  1.00 -0.46           N  
ATOM   1007  CA  THR A 180     -11.243  15.836  -3.026  1.00  0.04           C  
ATOM   1008  C   THR A 180     -10.729  14.749  -3.944  1.00  0.62           C  
ATOM   1009  O   THR A 180     -11.114  13.612  -3.719  1.00 -0.50           O  
ATOM   1010  CB  THR A 180     -10.233  15.999  -1.849  1.00  0.17           C  
ATOM   1011  CG2 THR A 180     -10.944  16.568  -0.595  1.00 -0.19           C  
ATOM   1012  OG1 THR A 180      -9.588  14.748  -1.531  1.00 -0.55           O  
ATOM   1013  N   PRO A 181      -9.891  14.967  -4.993  1.00 -0.23           N  
ATOM   1014  CA  PRO A 181      -9.561  13.846  -5.867  1.00  0.04           C  
ATOM   1015  C   PRO A 181      -8.929  12.708  -5.090  1.00  0.53           C  
ATOM   1016  O   PRO A 181      -9.333  11.565  -5.241  1.00 -0.50           O  
ATOM   1017  CB  PRO A 181      -8.673  14.557  -6.923  1.00 -0.12           C  
ATOM   1018  CG  PRO A 181      -8.172  15.855  -6.244  1.00 -0.12           C  
ATOM   1019  CD  PRO A 181      -9.351  16.277  -5.335  1.00 -0.01           C  
ATOM   1020  N   ARG A 182      -7.946  12.980  -4.206  1.00 -0.46           N  
ATOM   1021  CA  ARG A 182      -7.435  11.917  -3.332  1.00  0.04           C  
ATOM   1022  C   ARG A 182      -8.569  11.204  -2.619  1.00  0.62           C  
ATOM   1023  O   ARG A 182      -8.660   9.984  -2.637  1.00 -0.50           O  
ATOM   1024  CB  ARG A 182      -6.494  12.538  -2.257  1.00 -0.08           C  
ATOM   1025  CG  ARG A 182      -6.050  11.533  -1.156  1.00 -0.10           C  
ATOM   1026  CD  ARG A 182      -5.251  12.265  -0.043  1.00 -0.23           C  
ATOM   1027  NE  ARG A 182      -4.930  11.342   1.061  1.00 -0.32           N  
ATOM   1028  CZ  ARG A 182      -5.741  11.025   2.044  1.00  0.76           C  
ATOM   1029  NH1 ARG A 182      -6.968  11.442   2.133  1.00 -0.62           N1+
ATOM   1030  NH2 ARG A 182      -5.318  10.243   2.995  1.00 -0.62           N  
ATOM   1031  N   ASN A 183      -9.459  11.956  -1.942  1.00 -0.46           N  
ATOM   1032  CA  ASN A 183     -10.472  11.292  -1.122  1.00  0.04           C  
ATOM   1033  C   ASN A 183     -11.475  10.593  -2.023  1.00  0.62           C  
ATOM   1034  O   ASN A 183     -11.792   9.433  -1.803  1.00 -0.50           O  
ATOM   1035  CB  ASN A 183     -11.022  12.305  -0.086  1.00 -0.09           C  
ATOM   1036  CG  ASN A 183      -9.889  12.853   0.754  1.00  0.68           C  
ATOM   1037  ND2 ASN A 183     -10.114  13.826   1.635  1.00 -0.87           N  
ATOM   1038  OD1 ASN A 183      -8.744  12.433   0.669  1.00 -0.47           O  
ATOM   1039  N   ALA A 184     -11.959  11.242  -3.101  1.00 -0.46           N  
ATOM   1040  CA  ALA A 184     -12.770  10.520  -4.087  1.00  0.04           C  
ATOM   1041  C   ALA A 184     -12.080   9.249  -4.553  1.00  0.62           C  
ATOM   1042  O   ALA A 184     -12.674   8.179  -4.566  1.00 -0.50           O  
ATOM   1043  CB  ALA A 184     -13.081  11.429  -5.305  1.00 -0.10           C  
ATOM   1044  N   LYS A 185     -10.784   9.324  -4.929  1.00 -0.46           N  
ATOM   1045  CA  LYS A 185     -10.066   8.090  -5.268  1.00  0.04           C  
ATOM   1046  C   LYS A 185     -10.074   7.128  -4.089  1.00  0.62           C  
ATOM   1047  O   LYS A 185     -10.445   5.975  -4.252  1.00 -0.50           O  
ATOM   1048  CB  LYS A 185      -8.621   8.386  -5.757  1.00 -0.10           C  
ATOM   1049  CG  LYS A 185      -8.619   9.098  -7.142  1.00 -0.16           C  
ATOM   1050  CD  LYS A 185      -7.187   9.566  -7.527  1.00 -0.18           C  
ATOM   1051  CE  LYS A 185      -7.188  10.295  -8.900  1.00 -0.04           C  
ATOM   1052  NZ  LYS A 185      -5.815  10.717  -9.283  1.00 -0.14           N1+
ATOM   1053  N   ILE A 186      -9.699   7.546  -2.861  1.00 -0.46           N  
ATOM   1054  CA  ILE A 186      -9.796   6.617  -1.719  1.00  0.04           C  
ATOM   1055  C   ILE A 186     -11.204   6.053  -1.594  1.00  0.62           C  
ATOM   1056  O   ILE A 186     -11.374   4.863  -1.346  1.00 -0.50           O  
ATOM   1057  CB  ILE A 186      -9.326   7.248  -0.373  1.00 -0.01           C  
ATOM   1058  CG1 ILE A 186      -7.789   7.519  -0.415  1.00 -0.05           C  
ATOM   1059  CG2 ILE A 186      -9.705   6.347   0.839  1.00 -0.09           C  
ATOM   1060  CD1 ILE A 186      -7.271   8.384   0.765  1.00 -0.09           C  
ATOM   1061  N   VAL A 187     -12.268   6.866  -1.752  1.00 -0.46           N  
ATOM   1062  CA  VAL A 187     -13.626   6.303  -1.755  1.00  0.04           C  
ATOM   1063  C   VAL A 187     -13.762   5.291  -2.881  1.00  0.62           C  
ATOM   1064  O   VAL A 187     -14.083   4.137  -2.628  1.00 -0.50           O  
ATOM   1065  CB  VAL A 187     -14.741   7.388  -1.844  1.00 -0.01           C  
ATOM   1066  CG1 VAL A 187     -16.137   6.734  -2.046  1.00 -0.09           C  
ATOM   1067  CG2 VAL A 187     -14.765   8.275  -0.566  1.00 -0.09           C  
ATOM   1068  N   ASN A 188     -13.501   5.657  -4.152  1.00 -0.46           N  
ATOM   1069  CA  ASN A 188     -13.592   4.644  -5.212  1.00  0.04           C  
ATOM   1070  C   ASN A 188     -12.746   3.418  -4.906  1.00  0.62           C  
ATOM   1071  O   ASN A 188     -13.218   2.295  -5.019  1.00 -0.50           O  
ATOM   1072  CB  ASN A 188     -13.173   5.237  -6.579  1.00 -0.09           C  
ATOM   1073  CG  ASN A 188     -14.139   6.290  -7.044  1.00  0.68           C  
ATOM   1074  ND2 ASN A 188     -13.806   7.020  -8.112  1.00 -0.87           N  
ATOM   1075  OD1 ASN A 188     -15.205   6.479  -6.488  1.00 -0.47           O  
ATOM   1076  N   VAL A 189     -11.477   3.589  -4.487  1.00 -0.46           N  
ATOM   1077  CA  VAL A 189     -10.694   2.420  -4.066  1.00  0.04           C  
ATOM   1078  C   VAL A 189     -11.447   1.685  -2.974  1.00  0.62           C  
ATOM   1079  O   VAL A 189     -11.576   0.472  -3.027  1.00 -0.50           O  
ATOM   1080  CB  VAL A 189      -9.260   2.788  -3.586  1.00 -0.01           C  
ATOM   1081  CG1 VAL A 189      -8.555   1.574  -2.918  1.00 -0.09           C  
ATOM   1082  CG2 VAL A 189      -8.391   3.308  -4.768  1.00 -0.09           C  
ATOM   1083  N   CYS A 190     -11.991   2.379  -1.949  1.00 -0.46           N  
ATOM   1084  CA  CYS A 190     -12.813   1.660  -0.968  1.00  0.04           C  
ATOM   1085  C   CYS A 190     -13.950   0.916  -1.650  1.00  0.62           C  
ATOM   1086  O   CYS A 190     -14.125  -0.266  -1.396  1.00 -0.50           O  
ATOM   1087  CB  CYS A 190     -13.355   2.592   0.142  1.00 -0.06           C  
ATOM   1088  SG  CYS A 190     -11.927   3.439   0.889  1.00  0.83           S  
ATOM   1089 LPG1 CYS A 190     -11.522   3.010   1.224  1.00 -0.48          LP  
ATOM   1090 LPG2 CYS A 190     -11.562   3.781   0.428  1.00 -0.48          LP  
ATOM   1091  N   ASN A 191     -14.731   1.561  -2.543  1.00 -0.46           N  
ATOM   1092  CA  ASN A 191     -15.722   0.789  -3.303  1.00  0.04           C  
ATOM   1093  C   ASN A 191     -15.066  -0.405  -3.980  1.00  0.62           C  
ATOM   1094  O   ASN A 191     -15.526  -1.522  -3.807  1.00 -0.50           O  
ATOM   1095  CB  ASN A 191     -16.472   1.647  -4.359  1.00 -0.09           C  
ATOM   1096  CG  ASN A 191     -17.443   2.619  -3.745  1.00  0.68           C  
ATOM   1097  ND2 ASN A 191     -18.265   3.302  -4.554  1.00 -0.87           N  
ATOM   1098  OD1 ASN A 191     -17.509   2.778  -2.542  1.00 -0.47           O  
ATOM   1099  N   TRP A 192     -13.976  -0.224  -4.753  1.00 -0.46           N  
ATOM   1100  CA  TRP A 192     -13.329  -1.393  -5.365  1.00  0.04           C  
ATOM   1101  C   TRP A 192     -12.921  -2.433  -4.329  1.00  0.62           C  
ATOM   1102  O   TRP A 192     -13.179  -3.616  -4.501  1.00 -0.50           O  
ATOM   1103  CB  TRP A 192     -12.124  -0.962  -6.238  1.00 -0.10           C  
ATOM   1104  CG  TRP A 192     -11.513  -2.161  -6.917  1.00 -0.14           C  
ATOM   1105  CD1 TRP A 192     -11.832  -2.672  -8.119  1.00  0.04           C  
ATOM   1106  CD2 TRP A 192     -10.407  -3.016  -6.355  1.00  0.15           C  
ATOM   1107  CE2 TRP A 192     -10.230  -3.963  -7.346  1.00  0.15           C  
ATOM   1108  CE3 TRP A 192      -9.643  -3.005  -5.191  1.00 -0.17           C  
ATOM   1109  NE1 TRP A 192     -11.084  -3.720  -8.358  1.00 -0.35           N  
ATOM   1110  CZ2 TRP A 192      -9.284  -4.980  -7.226  1.00 -0.17           C  
ATOM   1111  CZ3 TRP A 192      -8.666  -4.002  -5.069  1.00 -0.07           C  
ATOM   1112  CH2 TRP A 192      -8.497  -4.978  -6.066  1.00 -0.08           C  
ATOM   1113  N   ILE A 193     -12.293  -2.032  -3.203  1.00 -0.46           N  
ATOM   1114  CA  ILE A 193     -12.007  -3.009  -2.142  1.00  0.04           C  
ATOM   1115  C   ILE A 193     -13.304  -3.653  -1.687  1.00  0.62           C  
ATOM   1116  O   ILE A 193     -13.388  -4.869  -1.606  1.00 -0.50           O  
ATOM   1117  CB  ILE A 193     -11.239  -2.408  -0.922  1.00 -0.01           C  
ATOM   1118  CG1 ILE A 193      -9.808  -1.949  -1.348  1.00 -0.05           C  
ATOM   1119  CG2 ILE A 193     -11.171  -3.433   0.248  1.00 -0.09           C  
ATOM   1120  CD1 ILE A 193      -9.021  -1.197  -0.241  1.00 -0.09           C  
ATOM   1121  N   LEU A 194     -14.373  -2.889  -1.383  1.00 -0.46           N  
ATOM   1122  CA  LEU A 194     -15.635  -3.561  -1.053  1.00  0.04           C  
ATOM   1123  C   LEU A 194     -15.996  -4.516  -2.179  1.00  0.62           C  
ATOM   1124  O   LEU A 194     -16.189  -5.699  -1.944  1.00 -0.50           O  
ATOM   1125  CB  LEU A 194     -16.777  -2.550  -0.762  1.00 -0.06           C  
ATOM   1126  CG  LEU A 194     -18.153  -3.216  -0.456  1.00 -0.01           C  
ATOM   1127  CD1 LEU A 194     -18.110  -4.140   0.792  1.00 -0.11           C  
ATOM   1128  CD2 LEU A 194     -19.231  -2.112  -0.261  1.00 -0.11           C  
ATOM   1129  N   SER A 195     -16.062  -4.056  -3.444  1.00 -0.46           N  
ATOM   1130  CA  SER A 195     -16.315  -4.987  -4.549  1.00  0.04           C  
ATOM   1131  C   SER A 195     -15.425  -6.219  -4.464  1.00  0.62           C  
ATOM   1132  O   SER A 195     -15.933  -7.327  -4.575  1.00 -0.50           O  
ATOM   1133  CB  SER A 195     -16.117  -4.271  -5.909  1.00  0.02           C  
ATOM   1134  OG  SER A 195     -16.893  -3.057  -5.953  1.00 -0.55           O  
ATOM   1135  N   SER A 196     -14.095  -6.088  -4.248  1.00 -0.46           N  
ATOM   1136  CA  SER A 196     -13.261  -7.288  -4.058  1.00  0.04           C  
ATOM   1137  C   SER A 196     -13.887  -8.288  -3.106  1.00  0.62           C  
ATOM   1138  O   SER A 196     -13.785  -9.479  -3.368  1.00 -0.50           O  
ATOM   1139  CB  SER A 196     -11.841  -6.980  -3.502  1.00  0.02           C  
ATOM   1140  OG  SER A 196     -11.059  -6.238  -4.466  1.00 -0.55           O  
ATOM   1141  N   ALA A 197     -14.535  -7.838  -2.006  1.00 -0.46           N  
ATOM   1142  CA  ALA A 197     -15.191  -8.790  -1.097  1.00  0.04           C  
ATOM   1143  C   ALA A 197     -16.125  -9.732  -1.837  1.00  0.62           C  
ATOM   1144  O   ALA A 197     -16.292 -10.863  -1.412  1.00 -0.50           O  
ATOM   1145  CB  ALA A 197     -15.986  -8.062   0.018  1.00 -0.10           C  
ATOM   1146  N   ILE A 198     -16.739  -9.296  -2.958  1.00 -0.46           N  
ATOM   1147  CA  ILE A 198     -17.431 -10.231  -3.858  1.00  0.04           C  
ATOM   1148  C   ILE A 198     -16.495 -10.628  -4.993  1.00  0.62           C  
ATOM   1149  O   ILE A 198     -16.269 -11.809  -5.226  1.00 -0.50           O  
ATOM   1150  CB  ILE A 198     -18.763  -9.583  -4.347  1.00 -0.01           C  
ATOM   1151  CG1 ILE A 198     -19.665  -9.276  -3.111  1.00 -0.05           C  
ATOM   1152  CG2 ILE A 198     -19.467 -10.514  -5.373  1.00 -0.09           C  
ATOM   1153  CD1 ILE A 198     -20.964  -8.495  -3.445  1.00 -0.09           C  
ATOM   1154  N   GLY A 199     -15.912  -9.640  -5.709  1.00 -0.46           N  
ATOM   1155  CA  GLY A 199     -14.963  -9.921  -6.790  1.00  0.04           C  
ATOM   1156  C   GLY A 199     -14.042 -11.101  -6.554  1.00  0.62           C  
ATOM   1157  O   GLY A 199     -13.984 -12.007  -7.373  1.00 -0.50           O  
ATOM   1158  N   LEU A 200     -13.276 -11.142  -5.440  1.00 -0.46           N  
ATOM   1159  CA  LEU A 200     -12.309 -12.234  -5.278  1.00  0.04           C  
ATOM   1160  C   LEU A 200     -12.984 -13.552  -4.909  1.00  0.62           C  
ATOM   1161  O   LEU A 200     -12.776 -14.520  -5.633  1.00 -0.50           O  
ATOM   1162  CB  LEU A 200     -11.050 -11.803  -4.470  1.00 -0.06           C  
ATOM   1163  CG  LEU A 200     -10.351 -10.523  -5.030  1.00 -0.01           C  
ATOM   1164  CD1 LEU A 200      -9.194 -10.098  -4.084  1.00 -0.11           C  
ATOM   1165  CD2 LEU A 200      -9.795 -10.706  -6.472  1.00 -0.11           C  
ATOM   1166  N   PRO A 201     -13.833 -13.712  -3.857  1.00 -0.23           N  
ATOM   1167  CA  PRO A 201     -14.591 -14.952  -3.741  1.00  0.04           C  
ATOM   1168  C   PRO A 201     -15.257 -15.382  -5.029  1.00  0.53           C  
ATOM   1169  O   PRO A 201     -15.204 -16.569  -5.325  1.00 -0.50           O  
ATOM   1170  CB  PRO A 201     -15.597 -14.565  -2.633  1.00 -0.12           C  
ATOM   1171  CG  PRO A 201     -14.759 -13.592  -1.777  1.00 -0.12           C  
ATOM   1172  CD  PRO A 201     -14.081 -12.694  -2.842  1.00 -0.01           C  
ATOM   1173  N   VAL A 202     -15.883 -14.486  -5.830  1.00 -0.46           N  
ATOM   1174  CA  VAL A 202     -16.384 -14.957  -7.132  1.00  0.04           C  
ATOM   1175  C   VAL A 202     -15.224 -15.298  -8.050  1.00  0.62           C  
ATOM   1176  O   VAL A 202     -15.266 -16.353  -8.658  1.00 -0.50           O  
ATOM   1177  CB  VAL A 202     -17.455 -14.097  -7.867  1.00 -0.01           C  
ATOM   1178  CG1 VAL A 202     -18.663 -13.800  -6.937  1.00 -0.09           C  
ATOM   1179  CG2 VAL A 202     -16.856 -12.795  -8.447  1.00 -0.09           C  
ATOM   1180  N   MET A 203     -14.142 -14.507  -8.202  1.00 -0.46           N  
ATOM   1181  CA  MET A 203     -13.033 -14.979  -9.047  1.00  0.04           C  
ATOM   1182  C   MET A 203     -12.595 -16.374  -8.613  1.00  0.62           C  
ATOM   1183  O   MET A 203     -12.453 -17.286  -9.422  1.00 -0.50           O  
ATOM   1184  CB  MET A 203     -11.834 -13.990  -8.990  1.00 -0.15           C  
ATOM   1185  CG  MET A 203     -10.754 -14.311 -10.057  1.00 -0.05           C  
ATOM   1186  SD  MET A 203      -9.353 -13.153  -9.863  1.00  0.74           S  
ATOM   1187  CE  MET A 203      -8.374 -13.609 -11.328  1.00 -0.13           C  
ATOM   1188 LPD1 MET A 203      -9.556 -12.506  -9.887  1.00 -0.38          LP  
ATOM   1189 LPD2 MET A 203      -9.012 -13.264  -9.287  1.00 -0.38          LP  
ATOM   1190  N   PHE A 204     -12.380 -16.590  -7.298  1.00 -0.46           N  
ATOM   1191  CA  PHE A 204     -12.051 -17.944  -6.843  1.00  0.04           C  
ATOM   1192  C   PHE A 204     -13.172 -18.918  -7.180  1.00  0.62           C  
ATOM   1193  O   PHE A 204     -12.918 -19.910  -7.852  1.00 -0.50           O  
ATOM   1194  CB  PHE A 204     -11.718 -17.982  -5.326  1.00 -0.10           C  
ATOM   1195  CG  PHE A 204     -10.434 -17.200  -5.000  1.00 -0.10           C  
ATOM   1196  CD1 PHE A 204      -9.204 -17.634  -5.508  1.00 -0.15           C  
ATOM   1197  CD2 PHE A 204     -10.468 -16.063  -4.184  1.00 -0.15           C  
ATOM   1198  CE1 PHE A 204      -8.034 -16.912  -5.252  1.00 -0.15           C  
ATOM   1199  CE2 PHE A 204      -9.291 -15.369  -3.884  1.00 -0.15           C  
ATOM   1200  CZ  PHE A 204      -8.077 -15.776  -4.440  1.00 -0.15           C  
ATOM   1201  N   MET A 205     -14.425 -18.667  -6.757  1.00 -0.46           N  
ATOM   1202  CA  MET A 205     -15.500 -19.650  -6.979  1.00  0.04           C  
ATOM   1203  C   MET A 205     -15.973 -19.798  -8.420  1.00  0.62           C  
ATOM   1204  O   MET A 205     -16.348 -20.886  -8.831  1.00 -0.50           O  
ATOM   1205  CB  MET A 205     -16.714 -19.243  -6.104  1.00 -0.15           C  
ATOM   1206  CG  MET A 205     -16.410 -19.324  -4.583  1.00 -0.05           C  
ATOM   1207  SD  MET A 205     -17.474 -18.167  -3.662  1.00  0.74           S  
ATOM   1208  CE  MET A 205     -19.142 -18.788  -4.037  1.00 -0.13           C  
ATOM   1209 LPD1 MET A 205     -17.346 -18.192  -2.996  1.00 -0.38          LP  
ATOM   1210 LPD2 MET A 205     -17.394 -17.530  -3.883  1.00 -0.38          LP  
ATOM   1211  N   ALA A 206     -16.006 -18.719  -9.225  1.00 -0.46           N  
ATOM   1212  CA  ALA A 206     -16.513 -18.795 -10.602  1.00  0.04           C  
ATOM   1213  C   ALA A 206     -15.924 -19.945 -11.404  1.00  0.62           C  
ATOM   1214  O   ALA A 206     -14.728 -20.166 -11.278  1.00 -0.50           O  
ATOM   1215  CB  ALA A 206     -16.283 -17.438 -11.317  1.00 -0.10           C  
ATOM   1216  N   THR A 207     -16.687 -20.695 -12.233  1.00 -0.46           N  
ATOM   1217  CA  THR A 207     -16.086 -21.818 -12.975  1.00  0.04           C  
ATOM   1218  C   THR A 207     -16.902 -22.268 -14.177  1.00  0.62           C  
ATOM   1219  O   THR A 207     -17.527 -21.405 -14.777  1.00 -0.50           O  
ATOM   1220  CB  THR A 207     -15.830 -23.013 -12.017  1.00  0.17           C  
ATOM   1221  CG2 THR A 207     -17.155 -23.558 -11.418  1.00 -0.19           C  
ATOM   1222  OG1 THR A 207     -15.180 -24.051 -12.782  1.00 -0.55           O  
ATOM   1223  N   THR A 208     -16.937 -23.558 -14.577  1.00 -0.46           N  
ATOM   1224  CA  THR A 208     -17.771 -24.013 -15.700  1.00  0.04           C  
ATOM   1225  C   THR A 208     -18.368 -25.385 -15.446  1.00  0.62           C  
ATOM   1226  O   THR A 208     -17.741 -26.154 -14.734  1.00 -0.50           O  
ATOM   1227  CB  THR A 208     -16.987 -24.062 -17.045  1.00  0.17           C  
ATOM   1228  CG2 THR A 208     -16.778 -22.647 -17.634  1.00 -0.19           C  
ATOM   1229  OG1 THR A 208     -15.674 -24.625 -16.828  1.00 -0.55           O  
ATOM   1230  N   LYS A 209     -19.563 -25.737 -15.983  1.00 -0.46           N  
ATOM   1231  CA  LYS A 209     -20.120 -27.079 -15.720  1.00  0.04           C  
ATOM   1232  C   LYS A 209     -21.257 -27.494 -16.641  1.00  0.62           C  
ATOM   1233  O   LYS A 209     -21.812 -26.635 -17.308  1.00 -0.50           O  
ATOM   1234  CB  LYS A 209     -20.621 -27.191 -14.250  1.00 -0.10           C  
ATOM   1235  CG  LYS A 209     -21.979 -26.459 -14.055  1.00 -0.16           C  
ATOM   1236  CD  LYS A 209     -22.411 -26.357 -12.564  1.00 -0.18           C  
ATOM   1237  CE  LYS A 209     -22.647 -27.734 -11.884  1.00 -0.04           C  
ATOM   1238  NZ  LYS A 209     -23.214 -27.549 -10.522  1.00 -0.14           N1+
ATOM   1239  N   TYR A 210     -21.644 -28.789 -16.685  1.00 -0.46           N  
ATOM   1240  CA  TYR A 210     -22.708 -29.227 -17.602  1.00  0.04           C  
ATOM   1241  C   TYR A 210     -24.153 -28.953 -17.173  1.00  0.62           C  
ATOM   1242  O   TYR A 210     -24.440 -28.935 -15.986  1.00 -0.50           O  
ATOM   1243  CB  TYR A 210     -22.542 -30.740 -17.923  1.00 -0.10           C  
ATOM   1244  CG  TYR A 210     -21.227 -30.976 -18.687  1.00 -0.03           C  
ATOM   1245  CD1 TYR A 210     -21.194 -30.790 -20.073  1.00 -0.00           C  
ATOM   1246  CD2 TYR A 210     -20.059 -31.374 -18.026  1.00 -0.00           C  
ATOM   1247  CE1 TYR A 210     -20.010 -30.978 -20.792  1.00 -0.26           C  
ATOM   1248  CE2 TYR A 210     -18.866 -31.528 -18.740  1.00 -0.26           C  
ATOM   1249  CZ  TYR A 210     -18.834 -31.323 -20.119  1.00  0.46           C  
ATOM   1250  OH  TYR A 210     -17.626 -31.467 -20.797  1.00 -0.53           O  
ATOM   1251  N   ARG A 211     -25.094 -28.768 -18.132  1.00 -0.46           N  
ATOM   1252  CA  ARG A 211     -26.539 -28.690 -17.833  1.00  0.04           C  
ATOM   1253  C   ARG A 211     -27.318 -29.110 -19.074  1.00  0.62           C  
ATOM   1254  O   ARG A 211     -27.067 -28.531 -20.117  1.00 -0.50           O  
ATOM   1255  CB  ARG A 211     -26.941 -27.243 -17.421  1.00 -0.08           C  
ATOM   1256  CG  ARG A 211     -28.462 -26.887 -17.546  1.00 -0.10           C  
ATOM   1257  CD  ARG A 211     -29.386 -27.521 -16.459  1.00 -0.23           C  
ATOM   1258  NE  ARG A 211     -30.825 -27.284 -16.745  1.00 -0.32           N  
ATOM   1259  CZ  ARG A 211     -31.828 -27.467 -15.918  1.00  0.76           C  
ATOM   1260  NH1 ARG A 211     -31.645 -27.915 -14.711  1.00 -0.62           N1+
ATOM   1261  NH2 ARG A 211     -33.058 -27.215 -16.262  1.00 -0.62           N  
ATOM   1262  N   GLN A 212     -28.250 -30.093 -19.049  1.00 -0.46           N  
ATOM   1263  CA  GLN A 212     -28.930 -30.470 -20.302  1.00  0.04           C  
ATOM   1264  C   GLN A 212     -27.928 -30.638 -21.436  1.00  0.62           C  
ATOM   1265  O   GLN A 212     -28.015 -29.992 -22.469  1.00 -0.50           O  
ATOM   1266  CB  GLN A 212     -30.044 -29.428 -20.620  1.00 -0.10           C  
ATOM   1267  CG  GLN A 212     -31.190 -29.483 -19.572  1.00 -0.10           C  
ATOM   1268  CD  GLN A 212     -32.160 -28.331 -19.646  1.00  0.68           C  
ATOM   1269  NE2 GLN A 212     -32.944 -28.158 -20.711  1.00 -0.87           N  
ATOM   1270  OE1 GLN A 212     -32.222 -27.556 -18.708  1.00 -0.47           O  
ATOM   1271  N   GLY A 213     -26.900 -31.499 -21.266  1.00 -0.46           N  
ATOM   1272  CA  GLY A 213     -25.875 -31.632 -22.315  1.00  0.04           C  
ATOM   1273  C   GLY A 213     -24.964 -30.425 -22.473  1.00  0.62           C  
ATOM   1274  O   GLY A 213     -23.756 -30.590 -22.468  1.00 -0.50           O  
ATOM   1275  N   SER A 214     -25.496 -29.195 -22.637  1.00 -0.46           N  
ATOM   1276  CA  SER A 214     -24.622 -28.019 -22.769  1.00  0.04           C  
ATOM   1277  C   SER A 214     -23.910 -27.559 -21.501  1.00  0.62           C  
ATOM   1278  O   SER A 214     -24.016 -28.215 -20.474  1.00 -0.50           O  
ATOM   1279  CB  SER A 214     -25.407 -26.858 -23.420  1.00  0.02           C  
ATOM   1280  OG  SER A 214     -24.477 -25.769 -23.544  1.00 -0.55           O  
ATOM   1281  N   ILE A 215     -23.152 -26.434 -21.561  1.00 -0.46           N  
ATOM   1282  CA  ILE A 215     -22.206 -26.039 -20.500  1.00  0.04           C  
ATOM   1283  C   ILE A 215     -22.447 -24.662 -19.897  1.00  0.62           C  
ATOM   1284  O   ILE A 215     -22.449 -23.702 -20.656  1.00 -0.50           O  
ATOM   1285  CB  ILE A 215     -20.742 -26.091 -21.040  1.00 -0.01           C  
ATOM   1286  CG1 ILE A 215     -20.457 -27.490 -21.665  1.00 -0.05           C  
ATOM   1287  CG2 ILE A 215     -19.717 -25.747 -19.918  1.00 -0.09           C  
ATOM   1288  CD1 ILE A 215     -19.035 -27.639 -22.272  1.00 -0.09           C  
ATOM   1289  N   ASP A 216     -22.608 -24.522 -18.558  1.00 -0.46           N  
ATOM   1290  CA  ASP A 216     -22.772 -23.202 -17.937  1.00  0.04           C  
ATOM   1291  C   ASP A 216     -21.477 -22.574 -17.424  1.00  0.62           C  
ATOM   1292  O   ASP A 216     -20.482 -23.274 -17.299  1.00 -0.50           O  
ATOM   1293  CB  ASP A 216     -23.730 -23.380 -16.721  1.00 -0.40           C  
ATOM   1294  CG  ASP A 216     -24.105 -22.058 -16.122  1.00  0.71           C  
ATOM   1295  OD1 ASP A 216     -23.985 -20.996 -16.800  1.00 -0.72           O  
ATOM   1296  OD2 ASP A 216     -24.457 -22.001 -14.924  1.00 -0.72           O1-
ATOM   1297  N   CYS A 217     -21.497 -21.264 -17.070  1.00 -0.46           N  
ATOM   1298  CA  CYS A 217     -20.366 -20.609 -16.392  1.00  0.04           C  
ATOM   1299  C   CYS A 217     -20.601 -20.265 -14.927  1.00  0.62           C  
ATOM   1300  O   CYS A 217     -19.998 -19.292 -14.500  1.00 -0.50           O  
ATOM   1301  CB  CYS A 217     -19.922 -19.431 -17.309  1.00 -0.10           C  
ATOM   1302  SG  CYS A 217     -18.997 -18.042 -16.569  1.00  0.82           S  
ATOM   1303 LPG1 CYS A 217     -18.749 -17.634 -17.052  1.00 -0.40          LP  
ATOM   1304 LPG2 CYS A 217     -19.394 -17.682 -16.152  1.00 -0.40          LP  
ATOM   1305  N   THR A 218     -21.416 -21.017 -14.159  1.00 -0.46           N  
ATOM   1306  CA  THR A 218     -21.629 -20.717 -12.726  1.00  0.04           C  
ATOM   1307  C   THR A 218     -20.441 -20.850 -11.787  1.00  0.62           C  
ATOM   1308  O   THR A 218     -19.306 -20.891 -12.243  1.00 -0.50           O  
ATOM   1309  CB  THR A 218     -22.832 -21.515 -12.147  1.00  0.17           C  
ATOM   1310  CG2 THR A 218     -22.534 -23.027 -12.012  1.00 -0.19           C  
ATOM   1311  OG1 THR A 218     -23.133 -21.010 -10.831  1.00 -0.55           O  
ATOM   1312  N   LEU A 219     -20.670 -20.887 -10.450  1.00 -0.46           N  
ATOM   1313  CA  LEU A 219     -19.592 -20.881  -9.457  1.00  0.04           C  
ATOM   1314  C   LEU A 219     -19.475 -22.171  -8.651  1.00  0.62           C  
ATOM   1315  O   LEU A 219     -20.422 -22.939  -8.595  1.00 -0.50           O  
ATOM   1316  CB  LEU A 219     -19.733 -19.661  -8.484  1.00 -0.06           C  
ATOM   1317  CG  LEU A 219     -20.637 -18.465  -8.929  1.00 -0.01           C  
ATOM   1318  CD1 LEU A 219     -20.753 -17.445  -7.761  1.00 -0.11           C  
ATOM   1319  CD2 LEU A 219     -20.113 -17.711 -10.181  1.00 -0.11           C  
ATOM   1320  N   THR A 220     -18.324 -22.437  -7.991  1.00 -0.46           N  
ATOM   1321  CA  THR A 220     -18.278 -23.484  -6.956  1.00  0.04           C  
ATOM   1322  C   THR A 220     -18.799 -22.935  -5.641  1.00  0.62           C  
ATOM   1323  O   THR A 220     -18.899 -21.727  -5.502  1.00 -0.50           O  
ATOM   1324  CB  THR A 220     -16.843 -23.996  -6.645  1.00  0.17           C  
ATOM   1325  CG2 THR A 220     -16.104 -24.464  -7.923  1.00 -0.19           C  
ATOM   1326  OG1 THR A 220     -16.112 -22.921  -6.037  1.00 -0.55           O  
ATOM   1327  N   PHE A 221     -19.139 -23.780  -4.639  1.00 -0.46           N  
ATOM   1328  CA  PHE A 221     -19.659 -23.251  -3.372  1.00  0.04           C  
ATOM   1329  C   PHE A 221     -19.228 -24.038  -2.143  1.00  0.62           C  
ATOM   1330  O   PHE A 221     -19.355 -25.255  -2.151  1.00 -0.50           O  
ATOM   1331  CB  PHE A 221     -21.208 -23.240  -3.461  1.00 -0.10           C  
ATOM   1332  CG  PHE A 221     -21.704 -22.214  -4.488  1.00 -0.10           C  
ATOM   1333  CD1 PHE A 221     -21.929 -20.888  -4.099  1.00 -0.15           C  
ATOM   1334  CD2 PHE A 221     -21.944 -22.589  -5.813  1.00 -0.15           C  
ATOM   1335  CE1 PHE A 221     -22.404 -19.954  -5.024  1.00 -0.15           C  
ATOM   1336  CE2 PHE A 221     -22.467 -21.669  -6.726  1.00 -0.15           C  
ATOM   1337  CZ  PHE A 221     -22.710 -20.352  -6.329  1.00 -0.15           C  
ATOM   1338  N   SER A 222     -18.744 -23.380  -1.062  1.00 -0.46           N  
ATOM   1339  CA  SER A 222     -18.579 -24.093   0.210  1.00  0.04           C  
ATOM   1340  C   SER A 222     -19.851 -24.844   0.560  1.00  0.62           C  
ATOM   1341  O   SER A 222     -20.864 -24.603  -0.077  1.00 -0.50           O  
ATOM   1342  CB  SER A 222     -18.194 -23.092   1.333  1.00  0.02           C  
ATOM   1343  OG  SER A 222     -17.054 -22.337   0.875  1.00 -0.55           O  
ATOM   1344  N   HIS A 223     -19.856 -25.777   1.535  1.00 -0.46           N  
ATOM   1345  CA  HIS A 223     -21.005 -26.685   1.687  1.00  0.04           C  
ATOM   1346  C   HIS A 223     -21.859 -26.417   2.924  1.00  0.62           C  
ATOM   1347  O   HIS A 223     -21.309 -25.861   3.866  1.00 -0.50           O  
ATOM   1348  CB  HIS A 223     -20.405 -28.116   1.603  1.00 -0.10           C  
ATOM   1349  CG  HIS A 223     -19.322 -28.203   0.547  1.00 -0.03           C  
ATOM   1350  CD2 HIS A 223     -18.170 -28.892   0.688  1.00  0.20           C  
ATOM   1351  ND1 HIS A 223     -19.346 -27.621  -0.636  1.00 -0.15           N  
ATOM   1352  CE1 HIS A 223     -18.258 -27.893  -1.282  1.00  0.24           C  
ATOM   1353  NE2 HIS A 223     -17.531 -28.627  -0.572  1.00 -0.50           N  
ATOM   1354  N   PRO A 224     -23.182 -26.731   3.000  1.00 -0.23           N  
ATOM   1355  CA  PRO A 224     -23.926 -27.312   1.885  1.00  0.04           C  
ATOM   1356  C   PRO A 224     -24.239 -26.254   0.835  1.00  0.53           C  
ATOM   1357  O   PRO A 224     -24.742 -25.192   1.170  1.00 -0.50           O  
ATOM   1358  CB  PRO A 224     -25.176 -27.812   2.650  1.00 -0.12           C  
ATOM   1359  CG  PRO A 224     -25.376 -26.762   3.767  1.00 -0.12           C  
ATOM   1360  CD  PRO A 224     -23.927 -26.447   4.220  1.00 -0.01           C  
ATOM   1361  N   THR A 225     -23.922 -26.511  -0.456  1.00 -0.46           N  
ATOM   1362  CA  THR A 225     -23.988 -25.451  -1.479  1.00  0.04           C  
ATOM   1363  C   THR A 225     -25.144 -24.493  -1.284  1.00  0.62           C  
ATOM   1364  O   THR A 225     -24.930 -23.302  -1.111  1.00 -0.50           O  
ATOM   1365  CB  THR A 225     -24.179 -25.974  -2.931  1.00  0.17           C  
ATOM   1366  CG2 THR A 225     -23.055 -26.938  -3.397  1.00 -0.19           C  
ATOM   1367  OG1 THR A 225     -25.437 -26.672  -2.957  1.00 -0.55           O  
ATOM   1368  N   TRP A 226     -26.391 -25.008  -1.314  1.00 -0.46           N  
ATOM   1369  CA  TRP A 226     -27.564 -24.147  -1.143  1.00  0.04           C  
ATOM   1370  C   TRP A 226     -27.371 -23.065  -0.095  1.00  0.62           C  
ATOM   1371  O   TRP A 226     -27.772 -21.934  -0.341  1.00 -0.50           O  
ATOM   1372  CB  TRP A 226     -28.835 -24.976  -0.813  1.00 -0.10           C  
ATOM   1373  CG  TRP A 226     -28.802 -25.519   0.591  1.00 -0.14           C  
ATOM   1374  CD1 TRP A 226     -28.444 -26.754   0.982  1.00  0.04           C  
ATOM   1375  CD2 TRP A 226     -29.183 -24.755   1.835  1.00  0.15           C  
ATOM   1376  CE2 TRP A 226     -28.946 -25.679   2.834  1.00  0.15           C  
ATOM   1377  CE3 TRP A 226     -29.666 -23.476   2.107  1.00 -0.17           C  
ATOM   1378  NE1 TRP A 226     -28.538 -26.840   2.286  1.00 -0.35           N  
ATOM   1379  CZ2 TRP A 226     -29.126 -25.369   4.180  1.00 -0.17           C  
ATOM   1380  CZ3 TRP A 226     -29.849 -23.147   3.456  1.00 -0.07           C  
ATOM   1381  CH2 TRP A 226     -29.579 -24.075   4.475  1.00 -0.08           C  
ATOM   1382  N   TYR A 227     -26.771 -23.358   1.081  1.00 -0.46           N  
ATOM   1383  CA  TYR A 227     -26.603 -22.303   2.088  1.00  0.04           C  
ATOM   1384  C   TYR A 227     -25.619 -21.257   1.613  1.00  0.62           C  
ATOM   1385  O   TYR A 227     -25.908 -20.070   1.631  1.00 -0.50           O  
ATOM   1386  CB  TYR A 227     -26.090 -22.865   3.441  1.00 -0.10           C  
ATOM   1387  CG  TYR A 227     -25.710 -21.685   4.349  1.00 -0.03           C  
ATOM   1388  CD1 TYR A 227     -24.371 -21.311   4.501  1.00 -0.00           C  
ATOM   1389  CD2 TYR A 227     -26.705 -20.963   5.015  1.00 -0.00           C  
ATOM   1390  CE1 TYR A 227     -24.025 -20.208   5.285  1.00 -0.26           C  
ATOM   1391  CE2 TYR A 227     -26.360 -19.857   5.798  1.00 -0.26           C  
ATOM   1392  CZ  TYR A 227     -25.024 -19.481   5.939  1.00  0.46           C  
ATOM   1393  OH  TYR A 227     -24.708 -18.382   6.730  1.00 -0.53           O  
ATOM   1394  N   TRP A 228     -24.421 -21.679   1.174  1.00 -0.46           N  
ATOM   1395  CA  TRP A 228     -23.425 -20.702   0.729  1.00  0.04           C  
ATOM   1396  C   TRP A 228     -23.924 -19.983  -0.511  1.00  0.62           C  
ATOM   1397  O   TRP A 228     -23.846 -18.766  -0.610  1.00 -0.50           O  
ATOM   1398  CB  TRP A 228     -22.076 -21.431   0.517  1.00 -0.10           C  
ATOM   1399  CG  TRP A 228     -21.643 -21.976   1.853  1.00 -0.14           C  
ATOM   1400  CD1 TRP A 228     -21.802 -23.224   2.323  1.00  0.04           C  
ATOM   1401  CD2 TRP A 228     -20.947 -21.188   2.932  1.00  0.15           C  
ATOM   1402  CE2 TRP A 228     -20.767 -22.133   3.924  1.00  0.15           C  
ATOM   1403  CE3 TRP A 228     -20.521 -19.868   3.068  1.00 -0.17           C  
ATOM   1404  NE1 TRP A 228     -21.272 -23.313   3.517  1.00 -0.35           N  
ATOM   1405  CZ2 TRP A 228     -20.151 -21.813   5.133  1.00 -0.17           C  
ATOM   1406  CZ3 TRP A 228     -19.914 -19.530   4.284  1.00 -0.07           C  
ATOM   1407  CH2 TRP A 228     -19.731 -20.485   5.297  1.00 -0.08           C  
ATOM   1408  N   GLU A 229     -24.490 -20.733  -1.477  1.00 -0.46           N  
ATOM   1409  CA  GLU A 229     -25.130 -20.085  -2.624  1.00  0.04           C  
ATOM   1410  C   GLU A 229     -26.197 -19.097  -2.172  1.00  0.62           C  
ATOM   1411  O   GLU A 229     -26.185 -17.941  -2.578  1.00 -0.50           O  
ATOM   1412  CB  GLU A 229     -25.693 -21.185  -3.565  1.00 -0.18           C  
ATOM   1413  CG  GLU A 229     -26.390 -20.577  -4.812  1.00 -0.40           C  
ATOM   1414  CD  GLU A 229     -27.038 -21.607  -5.698  1.00  0.71           C  
ATOM   1415  OE1 GLU A 229     -26.458 -22.692  -5.924  1.00 -0.72           O  
ATOM   1416  OE2 GLU A 229     -28.170 -21.295  -6.190  1.00 -0.72           O1-
ATOM   1417  N   ASN A 230     -27.144 -19.496  -1.292  1.00 -0.46           N  
ATOM   1418  CA  ASN A 230     -28.097 -18.508  -0.777  1.00  0.04           C  
ATOM   1419  C   ASN A 230     -27.353 -17.379  -0.085  1.00  0.62           C  
ATOM   1420  O   ASN A 230     -27.522 -16.228  -0.454  1.00 -0.50           O  
ATOM   1421  CB  ASN A 230     -29.180 -19.101   0.164  1.00 -0.09           C  
ATOM   1422  CG  ASN A 230     -30.263 -19.782  -0.633  1.00  0.68           C  
ATOM   1423  ND2 ASN A 230     -30.100 -21.025  -1.087  1.00 -0.87           N  
ATOM   1424  OD1 ASN A 230     -31.294 -19.184  -0.882  1.00 -0.47           O  
ATOM   1425  N   LEU A 231     -26.498 -17.645   0.921  1.00 -0.46           N  
ATOM   1426  CA  LEU A 231     -25.757 -16.549   1.555  1.00  0.04           C  
ATOM   1427  C   LEU A 231     -25.128 -15.638   0.514  1.00  0.62           C  
ATOM   1428  O   LEU A 231     -25.217 -14.420   0.636  1.00 -0.50           O  
ATOM   1429  CB  LEU A 231     -24.668 -17.105   2.514  1.00 -0.06           C  
ATOM   1430  CG  LEU A 231     -23.793 -16.016   3.205  1.00 -0.01           C  
ATOM   1431  CD1 LEU A 231     -24.630 -15.088   4.129  1.00 -0.11           C  
ATOM   1432  CD2 LEU A 231     -22.667 -16.695   4.034  1.00 -0.11           C  
ATOM   1433  N   LEU A 232     -24.479 -16.185  -0.538  1.00 -0.46           N  
ATOM   1434  CA  LEU A 232     -24.005 -15.310  -1.615  1.00  0.04           C  
ATOM   1435  C   LEU A 232     -25.170 -14.576  -2.257  1.00  0.62           C  
ATOM   1436  O   LEU A 232     -25.146 -13.355  -2.300  1.00 -0.50           O  
ATOM   1437  CB  LEU A 232     -23.196 -16.048  -2.720  1.00 -0.06           C  
ATOM   1438  CG  LEU A 232     -22.698 -15.093  -3.855  1.00 -0.01           C  
ATOM   1439  CD1 LEU A 232     -21.623 -14.084  -3.360  1.00 -0.11           C  
ATOM   1440  CD2 LEU A 232     -22.119 -15.913  -5.038  1.00 -0.11           C  
ATOM   1441  N   ILE A 234     -28.181 -13.836  -1.188  1.00 -0.46           N  
ATOM   1442  CA  ILE A 234     -28.647 -12.827  -0.229  1.00  0.04           C  
ATOM   1443  C   ILE A 234     -27.620 -11.713  -0.115  1.00  0.62           C  
ATOM   1444  O   ILE A 234     -27.962 -10.542  -0.221  1.00 -0.50           O  
ATOM   1445  CB  ILE A 234     -28.970 -13.411   1.182  1.00 -0.01           C  
ATOM   1446  CG1 ILE A 234     -30.025 -14.566   1.155  1.00 -0.05           C  
ATOM   1447  CG2 ILE A 234     -29.413 -12.273   2.149  1.00 -0.09           C  
ATOM   1448  CD1 ILE A 234     -31.305 -14.267   0.330  1.00 -0.09           C  
ATOM   1449  N   CYS A 235     -26.322 -12.041   0.093  1.00 -0.46           N  
ATOM   1450  CA  CYS A 235     -25.318 -10.970   0.130  1.00  0.04           C  
ATOM   1451  C   CYS A 235     -25.392 -10.124  -1.133  1.00  0.62           C  
ATOM   1452  O   CYS A 235     -25.561  -8.915  -1.065  1.00 -0.50           O  
ATOM   1453  CB  CYS A 235     -23.889 -11.530   0.345  1.00 -0.06           C  
ATOM   1454  SG  CYS A 235     -23.879 -12.471   1.907  1.00  0.83           S  
ATOM   1455 LPG1 CYS A 235     -23.976 -12.072   2.447  1.00 -0.48          LP  
ATOM   1456 LPG2 CYS A 235     -24.341 -12.969   1.909  1.00 -0.48          LP  
ATOM   1457  N   VAL A 236     -25.283 -10.758  -2.318  1.00 -0.46           N  
ATOM   1458  CA  VAL A 236     -25.417 -10.009  -3.572  1.00  0.04           C  
ATOM   1459  C   VAL A 236     -26.681  -9.174  -3.540  1.00  0.62           C  
ATOM   1460  O   VAL A 236     -26.616  -7.968  -3.713  1.00 -0.50           O  
ATOM   1461  CB  VAL A 236     -25.388 -10.961  -4.810  1.00 -0.01           C  
ATOM   1462  CG1 VAL A 236     -26.012 -10.346  -6.095  1.00 -0.09           C  
ATOM   1463  CG2 VAL A 236     -23.939 -11.444  -5.096  1.00 -0.09           C  
ATOM   1464  N   PHE A 237     -27.862  -9.773  -3.301  1.00 -0.46           N  
ATOM   1465  CA  PHE A 237     -29.082  -8.964  -3.208  1.00  0.04           C  
ATOM   1466  C   PHE A 237     -28.965  -7.800  -2.238  1.00  0.62           C  
ATOM   1467  O   PHE A 237     -29.154  -6.658  -2.637  1.00 -0.50           O  
ATOM   1468  CB  PHE A 237     -30.273  -9.866  -2.793  1.00 -0.10           C  
ATOM   1469  CG  PHE A 237     -31.525  -9.074  -2.388  1.00 -0.10           C  
ATOM   1470  CD1 PHE A 237     -32.120  -8.201  -3.302  1.00 -0.15           C  
ATOM   1471  CD2 PHE A 237     -32.100  -9.217  -1.120  1.00 -0.15           C  
ATOM   1472  CE1 PHE A 237     -33.367  -7.629  -3.039  1.00 -0.15           C  
ATOM   1473  CE2 PHE A 237     -33.308  -8.580  -0.817  1.00 -0.15           C  
ATOM   1474  CZ  PHE A 237     -33.960  -7.813  -1.788  1.00 -0.15           C  
ATOM   1475  N   ILE A 238     -28.652  -8.022  -0.942  1.00 -0.46           N  
ATOM   1476  CA  ILE A 238     -28.633  -6.872  -0.025  1.00  0.04           C  
ATOM   1477  C   ILE A 238     -27.539  -5.876  -0.378  1.00  0.62           C  
ATOM   1478  O   ILE A 238     -27.773  -4.679  -0.271  1.00 -0.50           O  
ATOM   1479  CB  ILE A 238     -28.655  -7.212   1.496  1.00 -0.01           C  
ATOM   1480  CG1 ILE A 238     -27.278  -7.751   1.972  1.00 -0.05           C  
ATOM   1481  CG2 ILE A 238     -29.831  -8.179   1.819  1.00 -0.09           C  
ATOM   1482  CD1 ILE A 238     -27.247  -8.188   3.459  1.00 -0.09           C  
ATOM   1483  N   PHE A 239     -26.341  -6.339  -0.811  1.00 -0.46           N  
ATOM   1484  CA  PHE A 239     -25.290  -5.402  -1.239  1.00  0.04           C  
ATOM   1485  C   PHE A 239     -25.563  -4.776  -2.599  1.00  0.62           C  
ATOM   1486  O   PHE A 239     -25.120  -3.662  -2.820  1.00 -0.50           O  
ATOM   1487  CB  PHE A 239     -23.876  -6.057  -1.224  1.00 -0.10           C  
ATOM   1488  CG  PHE A 239     -23.322  -6.080   0.210  1.00 -0.10           C  
ATOM   1489  CD1 PHE A 239     -22.393  -5.121   0.631  1.00 -0.15           C  
ATOM   1490  CD2 PHE A 239     -23.743  -7.058   1.117  1.00 -0.15           C  
ATOM   1491  CE1 PHE A 239     -21.959  -5.089   1.960  1.00 -0.15           C  
ATOM   1492  CE2 PHE A 239     -23.319  -7.026   2.448  1.00 -0.15           C  
ATOM   1493  CZ  PHE A 239     -22.431  -6.036   2.874  1.00 -0.15           C  
ATOM   1494  N   ALA A 240     -26.254  -5.453  -3.541  1.00 -0.46           N  
ATOM   1495  CA  ALA A 240     -26.611  -4.829  -4.827  1.00  0.04           C  
ATOM   1496  C   ALA A 240     -27.893  -4.013  -4.775  1.00  0.62           C  
ATOM   1497  O   ALA A 240     -27.999  -3.021  -5.478  1.00 -0.50           O  
ATOM   1498  CB  ALA A 240     -26.829  -5.931  -5.893  1.00 -0.10           C  
ATOM   1499  N   PHE A 241     -28.892  -4.425  -3.964  1.00 -0.46           N  
ATOM   1500  CA  PHE A 241     -30.176  -3.718  -3.919  1.00  0.04           C  
ATOM   1501  C   PHE A 241     -30.485  -3.113  -2.559  1.00  0.62           C  
ATOM   1502  O   PHE A 241     -30.388  -1.904  -2.422  1.00 -0.50           O  
ATOM   1503  CB  PHE A 241     -31.244  -4.725  -4.415  1.00 -0.10           C  
ATOM   1504  CG  PHE A 241     -32.637  -4.093  -4.409  1.00 -0.10           C  
ATOM   1505  CD1 PHE A 241     -33.029  -3.281  -5.476  1.00 -0.15           C  
ATOM   1506  CD2 PHE A 241     -33.528  -4.324  -3.356  1.00 -0.15           C  
ATOM   1507  CE1 PHE A 241     -34.328  -2.769  -5.532  1.00 -0.15           C  
ATOM   1508  CE2 PHE A 241     -34.833  -3.826  -3.415  1.00 -0.15           C  
ATOM   1509  CZ  PHE A 241     -35.235  -3.057  -4.509  1.00 -0.15           C  
ATOM   1510  N   ILE A 242     -30.845  -3.871  -1.503  1.00 -0.46           N  
ATOM   1511  CA  ILE A 242     -31.306  -3.213  -0.266  1.00  0.04           C  
ATOM   1512  C   ILE A 242     -30.355  -2.116   0.186  1.00  0.62           C  
ATOM   1513  O   ILE A 242     -30.756  -0.969   0.329  1.00 -0.50           O  
ATOM   1514  CB  ILE A 242     -31.578  -4.175   0.936  1.00 -0.01           C  
ATOM   1515  CG1 ILE A 242     -32.666  -5.263   0.663  1.00 -0.05           C  
ATOM   1516  CG2 ILE A 242     -31.910  -3.377   2.232  1.00 -0.09           C  
ATOM   1517  CD1 ILE A 242     -34.114  -4.722   0.507  1.00 -0.09           C  
ATOM   1518  N   MET A 243     -29.062  -2.422   0.438  1.00 -0.46           N  
ATOM   1519  CA  MET A 243     -28.179  -1.365   0.936  1.00  0.04           C  
ATOM   1520  C   MET A 243     -28.067  -0.221  -0.072  1.00  0.62           C  
ATOM   1521  O   MET A 243     -28.373   0.903   0.305  1.00 -0.50           O  
ATOM   1522  CB  MET A 243     -26.873  -1.968   1.536  1.00 -0.15           C  
ATOM   1523  CG  MET A 243     -25.876  -0.854   1.943  1.00 -0.05           C  
ATOM   1524  SD  MET A 243     -24.334  -1.572   2.606  1.00  0.74           S  
ATOM   1525  CE  MET A 243     -23.377  -1.795   1.072  1.00 -0.13           C  
ATOM   1526 LPD1 MET A 243     -24.023  -1.146   3.035  1.00 -0.38          LP  
ATOM   1527 LPD2 MET A 243     -24.447  -2.165   2.918  1.00 -0.38          LP  
ATOM   1528  N   PRO A 244     -27.667  -0.386  -1.359  1.00 -0.23           N  
ATOM   1529  CA  PRO A 244     -27.829   0.707  -2.315  1.00  0.04           C  
ATOM   1530  C   PRO A 244     -29.165   1.414  -2.262  1.00  0.53           C  
ATOM   1531  O   PRO A 244     -29.168   2.635  -2.189  1.00 -0.50           O  
ATOM   1532  CB  PRO A 244     -27.612  -0.071  -3.637  1.00 -0.12           C  
ATOM   1533  CG  PRO A 244     -26.545  -1.098  -3.214  1.00 -0.12           C  
ATOM   1534  CD  PRO A 244     -27.072  -1.619  -1.856  1.00 -0.01           C  
ATOM   1535  N   VAL A 245     -30.307   0.691  -2.288  1.00 -0.46           N  
ATOM   1536  CA  VAL A 245     -31.606   1.366  -2.198  1.00  0.04           C  
ATOM   1537  C   VAL A 245     -31.598   2.248  -0.968  1.00  0.62           C  
ATOM   1538  O   VAL A 245     -31.759   3.455  -1.075  1.00 -0.50           O  
ATOM   1539  CB  VAL A 245     -32.831   0.400  -2.156  1.00 -0.01           C  
ATOM   1540  CG1 VAL A 245     -34.147   1.161  -1.824  1.00 -0.09           C  
ATOM   1541  CG2 VAL A 245     -33.016  -0.340  -3.510  1.00 -0.09           C  
ATOM   1542  N   LEU A 246     -31.388   1.663   0.231  1.00 -0.46           N  
ATOM   1543  CA  LEU A 246     -31.391   2.496   1.438  1.00  0.04           C  
ATOM   1544  C   LEU A 246     -30.389   3.628   1.294  1.00  0.62           C  
ATOM   1545  O   LEU A 246     -30.730   4.786   1.489  1.00 -0.50           O  
ATOM   1546  CB  LEU A 246     -31.082   1.682   2.726  1.00 -0.06           C  
ATOM   1547  CG  LEU A 246     -32.138   0.592   3.087  1.00 -0.01           C  
ATOM   1548  CD1 LEU A 246     -31.639  -0.225   4.313  1.00 -0.11           C  
ATOM   1549  CD2 LEU A 246     -33.538   1.194   3.396  1.00 -0.11           C  
ATOM   1550  N   ILE A 247     -29.120   3.342   0.935  1.00 -0.46           N  
ATOM   1551  CA  ILE A 247     -28.149   4.432   0.801  1.00  0.04           C  
ATOM   1552  C   ILE A 247     -28.695   5.507  -0.119  1.00  0.62           C  
ATOM   1553  O   ILE A 247     -28.711   6.667   0.276  1.00 -0.50           O  
ATOM   1554  CB  ILE A 247     -26.737   3.965   0.318  1.00 -0.01           C  
ATOM   1555  CG1 ILE A 247     -26.041   3.113   1.427  1.00 -0.05           C  
ATOM   1556  CG2 ILE A 247     -25.842   5.175  -0.086  1.00 -0.09           C  
ATOM   1557  CD1 ILE A 247     -24.676   2.507   0.998  1.00 -0.09           C  
ATOM   1558  N   ILE A 248     -29.123   5.180  -1.360  1.00 -0.46           N  
ATOM   1559  CA  ILE A 248     -29.578   6.250  -2.257  1.00  0.04           C  
ATOM   1560  C   ILE A 248     -30.862   6.887  -1.764  1.00  0.62           C  
ATOM   1561  O   ILE A 248     -30.941   8.108  -1.731  1.00 -0.50           O  
ATOM   1562  CB  ILE A 248     -29.663   5.899  -3.776  1.00 -0.01           C  
ATOM   1563  CG1 ILE A 248     -30.903   5.032  -4.137  1.00 -0.05           C  
ATOM   1564  CG2 ILE A 248     -28.335   5.251  -4.253  1.00 -0.09           C  
ATOM   1565  CD1 ILE A 248     -30.995   4.665  -5.643  1.00 -0.09           C  
ATOM   1566  N   THR A 249     -31.884   6.104  -1.359  1.00 -0.46           N  
ATOM   1567  CA  THR A 249     -33.139   6.724  -0.915  1.00  0.04           C  
ATOM   1568  C   THR A 249     -32.909   7.494   0.363  1.00  0.62           C  
ATOM   1569  O   THR A 249     -33.281   8.654   0.431  1.00 -0.50           O  
ATOM   1570  CB  THR A 249     -34.292   5.734  -0.613  1.00  0.17           C  
ATOM   1571  CG2 THR A 249     -34.696   4.931  -1.877  1.00 -0.19           C  
ATOM   1572  OG1 THR A 249     -33.837   4.853   0.425  1.00 -0.55           O  
ATOM   1573  N   VAL A 250     -32.274   6.911   1.400  1.00 -0.46           N  
ATOM   1574  CA  VAL A 250     -31.996   7.702   2.607  1.00  0.04           C  
ATOM   1575  C   VAL A 250     -31.184   8.924   2.218  1.00  0.62           C  
ATOM   1576  O   VAL A 250     -31.529  10.044   2.569  1.00 -0.50           O  
ATOM   1577  CB  VAL A 250     -31.270   6.879   3.715  1.00 -0.01           C  
ATOM   1578  CG1 VAL A 250     -30.851   7.785   4.907  1.00 -0.09           C  
ATOM   1579  CG2 VAL A 250     -32.175   5.727   4.244  1.00 -0.09           C  
ATOM   1580  N   CYS A 251     -30.075   8.761   1.458  1.00 -0.46           N  
ATOM   1581  CA  CYS A 251     -29.313   9.950   1.058  1.00  0.04           C  
ATOM   1582  C   CYS A 251     -30.172  10.970   0.328  1.00  0.62           C  
ATOM   1583  O   CYS A 251     -30.243  12.119   0.744  1.00 -0.50           O  
ATOM   1584  CB  CYS A 251     -28.107   9.538   0.179  1.00 -0.06           C  
ATOM   1585  SG  CYS A 251     -27.007   8.504   1.195  1.00  0.83           S  
ATOM   1586 LPG1 CYS A 251     -26.711   8.855   1.695  1.00 -0.48          LP  
ATOM   1587 LPG2 CYS A 251     -27.327   7.964   1.456  1.00 -0.48          LP  
ATOM   1588  N   TYR A 252     -30.841  10.590  -0.782  1.00 -0.46           N  
ATOM   1589  CA  TYR A 252     -31.656  11.585  -1.475  1.00  0.04           C  
ATOM   1590  C   TYR A 252     -32.792  12.088  -0.595  1.00  0.62           C  
ATOM   1591  O   TYR A 252     -33.042  13.283  -0.540  1.00 -0.50           O  
ATOM   1592  CB  TYR A 252     -32.189  11.096  -2.846  1.00 -0.10           C  
ATOM   1593  CG  TYR A 252     -31.108  10.868  -3.924  1.00 -0.03           C  
ATOM   1594  CD1 TYR A 252     -30.231  11.898  -4.294  1.00 -0.00           C  
ATOM   1595  CD2 TYR A 252     -31.000   9.635  -4.578  1.00 -0.00           C  
ATOM   1596  CE1 TYR A 252     -29.316  11.722  -5.333  1.00 -0.26           C  
ATOM   1597  CE2 TYR A 252     -30.115   9.470  -5.652  1.00 -0.26           C  
ATOM   1598  CZ  TYR A 252     -29.271  10.517  -6.031  1.00  0.46           C  
ATOM   1599  OH  TYR A 252     -28.380  10.390  -7.093  1.00 -0.53           O  
ATOM   1600  N   GLY A 253     -33.504  11.216   0.145  1.00 -0.46           N  
ATOM   1601  CA  GLY A 253     -34.515  11.720   1.081  1.00  0.04           C  
ATOM   1602  C   GLY A 253     -33.918  12.726   2.045  1.00  0.62           C  
ATOM   1603  O   GLY A 253     -34.372  13.859   2.124  1.00 -0.50           O  
ATOM   1604  N   LEU A 254     -32.861  12.360   2.801  1.00 -0.46           N  
ATOM   1605  CA  LEU A 254     -32.265  13.347   3.710  1.00  0.04           C  
ATOM   1606  C   LEU A 254     -31.832  14.593   2.951  1.00  0.62           C  
ATOM   1607  O   LEU A 254     -32.065  15.710   3.396  1.00 -0.50           O  
ATOM   1608  CB  LEU A 254     -31.063  12.783   4.512  1.00 -0.06           C  
ATOM   1609  CG  LEU A 254     -31.386  11.628   5.508  1.00 -0.01           C  
ATOM   1610  CD1 LEU A 254     -30.065  11.149   6.174  1.00 -0.11           C  
ATOM   1611  CD2 LEU A 254     -32.403  12.043   6.608  1.00 -0.11           C  
ATOM   1612  N   MET A 255     -31.194  14.447   1.768  1.00 -0.46           N  
ATOM   1613  CA  MET A 255     -30.938  15.634   0.943  1.00  0.04           C  
ATOM   1614  C   MET A 255     -32.224  16.423   0.721  1.00  0.62           C  
ATOM   1615  O   MET A 255     -32.255  17.617   0.980  1.00 -0.50           O  
ATOM   1616  CB  MET A 255     -30.332  15.211  -0.423  1.00 -0.15           C  
ATOM   1617  CG  MET A 255     -30.013  16.408  -1.352  1.00 -0.05           C  
ATOM   1618  SD  MET A 255     -29.662  15.868  -3.057  1.00  0.74           S  
ATOM   1619  CE  MET A 255     -31.348  15.533  -3.663  1.00 -0.13           C  
ATOM   1620 LPD1 MET A 255     -29.359  16.357  -3.418  1.00 -0.38          LP  
ATOM   1621 LPD2 MET A 255     -29.276  15.308  -3.068  1.00 -0.38          LP  
ATOM   1622  N   ILE A 256     -33.314  15.790   0.235  1.00 -0.46           N  
ATOM   1623  CA  ILE A 256     -34.565  16.537   0.052  1.00  0.04           C  
ATOM   1624  C   ILE A 256     -34.994  17.154   1.369  1.00  0.62           C  
ATOM   1625  O   ILE A 256     -35.302  18.337   1.389  1.00 -0.50           O  
ATOM   1626  CB  ILE A 256     -35.717  15.692  -0.577  1.00 -0.01           C  
ATOM   1627  CG1 ILE A 256     -35.383  15.363  -2.067  1.00 -0.05           C  
ATOM   1628  CG2 ILE A 256     -37.079  16.440  -0.455  1.00 -0.09           C  
ATOM   1629  CD1 ILE A 256     -36.363  14.353  -2.723  1.00 -0.09           C  
ATOM   1630  N   LEU A 257     -35.026  16.406   2.495  1.00 -0.46           N  
ATOM   1631  CA  LEU A 257     -35.368  17.047   3.775  1.00  0.04           C  
ATOM   1632  C   LEU A 257     -34.514  18.290   3.968  1.00  0.62           C  
ATOM   1633  O   LEU A 257     -35.058  19.375   4.122  1.00 -0.50           O  
ATOM   1634  CB  LEU A 257     -35.269  16.128   5.027  1.00 -0.06           C  
ATOM   1635  CG  LEU A 257     -36.531  15.249   5.288  1.00 -0.01           C  
ATOM   1636  CD1 LEU A 257     -36.838  14.267   4.127  1.00 -0.11           C  
ATOM   1637  CD2 LEU A 257     -36.356  14.451   6.610  1.00 -0.11           C  
ATOM   1638  N   ARG A 258     -33.167  18.154   3.942  1.00 -0.46           N  
ATOM   1639  CA  ARG A 258     -32.317  19.350   4.056  1.00  0.04           C  
ATOM   1640  C   ARG A 258     -32.712  20.416   3.050  1.00  0.62           C  
ATOM   1641  O   ARG A 258     -32.877  21.566   3.425  1.00 -0.50           O  
ATOM   1642  CB  ARG A 258     -30.808  19.002   3.886  1.00 -0.08           C  
ATOM   1643  CG  ARG A 258     -29.883  20.218   3.568  1.00 -0.10           C  
ATOM   1644  CD  ARG A 258     -29.778  21.297   4.683  1.00 -0.23           C  
ATOM   1645  NE  ARG A 258     -28.957  20.791   5.799  1.00 -0.32           N  
ATOM   1646  CZ  ARG A 258     -27.646  20.724   5.800  1.00  0.76           C  
ATOM   1647  NH1 ARG A 258     -26.894  21.093   4.806  1.00 -0.62           N1+
ATOM   1648  NH2 ARG A 258     -27.026  20.244   6.837  1.00 -0.62           N  
ATOM   1649  N   LEU A 259     -32.855  20.091   1.748  1.00 -0.46           N  
ATOM   1650  CA  LEU A 259     -33.248  21.144   0.804  1.00  0.04           C  
ATOM   1651  C   LEU A 259     -34.594  21.726   1.192  1.00  0.62           C  
ATOM   1652  O   LEU A 259     -34.706  22.922   1.429  1.00 -0.50           O  
ATOM   1653  CB  LEU A 259     -33.341  20.692  -0.682  1.00 -0.06           C  
ATOM   1654  CG  LEU A 259     -32.015  20.189  -1.316  1.00 -0.01           C  
ATOM   1655  CD1 LEU A 259     -32.298  19.573  -2.714  1.00 -0.11           C  
ATOM   1656  CD2 LEU A 259     -30.955  21.318  -1.449  1.00 -0.11           C  
ATOM   1657  N   LYS A 260     -35.682  20.932   1.261  1.00 -0.46           N  
ATOM   1658  CA  LYS A 260     -36.981  21.553   1.528  1.00  0.04           C  
ATOM   1659  C   LYS A 260     -36.966  22.279   2.859  1.00  0.62           C  
ATOM   1660  O   LYS A 260     -37.342  23.449   2.888  1.00 -0.50           O  
ATOM   1661  CB  LYS A 260     -38.205  20.617   1.311  1.00 -0.10           C  
ATOM   1662  CG  LYS A 260     -38.381  19.519   2.392  1.00 -0.16           C  
ATOM   1663  CD  LYS A 260     -39.587  18.593   2.053  1.00 -0.18           C  
ATOM   1664  CE  LYS A 260     -39.711  17.424   3.071  1.00 -0.04           C  
ATOM   1665  NZ  LYS A 260     -40.881  16.560   2.764  1.00 -0.14           N1+
ATOM   1666  N   SER A 261     -36.507  21.645   3.960  1.00 -0.46           N  
ATOM   1667  CA  SER A 261     -36.611  22.292   5.273  1.00  0.04           C  
ATOM   1668  C   SER A 261     -36.115  23.727   5.262  1.00  0.62           C  
ATOM   1669  O   SER A 261     -36.943  24.634   5.285  1.00 -0.50           O  
ATOM   1670  CB  SER A 261     -35.846  21.512   6.376  1.00  0.02           C  
ATOM   1671  OG  SER A 261     -34.430  21.689   6.157  1.00 -0.55           O  
ATOM   1672  N   VAL A 262     -34.788  23.961   5.199  1.00 -0.46           N  
ATOM   1673  CA  VAL A 262     -34.243  25.319   5.332  1.00  0.04           C  
ATOM   1674  C   VAL A 262     -35.111  26.402   4.706  1.00  0.62           C  
ATOM   1675  O   VAL A 262     -35.555  26.241   3.576  1.00 -0.50           O  
ATOM   1676  CB  VAL A 262     -32.764  25.422   4.848  1.00 -0.01           C  
ATOM   1677  CG1 VAL A 262     -32.620  25.118   3.332  1.00 -0.09           C  
ATOM   1678  CG2 VAL A 262     -32.160  26.816   5.170  1.00 -0.09           C  
ATOM   1679  N   ARG A 263     -35.403  27.513   5.418  1.00 -0.46           N  
ATOM   1680  CA  ARG A 263     -36.317  28.533   4.885  1.00  0.04           C  
ATOM   1681  C   ARG A 263     -35.624  29.555   3.994  1.00  0.62           C  
ATOM   1682  O   ARG A 263     -34.406  29.594   3.946  1.00 -0.50           O  
ATOM   1683  CB  ARG A 263     -37.034  29.234   6.075  1.00 -0.08           C  
ATOM   1684  CG  ARG A 263     -37.878  28.269   6.963  1.00 -0.10           C  
ATOM   1685  CD  ARG A 263     -39.097  27.641   6.219  1.00 -0.23           C  
ATOM   1686  NE  ARG A 263     -38.735  26.471   5.394  1.00 -0.32           N  
ATOM   1687  CZ  ARG A 263     -39.500  25.940   4.470  1.00  0.76           C  
ATOM   1688  NH1 ARG A 263     -40.699  26.363   4.206  1.00 -0.62           N1+
ATOM   1689  NH2 ARG A 263     -39.064  24.938   3.769  1.00 -0.62           N  
ATOM   1690  N   MET A 264     -36.394  30.401   3.275  1.00 -0.46           N  
ATOM   1691  CA  MET A 264     -35.793  31.400   2.383  1.00  0.04           C  
ATOM   1692  C   MET A 264     -36.744  32.564   2.154  1.00  0.62           C  
ATOM   1693  O   MET A 264     -37.874  32.276   1.798  1.00 -0.50           O  
ATOM   1694  CB  MET A 264     -35.454  30.665   1.049  1.00 -0.15           C  
ATOM   1695  CG  MET A 264     -35.495  31.568  -0.223  1.00 -0.05           C  
ATOM   1696  SD  MET A 264     -37.171  32.061  -0.795  1.00  0.74           S  
ATOM   1697  CE  MET A 264     -38.003  30.467  -1.063  1.00 -0.13           C  
ATOM   1698 LPD1 MET A 264     -37.493  32.427  -0.321  1.00 -0.38          LP  
ATOM   1699 LPD2 MET A 264     -37.136  32.418  -1.371  1.00 -0.38          LP  
ATOM   1700  N   LEU A 265     -36.356  33.852   2.297  1.00 -0.46           N  
ATOM   1701  CA  LEU A 265     -37.285  34.944   1.956  1.00  0.04           C  
ATOM   1702  C   LEU A 265     -37.286  35.227   0.458  1.00  0.62           C  
ATOM   1703  O   LEU A 265     -38.199  34.810  -0.238  1.00 -0.50           O  
ATOM   1704  CB  LEU A 265     -36.991  36.201   2.831  1.00 -0.06           C  
ATOM   1705  CG  LEU A 265     -37.784  37.481   2.421  1.00 -0.01           C  
ATOM   1706  CD1 LEU A 265     -39.321  37.265   2.475  1.00 -0.11           C  
ATOM   1707  CD2 LEU A 265     -37.387  38.663   3.352  1.00 -0.11           C  
ATOM   1708  N   SER A 266     -36.263  35.922  -0.089  1.00 -0.46           N  
ATOM   1709  CA  SER A 266     -36.288  36.268  -1.520  1.00  0.04           C  
ATOM   1710  C   SER A 266     -35.955  35.125  -2.469  1.00  0.62           C  
ATOM   1711  O   SER A 266     -35.778  34.000  -2.027  1.00 -0.50           O  
ATOM   1712  CB  SER A 266     -35.358  37.472  -1.817  1.00  0.02           C  
ATOM   1713  OG  SER A 266     -35.514  37.798  -3.215  1.00 -0.55           O  
ATOM   1714  N   GLY A 267     -35.883  35.401  -3.789  1.00 -0.46           N  
ATOM   1715  CA  GLY A 267     -35.589  34.379  -4.806  1.00  0.04           C  
ATOM   1716  C   GLY A 267     -36.734  34.180  -5.790  1.00  0.62           C  
ATOM   1717  O   GLY A 267     -36.628  34.687  -6.893  1.00 -0.50           O  
ATOM   1718  N   SER A 268     -37.874  33.494  -5.523  1.00 -0.46           N  
ATOM   1719  CA  SER A 268     -38.161  32.808  -4.251  1.00  0.04           C  
ATOM   1720  C   SER A 268     -38.714  31.406  -4.481  1.00  0.62           C  
ATOM   1721  O   SER A 268     -37.999  30.437  -4.262  1.00 -0.50           O  
ATOM   1722  CB  SER A 268     -39.050  33.731  -3.379  1.00  0.02           C  
ATOM   1723  OG  SER A 268     -39.255  33.095  -2.105  1.00 -0.55           O  
ATOM   1724  N   LYS A 269     -39.955  31.239  -4.998  1.00 -0.46           N  
ATOM   1725  CA  LYS A 269     -40.418  29.896  -5.393  1.00  0.04           C  
ATOM   1726  C   LYS A 269     -39.435  29.178  -6.305  1.00  0.62           C  
ATOM   1727  O   LYS A 269     -39.458  27.960  -6.409  1.00 -0.50           O  
ATOM   1728  CB  LYS A 269     -41.786  29.996  -6.112  1.00 -0.10           C  
ATOM   1729  N   GLU A 270     -38.523  29.912  -6.986  1.00 -0.46           N  
ATOM   1730  CA  GLU A 270     -37.355  29.258  -7.583  1.00  0.04           C  
ATOM   1731  C   GLU A 270     -36.841  28.119  -6.715  1.00  0.62           C  
ATOM   1732  O   GLU A 270     -36.594  27.044  -7.240  1.00 -0.50           O  
ATOM   1733  CB  GLU A 270     -36.229  30.311  -7.749  1.00 -0.18           C  
ATOM   1734  N   LYS A 271     -36.705  28.291  -5.379  1.00 -0.46           N  
ATOM   1735  CA  LYS A 271     -36.286  27.141  -4.563  1.00  0.04           C  
ATOM   1736  C   LYS A 271     -37.193  25.954  -4.833  1.00  0.62           C  
ATOM   1737  O   LYS A 271     -36.742  24.867  -5.168  1.00 -0.50           O  
ATOM   1738  CB  LYS A 271     -36.311  27.441  -3.036  1.00 -0.10           C  
ATOM   1739  CG  LYS A 271     -35.824  26.212  -2.215  1.00 -0.16           C  
ATOM   1740  CD  LYS A 271     -36.110  26.354  -0.692  1.00 -0.18           C  
ATOM   1741  CE  LYS A 271     -35.527  25.117   0.046  1.00 -0.04           C  
ATOM   1742  NZ  LYS A 271     -35.875  25.060   1.489  1.00 -0.14           N1+
ATOM   1743  N   ASP A 272     -38.517  26.126  -4.683  1.00 -0.46           N  
ATOM   1744  CA  ASP A 272     -39.429  25.008  -4.906  1.00  0.04           C  
ATOM   1745  C   ASP A 272     -39.388  24.565  -6.365  1.00  0.62           C  
ATOM   1746  O   ASP A 272     -39.525  23.389  -6.669  1.00 -0.50           O  
ATOM   1747  CB  ASP A 272     -40.784  25.406  -4.259  1.00 -0.40           C  
ATOM   1748  CG  ASP A 272     -40.488  25.968  -2.896  1.00  0.71           C  
ATOM   1749  OD1 ASP A 272     -39.975  27.123  -2.881  1.00 -0.72           O  
ATOM   1750  OD2 ASP A 272     -40.726  25.273  -1.876  1.00 -0.72           O1-
ATOM   1751  N   ARG A 273     -39.137  25.480  -7.326  1.00 -0.46           N  
ATOM   1752  CA  ARG A 273     -38.739  25.029  -8.668  1.00  0.04           C  
ATOM   1753  C   ARG A 273     -37.520  24.119  -8.610  1.00  0.62           C  
ATOM   1754  O   ARG A 273     -37.541  23.015  -9.141  1.00 -0.50           O  
ATOM   1755  CB  ARG A 273     -38.412  26.253  -9.557  1.00 -0.08           C  
ATOM   1756  N   ASN A 274     -36.425  24.549  -7.946  1.00 -0.46           N  
ATOM   1757  CA  ASN A 274     -35.278  23.656  -7.772  1.00  0.04           C  
ATOM   1758  C   ASN A 274     -35.718  22.363  -7.103  1.00  0.62           C  
ATOM   1759  O   ASN A 274     -35.375  21.294  -7.584  1.00 -0.50           O  
ATOM   1760  CB  ASN A 274     -34.113  24.320  -6.989  1.00 -0.09           C  
ATOM   1761  CG  ASN A 274     -33.692  25.647  -7.570  1.00  0.68           C  
ATOM   1762  ND2 ASN A 274     -33.225  25.713  -8.823  1.00 -0.87           N  
ATOM   1763  OD1 ASN A 274     -33.754  26.663  -6.904  1.00 -0.47           O  
ATOM   1764  N   LEU A 275     -36.510  22.403  -6.008  1.00 -0.46           N  
ATOM   1765  CA  LEU A 275     -37.045  21.147  -5.464  1.00  0.04           C  
ATOM   1766  C   LEU A 275     -37.738  20.367  -6.566  1.00  0.62           C  
ATOM   1767  O   LEU A 275     -37.391  19.220  -6.796  1.00 -0.50           O  
ATOM   1768  CB  LEU A 275     -38.076  21.277  -4.305  1.00 -0.06           C  
ATOM   1769  CG  LEU A 275     -37.568  21.989  -3.018  1.00 -0.01           C  
ATOM   1770  CD1 LEU A 275     -38.755  22.171  -2.028  1.00 -0.11           C  
ATOM   1771  CD2 LEU A 275     -36.423  21.196  -2.332  1.00 -0.11           C  
ATOM   1772  N   ARG A 276     -38.722  20.933  -7.294  1.00 -0.46           N  
ATOM   1773  CA  ARG A 276     -39.361  20.147  -8.358  1.00  0.04           C  
ATOM   1774  C   ARG A 276     -38.318  19.569  -9.307  1.00  0.62           C  
ATOM   1775  O   ARG A 276     -38.293  18.368  -9.536  1.00 -0.50           O  
ATOM   1776  CB  ARG A 276     -40.442  20.984  -9.104  1.00 -0.08           C  
ATOM   1777  CG  ARG A 276     -41.707  21.199  -8.222  1.00 -0.10           C  
ATOM   1778  CD  ARG A 276     -42.757  22.114  -8.913  1.00 -0.23           C  
ATOM   1779  NE  ARG A 276     -42.310  23.521  -8.917  1.00 -0.32           N  
ATOM   1780  CZ  ARG A 276     -42.408  24.351  -7.902  1.00  0.76           C  
ATOM   1781  NH1 ARG A 276     -42.894  24.011  -6.746  1.00 -0.62           N1+
ATOM   1782  NH2 ARG A 276     -42.014  25.584  -8.036  1.00 -0.62           N  
ATOM   1783  N   ARG A 277     -37.410  20.396  -9.869  1.00 -0.46           N  
ATOM   1784  CA  ARG A 277     -36.349  19.832 -10.720  1.00  0.04           C  
ATOM   1785  C   ARG A 277     -35.588  18.714 -10.018  1.00  0.62           C  
ATOM   1786  O   ARG A 277     -35.440  17.614 -10.540  1.00 -0.50           O  
ATOM   1787  CB  ARG A 277     -35.335  20.949 -11.116  1.00 -0.08           C  
ATOM   1788  CG  ARG A 277     -34.146  20.426 -11.973  1.00 -0.10           C  
ATOM   1789  CD  ARG A 277     -33.011  21.484 -12.099  1.00 -0.23           C  
ATOM   1790  NE  ARG A 277     -31.891  20.944 -12.894  1.00 -0.32           N  
ATOM   1791  CZ  ARG A 277     -30.689  21.468 -12.954  1.00  0.76           C  
ATOM   1792  NH1 ARG A 277     -30.360  22.570 -12.354  1.00 -0.62           N1+
ATOM   1793  NH2 ARG A 277     -29.763  20.871 -13.640  1.00 -0.62           N  
ATOM   1794  N   ILE A 278     -35.060  18.999  -8.811  1.00 -0.46           N  
ATOM   1795  CA  ILE A 278     -34.199  18.030  -8.127  1.00  0.04           C  
ATOM   1796  C   ILE A 278     -35.022  16.833  -7.700  1.00  0.62           C  
ATOM   1797  O   ILE A 278     -34.679  15.704  -8.020  1.00 -0.50           O  
ATOM   1798  CB  ILE A 278     -33.437  18.698  -6.944  1.00 -0.01           C  
ATOM   1799  CG1 ILE A 278     -32.450  19.781  -7.489  1.00 -0.05           C  
ATOM   1800  CG2 ILE A 278     -32.691  17.616  -6.115  1.00 -0.09           C  
ATOM   1801  CD1 ILE A 278     -31.926  20.755  -6.400  1.00 -0.09           C  
ATOM   1802  N   THR A 279     -36.144  17.040  -6.988  1.00 -0.46           N  
ATOM   1803  CA  THR A 279     -37.039  15.923  -6.673  1.00  0.04           C  
ATOM   1804  C   THR A 279     -37.355  15.132  -7.922  1.00  0.62           C  
ATOM   1805  O   THR A 279     -37.226  13.916  -7.920  1.00 -0.50           O  
ATOM   1806  CB  THR A 279     -38.360  16.388  -6.001  1.00  0.17           C  
ATOM   1807  CG2 THR A 279     -39.324  15.204  -5.741  1.00 -0.19           C  
ATOM   1808  OG1 THR A 279     -38.010  16.983  -4.738  1.00 -0.55           O  
ATOM   1809  N   ARG A 280     -37.757  15.774  -9.043  1.00 -0.46           N  
ATOM   1810  CA  ARG A 280     -37.976  14.983 -10.259  1.00  0.04           C  
ATOM   1811  C   ARG A 280     -36.725  14.205 -10.637  1.00  0.62           C  
ATOM   1812  O   ARG A 280     -36.798  13.000 -10.829  1.00 -0.50           O  
ATOM   1813  CB  ARG A 280     -38.494  15.851 -11.439  1.00 -0.08           C  
ATOM   1814  CG  ARG A 280     -38.745  14.982 -12.707  1.00 -0.10           C  
ATOM   1815  CD  ARG A 280     -39.601  15.708 -13.786  1.00 -0.23           C  
ATOM   1816  NE  ARG A 280     -38.924  16.882 -14.364  1.00 -0.32           N  
ATOM   1817  CZ  ARG A 280     -39.446  17.665 -15.280  1.00  0.76           C  
ATOM   1818  NH1 ARG A 280     -40.632  17.474 -15.775  1.00 -0.62           N1+
ATOM   1819  NH2 ARG A 280     -38.768  18.681 -15.727  1.00 -0.62           N  
ATOM   1820  N   MET A 281     -35.534  14.839 -10.743  1.00 -0.46           N  
ATOM   1821  CA  MET A 281     -34.327  14.025 -10.961  1.00  0.04           C  
ATOM   1822  C   MET A 281     -34.223  12.894  -9.945  1.00  0.62           C  
ATOM   1823  O   MET A 281     -34.044  11.748 -10.335  1.00 -0.50           O  
ATOM   1824  CB  MET A 281     -33.011  14.860 -10.949  1.00 -0.15           C  
ATOM   1825  CG  MET A 281     -32.618  15.392 -12.355  1.00 -0.05           C  
ATOM   1826  SD  MET A 281     -32.215  14.039 -13.524  1.00  0.74           S  
ATOM   1827  CE  MET A 281     -30.579  13.471 -12.961  1.00 -0.13           C  
ATOM   1828 LPD1 MET A 281     -32.672  13.538 -13.484  1.00 -0.38          LP  
ATOM   1829 LPD2 MET A 281     -32.185  14.268 -14.162  1.00 -0.38          LP  
ATOM   1830  N   VAL A 282     -34.330  13.184  -8.632  1.00 -0.46           N  
ATOM   1831  CA  VAL A 282     -34.281  12.105  -7.637  1.00  0.04           C  
ATOM   1832  C   VAL A 282     -35.263  11.015  -8.014  1.00  0.62           C  
ATOM   1833  O   VAL A 282     -34.876   9.869  -8.197  1.00 -0.50           O  
ATOM   1834  CB  VAL A 282     -34.576  12.586  -6.185  1.00 -0.01           C  
ATOM   1835  CG1 VAL A 282     -34.806  11.390  -5.219  1.00 -0.09           C  
ATOM   1836  CG2 VAL A 282     -33.428  13.490  -5.656  1.00 -0.09           C  
ATOM   1837  N   LEU A 283     -36.562  11.356  -8.140  1.00 -0.46           N  
ATOM   1838  CA  LEU A 283     -37.548  10.326  -8.476  1.00  0.04           C  
ATOM   1839  C   LEU A 283     -37.129   9.607  -9.744  1.00  0.62           C  
ATOM   1840  O   LEU A 283     -37.105   8.386  -9.762  1.00 -0.50           O  
ATOM   1841  CB  LEU A 283     -38.978  10.911  -8.648  1.00 -0.06           C  
ATOM   1842  CG  LEU A 283     -39.606  11.510  -7.351  1.00 -0.01           C  
ATOM   1843  CD1 LEU A 283     -40.946  12.216  -7.704  1.00 -0.11           C  
ATOM   1844  CD2 LEU A 283     -39.856  10.437  -6.253  1.00 -0.11           C  
ATOM   1845  N   VAL A 284     -36.767  10.325 -10.827  1.00 -0.46           N  
ATOM   1846  CA  VAL A 284     -36.323   9.619 -12.035  1.00  0.04           C  
ATOM   1847  C   VAL A 284     -35.152   8.698 -11.735  1.00  0.62           C  
ATOM   1848  O   VAL A 284     -35.233   7.504 -11.992  1.00 -0.50           O  
ATOM   1849  CB  VAL A 284     -35.961  10.595 -13.196  1.00 -0.01           C  
ATOM   1850  CG1 VAL A 284     -35.254   9.859 -14.370  1.00 -0.09           C  
ATOM   1851  CG2 VAL A 284     -37.231  11.317 -13.731  1.00 -0.09           C  
ATOM   1852  N   VAL A 285     -34.018   9.203 -11.198  1.00 -0.46           N  
ATOM   1853  CA  VAL A 285     -32.869   8.302 -11.021  1.00  0.04           C  
ATOM   1854  C   VAL A 285     -33.216   7.182 -10.057  1.00  0.62           C  
ATOM   1855  O   VAL A 285     -32.922   6.021 -10.315  1.00 -0.50           O  
ATOM   1856  CB  VAL A 285     -31.509   8.976 -10.648  1.00 -0.01           C  
ATOM   1857  CG1 VAL A 285     -31.214  10.222 -11.532  1.00 -0.09           C  
ATOM   1858  CG2 VAL A 285     -31.400   9.353  -9.148  1.00 -0.09           C  
ATOM   1859  N   VAL A 286     -33.874   7.506  -8.921  1.00 -0.46           N  
ATOM   1860  CA  VAL A 286     -34.264   6.451  -7.983  1.00  0.04           C  
ATOM   1861  C   VAL A 286     -35.203   5.482  -8.673  1.00  0.62           C  
ATOM   1862  O   VAL A 286     -34.938   4.288  -8.690  1.00 -0.50           O  
ATOM   1863  CB  VAL A 286     -34.890   7.037  -6.681  1.00 -0.01           C  
ATOM   1864  CG1 VAL A 286     -35.511   5.922  -5.798  1.00 -0.09           C  
ATOM   1865  CG2 VAL A 286     -33.818   7.803  -5.858  1.00 -0.09           C  
ATOM   1866  N   ALA A 287     -36.311   5.956  -9.280  1.00 -0.46           N  
ATOM   1867  CA  ALA A 287     -37.199   5.030  -9.987  1.00  0.04           C  
ATOM   1868  C   ALA A 287     -36.434   4.224 -11.019  1.00  0.62           C  
ATOM   1869  O   ALA A 287     -36.510   3.005 -11.011  1.00 -0.50           O  
ATOM   1870  CB  ALA A 287     -38.372   5.782 -10.670  1.00 -0.10           C  
ATOM   1871  N   VAL A 288     -35.662   4.856 -11.930  1.00 -0.46           N  
ATOM   1872  CA  VAL A 288     -34.930   4.050 -12.917  1.00  0.04           C  
ATOM   1873  C   VAL A 288     -34.023   3.048 -12.225  1.00  0.62           C  
ATOM   1874  O   VAL A 288     -34.016   1.880 -12.600  1.00 -0.50           O  
ATOM   1875  CB  VAL A 288     -34.120   4.915 -13.928  1.00 -0.01           C  
ATOM   1876  CG1 VAL A 288     -33.226   4.014 -14.825  1.00 -0.09           C  
ATOM   1877  CG2 VAL A 288     -35.073   5.748 -14.833  1.00 -0.09           C  
ATOM   1878  N   PHE A 289     -33.238   3.470 -11.209  1.00 -0.46           N  
ATOM   1879  CA  PHE A 289     -32.440   2.494 -10.454  1.00  0.04           C  
ATOM   1880  C   PHE A 289     -33.327   1.398  -9.876  1.00  0.62           C  
ATOM   1881  O   PHE A 289     -33.172   0.224 -10.186  1.00 -0.50           O  
ATOM   1882  CB  PHE A 289     -31.629   3.220  -9.341  1.00 -0.10           C  
ATOM   1883  CG  PHE A 289     -30.830   2.204  -8.514  1.00 -0.10           C  
ATOM   1884  CD1 PHE A 289     -31.419   1.565  -7.417  1.00 -0.15           C  
ATOM   1885  CD2 PHE A 289     -29.508   1.897  -8.855  1.00 -0.15           C  
ATOM   1886  CE1 PHE A 289     -30.725   0.570  -6.720  1.00 -0.15           C  
ATOM   1887  CE2 PHE A 289     -28.820   0.892  -8.166  1.00 -0.15           C  
ATOM   1888  CZ  PHE A 289     -29.432   0.214  -7.108  1.00 -0.15           C  
ATOM   1889  N   ILE A 290     -34.315   1.760  -9.030  1.00 -0.46           N  
ATOM   1890  CA  ILE A 290     -35.160   0.736  -8.399  1.00  0.04           C  
ATOM   1891  C   ILE A 290     -35.818  -0.130  -9.461  1.00  0.62           C  
ATOM   1892  O   ILE A 290     -35.674  -1.346  -9.447  1.00 -0.50           O  
ATOM   1893  CB  ILE A 290     -36.201   1.384  -7.426  1.00 -0.01           C  
ATOM   1894  CG1 ILE A 290     -35.481   2.039  -6.205  1.00 -0.05           C  
ATOM   1895  CG2 ILE A 290     -37.240   0.339  -6.938  1.00 -0.09           C  
ATOM   1896  CD1 ILE A 290     -36.438   2.601  -5.118  1.00 -0.09           C  
ATOM   1897  N   VAL A 291     -36.543   0.479 -10.422  1.00 -0.46           N  
ATOM   1898  CA  VAL A 291     -37.198  -0.309 -11.476  1.00  0.04           C  
ATOM   1899  C   VAL A 291     -36.184  -1.144 -12.233  1.00  0.62           C  
ATOM   1900  O   VAL A 291     -36.478  -2.265 -12.611  1.00 -0.50           O  
ATOM   1901  CB  VAL A 291     -37.995   0.585 -12.475  1.00 -0.01           C  
ATOM   1902  CG1 VAL A 291     -38.507  -0.232 -13.697  1.00 -0.09           C  
ATOM   1903  CG2 VAL A 291     -39.205   1.261 -11.768  1.00 -0.09           C  
ATOM   1904  N   CYS A 292     -34.958  -0.643 -12.491  1.00 -0.46           N  
ATOM   1905  CA  CYS A 292     -33.955  -1.525 -13.096  1.00  0.04           C  
ATOM   1906  C   CYS A 292     -33.518  -2.668 -12.202  1.00  0.62           C  
ATOM   1907  O   CYS A 292     -33.505  -3.805 -12.647  1.00 -0.50           O  
ATOM   1908  CB  CYS A 292     -32.726  -0.692 -13.519  1.00 -0.06           C  
ATOM   1909  SG  CYS A 292     -33.351   0.369 -14.857  1.00  0.83           S  
ATOM   1910 LPG1 CYS A 292     -33.639   0.007 -15.354  1.00 -0.48          LP  
ATOM   1911 LPG2 CYS A 292     -33.792   0.833 -14.628  1.00 -0.48          LP  
ATOM   1912  N   TRP A 293     -33.129  -2.397 -10.942  1.00 -0.46           N  
ATOM   1913  CA  TRP A 293     -32.595  -3.481 -10.108  1.00  0.04           C  
ATOM   1914  C   TRP A 293     -33.664  -4.332  -9.432  1.00  0.62           C  
ATOM   1915  O   TRP A 293     -33.514  -5.546  -9.402  1.00 -0.50           O  
ATOM   1916  CB  TRP A 293     -31.539  -2.875  -9.147  1.00 -0.10           C  
ATOM   1917  CG  TRP A 293     -30.422  -2.263  -9.962  1.00 -0.14           C  
ATOM   1918  CD1 TRP A 293     -30.204  -0.952 -10.143  1.00  0.04           C  
ATOM   1919  CD2 TRP A 293     -29.345  -2.987 -10.734  1.00  0.15           C  
ATOM   1920  CE2 TRP A 293     -28.618  -1.947 -11.284  1.00  0.15           C  
ATOM   1921  CE3 TRP A 293     -29.000  -4.319 -10.961  1.00 -0.17           C  
ATOM   1922  NE1 TRP A 293     -29.157  -0.773 -10.905  1.00 -0.35           N  
ATOM   1923  CZ2 TRP A 293     -27.509  -2.166 -12.099  1.00 -0.17           C  
ATOM   1924  CZ3 TRP A 293     -27.874  -4.558 -11.761  1.00 -0.07           C  
ATOM   1925  CH2 TRP A 293     -27.155  -3.500 -12.341  1.00 -0.08           C  
ATOM   1926  N   THR A 294     -34.778  -3.795  -8.880  1.00 -0.46           N  
ATOM   1927  CA  THR A 294     -35.712  -4.683  -8.162  1.00  0.04           C  
ATOM   1928  C   THR A 294     -36.047  -5.947  -8.930  1.00  0.62           C  
ATOM   1929  O   THR A 294     -35.892  -7.032  -8.378  1.00 -0.50           O  
ATOM   1930  CB  THR A 294     -37.092  -4.094  -7.722  1.00  0.17           C  
ATOM   1931  CG2 THR A 294     -37.846  -5.046  -6.755  1.00 -0.19           C  
ATOM   1932  OG1 THR A 294     -36.905  -2.851  -7.039  1.00 -0.55           O  
ATOM   1933  N   PRO A 295     -36.544  -5.889 -10.194  1.00 -0.23           N  
ATOM   1934  CA  PRO A 295     -37.092  -7.095 -10.793  1.00  0.04           C  
ATOM   1935  C   PRO A 295     -36.040  -8.162 -10.957  1.00  0.53           C  
ATOM   1936  O   PRO A 295     -36.227  -9.267 -10.476  1.00 -0.50           O  
ATOM   1937  CB  PRO A 295     -37.650  -6.544 -12.134  1.00 -0.12           C  
ATOM   1938  CG  PRO A 295     -37.814  -5.030 -11.860  1.00 -0.12           C  
ATOM   1939  CD  PRO A 295     -36.570  -4.681 -11.013  1.00 -0.01           C  
ATOM   1940  N   ILE A 296     -34.905  -7.894 -11.636  1.00 -0.46           N  
ATOM   1941  CA  ILE A 296     -33.925  -8.969 -11.828  1.00  0.04           C  
ATOM   1942  C   ILE A 296     -33.471  -9.563 -10.506  1.00  0.62           C  
ATOM   1943  O   ILE A 296     -33.446 -10.777 -10.344  1.00 -0.50           O  
ATOM   1944  CB  ILE A 296     -32.728  -8.532 -12.730  1.00 -0.01           C  
ATOM   1945  CG1 ILE A 296     -31.831  -9.737 -13.136  1.00 -0.05           C  
ATOM   1946  CG2 ILE A 296     -31.839  -7.445 -12.053  1.00 -0.09           C  
ATOM   1947  CD1 ILE A 296     -32.514 -10.802 -14.037  1.00 -0.09           C  
ATOM   1948  N   HIS A 297     -33.120  -8.731  -9.501  1.00 -0.46           N  
ATOM   1949  CA  HIS A 297     -32.703  -9.313  -8.224  1.00  0.04           C  
ATOM   1950  C   HIS A 297     -33.849 -10.041  -7.551  1.00  0.62           C  
ATOM   1951  O   HIS A 297     -33.690 -11.191  -7.159  1.00 -0.50           O  
ATOM   1952  CB  HIS A 297     -32.142  -8.250  -7.254  1.00 -0.10           C  
ATOM   1953  CG  HIS A 297     -30.770  -7.792  -7.671  1.00 -0.03           C  
ATOM   1954  CD2 HIS A 297     -30.485  -6.730  -8.448  1.00  0.20           C  
ATOM   1955  ND1 HIS A 297     -29.660  -8.396  -7.311  1.00 -0.15           N  
ATOM   1956  CE1 HIS A 297     -28.643  -7.767  -7.806  1.00  0.24           C  
ATOM   1957  NE2 HIS A 297     -29.049  -6.794  -8.483  1.00 -0.50           N  
ATOM   1958  N   ILE A 298     -35.039  -9.423  -7.397  1.00 -0.46           N  
ATOM   1959  CA  ILE A 298     -36.133 -10.193  -6.796  1.00  0.04           C  
ATOM   1960  C   ILE A 298     -36.378 -11.441  -7.622  1.00  0.62           C  
ATOM   1961  O   ILE A 298     -36.583 -12.511  -7.071  1.00 -0.50           O  
ATOM   1962  CB  ILE A 298     -37.429  -9.374  -6.544  1.00 -0.01           C  
ATOM   1963  CG1 ILE A 298     -37.216  -8.250  -5.479  1.00 -0.05           C  
ATOM   1964  CG2 ILE A 298     -38.612 -10.310  -6.160  1.00 -0.09           C  
ATOM   1965  CD1 ILE A 298     -36.840  -8.710  -4.042  1.00 -0.09           C  
ATOM   1966  N   TYR A 299     -36.331 -11.374  -8.969  1.00 -0.46           N  
ATOM   1967  CA  TYR A 299     -36.469 -12.607  -9.751  1.00  0.04           C  
ATOM   1968  C   TYR A 299     -35.402 -13.605  -9.320  1.00  0.62           C  
ATOM   1969  O   TYR A 299     -35.707 -14.756  -9.042  1.00 -0.50           O  
ATOM   1970  CB  TYR A 299     -36.405 -12.335 -11.282  1.00 -0.10           C  
ATOM   1971  CG  TYR A 299     -37.186 -13.279 -12.214  1.00 -0.03           C  
ATOM   1972  CD1 TYR A 299     -38.009 -14.331 -11.792  1.00 -0.00           C  
ATOM   1973  CD2 TYR A 299     -37.086 -13.029 -13.586  1.00 -0.00           C  
ATOM   1974  CE1 TYR A 299     -38.977 -14.848 -12.660  1.00 -0.26           C  
ATOM   1975  CE2 TYR A 299     -37.952 -13.661 -14.480  1.00 -0.26           C  
ATOM   1976  CZ  TYR A 299     -38.964 -14.498 -14.012  1.00  0.46           C  
ATOM   1977  OH  TYR A 299     -39.940 -14.960 -14.899  1.00 -0.53           O  
ATOM   1978  N   VAL A 300     -34.113 -13.201  -9.216  1.00 -0.46           N  
ATOM   1979  CA  VAL A 300     -33.128 -14.117  -8.620  1.00  0.04           C  
ATOM   1980  C   VAL A 300     -33.562 -14.576  -7.238  1.00  0.62           C  
ATOM   1981  O   VAL A 300     -33.531 -15.770  -6.980  1.00 -0.50           O  
ATOM   1982  CB  VAL A 300     -31.665 -13.581  -8.566  1.00 -0.01           C  
ATOM   1983  CG1 VAL A 300     -30.752 -14.493  -7.693  1.00 -0.09           C  
ATOM   1984  CG2 VAL A 300     -31.068 -13.487  -9.997  1.00 -0.09           C  
ATOM   1985  N   ILE A 301     -33.981 -13.692  -6.308  1.00 -0.46           N  
ATOM   1986  CA  ILE A 301     -34.491 -14.204  -5.024  1.00  0.04           C  
ATOM   1987  C   ILE A 301     -35.577 -15.237  -5.279  1.00  0.62           C  
ATOM   1988  O   ILE A 301     -35.521 -16.337  -4.752  1.00 -0.50           O  
ATOM   1989  CB  ILE A 301     -35.023 -13.108  -4.050  1.00 -0.01           C  
ATOM   1990  CG1 ILE A 301     -33.919 -12.110  -3.572  1.00 -0.05           C  
ATOM   1991  CG2 ILE A 301     -35.778 -13.742  -2.844  1.00 -0.09           C  
ATOM   1992  CD1 ILE A 301     -32.841 -12.726  -2.637  1.00 -0.09           C  
ATOM   1993  N   ILE A 302     -36.588 -14.946  -6.121  1.00 -0.46           N  
ATOM   1994  CA  ILE A 302     -37.582 -15.982  -6.434  1.00  0.04           C  
ATOM   1995  C   ILE A 302     -36.866 -17.236  -6.913  1.00  0.62           C  
ATOM   1996  O   ILE A 302     -37.112 -18.307  -6.378  1.00 -0.50           O  
ATOM   1997  CB  ILE A 302     -38.669 -15.496  -7.442  1.00 -0.01           C  
ATOM   1998  CG1 ILE A 302     -39.547 -14.375  -6.798  1.00 -0.05           C  
ATOM   1999  CG2 ILE A 302     -39.548 -16.687  -7.923  1.00 -0.09           C  
ATOM   2000  CD1 ILE A 302     -40.491 -13.660  -7.802  1.00 -0.09           C  
ATOM   2001  N   ALA A 304     -33.900 -18.188  -6.148  1.00 -0.46           N  
ATOM   2002  CA  ALA A 304     -33.357 -18.775  -4.916  1.00  0.04           C  
ATOM   2003  C   ALA A 304     -34.439 -19.485  -4.117  1.00  0.62           C  
ATOM   2004  O   ALA A 304     -34.224 -20.587  -3.638  1.00 -0.50           O  
ATOM   2005  CB  ALA A 304     -32.711 -17.697  -4.003  1.00 -0.10           C  
ATOM   2006  N   LEU A 305     -35.622 -18.855  -3.956  1.00 -0.46           N  
ATOM   2007  CA  LEU A 305     -36.702 -19.496  -3.194  1.00  0.04           C  
ATOM   2008  C   LEU A 305     -37.316 -20.690  -3.907  1.00  0.62           C  
ATOM   2009  O   LEU A 305     -37.561 -21.694  -3.256  1.00 -0.50           O  
ATOM   2010  CB  LEU A 305     -37.842 -18.489  -2.866  1.00 -0.06           C  
ATOM   2011  CG  LEU A 305     -37.412 -17.261  -2.005  1.00 -0.01           C  
ATOM   2012  CD1 LEU A 305     -38.597 -16.259  -1.901  1.00 -0.11           C  
ATOM   2013  CD2 LEU A 305     -36.941 -17.664  -0.579  1.00 -0.11           C  
ATOM   2014  N   ILE A 306     -37.608 -20.619  -5.227  1.00 -0.46           N  
ATOM   2015  CA  ILE A 306     -38.328 -21.716  -5.896  1.00  0.04           C  
ATOM   2016  C   ILE A 306     -37.985 -21.937  -7.363  1.00  0.62           C  
ATOM   2017  O   ILE A 306     -37.573 -21.023  -8.060  1.00 -0.50           O  
ATOM   2018  CB  ILE A 306     -39.873 -21.497  -5.801  1.00 -0.01           C  
ATOM   2019  CG1 ILE A 306     -40.271 -20.117  -6.407  1.00 -0.05           C  
ATOM   2020  CG2 ILE A 306     -40.381 -21.644  -4.339  1.00 -0.09           C  
ATOM   2021  CD1 ILE A 306     -41.804 -19.910  -6.542  1.00 -0.09           C  
ATOM   2022  N   THR A 307     -38.179 -23.164  -7.896  1.00 -0.46           N  
ATOM   2023  CA  THR A 307     -38.039 -23.362  -9.346  1.00  0.04           C  
ATOM   2024  C   THR A 307     -39.069 -22.557 -10.114  1.00  0.62           C  
ATOM   2025  O   THR A 307     -40.163 -22.386  -9.603  1.00 -0.50           O  
ATOM   2026  CB  THR A 307     -38.250 -24.853  -9.734  1.00  0.17           C  
ATOM   2027  CG2 THR A 307     -38.040 -25.131 -11.245  1.00 -0.19           C  
ATOM   2028  OG1 THR A 307     -37.291 -25.617  -8.986  1.00 -0.55           O  
ATOM   2029  N   ILE A 308     -38.773 -22.079 -11.345  1.00 -0.46           N  
ATOM   2030  CA  ILE A 308     -39.781 -21.383 -12.160  1.00  0.04           C  
ATOM   2031  C   ILE A 308     -39.780 -21.953 -13.578  1.00  0.62           C  
ATOM   2032  O   ILE A 308     -38.699 -22.282 -14.055  1.00 -0.50           O  
ATOM   2033  CB  ILE A 308     -39.573 -19.843 -12.038  1.00 -0.01           C  
ATOM   2034  CG1 ILE A 308     -38.108 -19.446 -12.394  1.00 -0.05           C  
ATOM   2035  CG2 ILE A 308     -39.940 -19.348 -10.610  1.00 -0.09           C  
ATOM   2036  CD1 ILE A 308     -37.944 -17.928 -12.659  1.00 -0.09           C  
ATOM   2037  N   PRO A 309     -40.916 -22.175 -14.291  1.00 -0.23           N  
ATOM   2038  CA  PRO A 309     -40.882 -23.106 -15.419  1.00  0.04           C  
ATOM   2039  C   PRO A 309     -40.144 -22.636 -16.663  1.00  0.53           C  
ATOM   2040  O   PRO A 309     -40.324 -21.511 -17.103  1.00 -0.50           O  
ATOM   2041  CB  PRO A 309     -42.405 -23.265 -15.662  1.00 -0.12           C  
ATOM   2042  CG  PRO A 309     -42.975 -21.893 -15.232  1.00 -0.12           C  
ATOM   2043  CD  PRO A 309     -42.208 -21.608 -13.921  1.00 -0.01           C  
ATOM   2044  N   GLU A 310     -39.312 -23.492 -17.301  1.00 -0.46           N  
ATOM   2045  CA  GLU A 310     -38.606 -23.079 -18.524  1.00  0.04           C  
ATOM   2046  C   GLU A 310     -39.572 -22.721 -19.660  1.00  0.62           C  
ATOM   2047  O   GLU A 310     -39.679 -23.472 -20.617  1.00 -0.50           O  
ATOM   2048  CB  GLU A 310     -37.572 -24.176 -18.950  1.00 -0.18           C  
ATOM   2049  CG  GLU A 310     -36.412 -24.458 -17.935  1.00 -0.40           C  
ATOM   2050  CD  GLU A 310     -35.297 -25.352 -18.437  1.00  0.71           C  
ATOM   2051  OE1 GLU A 310     -34.954 -25.257 -19.650  1.00 -0.72           O  
ATOM   2052  OE2 GLU A 310     -34.689 -26.126 -17.627  1.00 -0.72           O1-
ATOM   2053  N   THR A 311     -40.307 -21.583 -19.602  1.00 -0.46           N  
ATOM   2054  CA  THR A 311     -41.165 -21.127 -20.719  1.00  0.04           C  
ATOM   2055  C   THR A 311     -40.684 -19.903 -21.483  1.00  0.62           C  
ATOM   2056  O   THR A 311     -39.938 -19.075 -20.980  1.00 -0.50           O  
ATOM   2057  CB  THR A 311     -42.585 -20.710 -20.242  1.00  0.17           C  
ATOM   2058  CG2 THR A 311     -43.190 -21.793 -19.314  1.00 -0.19           C  
ATOM   2059  OG1 THR A 311     -42.510 -19.443 -19.555  1.00 -0.55           O  
ATOM   2060  N   THR A 312     -41.136 -19.721 -22.748  1.00 -0.46           N  
ATOM   2061  CA  THR A 312     -40.780 -18.506 -23.497  1.00  0.04           C  
ATOM   2062  C   THR A 312     -41.000 -17.241 -22.692  1.00  0.62           C  
ATOM   2063  O   THR A 312     -40.145 -16.369 -22.649  1.00 -0.50           O  
ATOM   2064  CB  THR A 312     -41.617 -18.392 -24.801  1.00  0.17           C  
ATOM   2065  CG2 THR A 312     -41.046 -17.317 -25.760  1.00 -0.19           C  
ATOM   2066  OG1 THR A 312     -41.557 -19.683 -25.427  1.00 -0.55           O  
ATOM   2067  N   PHE A 313     -42.167 -17.111 -22.020  1.00 -0.46           N  
ATOM   2068  CA  PHE A 313     -42.354 -15.954 -21.140  1.00  0.04           C  
ATOM   2069  C   PHE A 313     -41.249 -15.899 -20.104  1.00  0.62           C  
ATOM   2070  O   PHE A 313     -40.636 -14.857 -19.946  1.00 -0.50           O  
ATOM   2071  CB  PHE A 313     -43.727 -15.965 -20.420  1.00 -0.10           C  
ATOM   2072  CG  PHE A 313     -43.737 -14.860 -19.354  1.00 -0.10           C  
ATOM   2073  CD1 PHE A 313     -44.113 -13.555 -19.694  1.00 -0.15           C  
ATOM   2074  CD2 PHE A 313     -43.364 -15.143 -18.035  1.00 -0.15           C  
ATOM   2075  CE1 PHE A 313     -44.146 -12.552 -18.721  1.00 -0.15           C  
ATOM   2076  CE2 PHE A 313     -43.393 -14.142 -17.060  1.00 -0.15           C  
ATOM   2077  CZ  PHE A 313     -43.797 -12.847 -17.400  1.00 -0.15           C  
ATOM   2078  N   GLN A 314     -40.946 -17.003 -19.389  1.00 -0.46           N  
ATOM   2079  CA  GLN A 314     -39.851 -16.937 -18.413  1.00  0.04           C  
ATOM   2080  C   GLN A 314     -38.575 -16.476 -19.094  1.00  0.62           C  
ATOM   2081  O   GLN A 314     -37.922 -15.544 -18.649  1.00 -0.50           O  
ATOM   2082  CB  GLN A 314     -39.649 -18.318 -17.737  1.00 -0.10           C  
ATOM   2083  CG  GLN A 314     -38.606 -18.298 -16.590  1.00 -0.10           C  
ATOM   2084  CD  GLN A 314     -38.716 -19.572 -15.791  1.00  0.68           C  
ATOM   2085  NE2 GLN A 314     -37.814 -20.556 -15.901  1.00 -0.87           N  
ATOM   2086  OE1 GLN A 314     -39.654 -19.683 -15.022  1.00 -0.47           O  
ATOM   2087  N   THR A 315     -38.206 -17.118 -20.221  1.00 -0.46           N  
ATOM   2088  CA  THR A 315     -37.037 -16.651 -20.983  1.00  0.04           C  
ATOM   2089  C   THR A 315     -37.105 -15.161 -21.274  1.00  0.62           C  
ATOM   2090  O   THR A 315     -36.205 -14.402 -20.934  1.00 -0.50           O  
ATOM   2091  CB  THR A 315     -36.953 -17.451 -22.315  1.00  0.17           C  
ATOM   2092  CG2 THR A 315     -35.861 -16.937 -23.274  1.00 -0.19           C  
ATOM   2093  OG1 THR A 315     -36.679 -18.831 -22.008  1.00 -0.55           O  
ATOM   2094  N   VAL A 316     -38.190 -14.684 -21.923  1.00 -0.46           N  
ATOM   2095  CA  VAL A 316     -38.276 -13.251 -22.238  1.00  0.04           C  
ATOM   2096  C   VAL A 316     -38.311 -12.415 -20.973  1.00  0.62           C  
ATOM   2097  O   VAL A 316     -37.553 -11.466 -20.843  1.00 -0.50           O  
ATOM   2098  CB  VAL A 316     -39.510 -12.926 -23.133  1.00 -0.01           C  
ATOM   2099  CG1 VAL A 316     -39.723 -11.391 -23.274  1.00 -0.09           C  
ATOM   2100  CG2 VAL A 316     -39.347 -13.555 -24.547  1.00 -0.09           C  
ATOM   2101  N   SER A 317     -39.187 -12.727 -19.999  1.00 -0.46           N  
ATOM   2102  CA  SER A 317     -39.226 -11.942 -18.760  1.00  0.04           C  
ATOM   2103  C   SER A 317     -37.851 -11.923 -18.115  1.00  0.62           C  
ATOM   2104  O   SER A 317     -37.377 -10.865 -17.716  1.00 -0.50           O  
ATOM   2105  CB  SER A 317     -40.252 -12.515 -17.747  1.00  0.02           C  
ATOM   2106  OG  SER A 317     -39.636 -13.651 -17.122  1.00 -0.55           O  
ATOM   2107  N   TRP A 318     -37.166 -13.080 -18.008  1.00 -0.46           N  
ATOM   2108  CA  TRP A 318     -35.773 -13.095 -17.543  1.00  0.04           C  
ATOM   2109  C   TRP A 318     -34.880 -12.171 -18.358  1.00  0.62           C  
ATOM   2110  O   TRP A 318     -34.376 -11.188 -17.827  1.00 -0.50           O  
ATOM   2111  CB  TRP A 318     -35.249 -14.558 -17.546  1.00 -0.10           C  
ATOM   2112  CG  TRP A 318     -33.780 -14.635 -17.233  1.00 -0.14           C  
ATOM   2113  CD1 TRP A 318     -32.784 -14.868 -18.104  1.00  0.04           C  
ATOM   2114  CD2 TRP A 318     -33.153 -14.476 -15.872  1.00  0.15           C  
ATOM   2115  CE2 TRP A 318     -31.808 -14.631 -16.146  1.00  0.15           C  
ATOM   2116  CE3 TRP A 318     -33.631 -14.247 -14.583  1.00 -0.17           C  
ATOM   2117  NE1 TRP A 318     -31.644 -14.868 -17.464  1.00 -0.35           N  
ATOM   2118  CZ2 TRP A 318     -30.846 -14.540 -15.140  1.00 -0.17           C  
ATOM   2119  CZ3 TRP A 318     -32.674 -14.118 -13.569  1.00 -0.07           C  
ATOM   2120  CH2 TRP A 318     -31.303 -14.261 -13.845  1.00 -0.08           C  
ATOM   2121  N   HIS A 319     -34.659 -12.414 -19.667  1.00 -0.46           N  
ATOM   2122  CA  HIS A 319     -33.767 -11.507 -20.404  1.00  0.04           C  
ATOM   2123  C   HIS A 319     -34.263 -10.070 -20.361  1.00  0.62           C  
ATOM   2124  O   HIS A 319     -33.500  -9.145 -20.123  1.00 -0.50           O  
ATOM   2125  CB  HIS A 319     -33.534 -11.993 -21.856  1.00 -0.10           C  
ATOM   2126  CG  HIS A 319     -32.713 -13.256 -21.806  1.00 -0.03           C  
ATOM   2127  CD2 HIS A 319     -33.165 -14.510 -22.002  1.00  0.20           C  
ATOM   2128  ND1 HIS A 319     -31.426 -13.282 -21.546  1.00 -0.15           N  
ATOM   2129  CE1 HIS A 319     -31.001 -14.504 -21.550  1.00  0.24           C  
ATOM   2130  NE2 HIS A 319     -31.960 -15.269 -21.803  1.00 -0.50           N  
ATOM   2131  N   PHE A 320     -35.572  -9.825 -20.559  1.00 -0.46           N  
ATOM   2132  CA  PHE A 320     -36.074  -8.457 -20.395  1.00  0.04           C  
ATOM   2133  C   PHE A 320     -35.735  -7.914 -19.015  1.00  0.62           C  
ATOM   2134  O   PHE A 320     -35.272  -6.792 -18.879  1.00 -0.50           O  
ATOM   2135  CB  PHE A 320     -37.598  -8.412 -20.665  1.00 -0.10           C  
ATOM   2136  CG  PHE A 320     -38.111  -6.968 -20.591  1.00 -0.10           C  
ATOM   2137  CD1 PHE A 320     -37.756  -6.060 -21.594  1.00 -0.15           C  
ATOM   2138  CD2 PHE A 320     -38.935  -6.547 -19.542  1.00 -0.15           C  
ATOM   2139  CE1 PHE A 320     -38.221  -4.742 -21.552  1.00 -0.15           C  
ATOM   2140  CE2 PHE A 320     -39.439  -5.244 -19.524  1.00 -0.15           C  
ATOM   2141  CZ  PHE A 320     -39.076  -4.337 -20.524  1.00 -0.15           C  
ATOM   2142  N   CYS A 321     -35.910  -8.697 -17.926  1.00 -0.46           N  
ATOM   2143  CA  CYS A 321     -35.421  -8.220 -16.625  1.00  0.04           C  
ATOM   2144  C   CYS A 321     -33.925  -7.926 -16.671  1.00  0.62           C  
ATOM   2145  O   CYS A 321     -33.489  -6.882 -16.203  1.00 -0.50           O  
ATOM   2146  CB  CYS A 321     -35.776  -9.227 -15.501  1.00 -0.06           C  
ATOM   2147  SG  CYS A 321     -37.584  -9.455 -15.484  1.00  0.83           S  
ATOM   2148 LPG1 CYS A 321     -37.910  -8.896 -15.279  1.00 -0.48          LP  
ATOM   2149 LPG2 CYS A 321     -37.822  -9.647 -16.090  1.00 -0.48          LP  
ATOM   2150  N   ILE A 322     -33.099  -8.821 -17.256  1.00 -0.46           N  
ATOM   2151  CA  ILE A 322     -31.675  -8.477 -17.428  1.00  0.04           C  
ATOM   2152  C   ILE A 322     -31.546  -7.135 -18.132  1.00  0.62           C  
ATOM   2153  O   ILE A 322     -30.822  -6.258 -17.676  1.00 -0.50           O  
ATOM   2154  CB  ILE A 322     -30.856  -9.580 -18.175  1.00 -0.01           C  
ATOM   2155  CG1 ILE A 322     -30.851 -10.897 -17.338  1.00 -0.05           C  
ATOM   2156  CG2 ILE A 322     -29.411  -9.088 -18.467  1.00 -0.09           C  
ATOM   2157  CD1 ILE A 322     -29.903 -12.006 -17.866  1.00 -0.09           C  
ATOM   2158  N   ALA A 323     -32.267  -6.935 -19.258  1.00 -0.46           N  
ATOM   2159  CA  ALA A 323     -32.271  -5.608 -19.882  1.00  0.04           C  
ATOM   2160  C   ALA A 323     -32.708  -4.543 -18.886  1.00  0.62           C  
ATOM   2161  O   ALA A 323     -31.963  -3.603 -18.657  1.00 -0.50           O  
ATOM   2162  CB  ALA A 323     -33.155  -5.566 -21.159  1.00 -0.10           C  
ATOM   2163  N   LEU A 324     -33.890  -4.649 -18.238  1.00 -0.46           N  
ATOM   2164  CA  LEU A 324     -34.256  -3.647 -17.223  1.00  0.04           C  
ATOM   2165  C   LEU A 324     -33.076  -3.354 -16.306  1.00  0.62           C  
ATOM   2166  O   LEU A 324     -32.808  -2.193 -16.019  1.00 -0.50           O  
ATOM   2167  CB  LEU A 324     -35.466  -4.058 -16.333  1.00 -0.06           C  
ATOM   2168  CG  LEU A 324     -36.838  -4.222 -17.055  1.00 -0.01           C  
ATOM   2169  CD1 LEU A 324     -37.920  -4.604 -16.006  1.00 -0.11           C  
ATOM   2170  CD2 LEU A 324     -37.265  -2.920 -17.792  1.00 -0.11           C  
ATOM   2171  N   GLY A 325     -32.350  -4.405 -15.861  1.00 -0.46           N  
ATOM   2172  CA  GLY A 325     -31.103  -4.185 -15.119  1.00  0.04           C  
ATOM   2173  C   GLY A 325     -30.047  -3.418 -15.903  1.00  0.62           C  
ATOM   2174  O   GLY A 325     -29.836  -2.239 -15.657  1.00 -0.50           O  
ATOM   2175  N   TYR A 326     -29.357  -4.043 -16.885  1.00 -0.46           N  
ATOM   2176  CA  TYR A 326     -28.247  -3.343 -17.569  1.00  0.04           C  
ATOM   2177  C   TYR A 326     -28.698  -2.066 -18.269  1.00  0.62           C  
ATOM   2178  O   TYR A 326     -27.910  -1.170 -18.556  1.00 -0.50           O  
ATOM   2179  CB  TYR A 326     -27.493  -4.242 -18.585  1.00 -0.10           C  
ATOM   2180  CG  TYR A 326     -26.544  -5.271 -17.945  1.00 -0.03           C  
ATOM   2181  CD1 TYR A 326     -25.173  -5.019 -17.804  1.00 -0.00           C  
ATOM   2182  CD2 TYR A 326     -27.046  -6.505 -17.524  1.00 -0.00           C  
ATOM   2183  CE1 TYR A 326     -24.299  -6.033 -17.393  1.00 -0.26           C  
ATOM   2184  CE2 TYR A 326     -26.177  -7.519 -17.117  1.00 -0.26           C  
ATOM   2185  CZ  TYR A 326     -24.802  -7.297 -17.067  1.00  0.46           C  
ATOM   2186  OH  TYR A 326     -23.972  -8.348 -16.698  1.00 -0.53           O  
ATOM   2187  N   THR A 327     -30.000  -1.916 -18.576  1.00 -0.46           N  
ATOM   2188  CA  THR A 327     -30.502  -0.593 -18.956  1.00  0.04           C  
ATOM   2189  C   THR A 327     -30.034   0.449 -17.957  1.00  0.62           C  
ATOM   2190  O   THR A 327     -29.640   1.526 -18.381  1.00 -0.50           O  
ATOM   2191  CB  THR A 327     -32.045  -0.572 -19.126  1.00  0.17           C  
ATOM   2192  CG2 THR A 327     -32.596   0.860 -19.330  1.00 -0.19           C  
ATOM   2193  OG1 THR A 327     -32.348  -1.334 -20.307  1.00 -0.55           O  
ATOM   2194  N   ASN A 328     -29.993   0.198 -16.626  1.00 -0.46           N  
ATOM   2195  CA  ASN A 328     -29.413   1.218 -15.738  1.00  0.04           C  
ATOM   2196  C   ASN A 328     -27.999   1.569 -16.172  1.00  0.62           C  
ATOM   2197  O   ASN A 328     -27.737   2.729 -16.452  1.00 -0.50           O  
ATOM   2198  CB  ASN A 328     -29.403   0.818 -14.236  1.00 -0.09           C  
ATOM   2199  CG  ASN A 328     -28.737   1.794 -13.298  1.00  0.68           C  
ATOM   2200  ND2 ASN A 328     -28.458   3.047 -13.669  1.00 -0.87           N  
ATOM   2201  OD1 ASN A 328     -28.464   1.419 -12.170  1.00 -0.47           O  
ATOM   2202  N   SER A 329     -27.078   0.590 -16.259  1.00 -0.46           N  
ATOM   2203  CA  SER A 329     -25.719   0.874 -16.740  1.00  0.04           C  
ATOM   2204  C   SER A 329     -25.694   1.604 -18.077  1.00  0.62           C  
ATOM   2205  O   SER A 329     -24.764   2.332 -18.394  1.00 -0.50           O  
ATOM   2206  CB  SER A 329     -24.967  -0.485 -16.827  1.00  0.02           C  
ATOM   2207  OG  SER A 329     -25.563  -1.384 -15.863  1.00 -0.55           O  
ATOM   2208  N   CYS A 330     -26.740   1.411 -18.919  1.00 -0.46           N  
ATOM   2209  CA  CYS A 330     -26.891   2.241 -20.124  1.00  0.04           C  
ATOM   2210  C   CYS A 330     -27.465   3.627 -19.867  1.00  0.62           C  
ATOM   2211  O   CYS A 330     -27.016   4.574 -20.493  1.00 -0.50           O  
ATOM   2212  CB  CYS A 330     -27.773   1.488 -21.149  1.00 -0.06           C  
ATOM   2213  SG  CYS A 330     -27.196  -0.238 -21.240  1.00  0.83           S  
ATOM   2214 LPG1 CYS A 330     -26.573  -0.290 -21.506  1.00 -0.48          LP  
ATOM   2215 LPG2 CYS A 330     -27.211  -0.549 -20.637  1.00 -0.48          LP  
ATOM   2216  N   LEU A 331     -28.454   3.791 -18.966  1.00 -0.46           N  
ATOM   2217  CA  LEU A 331     -28.930   5.141 -18.628  1.00  0.04           C  
ATOM   2218  C   LEU A 331     -28.030   5.867 -17.641  1.00  0.62           C  
ATOM   2219  O   LEU A 331     -28.074   7.089 -17.611  1.00 -0.50           O  
ATOM   2220  CB  LEU A 331     -30.403   5.109 -18.137  1.00 -0.06           C  
ATOM   2221  CG  LEU A 331     -31.399   4.578 -19.215  1.00 -0.01           C  
ATOM   2222  CD1 LEU A 331     -32.823   4.459 -18.605  1.00 -0.11           C  
ATOM   2223  CD2 LEU A 331     -31.462   5.485 -20.479  1.00 -0.11           C  
ATOM   2224  N   ASN A 332     -27.180   5.217 -16.821  1.00 -0.46           N  
ATOM   2225  CA  ASN A 332     -26.258   5.981 -15.964  1.00  0.04           C  
ATOM   2226  C   ASN A 332     -25.647   7.204 -16.647  1.00  0.62           C  
ATOM   2227  O   ASN A 332     -25.801   8.287 -16.100  1.00 -0.50           O  
ATOM   2228  CB  ASN A 332     -25.202   5.054 -15.310  1.00 -0.09           C  
ATOM   2229  CG  ASN A 332     -25.714   4.295 -14.112  1.00  0.68           C  
ATOM   2230  ND2 ASN A 332     -25.107   3.166 -13.762  1.00 -0.87           N  
ATOM   2231  OD1 ASN A 332     -26.663   4.686 -13.452  1.00 -0.47           O  
ATOM   2232  N   PRO A 333     -24.988   7.150 -17.830  1.00 -0.23           N  
ATOM   2233  CA  PRO A 333     -24.682   8.388 -18.544  1.00  0.04           C  
ATOM   2234  C   PRO A 333     -25.772   9.444 -18.498  1.00  0.53           C  
ATOM   2235  O   PRO A 333     -25.504  10.610 -18.251  1.00 -0.50           O  
ATOM   2236  CB  PRO A 333     -24.497   7.790 -19.962  1.00 -0.12           C  
ATOM   2237  CG  PRO A 333     -23.818   6.433 -19.680  1.00 -0.12           C  
ATOM   2238  CD  PRO A 333     -24.580   5.897 -18.446  1.00 -0.01           C  
ATOM   2239  N   VAL A 334     -27.046   9.068 -18.718  1.00 -0.46           N  
ATOM   2240  CA  VAL A 334     -28.141  10.037 -18.618  1.00  0.04           C  
ATOM   2241  C   VAL A 334     -28.404  10.380 -17.162  1.00  0.62           C  
ATOM   2242  O   VAL A 334     -28.409  11.546 -16.795  1.00 -0.50           O  
ATOM   2243  CB  VAL A 334     -29.419   9.487 -19.327  1.00 -0.01           C  
ATOM   2244  CG1 VAL A 334     -30.615  10.468 -19.195  1.00 -0.09           C  
ATOM   2245  CG2 VAL A 334     -29.138   9.207 -20.831  1.00 -0.09           C  
ATOM   2246  N   LEU A 335     -28.619   9.366 -16.298  1.00 -0.46           N  
ATOM   2247  CA  LEU A 335     -28.954   9.633 -14.889  1.00  0.04           C  
ATOM   2248  C   LEU A 335     -27.874  10.416 -14.156  1.00  0.62           C  
ATOM   2249  O   LEU A 335     -28.165  11.294 -13.358  1.00 -0.50           O  
ATOM   2250  CB  LEU A 335     -29.135   8.328 -14.056  1.00 -0.06           C  
ATOM   2251  CG  LEU A 335     -30.052   7.220 -14.656  1.00 -0.01           C  
ATOM   2252  CD1 LEU A 335     -30.254   6.096 -13.602  1.00 -0.11           C  
ATOM   2253  CD2 LEU A 335     -31.408   7.787 -15.151  1.00 -0.11           C  
ATOM   2254  N   TYR A 336     -26.599  10.049 -14.405  1.00 -0.46           N  
ATOM   2255  CA  TYR A 336     -25.462  10.609 -13.676  1.00  0.04           C  
ATOM   2256  C   TYR A 336     -24.452  11.378 -14.507  1.00  0.62           C  
ATOM   2257  O   TYR A 336     -23.522  11.866 -13.884  1.00 -0.50           O  
ATOM   2258  CB  TYR A 336     -24.791   9.446 -12.891  1.00 -0.10           C  
ATOM   2259  CG  TYR A 336     -25.542   9.166 -11.583  1.00 -0.03           C  
ATOM   2260  CD1 TYR A 336     -25.427  10.075 -10.524  1.00 -0.00           C  
ATOM   2261  CD2 TYR A 336     -26.331   8.020 -11.424  1.00 -0.00           C  
ATOM   2262  CE1 TYR A 336     -25.998   9.786  -9.282  1.00 -0.26           C  
ATOM   2263  CE2 TYR A 336     -26.961   7.771 -10.200  1.00 -0.26           C  
ATOM   2264  CZ  TYR A 336     -26.706   8.599  -9.109  1.00  0.46           C  
ATOM   2265  OH  TYR A 336     -27.150   8.248  -7.840  1.00 -0.53           O  
ATOM   2266  N   ALA A 337     -24.589  11.538 -15.845  1.00 -0.46           N  
ATOM   2267  CA  ALA A 337     -23.719  12.466 -16.578  1.00  0.04           C  
ATOM   2268  C   ALA A 337     -24.526  13.472 -17.384  1.00  0.62           C  
ATOM   2269  O   ALA A 337     -24.605  14.625 -16.986  1.00 -0.50           O  
ATOM   2270  CB  ALA A 337     -22.658  11.689 -17.403  1.00 -0.10           C  
ATOM   2271  N   PHE A 338     -25.182  13.128 -18.512  1.00 -0.46           N  
ATOM   2272  CA  PHE A 338     -25.860  14.169 -19.298  1.00  0.04           C  
ATOM   2273  C   PHE A 338     -26.864  14.967 -18.480  1.00  0.62           C  
ATOM   2274  O   PHE A 338     -26.982  16.158 -18.715  1.00 -0.50           O  
ATOM   2275  CB  PHE A 338     -26.483  13.616 -20.606  1.00 -0.10           C  
ATOM   2276  CG  PHE A 338     -25.374  13.054 -21.507  1.00 -0.10           C  
ATOM   2277  CD1 PHE A 338     -24.582  13.933 -22.255  1.00 -0.15           C  
ATOM   2278  CD2 PHE A 338     -25.140  11.677 -21.595  1.00 -0.15           C  
ATOM   2279  CE1 PHE A 338     -23.520  13.451 -23.027  1.00 -0.15           C  
ATOM   2280  CE2 PHE A 338     -24.089  11.191 -22.380  1.00 -0.15           C  
ATOM   2281  CZ  PHE A 338     -23.252  12.081 -23.059  1.00 -0.15           C  
ATOM   2282  N   LEU A 339     -27.586  14.363 -17.506  1.00 -0.46           N  
ATOM   2283  CA  LEU A 339     -28.421  15.172 -16.603  1.00  0.04           C  
ATOM   2284  C   LEU A 339     -27.729  15.572 -15.307  1.00  0.62           C  
ATOM   2285  O   LEU A 339     -28.421  15.982 -14.386  1.00 -0.50           O  
ATOM   2286  CB  LEU A 339     -29.764  14.447 -16.308  1.00 -0.06           C  
ATOM   2287  CG  LEU A 339     -30.528  13.972 -17.577  1.00 -0.01           C  
ATOM   2288  CD1 LEU A 339     -31.842  13.258 -17.151  1.00 -0.11           C  
ATOM   2289  CD2 LEU A 339     -30.850  15.137 -18.552  1.00 -0.11           C  
ATOM   2290  N   ASP A 340     -26.386  15.497 -15.175  1.00 -0.46           N  
ATOM   2291  CA  ASP A 340     -25.740  16.027 -13.973  1.00  0.04           C  
ATOM   2292  C   ASP A 340     -25.603  17.539 -14.084  1.00  0.62           C  
ATOM   2293  O   ASP A 340     -25.114  18.009 -15.101  1.00 -0.50           O  
ATOM   2294  CB  ASP A 340     -24.338  15.394 -13.795  1.00 -0.40           C  
ATOM   2295  CG  ASP A 340     -23.609  16.090 -12.689  1.00  0.71           C  
ATOM   2296  OD1 ASP A 340     -23.740  15.583 -11.534  1.00 -0.72           O  
ATOM   2297  OD2 ASP A 340     -22.964  17.145 -12.981  1.00 -0.72           O1-
ATOM   2298  N   GLU A 341     -26.005  18.334 -13.070  1.00 -0.46           N  
ATOM   2299  CA  GLU A 341     -25.892  19.791 -13.199  1.00  0.04           C  
ATOM   2300  C   GLU A 341     -24.586  20.270 -13.815  1.00  0.62           C  
ATOM   2301  O   GLU A 341     -24.616  21.195 -14.621  1.00 -0.50           O  
ATOM   2302  CB  GLU A 341     -26.121  20.440 -11.805  1.00 -0.18           C  
ATOM   2303  CG  GLU A 341     -25.960  21.988 -11.849  1.00 -0.40           C  
ATOM   2304  CD  GLU A 341     -26.765  22.624 -12.940  1.00  0.71           C  
ATOM   2305  OE1 GLU A 341     -28.018  22.426 -12.984  1.00 -0.72           O  
ATOM   2306  OE2 GLU A 341     -26.173  23.293 -13.829  1.00 -0.72           O1-
ATOM   2307  N   ASN A 342     -23.430  19.657 -13.463  1.00 -0.46           N  
ATOM   2308  CA  ASN A 342     -22.163  20.075 -14.060  1.00  0.04           C  
ATOM   2309  C   ASN A 342     -21.808  19.236 -15.268  1.00  0.62           C  
ATOM   2310  O   ASN A 342     -21.563  19.834 -16.305  1.00 -0.50           O  
ATOM   2311  CB  ASN A 342     -21.006  20.117 -13.029  1.00 -0.09           C  
ATOM   2312  CG  ASN A 342     -21.050  21.448 -12.327  1.00  0.68           C  
ATOM   2313  ND2 ASN A 342     -21.900  21.646 -11.316  1.00 -0.87           N  
ATOM   2314  OD1 ASN A 342     -20.328  22.354 -12.717  1.00 -0.47           O  
ATOM   2315  N   PHE A 343     -21.762  17.889 -15.266  1.00 -0.46           N  
ATOM   2316  CA  PHE A 343     -21.434  17.233 -16.545  1.00  0.04           C  
ATOM   2317  C   PHE A 343     -22.410  17.651 -17.635  1.00  0.62           C  
ATOM   2318  O   PHE A 343     -22.001  17.749 -18.783  1.00 -0.50           O  
ATOM   2319  CB  PHE A 343     -21.197  15.708 -16.478  1.00 -0.10           C  
ATOM   2320  CG  PHE A 343     -20.826  15.136 -17.855  1.00 -0.10           C  
ATOM   2321  CD1 PHE A 343     -21.835  14.887 -18.791  1.00 -0.15           C  
ATOM   2322  CD2 PHE A 343     -19.500  14.844 -18.196  1.00 -0.15           C  
ATOM   2323  CE1 PHE A 343     -21.554  14.234 -19.993  1.00 -0.15           C  
ATOM   2324  CE2 PHE A 343     -19.203  14.275 -19.439  1.00 -0.15           C  
ATOM   2325  CZ  PHE A 343     -20.230  13.935 -20.324  1.00 -0.15           C  
ATOM   2326  N   LYS A 344     -23.687  17.982 -17.344  1.00 -0.46           N  
ATOM   2327  CA  LYS A 344     -24.505  18.676 -18.357  1.00  0.04           C  
ATOM   2328  C   LYS A 344     -23.711  19.724 -19.134  1.00  0.62           C  
ATOM   2329  O   LYS A 344     -23.957  19.926 -20.313  1.00 -0.50           O  
ATOM   2330  CB  LYS A 344     -25.762  19.300 -17.676  1.00 -0.10           C  
ATOM   2331  CG  LYS A 344     -26.499  20.368 -18.543  1.00 -0.16           C  
ATOM   2332  CD  LYS A 344     -26.015  21.806 -18.175  1.00 -0.18           C  
ATOM   2333  CE  LYS A 344     -26.685  22.315 -16.860  1.00 -0.04           C  
ATOM   2334  NZ  LYS A 344     -25.752  23.098 -16.010  1.00 -0.14           N1+
ATOM   2335  N   ARG A 345     -22.716  20.413 -18.533  1.00 -0.46           N  
ATOM   2336  CA  ARG A 345     -21.831  21.308 -19.298  1.00  0.04           C  
ATOM   2337  C   ARG A 345     -21.073  20.512 -20.361  1.00  0.62           C  
ATOM   2338  O   ARG A 345     -19.873  20.307 -20.262  1.00 -0.50           O  
ATOM   2339  CB  ARG A 345     -20.845  22.039 -18.331  1.00 -0.08           C  
ATOM   2340  CG  ARG A 345     -21.570  22.922 -17.266  1.00 -0.10           C  
ATOM   2341  CD  ARG A 345     -20.720  23.149 -15.979  1.00 -0.23           C  
ATOM   2342  NE  ARG A 345     -19.533  23.989 -16.200  1.00 -0.32           N  
ATOM   2343  CZ  ARG A 345     -18.677  24.322 -15.262  1.00  0.76           C  
ATOM   2344  NH1 ARG A 345     -18.785  23.933 -14.026  1.00 -0.62           N1+
ATOM   2345  NH2 ARG A 345     -17.661  25.079 -15.560  1.00 -0.62           N  
ATOM   2346  N   CYS A 346     -21.746  19.990 -21.410  1.00 -0.46           N  
ATOM   2347  CA  CYS A 346     -21.098  19.154 -22.432  1.00  0.04           C  
ATOM   2348  C   CYS A 346     -21.819  19.256 -23.772  1.00  0.62           C  
ATOM   2349  O   CYS A 346     -22.260  18.237 -24.277  1.00 -0.50           O  
ATOM   2350  CB  CYS A 346     -21.087  17.699 -21.891  1.00 -0.06           C  
ATOM   2351  SG  CYS A 346     -19.997  17.592 -20.432  1.00  0.83           S  
ATOM   2352 LPG1 CYS A 346     -19.342  17.676 -20.593  1.00 -0.48          LP  
ATOM   2353 LPG2 CYS A 346     -20.170  18.036 -19.948  1.00 -0.48          LP  
ATOM   2354  N   PHE A 347     -22.001  20.437 -24.409  1.00 -0.46           N  
ATOM   2355  CA  PHE A 347     -21.465  21.722 -23.923  1.00  0.04           C  
ATOM   2356  C   PHE A 347     -22.545  22.667 -23.433  1.00  0.62           C  
ATOM   2357  O   PHE A 347     -22.639  22.930 -22.243  1.00 -0.50           O  
ATOM   2358  CB  PHE A 347     -20.620  22.323 -25.080  1.00 -0.10           C  
ATOM   2359  CG  PHE A 347     -19.644  21.236 -25.556  1.00 -0.10           C  
ATOM   2360  CD1 PHE A 347     -18.540  20.893 -24.768  1.00 -0.15           C  
ATOM   2361  CD2 PHE A 347     -19.860  20.565 -26.766  1.00 -0.15           C  
ATOM   2362  CE1 PHE A 347     -17.731  19.807 -25.121  1.00 -0.15           C  
ATOM   2363  CE2 PHE A 347     -19.044  19.491 -27.130  1.00 -0.15           C  
ATOM   2364  CZ  PHE A 347     -18.000  19.091 -26.291  1.00 -0.15           C  
TER   
ATOM   2365  N   GLY B  52     -27.983 -24.244  -9.178  1.00 -0.82      A    N  
ATOM   2366  CA  GLY B  52     -27.034 -23.114  -9.140  1.00  0.04      A    C  
ATOM   2367  C   GLY B  52     -26.539 -22.588 -10.480  1.00  0.62      A    C  
ATOM   2368  O   GLY B  52     -25.416 -22.115 -10.571  1.00 -0.50      A    O  
ATOM   2369  N   SER B  53     -27.363 -22.654 -11.550  1.00 -0.46      A    N  
ATOM   2370  CA  SER B  53     -26.907 -22.162 -12.860  1.00  0.04      A    C  
ATOM   2371  C   SER B  53     -26.722 -20.654 -12.942  1.00  0.62      A    C  
ATOM   2372  O   SER B  53     -27.293 -19.947 -12.121  1.00 -0.50      A    O  
ATOM   2373  CB  SER B  53     -27.854 -22.579 -14.013  1.00  0.02      A    C  
ATOM   2374  OG  SER B  53     -27.354 -21.968 -15.215  1.00 -0.55      A    O  
ATOM   2375  N   HIS B  54     -25.944 -20.123 -13.915  1.00 -0.46      A    N  
ATOM   2376  CA  HIS B  54     -25.705 -18.673 -14.003  1.00  0.04      A    C  
ATOM   2377  C   HIS B  54     -25.643 -18.080 -15.408  1.00  0.62      A    C  
ATOM   2378  O   HIS B  54     -26.386 -17.142 -15.655  1.00 -0.50      A    O  
ATOM   2379  CB  HIS B  54     -24.429 -18.355 -13.175  1.00 -0.10      A    C  
ATOM   2380  CG  HIS B  54     -24.514 -17.073 -12.389  1.00 -0.03      A    C  
ATOM   2381  CD2 HIS B  54     -23.718 -15.989 -12.486  1.00  0.20      A    C  
ATOM   2382  ND1 HIS B  54     -25.424 -16.889 -11.461  1.00 -0.15      A    N  
ATOM   2383  CE1 HIS B  54     -25.273 -15.718 -10.933  1.00  0.24      A    C  
ATOM   2384  NE2 HIS B  54     -24.300 -15.138 -11.480  1.00 -0.50      A    N  
ATOM   2385  N   SER B  55     -24.809 -18.552 -16.366  1.00 -0.46      A    N  
ATOM   2386  CA  SER B  55     -24.890 -18.010 -17.738  1.00  0.04      A    C  
ATOM   2387  C   SER B  55     -25.889 -18.815 -18.538  1.00  0.62      A    C  
ATOM   2388  O   SER B  55     -26.831 -18.271 -19.091  1.00 -0.50      A    O  
ATOM   2389  CB  SER B  55     -23.574 -18.069 -18.552  1.00  0.02      A    C  
ATOM   2390  OG  SER B  55     -23.266 -19.441 -18.870  1.00 -0.55      A    O  
ATOM   2391  N   LEU B  56     -25.719 -20.150 -18.607  1.00 -0.46      A    N  
ATOM   2392  CA  LEU B  56     -26.740 -21.002 -19.225  1.00  0.04      A    C  
ATOM   2393  C   LEU B  56     -27.965 -21.025 -18.333  1.00  0.62      A    C  
ATOM   2394  O   LEU B  56     -28.194 -21.995 -17.621  1.00 -0.50      A    O  
ATOM   2395  CB  LEU B  56     -26.126 -22.396 -19.525  1.00 -0.06      A    C  
ATOM   2396  CG  LEU B  56     -27.098 -23.526 -19.977  1.00 -0.01      A    C  
ATOM   2397  CD1 LEU B  56     -28.061 -23.069 -21.103  1.00 -0.11      A    C  
ATOM   2398  CD2 LEU B  56     -26.256 -24.746 -20.445  1.00 -0.11      A    C  
HETATM 2399  N   YCM B  57     -28.775 -19.941 -18.374  1.00  0.00      A    N  
HETATM 2400  CA  YCM B  57     -30.090 -20.012 -17.753  1.00  0.00      A    C  
HETATM 2401  C   YCM B  57     -30.779 -21.036 -18.618  1.00  0.00      A    C  
HETATM 2402  O   YCM B  57     -30.844 -20.752 -19.803  1.00  0.00      A    O  
HETATM 2403  CB  YCM B  57     -30.853 -18.666 -17.798  1.00  0.00      A    C  
HETATM 2404  SG  YCM B  57     -30.034 -17.458 -16.700  1.00  0.00      A    S  
HETATM 2405  CD  YCM B  57     -30.218 -18.145 -15.019  1.00  0.00      A    C  
HETATM 2406  CE  YCM B  57     -31.548 -18.838 -14.838  1.00  0.00      A    C  
HETATM 2407  NZ2 YCM B  57     -32.686 -18.176 -15.146  1.00  0.00      A    N  
HETATM 2408  OZ1 YCM B  57     -31.562 -19.982 -14.410  1.00  0.00      A    O  
ATOM   2409  N   PRO B  58     -31.260 -22.214 -18.153  1.00 -0.23      A    N  
ATOM   2410  CA  PRO B  58     -31.773 -23.198 -19.099  1.00  0.04      A    C  
ATOM   2411  C   PRO B  58     -32.781 -22.752 -20.138  1.00  0.53      A    C  
ATOM   2412  O   PRO B  58     -33.343 -21.680 -19.987  1.00 -0.50      A    O  
ATOM   2413  CB  PRO B  58     -32.445 -24.147 -18.096  1.00 -0.12      A    C  
ATOM   2414  CG  PRO B  58     -31.551 -24.082 -16.844  1.00 -0.12      A    C  
ATOM   2415  CD  PRO B  58     -31.244 -22.573 -16.737  1.00 -0.01      A    C  
ATOM   2416  N   GLN B  59     -33.018 -23.548 -21.209  1.00 -0.46      A    N  
ATOM   2417  CA  GLN B  59     -33.916 -23.130 -22.299  1.00  0.04      A    C  
ATOM   2418  C   GLN B  59     -34.705 -24.264 -22.956  1.00  0.62      A    C  
ATOM   2419  O   GLN B  59     -34.715 -24.382 -24.174  1.00 -0.50      A    O  
ATOM   2420  CB  GLN B  59     -33.072 -22.333 -23.339  1.00 -0.10      A    C  
ATOM   2421  CG  GLN B  59     -32.609 -20.924 -22.869  1.00 -0.10      A    C  
ATOM   2422  CD  GLN B  59     -33.761 -19.985 -22.611  1.00  0.68      A    C  
ATOM   2423  NE2 GLN B  59     -34.303 -19.842 -21.399  1.00 -0.87      A    N  
ATOM   2424  OE1 GLN B  59     -34.211 -19.347 -23.544  1.00 -0.47      A    O  
ATOM   2425  N   THR B  60     -35.404 -25.123 -22.183  1.00 -0.46      A    N  
ATOM   2426  CA  THR B  60     -36.410 -26.045 -22.750  1.00  0.04      A    C  
ATOM   2427  C   THR B  60     -37.705 -25.916 -21.962  1.00  0.62      A    C  
ATOM   2428  O   THR B  60     -37.909 -26.662 -21.019  1.00 -0.50      A    O  
ATOM   2429  CB  THR B  60     -35.942 -27.527 -22.746  1.00  0.17      A    C  
ATOM   2430  CG2 THR B  60     -34.750 -27.733 -23.713  1.00 -0.19      A    C  
ATOM   2431  OG1 THR B  60     -35.510 -27.926 -21.435  1.00 -0.55      A    O  
ATOM   2432  N   GLY B  61     -38.664 -25.006 -22.255  1.00 -0.46      A    N  
ATOM   2433  CA  GLY B  61     -38.802 -24.308 -23.543  1.00  0.04      A    C  
ATOM   2434  C   GLY B  61     -37.703 -23.400 -24.064  1.00  0.62      A    C  
ATOM   2435  O   GLY B  61     -36.968 -22.798 -23.298  1.00 -0.50      A    O  
ATOM   2436  N   SER B  62     -37.609 -23.283 -25.408  1.00 -0.46      A    N  
ATOM   2437  CA  SER B  62     -36.564 -22.494 -26.072  1.00  0.04      A    C  
ATOM   2438  C   SER B  62     -37.122 -21.239 -26.729  1.00  0.62      A    C  
ATOM   2439  O   SER B  62     -38.328 -21.175 -26.917  1.00 -0.50      A    O  
ATOM   2440  CB  SER B  62     -36.004 -23.476 -27.137  1.00  0.02      A    C  
ATOM   2441  OG  SER B  62     -37.136 -23.955 -27.891  1.00 -0.55      A    O  
ATOM   2442  N   PRO B  63     -36.335 -20.188 -27.085  1.00 -0.23      A    N  
ATOM   2443  CA  PRO B  63     -36.948 -19.011 -27.693  1.00  0.04      A    C  
ATOM   2444  C   PRO B  63     -37.330 -19.237 -29.136  1.00  0.53      A    C  
ATOM   2445  O   PRO B  63     -36.994 -20.269 -29.694  1.00 -0.50      A    O  
ATOM   2446  CB  PRO B  63     -35.766 -18.014 -27.608  1.00 -0.12      A    C  
ATOM   2447  CG  PRO B  63     -34.529 -18.932 -27.729  1.00 -0.12      A    C  
ATOM   2448  CD  PRO B  63     -34.897 -20.145 -26.845  1.00 -0.01      A    C  
ATOM   2449  N   SER B  64     -38.015 -18.266 -29.778  1.00 -0.46      A    N  
ATOM   2450  CA  SER B  64     -38.298 -18.384 -31.211  1.00  0.04      A    C  
ATOM   2451  C   SER B  64     -37.262 -17.614 -31.994  1.00  0.62      A    C  
ATOM   2452  O   SER B  64     -36.615 -16.735 -31.442  1.00 -0.50      A    O  
ATOM   2453  CB  SER B  64     -39.702 -17.815 -31.542  1.00  0.02      A    C  
ATOM   2454  OG  SER B  64     -39.686 -16.368 -31.521  1.00 -0.55      A    O  
ATOM   2455  N   MET B  65     -37.058 -17.880 -33.303  1.00 -0.46      A    N  
ATOM   2456  CA  MET B  65     -36.108 -17.045 -34.043  1.00  0.04      A    C  
ATOM   2457  C   MET B  65     -36.352 -15.570 -33.764  1.00  0.62      A    C  
ATOM   2458  O   MET B  65     -35.398 -14.827 -33.577  1.00 -0.50      A    O  
ATOM   2459  CB  MET B  65     -36.201 -17.341 -35.566  1.00 -0.15      A    C  
ATOM   2460  CG  MET B  65     -35.335 -16.371 -36.420  1.00 -0.05      A    C  
ATOM   2461  SD  MET B  65     -33.612 -16.214 -35.832  1.00  0.74      A    S  
ATOM   2462  CE  MET B  65     -32.976 -17.899 -36.087  1.00 -0.13      A    C  
ATOM   2463 LPD1 MET B  65     -33.266 -15.761 -36.200  1.00 -0.38      A   LP  
ATOM   2464 LPD2 MET B  65     -33.589 -16.038 -35.176  1.00 -0.38      A   LP  
ATOM   2465  N   VAL B  66     -37.631 -15.138 -33.730  1.00 -0.46      A    N  
ATOM   2466  CA  VAL B  66     -37.921 -13.744 -33.389  1.00  0.04      A    C  
ATOM   2467  C   VAL B  66     -37.548 -13.448 -31.951  1.00  0.62      A    C  
ATOM   2468  O   VAL B  66     -36.795 -12.513 -31.727  1.00 -0.50      A    O  
ATOM   2469  CB  VAL B  66     -39.404 -13.349 -33.656  1.00 -0.01      A    C  
ATOM   2470  CG1 VAL B  66     -39.700 -11.905 -33.157  1.00 -0.09      A    C  
ATOM   2471  CG2 VAL B  66     -39.739 -13.458 -35.171  1.00 -0.09      A    C  
ATOM   2472  N   THR B  67     -38.019 -14.191 -30.923  1.00 -0.46      A    N  
ATOM   2473  CA  THR B  67     -37.633 -13.793 -29.557  1.00  0.04      A    C  
ATOM   2474  C   THR B  67     -36.129 -13.859 -29.412  1.00  0.62      A    C  
ATOM   2475  O   THR B  67     -35.537 -12.948 -28.849  1.00 -0.50      A    O  
ATOM   2476  CB  THR B  67     -38.285 -14.493 -28.332  1.00  0.17      A    C  
ATOM   2477  CG2 THR B  67     -39.830 -14.386 -28.367  1.00 -0.19      A    C  
ATOM   2478  OG1 THR B  67     -37.932 -15.883 -28.236  1.00 -0.55      A    O  
ATOM   2479  N   ALA B  68     -35.460 -14.898 -29.953  1.00 -0.46      A    N  
ATOM   2480  CA  ALA B  68     -33.994 -14.891 -29.959  1.00  0.04      A    C  
ATOM   2481  C   ALA B  68     -33.458 -13.628 -30.620  1.00  0.62      A    C  
ATOM   2482  O   ALA B  68     -32.646 -12.928 -30.030  1.00 -0.50      A    O  
ATOM   2483  CB  ALA B  68     -33.445 -16.153 -30.673  1.00 -0.10      A    C  
ATOM   2484  N   ILE B  69     -33.903 -13.280 -31.852  1.00 -0.46      A    N  
ATOM   2485  CA  ILE B  69     -33.466 -11.999 -32.430  1.00  0.04      A    C  
ATOM   2486  C   ILE B  69     -33.801 -10.859 -31.490  1.00  0.62      A    C  
ATOM   2487  O   ILE B  69     -32.913 -10.096 -31.140  1.00 -0.50      A    O  
ATOM   2488  CB  ILE B  69     -34.036 -11.709 -33.853  1.00 -0.01      A    C  
ATOM   2489  CG1 ILE B  69     -33.360 -12.651 -34.897  1.00 -0.05      A    C  
ATOM   2490  CG2 ILE B  69     -33.841 -10.213 -34.244  1.00 -0.09      A    C  
ATOM   2491  CD1 ILE B  69     -34.089 -12.686 -36.267  1.00 -0.09      A    C  
ATOM   2492  N   THR B  70     -35.060 -10.683 -31.044  1.00 -0.46      A    N  
ATOM   2493  CA  THR B  70     -35.353  -9.583 -30.112  1.00  0.04      A    C  
ATOM   2494  C   THR B  70     -34.392  -9.587 -28.944  1.00  0.62      A    C  
ATOM   2495  O   THR B  70     -33.804  -8.567 -28.616  1.00 -0.50      A    O  
ATOM   2496  CB  THR B  70     -36.795  -9.651 -29.539  1.00  0.17      A    C  
ATOM   2497  CG2 THR B  70     -37.099  -8.470 -28.581  1.00 -0.19      A    C  
ATOM   2498  OG1 THR B  70     -37.702  -9.594 -30.652  1.00 -0.55      A    O  
ATOM   2499  N   ILE B  71     -34.192 -10.742 -28.280  1.00 -0.46      A    N  
ATOM   2500  CA  ILE B  71     -33.255 -10.780 -27.149  1.00  0.04      A    C  
ATOM   2501  C   ILE B  71     -31.850 -10.419 -27.600  1.00  0.62      A    C  
ATOM   2502  O   ILE B  71     -31.200  -9.569 -27.001  1.00 -0.50      A    O  
ATOM   2503  CB  ILE B  71     -33.344 -12.154 -26.421  1.00 -0.01      A    C  
ATOM   2504  CG1 ILE B  71     -34.732 -12.278 -25.717  1.00 -0.05      A    C  
ATOM   2505  CG2 ILE B  71     -32.171 -12.309 -25.413  1.00 -0.09      A    C  
ATOM   2506  CD1 ILE B  71     -35.114 -13.740 -25.373  1.00 -0.09      A    C  
ATOM   2507  N   MET B  72     -31.328 -11.021 -28.689  1.00 -0.46      A    N  
ATOM   2508  CA  MET B  72     -30.027 -10.565 -29.189  1.00  0.04      A    C  
ATOM   2509  C   MET B  72     -30.065  -9.072 -29.480  1.00  0.62      A    C  
ATOM   2510  O   MET B  72     -29.125  -8.365 -29.144  1.00 -0.50      A    O  
ATOM   2511  CB  MET B  72     -29.596 -11.357 -30.455  1.00 -0.15      A    C  
ATOM   2512  CG  MET B  72     -28.117 -11.094 -30.869  1.00 -0.05      A    C  
ATOM   2513  SD  MET B  72     -27.673  -9.355 -31.228  1.00  0.74      A    S  
ATOM   2514  CE  MET B  72     -28.710  -9.007 -32.684  1.00 -0.13      A    C  
ATOM   2515 LPD1 MET B  72     -27.830  -8.948 -30.708  1.00 -0.38      A   LP  
ATOM   2516 LPD2 MET B  72     -27.013  -9.292 -31.372  1.00 -0.38      A   LP  
ATOM   2517  N   ALA B  73     -31.117  -8.552 -30.140  1.00 -0.46      A    N  
ATOM   2518  CA  ALA B  73     -31.196  -7.111 -30.400  1.00  0.04      A    C  
ATOM   2519  C   ALA B  73     -31.180  -6.343 -29.093  1.00  0.62      A    C  
ATOM   2520  O   ALA B  73     -30.385  -5.426 -28.954  1.00 -0.50      A    O  
ATOM   2521  CB  ALA B  73     -32.454  -6.752 -31.234  1.00 -0.10      A    C  
ATOM   2522  N   LEU B  74     -32.017  -6.716 -28.099  1.00 -0.46      A    N  
ATOM   2523  CA  LEU B  74     -31.891  -6.088 -26.781  1.00  0.04      A    C  
ATOM   2524  C   LEU B  74     -30.443  -6.170 -26.335  1.00  0.62      A    C  
ATOM   2525  O   LEU B  74     -29.850  -5.136 -26.067  1.00 -0.50      A    O  
ATOM   2526  CB  LEU B  74     -32.796  -6.712 -25.679  1.00 -0.06      A    C  
ATOM   2527  CG  LEU B  74     -34.328  -6.494 -25.868  1.00 -0.01      A    C  
ATOM   2528  CD1 LEU B  74     -35.108  -7.338 -24.819  1.00 -0.11      A    C  
ATOM   2529  CD2 LEU B  74     -34.739  -5.000 -25.729  1.00 -0.11      A    C  
ATOM   2530  N   TYR B  75     -29.802  -7.357 -26.259  1.00 -0.46      A    N  
ATOM   2531  CA  TYR B  75     -28.387  -7.351 -25.868  1.00  0.04      A    C  
ATOM   2532  C   TYR B  75     -27.564  -6.391 -26.715  1.00  0.62      A    C  
ATOM   2533  O   TYR B  75     -26.854  -5.558 -26.163  1.00 -0.50      A    O  
ATOM   2534  CB  TYR B  75     -27.722  -8.751 -25.918  1.00 -0.10      A    C  
ATOM   2535  CG  TYR B  75     -28.128  -9.639 -24.729  1.00 -0.03      A    C  
ATOM   2536  CD1 TYR B  75     -27.764  -9.262 -23.432  1.00 -0.00      A    C  
ATOM   2537  CD2 TYR B  75     -28.840 -10.828 -24.920  1.00 -0.00      A    C  
ATOM   2538  CE1 TYR B  75     -28.147 -10.040 -22.336  1.00 -0.26      A    C  
ATOM   2539  CE2 TYR B  75     -29.155 -11.646 -23.829  1.00 -0.26      A    C  
ATOM   2540  CZ  TYR B  75     -28.824 -11.243 -22.536  1.00  0.46      A    C  
ATOM   2541  OH  TYR B  75     -29.179 -12.043 -21.453  1.00 -0.53      A    O  
ATOM   2542  N   SER B  76     -27.625  -6.468 -28.062  1.00 -0.46      A    N  
ATOM   2543  CA  SER B  76     -26.864  -5.506 -28.866  1.00  0.04      A    C  
ATOM   2544  C   SER B  76     -27.201  -4.087 -28.450  1.00  0.62      A    C  
ATOM   2545  O   SER B  76     -26.315  -3.330 -28.091  1.00 -0.50      A    O  
ATOM   2546  CB  SER B  76     -27.076  -5.600 -30.403  1.00  0.02      A    C  
ATOM   2547  OG  SER B  76     -26.536  -6.829 -30.941  1.00 -0.55      A    O  
ATOM   2548  N   ILE B  77     -28.481  -3.673 -28.481  1.00 -0.46      A    N  
ATOM   2549  CA  ILE B  77     -28.806  -2.280 -28.138  1.00  0.04      A    C  
ATOM   2550  C   ILE B  77     -28.342  -1.984 -26.723  1.00  0.62      A    C  
ATOM   2551  O   ILE B  77     -27.596  -1.045 -26.475  1.00 -0.50      A    O  
ATOM   2552  CB  ILE B  77     -30.334  -2.008 -28.309  1.00 -0.01      A    C  
ATOM   2553  CG1 ILE B  77     -30.746  -2.127 -29.812  1.00 -0.05      A    C  
ATOM   2554  CG2 ILE B  77     -30.721  -0.616 -27.730  1.00 -0.09      A    C  
ATOM   2555  CD1 ILE B  77     -32.274  -2.310 -30.020  1.00 -0.09      A    C  
ATOM   2556  N   VAL B  78     -28.774  -2.812 -25.750  1.00 -0.46      A    N  
ATOM   2557  CA  VAL B  78     -28.400  -2.591 -24.350  1.00  0.04      A    C  
ATOM   2558  C   VAL B  78     -26.893  -2.477 -24.219  1.00  0.62      A    C  
ATOM   2559  O   VAL B  78     -26.419  -1.521 -23.616  1.00 -0.50      A    O  
ATOM   2560  CB  VAL B  78     -28.951  -3.735 -23.443  1.00 -0.01      A    C  
ATOM   2561  CG1 VAL B  78     -28.371  -3.720 -22.002  1.00 -0.09      A    C  
ATOM   2562  CG2 VAL B  78     -30.505  -3.697 -23.348  1.00 -0.09      A    C  
ATOM   2563  N   CYS B  79     -26.102  -3.432 -24.761  1.00 -0.46      A    N  
ATOM   2564  CA  CYS B  79     -24.645  -3.321 -24.641  1.00  0.04      A    C  
ATOM   2565  C   CYS B  79     -24.054  -2.243 -25.527  1.00  0.62      A    C  
ATOM   2566  O   CYS B  79     -23.132  -1.588 -25.072  1.00 -0.50      A    O  
ATOM   2567  CB  CYS B  79     -23.919  -4.652 -24.969  1.00 -0.06      A    C  
ATOM   2568  SG  CYS B  79     -22.144  -4.461 -24.540  1.00  0.83      A    S  
ATOM   2569 LPG1 CYS B  79     -21.841  -3.986 -24.918  1.00 -0.48      A   LP  
ATOM   2570 LPG2 CYS B  79     -22.056  -4.318 -23.882  1.00 -0.48      A   LP  
ATOM   2571  N   VAL B  80     -24.508  -2.054 -26.781  1.00 -0.46      A    N  
ATOM   2572  CA  VAL B  80     -23.947  -0.983 -27.614  1.00  0.04      A    C  
ATOM   2573  C   VAL B  80     -24.267   0.354 -26.984  1.00  0.62      A    C  
ATOM   2574  O   VAL B  80     -23.359   1.139 -26.762  1.00 -0.50      A    O  
ATOM   2575  CB  VAL B  80     -24.439  -1.028 -29.092  1.00 -0.01      A    C  
ATOM   2576  CG1 VAL B  80     -24.022   0.255 -29.866  1.00 -0.09      A    C  
ATOM   2577  CG2 VAL B  80     -23.868  -2.280 -29.818  1.00 -0.09      A    C  
ATOM   2578  N   VAL B  81     -25.539   0.651 -26.635  1.00 -0.46      A    N  
ATOM   2579  CA  VAL B  81     -25.791   1.904 -25.907  1.00  0.04      A    C  
ATOM   2580  C   VAL B  81     -24.971   1.859 -24.631  1.00  0.62      A    C  
ATOM   2581  O   VAL B  81     -24.248   2.793 -24.314  1.00 -0.50      A    O  
ATOM   2582  CB  VAL B  81     -27.294   2.167 -25.598  1.00 -0.01      A    C  
ATOM   2583  CG1 VAL B  81     -27.460   3.485 -24.786  1.00 -0.09      A    C  
ATOM   2584  CG2 VAL B  81     -28.126   2.273 -26.908  1.00 -0.09      A    C  
ATOM   2585  N   GLY B  82     -25.059   0.726 -23.892  1.00 -0.46      A    N  
ATOM   2586  CA  GLY B  82     -24.209   0.528 -22.716  1.00  0.04      A    C  
ATOM   2587  C   GLY B  82     -22.769   0.960 -22.871  1.00  0.62      A    C  
ATOM   2588  O   GLY B  82     -22.270   1.724 -22.058  1.00 -0.50      A    O  
ATOM   2589  N   LEU B  83     -22.061   0.448 -23.894  1.00 -0.46      A    N  
ATOM   2590  CA  LEU B  83     -20.681   0.889 -24.131  1.00  0.04      A    C  
ATOM   2591  C   LEU B  83     -20.662   2.288 -24.710  1.00  0.62      A    C  
ATOM   2592  O   LEU B  83     -19.974   3.150 -24.184  1.00 -0.50      A    O  
ATOM   2593  CB  LEU B  83     -19.960  -0.098 -25.092  1.00 -0.06      A    C  
ATOM   2594  CG  LEU B  83     -19.730  -1.499 -24.449  1.00 -0.01      A    C  
ATOM   2595  CD1 LEU B  83     -19.477  -2.561 -25.556  1.00 -0.11      A    C  
ATOM   2596  CD2 LEU B  83     -18.521  -1.479 -23.472  1.00 -0.11      A    C  
ATOM   2597  N   PHE B  84     -21.411   2.554 -25.799  1.00 -0.46      A    N  
ATOM   2598  CA  PHE B  84     -21.351   3.880 -26.414  1.00  0.04      A    C  
ATOM   2599  C   PHE B  84     -21.594   4.996 -25.416  1.00  0.62      A    C  
ATOM   2600  O   PHE B  84     -20.766   5.885 -25.302  1.00 -0.50      A    O  
ATOM   2601  CB  PHE B  84     -22.355   3.993 -27.587  1.00 -0.10      A    C  
ATOM   2602  CG  PHE B  84     -22.300   5.413 -28.159  1.00 -0.10      A    C  
ATOM   2603  CD1 PHE B  84     -21.321   5.747 -29.102  1.00 -0.15      A    C  
ATOM   2604  CD2 PHE B  84     -23.218   6.383 -27.745  1.00 -0.15      A    C  
ATOM   2605  CE1 PHE B  84     -21.274   7.035 -29.643  1.00 -0.15      A    C  
ATOM   2606  CE2 PHE B  84     -23.180   7.668 -28.293  1.00 -0.15      A    C  
ATOM   2607  CZ  PHE B  84     -22.212   7.993 -29.248  1.00 -0.15      A    C  
ATOM   2608  N   GLY B  85     -22.702   5.002 -24.644  1.00 -0.46      A    N  
ATOM   2609  CA  GLY B  85     -22.903   6.127 -23.719  1.00  0.04      A    C  
ATOM   2610  C   GLY B  85     -21.750   6.263 -22.742  1.00  0.62      A    C  
ATOM   2611  O   GLY B  85     -21.134   7.312 -22.604  1.00 -0.50      A    O  
ATOM   2612  N   ASN B  86     -21.423   5.167 -22.026  1.00 -0.46      A    N  
ATOM   2613  CA  ASN B  86     -20.320   5.231 -21.063  1.00  0.04      A    C  
ATOM   2614  C   ASN B  86     -18.988   5.579 -21.719  1.00  0.62      A    C  
ATOM   2615  O   ASN B  86     -18.281   6.466 -21.255  1.00 -0.50      A    O  
ATOM   2616  CB  ASN B  86     -20.285   3.905 -20.258  1.00 -0.09      A    C  
ATOM   2617  CG  ASN B  86     -21.546   3.778 -19.438  1.00  0.68      A    C  
ATOM   2618  ND2 ASN B  86     -22.531   2.934 -19.774  1.00 -0.87      A    N  
ATOM   2619  OD1 ASN B  86     -21.661   4.486 -18.458  1.00 -0.47      A    O  
ATOM   2620  N   PHE B  87     -18.602   4.917 -22.831  1.00 -0.46      A    N  
ATOM   2621  CA  PHE B  87     -17.394   5.352 -23.544  1.00  0.04      A    C  
ATOM   2622  C   PHE B  87     -17.528   6.788 -24.020  1.00  0.62      A    C  
ATOM   2623  O   PHE B  87     -16.615   7.567 -23.802  1.00 -0.50      A    O  
ATOM   2624  CB  PHE B  87     -16.977   4.416 -24.714  1.00 -0.10      A    C  
ATOM   2625  CG  PHE B  87     -15.991   3.354 -24.205  1.00 -0.10      A    C  
ATOM   2626  CD1 PHE B  87     -16.434   2.094 -23.792  1.00 -0.15      A    C  
ATOM   2627  CD2 PHE B  87     -14.625   3.656 -24.151  1.00 -0.15      A    C  
ATOM   2628  CE1 PHE B  87     -15.510   1.130 -23.377  1.00 -0.15      A    C  
ATOM   2629  CE2 PHE B  87     -13.704   2.704 -23.706  1.00 -0.15      A    C  
ATOM   2630  CZ  PHE B  87     -14.148   1.438 -23.318  1.00 -0.15      A    C  
ATOM   2631  N   LEU B  88     -18.640   7.199 -24.661  1.00 -0.46      A    N  
ATOM   2632  CA  LEU B  88     -18.779   8.614 -25.024  1.00  0.04      A    C  
ATOM   2633  C   LEU B  88     -18.529   9.486 -23.806  1.00  0.62      A    C  
ATOM   2634  O   LEU B  88     -17.728  10.408 -23.854  1.00 -0.50      A    O  
ATOM   2635  CB  LEU B  88     -20.179   8.923 -25.629  1.00 -0.06      A    C  
ATOM   2636  CG  LEU B  88     -20.425  10.439 -25.909  1.00 -0.01      A    C  
ATOM   2637  CD1 LEU B  88     -19.430  11.013 -26.956  1.00 -0.11      A    C  
ATOM   2638  CD2 LEU B  88     -21.882  10.656 -26.405  1.00 -0.11      A    C  
ATOM   2639  N   VAL B  89     -19.195   9.212 -22.664  1.00 -0.46      A    N  
ATOM   2640  CA  VAL B  89     -18.906  10.007 -21.461  1.00  0.04      A    C  
ATOM   2641  C   VAL B  89     -17.430   9.954 -21.103  1.00  0.62      A    C  
ATOM   2642  O   VAL B  89     -16.798  10.993 -20.955  1.00 -0.50      A    O  
ATOM   2643  CB  VAL B  89     -19.793   9.572 -20.259  1.00 -0.01      A    C  
ATOM   2644  CG1 VAL B  89     -19.315  10.203 -18.922  1.00 -0.09      A    C  
ATOM   2645  CG2 VAL B  89     -21.275   9.966 -20.506  1.00 -0.09      A    C  
ATOM   2646  N   MET B  90     -16.817   8.758 -20.958  1.00 -0.46      A    N  
ATOM   2647  CA  MET B  90     -15.377   8.741 -20.669  1.00  0.04      A    C  
ATOM   2648  C   MET B  90     -14.602   9.532 -21.713  1.00  0.62      A    C  
ATOM   2649  O   MET B  90     -13.779  10.367 -21.363  1.00 -0.50      A    O  
ATOM   2650  CB  MET B  90     -14.788   7.307 -20.578  1.00 -0.15      A    C  
ATOM   2651  CG  MET B  90     -15.338   6.518 -19.360  1.00 -0.05      A    C  
ATOM   2652  SD  MET B  90     -14.426   4.961 -19.129  1.00  0.74      A    S  
ATOM   2653  CE  MET B  90     -14.914   3.997 -20.593  1.00 -0.13      A    C  
ATOM   2654 LPD1 MET B  90     -13.755   5.068 -19.118  1.00 -0.38      A   LP  
ATOM   2655 LPD2 MET B  90     -14.614   4.648 -18.556  1.00 -0.38      A   LP  
ATOM   2656  N   TYR B  91     -14.849   9.301 -23.018  1.00 -0.46      A    N  
ATOM   2657  CA  TYR B  91     -14.200  10.118 -24.045  1.00  0.04      A    C  
ATOM   2658  C   TYR B  91     -14.432  11.589 -23.768  1.00  0.62      A    C  
ATOM   2659  O   TYR B  91     -13.467  12.331 -23.677  1.00 -0.50      A    O  
ATOM   2660  CB  TYR B  91     -14.704   9.782 -25.473  1.00 -0.10      A    C  
ATOM   2661  CG  TYR B  91     -14.154  10.817 -26.467  1.00 -0.03      A    C  
ATOM   2662  CD1 TYR B  91     -12.907  10.621 -27.073  1.00 -0.00      A    C  
ATOM   2663  CD2 TYR B  91     -14.891  11.968 -26.770  1.00 -0.00      A    C  
ATOM   2664  CE1 TYR B  91     -12.395  11.574 -27.959  1.00 -0.26      A    C  
ATOM   2665  CE2 TYR B  91     -14.373  12.925 -27.647  1.00 -0.26      A    C  
ATOM   2666  CZ  TYR B  91     -13.126  12.731 -28.241  1.00  0.46      A    C  
ATOM   2667  OH  TYR B  91     -12.621  13.702 -29.097  1.00 -0.53      A    O  
ATOM   2668  N   VAL B  92     -15.685  12.065 -23.609  1.00 -0.46      A    N  
ATOM   2669  CA  VAL B  92     -15.879  13.487 -23.296  1.00  0.04      A    C  
ATOM   2670  C   VAL B  92     -15.038  13.859 -22.089  1.00  0.62      A    C  
ATOM   2671  O   VAL B  92     -14.290  14.825 -22.134  1.00 -0.50      A    O  
ATOM   2672  CB  VAL B  92     -17.371  13.858 -23.039  1.00 -0.01      A    C  
ATOM   2673  CG1 VAL B  92     -17.526  15.300 -22.475  1.00 -0.09      A    C  
ATOM   2674  CG2 VAL B  92     -18.217  13.739 -24.340  1.00 -0.09      A    C  
ATOM   2675  N   ILE B  93     -15.123  13.108 -20.971  1.00 -0.46      A    N  
ATOM   2676  CA  ILE B  93     -14.298  13.460 -19.805  1.00  0.04      A    C  
ATOM   2677  C   ILE B  93     -12.819  13.503 -20.156  1.00  0.62      A    C  
ATOM   2678  O   ILE B  93     -12.122  14.467 -19.864  1.00 -0.50      A    O  
ATOM   2679  CB  ILE B  93     -14.561  12.508 -18.596  1.00 -0.01      A    C  
ATOM   2680  CG1 ILE B  93     -15.992  12.760 -18.030  1.00 -0.05      A    C  
ATOM   2681  CG2 ILE B  93     -13.478  12.704 -17.505  1.00 -0.09      A    C  
ATOM   2682  CD1 ILE B  93     -16.374  11.913 -16.790  1.00 -0.09      A    C  
ATOM   2683  N   VAL B  94     -12.271  12.450 -20.794  1.00 -0.46      A    N  
ATOM   2684  CA  VAL B  94     -10.851  12.494 -21.166  1.00  0.04      A    C  
ATOM   2685  C   VAL B  94     -10.623  13.608 -22.171  1.00  0.62      A    C  
ATOM   2686  O   VAL B  94      -9.851  14.528 -21.931  1.00 -0.50      A    O  
ATOM   2687  CB  VAL B  94     -10.344  11.116 -21.685  1.00 -0.01      A    C  
ATOM   2688  CG1 VAL B  94      -8.895  11.226 -22.233  1.00 -0.09      A    C  
ATOM   2689  CG2 VAL B  94     -10.401  10.055 -20.550  1.00 -0.09      A    C  
ATOM   2690  N   ARG B  95     -11.302  13.596 -23.332  1.00 -0.46      A    N  
ATOM   2691  CA  ARG B  95     -11.127  14.683 -24.299  1.00  0.04      A    C  
ATOM   2692  C   ARG B  95     -11.235  16.044 -23.633  1.00  0.62      A    C  
ATOM   2693  O   ARG B  95     -10.387  16.894 -23.898  1.00 -0.50      A    O  
ATOM   2694  CB  ARG B  95     -12.142  14.544 -25.466  1.00 -0.08      A    C  
ATOM   2695  CG  ARG B  95     -12.243  15.811 -26.356  1.00 -0.10      A    C  
ATOM   2696  CD  ARG B  95     -10.940  16.213 -27.094  1.00 -0.23      A    C  
ATOM   2697  NE  ARG B  95     -11.222  17.543 -27.663  1.00 -0.32      A    N  
ATOM   2698  CZ  ARG B  95     -11.207  18.671 -26.990  1.00  0.76      A    C  
ATOM   2699  NH1 ARG B  95     -10.882  18.763 -25.732  1.00 -0.62      A    N1+
ATOM   2700  NH2 ARG B  95     -11.540  19.776 -27.592  1.00 -0.62      A    N  
ATOM   2701  N   TYR B  96     -12.222  16.297 -22.748  1.00 -0.46      A    N  
ATOM   2702  CA  TYR B  96     -12.295  17.575 -22.027  1.00  0.04      A    C  
ATOM   2703  C   TYR B  96     -11.665  17.546 -20.639  1.00  0.62      A    C  
ATOM   2704  O   TYR B  96     -10.498  17.907 -20.546  1.00 -0.50      A    O  
ATOM   2705  CB  TYR B  96     -13.749  18.126 -22.051  1.00 -0.10      A    C  
ATOM   2706  CG  TYR B  96     -14.084  18.527 -23.497  1.00 -0.03      A    C  
ATOM   2707  CD1 TYR B  96     -13.852  19.834 -23.938  1.00 -0.00      A    C  
ATOM   2708  CD2 TYR B  96     -14.606  17.584 -24.390  1.00 -0.00      A    C  
ATOM   2709  CE1 TYR B  96     -14.054  20.172 -25.280  1.00 -0.26      A    C  
ATOM   2710  CE2 TYR B  96     -14.791  17.918 -25.735  1.00 -0.26      A    C  
ATOM   2711  CZ  TYR B  96     -14.485  19.202 -26.184  1.00  0.46      A    C  
ATOM   2712  OH  TYR B  96     -14.598  19.509 -27.530  1.00 -0.53      A    O  
ATOM   2713  N   THR B  97     -12.360  17.141 -19.556  1.00 -0.46      A    N  
ATOM   2714  CA  THR B  97     -11.892  17.415 -18.181  1.00  0.04      A    C  
ATOM   2715  C   THR B  97     -10.818  16.521 -17.585  1.00  0.62      A    C  
ATOM   2716  O   THR B  97     -10.396  16.800 -16.474  1.00 -0.50      A    O  
ATOM   2717  CB  THR B  97     -13.115  17.400 -17.222  1.00  0.17      A    C  
ATOM   2718  CG2 THR B  97     -14.076  18.583 -17.511  1.00 -0.19      A    C  
ATOM   2719  OG1 THR B  97     -13.811  16.176 -17.496  1.00 -0.55      A    O  
ATOM   2720  N   LYS B  98     -10.313  15.455 -18.237  1.00 -0.46      A    N  
ATOM   2721  CA  LYS B  98      -9.128  14.750 -17.701  1.00  0.04      A    C  
ATOM   2722  C   LYS B  98      -9.275  14.213 -16.281  1.00  0.62      A    C  
ATOM   2723  O   LYS B  98      -8.300  14.133 -15.552  1.00 -0.50      A    O  
ATOM   2724  CB  LYS B  98      -7.847  15.643 -17.770  1.00 -0.10      A    C  
ATOM   2725  CG  LYS B  98      -7.685  16.465 -19.077  1.00 -0.16      A    C  
ATOM   2726  CD  LYS B  98      -7.327  15.574 -20.298  1.00 -0.18      A    C  
ATOM   2727  CE  LYS B  98      -7.399  16.356 -21.645  1.00 -0.04      A    C  
ATOM   2728  NZ  LYS B  98      -8.778  16.820 -21.940  1.00 -0.14      A    N1+
ATOM   2729  N   MET B  99     -10.486  13.818 -15.840  1.00 -0.46      A    N  
ATOM   2730  CA  MET B  99     -10.643  13.219 -14.507  1.00  0.04      A    C  
ATOM   2731  C   MET B  99     -10.080  14.072 -13.377  1.00  0.62      A    C  
ATOM   2732  O   MET B  99      -9.484  13.546 -12.452  1.00 -0.50      A    O  
ATOM   2733  CB  MET B  99     -10.061  11.775 -14.532  1.00 -0.15      A    C  
ATOM   2734  CG  MET B  99     -10.684  10.918 -15.666  1.00 -0.05      A    C  
ATOM   2735  SD  MET B  99     -10.106   9.187 -15.604  1.00  0.74      A    S  
ATOM   2736  CE  MET B  99      -8.467   9.310 -16.384  1.00 -0.13      A    C  
ATOM   2737 LPD1 MET B  99     -10.059   8.966 -14.965  1.00 -0.38      A   LP  
ATOM   2738 LPD2 MET B  99     -10.517   8.777 -15.956  1.00 -0.38      A   LP  
ATOM   2739  N   LYS B 100     -10.279  15.410 -13.419  1.00 -0.46      A    N  
ATOM   2740  CA  LYS B 100      -9.798  16.266 -12.322  1.00  0.04      A    C  
ATOM   2741  C   LYS B 100     -10.726  16.321 -11.116  1.00  0.62      A    C  
ATOM   2742  O   LYS B 100     -10.311  15.998 -10.014  1.00 -0.50      A    O  
ATOM   2743  CB  LYS B 100      -9.545  17.714 -12.835  1.00 -0.10      A    C  
ATOM   2744  CG  LYS B 100      -8.379  17.779 -13.861  1.00 -0.16      A    C  
ATOM   2745  CD  LYS B 100      -8.204  19.234 -14.390  1.00 -0.18      A    C  
ATOM   2746  CE  LYS B 100      -7.112  19.379 -15.490  1.00 -0.04      A    C  
ATOM   2747  NZ  LYS B 100      -5.748  19.048 -15.001  1.00 -0.14      A    N1+
ATOM   2748  N   THR B 101     -11.996  16.763 -11.264  1.00 -0.46      A    N  
ATOM   2749  CA  THR B 101     -12.840  16.969 -10.072  1.00  0.04      A    C  
ATOM   2750  C   THR B 101     -13.481  15.710  -9.523  1.00  0.62      A    C  
ATOM   2751  O   THR B 101     -13.750  14.777 -10.268  1.00 -0.50      A    O  
ATOM   2752  CB  THR B 101     -14.024  17.971 -10.218  1.00  0.17      A    C  
ATOM   2753  CG2 THR B 101     -13.579  19.313 -10.847  1.00 -0.19      A    C  
ATOM   2754  OG1 THR B 101     -15.080  17.398 -11.022  1.00 -0.55      A    O  
ATOM   2755  N   ALA B 102     -13.775  15.668  -8.200  1.00 -0.46      A    N  
ATOM   2756  CA  ALA B 102     -14.487  14.514  -7.636  1.00  0.04      A    C  
ATOM   2757  C   ALA B 102     -15.644  14.074  -8.524  1.00  0.62      A    C  
ATOM   2758  O   ALA B 102     -15.735  12.913  -8.894  1.00 -0.50      A    O  
ATOM   2759  CB  ALA B 102     -14.970  14.850  -6.198  1.00 -0.10      A    C  
ATOM   2760  N   THR B 103     -16.546  14.996  -8.926  1.00 -0.46      A    N  
ATOM   2761  CA  THR B 103     -17.629  14.625  -9.849  1.00  0.04      A    C  
ATOM   2762  C   THR B 103     -17.120  13.927 -11.097  1.00  0.62      A    C  
ATOM   2763  O   THR B 103     -17.602  12.861 -11.454  1.00 -0.50      A    O  
ATOM   2764  CB  THR B 103     -18.432  15.883 -10.295  1.00  0.17      A    C  
ATOM   2765  CG2 THR B 103     -19.883  15.526 -10.705  1.00 -0.19      A    C  
ATOM   2766  OG1 THR B 103     -18.457  16.797  -9.185  1.00 -0.55      A    O  
ATOM   2767  N   ASN B 104     -16.121  14.514 -11.796  1.00 -0.46      A    N  
ATOM   2768  CA  ASN B 104     -15.590  13.852 -12.993  1.00  0.04      A    C  
ATOM   2769  C   ASN B 104     -14.988  12.513 -12.613  1.00  0.62      A    C  
ATOM   2770  O   ASN B 104     -15.219  11.521 -13.286  1.00 -0.50      A    O  
ATOM   2771  CB  ASN B 104     -14.489  14.672 -13.717  1.00 -0.09      A    C  
ATOM   2772  CG  ASN B 104     -15.018  15.933 -14.343  1.00  0.68      A    C  
ATOM   2773  ND2 ASN B 104     -15.068  17.072 -13.648  1.00 -0.87      A    N  
ATOM   2774  OD1 ASN B 104     -15.388  15.926 -15.504  1.00 -0.47      A    O  
ATOM   2775  N   ILE B 105     -14.199  12.458 -11.523  1.00 -0.46      A    N  
ATOM   2776  CA  ILE B 105     -13.650  11.169 -11.086  1.00  0.04      A    C  
ATOM   2777  C   ILE B 105     -14.774  10.185 -10.803  1.00  0.62      A    C  
ATOM   2778  O   ILE B 105     -14.788   9.100 -11.369  1.00 -0.50      A    O  
ATOM   2779  CB  ILE B 105     -12.671  11.382  -9.890  1.00 -0.01      A    C  
ATOM   2780  CG1 ILE B 105     -11.386  12.105 -10.399  1.00 -0.05      A    C  
ATOM   2781  CG2 ILE B 105     -12.334  10.044  -9.179  1.00 -0.09      A    C  
ATOM   2782  CD1 ILE B 105     -10.592  12.808  -9.269  1.00 -0.09      A    C  
ATOM   2783  N   TYR B 106     -15.768  10.523  -9.953  1.00 -0.46      A    N  
ATOM   2784  CA  TYR B 106     -16.899   9.609  -9.763  1.00  0.04      A    C  
ATOM   2785  C   TYR B 106     -17.579   9.265 -11.078  1.00  0.62      A    C  
ATOM   2786  O   TYR B 106     -17.776   8.096 -11.378  1.00 -0.50      A    O  
ATOM   2787  CB  TYR B 106     -17.970  10.175  -8.789  1.00 -0.10      A    C  
ATOM   2788  CG  TYR B 106     -17.457  10.522  -7.381  1.00 -0.03      A    C  
ATOM   2789  CD1 TYR B 106     -16.673   9.615  -6.659  1.00 -0.00      A    C  
ATOM   2790  CD2 TYR B 106     -17.788  11.747  -6.788  1.00 -0.00      A    C  
ATOM   2791  CE1 TYR B 106     -16.153   9.957  -5.408  1.00 -0.26      A    C  
ATOM   2792  CE2 TYR B 106     -17.313  12.067  -5.512  1.00 -0.26      A    C  
ATOM   2793  CZ  TYR B 106     -16.479  11.185  -4.829  1.00  0.46      A    C  
ATOM   2794  OH  TYR B 106     -15.983  11.541  -3.584  1.00 -0.53      A    O  
ATOM   2795  N   ILE B 107     -17.964  10.253 -11.915  1.00 -0.46      A    N  
ATOM   2796  CA  ILE B 107     -18.598   9.888 -13.189  1.00  0.04      A    C  
ATOM   2797  C   ILE B 107     -17.666   8.995 -13.987  1.00  0.62      A    C  
ATOM   2798  O   ILE B 107     -18.062   7.928 -14.428  1.00 -0.50      A    O  
ATOM   2799  CB  ILE B 107     -19.033  11.105 -14.056  1.00 -0.01      A    C  
ATOM   2800  CG1 ILE B 107     -20.170  11.899 -13.346  1.00 -0.05      A    C  
ATOM   2801  CG2 ILE B 107     -19.505  10.607 -15.455  1.00 -0.09      A    C  
ATOM   2802  CD1 ILE B 107     -20.458  13.278 -13.996  1.00 -0.09      A    C  
ATOM   2803  N   PHE B 108     -16.398   9.394 -14.200  1.00 -0.46      A    N  
ATOM   2804  CA  PHE B 108     -15.477   8.517 -14.929  1.00  0.04      A    C  
ATOM   2805  C   PHE B 108     -15.408   7.134 -14.308  1.00  0.62      A    C  
ATOM   2806  O   PHE B 108     -15.510   6.142 -15.011  1.00 -0.50      A    O  
ATOM   2807  CB  PHE B 108     -14.067   9.153 -14.937  1.00 -0.10      A    C  
ATOM   2808  CG  PHE B 108     -13.083   8.261 -15.703  1.00 -0.10      A    C  
ATOM   2809  CD1 PHE B 108     -12.411   7.236 -15.029  1.00 -0.15      A    C  
ATOM   2810  CD2 PHE B 108     -12.850   8.461 -17.069  1.00 -0.15      A    C  
ATOM   2811  CE1 PHE B 108     -11.485   6.438 -15.706  1.00 -0.15      A    C  
ATOM   2812  CE2 PHE B 108     -11.934   7.654 -17.750  1.00 -0.15      A    C  
ATOM   2813  CZ  PHE B 108     -11.253   6.639 -17.070  1.00 -0.15      A    C  
ATOM   2814  N   ASN B 109     -15.237   7.042 -12.973  1.00 -0.46      A    N  
ATOM   2815  CA  ASN B 109     -15.225   5.724 -12.321  1.00  0.04      A    C  
ATOM   2816  C   ASN B 109     -16.522   4.984 -12.608  1.00  0.62      A    C  
ATOM   2817  O   ASN B 109     -16.500   3.835 -13.027  1.00 -0.50      A    O  
ATOM   2818  CB  ASN B 109     -14.962   5.943 -10.806  1.00 -0.09      A    C  
ATOM   2819  CG  ASN B 109     -14.612   4.709 -10.020  1.00  0.68      A    C  
ATOM   2820  ND2 ASN B 109     -15.507   4.080  -9.248  1.00 -0.87      A    N  
ATOM   2821  OD1 ASN B 109     -13.473   4.282 -10.076  1.00 -0.47      A    O  
ATOM   2822  N   LEU B 110     -17.684   5.644 -12.422  1.00 -0.46      A    N  
ATOM   2823  CA  LEU B 110     -18.957   4.997 -12.767  1.00  0.04      A    C  
ATOM   2824  C   LEU B 110     -18.986   4.591 -14.230  1.00  0.62      A    C  
ATOM   2825  O   LEU B 110     -19.178   3.428 -14.552  1.00 -0.50      A    O  
ATOM   2826  CB  LEU B 110     -20.140   5.957 -12.450  1.00 -0.06      A    C  
ATOM   2827  CG  LEU B 110     -21.544   5.451 -12.892  1.00 -0.01      A    C  
ATOM   2828  CD1 LEU B 110     -21.859   4.063 -12.280  1.00 -0.11      A    C  
ATOM   2829  CD2 LEU B 110     -22.613   6.496 -12.462  1.00 -0.11      A    C  
ATOM   2830  N   ALA B 111     -18.778   5.546 -15.159  1.00 -0.46      A    N  
ATOM   2831  CA  ALA B 111     -18.813   5.208 -16.583  1.00  0.04      A    C  
ATOM   2832  C   ALA B 111     -17.791   4.137 -16.917  1.00  0.62      A    C  
ATOM   2833  O   ALA B 111     -18.089   3.198 -17.639  1.00 -0.50      A    O  
ATOM   2834  CB  ALA B 111     -18.603   6.488 -17.433  1.00 -0.10      A    C  
ATOM   2835  N   LEU B 112     -16.544   4.219 -16.406  1.00 -0.46      A    N  
ATOM   2836  CA  LEU B 112     -15.617   3.098 -16.589  1.00  0.04      A    C  
ATOM   2837  C   LEU B 112     -16.204   1.817 -16.029  1.00  0.62      A    C  
ATOM   2838  O   LEU B 112     -16.261   0.822 -16.737  1.00 -0.50      A    O  
ATOM   2839  CB  LEU B 112     -14.224   3.384 -15.960  1.00 -0.06      A    C  
ATOM   2840  CG  LEU B 112     -13.215   2.205 -16.122  1.00 -0.01      A    C  
ATOM   2841  CD1 LEU B 112     -12.871   1.902 -17.609  1.00 -0.11      A    C  
ATOM   2842  CD2 LEU B 112     -11.903   2.508 -15.347  1.00 -0.11      A    C  
ATOM   2843  N   ALA B 113     -16.663   1.802 -14.761  1.00 -0.46      A    N  
ATOM   2844  CA  ALA B 113     -17.285   0.578 -14.253  1.00  0.04      A    C  
ATOM   2845  C   ALA B 113     -18.424   0.138 -15.164  1.00  0.62      A    C  
ATOM   2846  O   ALA B 113     -18.396  -0.964 -15.693  1.00 -0.50      A    O  
ATOM   2847  CB  ALA B 113     -17.727   0.763 -12.778  1.00 -0.10      A    C  
ATOM   2848  N   ASP B 114     -19.452   0.970 -15.419  1.00 -0.46      A    N  
ATOM   2849  CA  ASP B 114     -20.490   0.537 -16.357  1.00  0.04      A    C  
ATOM   2850  C   ASP B 114     -19.898   0.076 -17.678  1.00  0.62      A    C  
ATOM   2851  O   ASP B 114     -20.224  -1.011 -18.130  1.00 -0.50      A    O  
ATOM   2852  CB  ASP B 114     -21.539   1.659 -16.550  1.00 -0.40      A    C  
ATOM   2853  CG  ASP B 114     -22.438   1.803 -15.367  1.00  0.71      A    C  
ATOM   2854  OD1 ASP B 114     -22.664   0.820 -14.609  1.00 -0.72      A    O  
ATOM   2855  OD2 ASP B 114     -23.010   2.901 -15.157  1.00 -0.72      A    O1-
ATOM   2856  N   ALA B 115     -19.006   0.841 -18.339  1.00 -0.46      A    N  
ATOM   2857  CA  ALA B 115     -18.382   0.319 -19.561  1.00  0.04      A    C  
ATOM   2858  C   ALA B 115     -17.782  -1.060 -19.335  1.00  0.62      A    C  
ATOM   2859  O   ALA B 115     -18.042  -2.000 -20.076  1.00 -0.50      A    O  
ATOM   2860  CB  ALA B 115     -17.292   1.289 -20.079  1.00 -0.10      A    C  
ATOM   2861  N   LEU B 116     -16.954  -1.226 -18.283  1.00 -0.46      A    N  
ATOM   2862  CA  LEU B 116     -16.408  -2.558 -18.003  1.00  0.04      A    C  
ATOM   2863  C   LEU B 116     -17.525  -3.562 -17.772  1.00  0.62      A    C  
ATOM   2864  O   LEU B 116     -17.482  -4.633 -18.358  1.00 -0.50      A    O  
ATOM   2865  CB  LEU B 116     -15.421  -2.539 -16.803  1.00 -0.06      A    C  
ATOM   2866  CG  LEU B 116     -14.083  -1.786 -17.078  1.00 -0.01      A    C  
ATOM   2867  CD1 LEU B 116     -13.291  -1.624 -15.751  1.00 -0.11      A    C  
ATOM   2868  CD2 LEU B 116     -13.184  -2.512 -18.119  1.00 -0.11      A    C  
ATOM   2869  N   ALA B 117     -18.565  -3.277 -16.963  1.00 -0.46      A    N  
ATOM   2870  CA  ALA B 117     -19.671  -4.241 -16.865  1.00  0.04      A    C  
ATOM   2871  C   ALA B 117     -20.324  -4.466 -18.223  1.00  0.62      A    C  
ATOM   2872  O   ALA B 117     -20.420  -5.576 -18.722  1.00 -0.50      A    O  
ATOM   2873  CB  ALA B 117     -20.725  -3.774 -15.825  1.00 -0.10      A    C  
ATOM   2874  N   THR B 118     -20.787  -3.411 -18.921  1.00 -0.46      A    N  
ATOM   2875  CA  THR B 118     -21.458  -3.617 -20.214  1.00  0.04      A    C  
ATOM   2876  C   THR B 118     -20.533  -4.262 -21.227  1.00  0.62      A    C  
ATOM   2877  O   THR B 118     -21.029  -4.882 -22.161  1.00 -0.50      A    O  
ATOM   2878  CB  THR B 118     -22.046  -2.314 -20.817  1.00  0.17      A    C  
ATOM   2879  CG2 THR B 118     -23.075  -1.655 -19.857  1.00 -0.19      A    C  
ATOM   2880  OG1 THR B 118     -20.944  -1.444 -21.083  1.00 -0.55      A    O  
ATOM   2881  N   SER B 119     -19.192  -4.174 -21.083  1.00 -0.46      A    N  
ATOM   2882  CA  SER B 119     -18.297  -5.030 -21.880  1.00  0.04      A    C  
ATOM   2883  C   SER B 119     -18.447  -6.524 -21.643  1.00  0.62      A    C  
ATOM   2884  O   SER B 119     -18.014  -7.275 -22.501  1.00 -0.50      A    O  
ATOM   2885  CB  SER B 119     -16.795  -4.731 -21.614  1.00  0.02      A    C  
ATOM   2886  OG  SER B 119     -16.322  -5.468 -20.472  1.00 -0.55      A    O  
ATOM   2887  N   THR B 120     -19.041  -7.008 -20.529  1.00 -0.46      A    N  
ATOM   2888  CA  THR B 120     -19.165  -8.463 -20.311  1.00  0.04      A    C  
ATOM   2889  C   THR B 120     -20.354  -9.058 -21.039  1.00  0.62      A    C  
ATOM   2890  O   THR B 120     -20.289 -10.162 -21.562  1.00 -0.50      A    O  
ATOM   2891  CB  THR B 120     -19.355  -8.796 -18.809  1.00  0.17      A    C  
ATOM   2892  CG2 THR B 120     -18.184  -8.184 -17.996  1.00 -0.19      A    C  
ATOM   2893  OG1 THR B 120     -20.635  -8.272 -18.426  1.00 -0.55      A    O  
ATOM   2894  N   LEU B 121     -21.478  -8.321 -21.116  1.00 -0.46      A    N  
ATOM   2895  CA  LEU B 121     -22.656  -8.805 -21.843  1.00  0.04      A    C  
ATOM   2896  C   LEU B 121     -22.421  -9.621 -23.113  1.00  0.62      A    C  
ATOM   2897  O   LEU B 121     -23.131 -10.605 -23.266  1.00 -0.50      A    O  
ATOM   2898  CB  LEU B 121     -23.607  -7.620 -22.193  1.00 -0.06      A    C  
ATOM   2899  CG  LEU B 121     -24.413  -7.035 -20.993  1.00 -0.01      A    C  
ATOM   2900  CD1 LEU B 121     -25.257  -5.827 -21.486  1.00 -0.11      A    C  
ATOM   2901  CD2 LEU B 121     -25.335  -8.110 -20.352  1.00 -0.11      A    C  
ATOM   2902  N   PRO B 122     -21.518  -9.324 -24.085  1.00 -0.23      A    N  
ATOM   2903  CA  PRO B 122     -21.459 -10.155 -25.285  1.00  0.04      A    C  
ATOM   2904  C   PRO B 122     -21.227 -11.613 -24.964  1.00  0.53      A    C  
ATOM   2905  O   PRO B 122     -21.865 -12.484 -25.536  1.00 -0.50      A    O  
ATOM   2906  CB  PRO B 122     -20.277  -9.490 -26.035  1.00 -0.12      A    C  
ATOM   2907  CG  PRO B 122     -20.291  -8.039 -25.500  1.00 -0.12      A    C  
ATOM   2908  CD  PRO B 122     -20.555  -8.241 -23.991  1.00 -0.01      A    C  
ATOM   2909  N   PHE B 123     -20.319 -11.926 -24.017  1.00 -0.46      A    N  
ATOM   2910  CA  PHE B 123     -20.139 -13.332 -23.651  1.00  0.04      A    C  
ATOM   2911  C   PHE B 123     -21.466 -13.895 -23.174  1.00  0.62      A    C  
ATOM   2912  O   PHE B 123     -21.863 -14.977 -23.584  1.00 -0.50      A    O  
ATOM   2913  CB  PHE B 123     -19.065 -13.502 -22.543  1.00 -0.10      A    C  
ATOM   2914  CG  PHE B 123     -17.718 -12.891 -22.951  1.00 -0.10      A    C  
ATOM   2915  CD1 PHE B 123     -16.899 -13.553 -23.871  1.00 -0.15      A    C  
ATOM   2916  CD2 PHE B 123     -17.284 -11.677 -22.410  1.00 -0.15      A    C  
ATOM   2917  CE1 PHE B 123     -15.624 -13.063 -24.171  1.00 -0.15      A    C  
ATOM   2918  CE2 PHE B 123     -16.014 -11.176 -22.711  1.00 -0.15      A    C  
ATOM   2919  CZ  PHE B 123     -15.174 -11.880 -23.578  1.00 -0.15      A    C  
ATOM   2920  N   GLN B 124     -22.186 -13.153 -22.300  1.00 -0.46      A    N  
ATOM   2921  CA  GLN B 124     -23.505 -13.619 -21.855  1.00  0.04      A    C  
ATOM   2922  C   GLN B 124     -24.435 -13.761 -23.048  1.00  0.62      A    C  
ATOM   2923  O   GLN B 124     -25.052 -14.799 -23.239  1.00 -0.50      A    O  
ATOM   2924  CB  GLN B 124     -24.208 -12.654 -20.855  1.00 -0.10      A    C  
ATOM   2925  CG  GLN B 124     -23.416 -12.359 -19.549  1.00 -0.10      A    C  
ATOM   2926  CD  GLN B 124     -24.163 -11.354 -18.708  1.00  0.68      A    C  
ATOM   2927  NE2 GLN B 124     -23.492 -10.581 -17.852  1.00 -0.87      A    N  
ATOM   2928  OE1 GLN B 124     -25.370 -11.241 -18.811  1.00 -0.47      A    O  
ATOM   2929  N   SER B 125     -24.564 -12.706 -23.881  1.00 -0.46      A    N  
ATOM   2930  CA  SER B 125     -25.505 -12.767 -25.004  1.00  0.04      A    C  
ATOM   2931  C   SER B 125     -25.146 -13.887 -25.953  1.00  0.62      A    C  
ATOM   2932  O   SER B 125     -26.019 -14.655 -26.325  1.00 -0.50      A    O  
ATOM   2933  CB  SER B 125     -25.552 -11.455 -25.822  1.00  0.02      A    C  
ATOM   2934  OG  SER B 125     -24.415 -11.402 -26.702  1.00 -0.55      A    O  
ATOM   2935  N   VAL B 126     -23.868 -14.037 -26.354  1.00 -0.46      A    N  
ATOM   2936  CA  VAL B 126     -23.503 -15.203 -27.165  1.00  0.04      A    C  
ATOM   2937  C   VAL B 126     -23.772 -16.476 -26.384  1.00  0.62      A    C  
ATOM   2938  O   VAL B 126     -24.448 -17.366 -26.883  1.00 -0.50      A    O  
ATOM   2939  CB  VAL B 126     -22.030 -15.166 -27.664  1.00 -0.01      A    C  
ATOM   2940  CG1 VAL B 126     -21.660 -16.502 -28.373  1.00 -0.09      A    C  
ATOM   2941  CG2 VAL B 126     -21.805 -13.979 -28.642  1.00 -0.09      A    C  
ATOM   2942  N   ASN B 127     -23.264 -16.599 -25.137  1.00 -0.46      A    N  
ATOM   2943  CA  ASN B 127     -23.538 -17.818 -24.365  1.00  0.04      A    C  
ATOM   2944  C   ASN B 127     -25.016 -18.149 -24.382  1.00  0.62      A    C  
ATOM   2945  O   ASN B 127     -25.392 -19.283 -24.644  1.00 -0.50      A    O  
ATOM   2946  CB  ASN B 127     -23.030 -17.674 -22.901  1.00 -0.09      A    C  
ATOM   2947  CG  ASN B 127     -23.424 -18.761 -21.932  1.00  0.68      A    C  
ATOM   2948  ND2 ASN B 127     -24.703 -18.971 -21.598  1.00 -0.87      A    N  
ATOM   2949  OD1 ASN B 127     -22.584 -19.439 -21.370  1.00 -0.47      A    O  
ATOM   2950  N   TYR B 128     -25.870 -17.146 -24.090  1.00 -0.46      A    N  
ATOM   2951  CA  TYR B 128     -27.317 -17.335 -24.214  1.00  0.04      A    C  
ATOM   2952  C   TYR B 128     -27.711 -17.684 -25.640  1.00  0.62      A    C  
ATOM   2953  O   TYR B 128     -28.282 -18.736 -25.890  1.00 -0.50      A    O  
ATOM   2954  CB  TYR B 128     -28.061 -16.046 -23.757  1.00 -0.10      A    C  
ATOM   2955  CG  TYR B 128     -29.483 -16.059 -24.325  1.00 -0.03      A    C  
ATOM   2956  CD1 TYR B 128     -30.462 -16.843 -23.708  1.00 -0.00      A    C  
ATOM   2957  CD2 TYR B 128     -29.805 -15.314 -25.466  1.00 -0.00      A    C  
ATOM   2958  CE1 TYR B 128     -31.745 -16.913 -24.254  1.00 -0.26      A    C  
ATOM   2959  CE2 TYR B 128     -31.079 -15.417 -26.031  1.00 -0.26      A    C  
ATOM   2960  CZ  TYR B 128     -32.051 -16.207 -25.421  1.00  0.46      A    C  
ATOM   2961  OH  TYR B 128     -33.315 -16.274 -25.992  1.00 -0.53      A    O  
ATOM   2962  N   LEU B 129     -27.412 -16.822 -26.633  1.00 -0.46      A    N  
ATOM   2963  CA  LEU B 129     -27.817 -17.119 -28.012  1.00  0.04      A    C  
ATOM   2964  C   LEU B 129     -27.305 -18.470 -28.480  1.00  0.62      A    C  
ATOM   2965  O   LEU B 129     -27.865 -19.041 -29.403  1.00 -0.50      A    O  
ATOM   2966  CB  LEU B 129     -27.344 -15.983 -28.961  1.00 -0.06      A    C  
ATOM   2967  CG  LEU B 129     -27.808 -16.108 -30.443  1.00 -0.01      A    C  
ATOM   2968  CD1 LEU B 129     -29.356 -16.075 -30.585  1.00 -0.11      A    C  
ATOM   2969  CD2 LEU B 129     -27.182 -14.955 -31.274  1.00 -0.11      A    C  
ATOM   2970  N   MET B 130     -26.227 -19.024 -27.882  1.00 -0.46      A    N  
ATOM   2971  CA  MET B 130     -25.866 -20.427 -28.119  1.00  0.04      A    C  
ATOM   2972  C   MET B 130     -26.027 -21.318 -26.896  1.00  0.62      A    C  
ATOM   2973  O   MET B 130     -25.304 -22.293 -26.792  1.00 -0.50      A    O  
ATOM   2974  CB  MET B 130     -24.434 -20.437 -28.720  1.00 -0.15      A    C  
ATOM   2975  CG  MET B 130     -24.290 -19.405 -29.873  1.00 -0.05      A    C  
ATOM   2976  SD  MET B 130     -25.629 -19.605 -31.096  1.00  0.74      A    S  
ATOM   2977  CE  MET B 130     -25.132 -18.335 -32.299  1.00 -0.13      A    C  
ATOM   2978 LPD1 MET B 130     -25.631 -20.227 -31.370  1.00 -0.38      A   LP  
ATOM   2979 LPD2 MET B 130     -26.239 -19.475 -30.827  1.00 -0.38      A   LP  
ATOM   2980  N   GLY B 131     -26.971 -21.028 -25.976  1.00 -0.46      A    N  
ATOM   2981  CA  GLY B 131     -27.162 -21.860 -24.778  1.00  0.04      A    C  
ATOM   2982  C   GLY B 131     -25.936 -22.553 -24.209  1.00  0.62      A    C  
ATOM   2983  O   GLY B 131     -26.023 -23.731 -23.893  1.00 -0.50      A    O  
ATOM   2984  N   THR B 132     -24.795 -21.847 -24.043  1.00 -0.46      A    N  
ATOM   2985  CA  THR B 132     -23.541 -22.541 -23.686  1.00  0.04      A    C  
ATOM   2986  C   THR B 132     -22.406 -21.628 -23.282  1.00  0.62      A    C  
ATOM   2987  O   THR B 132     -22.325 -20.566 -23.871  1.00 -0.50      A    O  
ATOM   2988  CB  THR B 132     -23.021 -23.249 -24.976  1.00  0.17      A    C  
ATOM   2989  CG2 THR B 132     -21.681 -24.009 -24.794  1.00 -0.19      A    C  
ATOM   2990  OG1 THR B 132     -23.986 -24.224 -25.404  1.00 -0.55      A    O  
ATOM   2991  N   TRP B 133     -21.482 -21.979 -22.361  1.00 -0.46      A    N  
ATOM   2992  CA  TRP B 133     -20.257 -21.178 -22.199  1.00  0.04      A    C  
ATOM   2993  C   TRP B 133     -19.090 -21.694 -23.036  1.00  0.62      A    C  
ATOM   2994  O   TRP B 133     -18.293 -22.447 -22.495  1.00 -0.50      A    O  
ATOM   2995  CB  TRP B 133     -19.849 -21.153 -20.702  1.00 -0.10      A    C  
ATOM   2996  CG  TRP B 133     -18.697 -20.193 -20.516  1.00 -0.14      A    C  
ATOM   2997  CD1 TRP B 133     -17.393 -20.505 -20.437  1.00  0.04      A    C  
ATOM   2998  CD2 TRP B 133     -18.799 -18.694 -20.369  1.00  0.15      A    C  
ATOM   2999  CE2 TRP B 133     -17.480 -18.321 -20.202  1.00  0.15      A    C  
ATOM   3000  CE3 TRP B 133     -19.830 -17.756 -20.353  1.00 -0.17      A    C  
ATOM   3001  NE1 TRP B 133     -16.697 -19.415 -20.240  1.00 -0.35      A    N  
ATOM   3002  CZ2 TRP B 133     -17.110 -16.989 -20.033  1.00 -0.17      A    C  
ATOM   3003  CZ3 TRP B 133     -19.476 -16.412 -20.182  1.00 -0.07      A    C  
ATOM   3004  CH2 TRP B 133     -18.134 -16.035 -20.021  1.00 -0.08      A    C  
ATOM   3005  N   PRO B 134     -18.862 -21.357 -24.335  1.00 -0.23      A    N  
ATOM   3006  CA  PRO B 134     -17.645 -21.844 -24.979  1.00  0.04      A    C  
ATOM   3007  C   PRO B 134     -16.426 -21.109 -24.456  1.00  0.53      A    C  
ATOM   3008  O   PRO B 134     -15.320 -21.622 -24.524  1.00 -0.50      A    O  
ATOM   3009  CB  PRO B 134     -17.964 -21.467 -26.448  1.00 -0.12      A    C  
ATOM   3010  CG  PRO B 134     -18.812 -20.181 -26.325  1.00 -0.12      A    C  
ATOM   3011  CD  PRO B 134     -19.737 -20.491 -25.123  1.00 -0.01      A    C  
ATOM   3012  N   PHE B 135     -16.559 -19.882 -23.909  1.00 -0.46      A    N  
ATOM   3013  CA  PHE B 135     -15.373 -19.086 -23.575  1.00  0.04      A    C  
ATOM   3014  C   PHE B 135     -14.604 -19.618 -22.376  1.00  0.62      A    C  
ATOM   3015  O   PHE B 135     -14.449 -18.892 -21.408  1.00 -0.50      A    O  
ATOM   3016  CB  PHE B 135     -15.784 -17.599 -23.365  1.00 -0.10      A    C  
ATOM   3017  CG  PHE B 135     -16.723 -17.099 -24.469  1.00 -0.10      A    C  
ATOM   3018  CD1 PHE B 135     -16.190 -16.755 -25.714  1.00 -0.15      A    C  
ATOM   3019  CD2 PHE B 135     -18.101 -16.975 -24.243  1.00 -0.15      A    C  
ATOM   3020  CE1 PHE B 135     -17.019 -16.238 -26.713  1.00 -0.15      A    C  
ATOM   3021  CE2 PHE B 135     -18.939 -16.502 -25.256  1.00 -0.15      A    C  
ATOM   3022  CZ  PHE B 135     -18.388 -16.089 -26.474  1.00 -0.15      A    C  
ATOM   3023  N   GLY B 136     -14.109 -20.872 -22.373  1.00 -0.46      A    N  
ATOM   3024  CA  GLY B 136     -13.245 -21.363 -21.287  1.00  0.04      A    C  
ATOM   3025  C   GLY B 136     -13.533 -21.070 -19.815  1.00  0.62      A    C  
ATOM   3026  O   GLY B 136     -14.449 -20.358 -19.426  1.00 -0.50      A    O  
ATOM   3027  N   ASN B 137     -12.701 -21.643 -18.911  1.00 -0.46      A    N  
ATOM   3028  CA  ASN B 137     -12.876 -21.409 -17.468  1.00  0.04      A    C  
ATOM   3029  C   ASN B 137     -12.246 -20.094 -17.023  1.00  0.62      A    C  
ATOM   3030  O   ASN B 137     -12.875 -19.286 -16.355  1.00 -0.50      A    O  
ATOM   3031  CB  ASN B 137     -12.300 -22.629 -16.698  1.00 -0.09      A    C  
ATOM   3032  CG  ASN B 137     -12.810 -22.717 -15.283  1.00  0.68      A    C  
ATOM   3033  ND2 ASN B 137     -13.899 -23.444 -15.009  1.00 -0.87      A    N  
ATOM   3034  OD1 ASN B 137     -12.230 -22.122 -14.394  1.00 -0.47      A    O  
ATOM   3035  N   ILE B 138     -10.978 -19.825 -17.410  1.00 -0.46      A    N  
ATOM   3036  CA  ILE B 138     -10.347 -18.551 -17.026  1.00  0.04      A    C  
ATOM   3037  C   ILE B 138     -11.237 -17.394 -17.439  1.00  0.62      A    C  
ATOM   3038  O   ILE B 138     -11.608 -16.581 -16.605  1.00 -0.50      A    O  
ATOM   3039  CB  ILE B 138      -8.901 -18.387 -17.596  1.00 -0.01      A    C  
ATOM   3040  CG1 ILE B 138      -7.934 -19.410 -16.917  1.00 -0.05      A    C  
ATOM   3041  CG2 ILE B 138      -8.395 -16.929 -17.402  1.00 -0.09      A    C  
ATOM   3042  CD1 ILE B 138      -6.526 -19.475 -17.569  1.00 -0.09      A    C  
ATOM   3043  N   LEU B 139     -11.647 -17.284 -18.719  1.00 -0.46      A    N  
ATOM   3044  CA  LEU B 139     -12.603 -16.224 -19.066  1.00  0.04      A    C  
ATOM   3045  C   LEU B 139     -13.856 -16.353 -18.209  1.00  0.62      A    C  
ATOM   3046  O   LEU B 139     -14.295 -15.357 -17.655  1.00 -0.50      A    O  
ATOM   3047  CB  LEU B 139     -12.921 -16.124 -20.584  1.00 -0.06      A    C  
ATOM   3048  CG  LEU B 139     -11.906 -15.260 -21.392  1.00 -0.01      A    C  
ATOM   3049  CD1 LEU B 139     -10.465 -15.830 -21.305  1.00 -0.11      A    C  
ATOM   3050  CD2 LEU B 139     -12.353 -15.166 -22.878  1.00 -0.11      A    C  
ATOM   3051  N   CYS B 140     -14.471 -17.543 -18.012  1.00 -0.46      A    N  
ATOM   3052  CA  CYS B 140     -15.586 -17.597 -17.057  1.00  0.04      A    C  
ATOM   3053  C   CYS B 140     -15.221 -16.966 -15.727  1.00  0.62      A    C  
ATOM   3054  O   CYS B 140     -16.118 -16.376 -15.145  1.00 -0.50      A    O  
ATOM   3055  CB  CYS B 140     -16.128 -19.019 -16.753  1.00 -0.10      A    C  
ATOM   3056  SG  CYS B 140     -17.498 -18.932 -15.539  1.00  0.82      A    S  
ATOM   3057 LPG1 CYS B 140     -17.681 -19.554 -15.336  1.00 -0.40      A   LP  
ATOM   3058 LPG2 CYS B 140     -17.320 -18.560 -15.000  1.00 -0.40      A   LP  
ATOM   3059  N   LYS B 141     -13.981 -17.112 -15.223  1.00 -0.46      A    N  
ATOM   3060  CA  LYS B 141     -13.583 -16.377 -14.017  1.00  0.04      A    C  
ATOM   3061  C   LYS B 141     -13.367 -14.897 -14.278  1.00  0.62      A    C  
ATOM   3062  O   LYS B 141     -13.992 -14.056 -13.647  1.00 -0.50      A    O  
ATOM   3063  CB  LYS B 141     -12.290 -16.967 -13.385  1.00 -0.10      A    C  
ATOM   3064  CG  LYS B 141     -12.522 -18.392 -12.819  1.00 -0.16      A    C  
ATOM   3065  CD  LYS B 141     -11.225 -18.946 -12.164  1.00 -0.18      A    C  
ATOM   3066  CE  LYS B 141     -11.505 -20.190 -11.274  1.00 -0.04      A    C  
ATOM   3067  NZ  LYS B 141     -12.427 -19.844 -10.161  1.00 -0.14      A    N1+
ATOM   3068  N   ILE B 142     -12.463 -14.541 -15.213  1.00 -0.46      A    N  
ATOM   3069  CA  ILE B 142     -12.182 -13.121 -15.449  1.00  0.04      A    C  
ATOM   3070  C   ILE B 142     -13.470 -12.402 -15.799  1.00  0.62      A    C  
ATOM   3071  O   ILE B 142     -13.780 -11.380 -15.210  1.00 -0.50      A    O  
ATOM   3072  CB  ILE B 142     -11.087 -12.889 -16.537  1.00 -0.01      A    C  
ATOM   3073  CG1 ILE B 142      -9.706 -13.425 -16.043  1.00 -0.05      A    C  
ATOM   3074  CG2 ILE B 142     -11.005 -11.385 -16.926  1.00 -0.09      A    C  
ATOM   3075  CD1 ILE B 142      -8.572 -13.312 -17.099  1.00 -0.09      A    C  
ATOM   3076  N   VAL B 143     -14.265 -12.916 -16.756  1.00 -0.46      A    N  
ATOM   3077  CA  VAL B 143     -15.459 -12.173 -17.176  1.00  0.04      A    C  
ATOM   3078  C   VAL B 143     -16.435 -12.026 -16.015  1.00  0.62      A    C  
ATOM   3079  O   VAL B 143     -16.843 -10.919 -15.695  1.00 -0.50      A    O  
ATOM   3080  CB  VAL B 143     -16.115 -12.807 -18.440  1.00 -0.01      A    C  
ATOM   3081  CG1 VAL B 143     -17.368 -11.993 -18.852  1.00 -0.09      A    C  
ATOM   3082  CG2 VAL B 143     -15.143 -12.848 -19.657  1.00 -0.09      A    C  
ATOM   3083  N   ILE B 144     -16.837 -13.118 -15.322  1.00 -0.46      A    N  
ATOM   3084  CA  ILE B 144     -17.711 -12.940 -14.147  1.00  0.04      A    C  
ATOM   3085  C   ILE B 144     -17.068 -12.005 -13.139  1.00  0.62      A    C  
ATOM   3086  O   ILE B 144     -17.706 -11.090 -12.635  1.00 -0.50      A    O  
ATOM   3087  CB  ILE B 144     -18.114 -14.294 -13.473  1.00 -0.01      A    C  
ATOM   3088  CG1 ILE B 144     -19.166 -15.020 -14.369  1.00 -0.05      A    C  
ATOM   3089  CG2 ILE B 144     -18.678 -14.067 -12.042  1.00 -0.09      A    C  
ATOM   3090  CD1 ILE B 144     -19.728 -16.344 -13.789  1.00 -0.09      A    C  
ATOM   3091  N   SER B 145     -15.773 -12.217 -12.815  1.00 -0.46      A    N  
ATOM   3092  CA  SER B 145     -15.105 -11.274 -11.909  1.00  0.04      A    C  
ATOM   3093  C   SER B 145     -15.254  -9.845 -12.403  1.00  0.62      A    C  
ATOM   3094  O   SER B 145     -15.738  -8.987 -11.676  1.00 -0.50      A    O  
ATOM   3095  CB  SER B 145     -13.612 -11.648 -11.751  1.00  0.02      A    C  
ATOM   3096  OG  SER B 145     -12.993 -10.707 -10.859  1.00 -0.55      A    O  
ATOM   3097  N   ILE B 146     -14.880  -9.569 -13.675  1.00 -0.46      A    N  
ATOM   3098  CA  ILE B 146     -15.094  -8.229 -14.240  1.00  0.04      A    C  
ATOM   3099  C   ILE B 146     -16.542  -7.820 -14.051  1.00  0.62      A    C  
ATOM   3100  O   ILE B 146     -16.772  -6.709 -13.584  1.00 -0.50      A    O  
ATOM   3101  CB  ILE B 146     -14.699  -8.118 -15.751  1.00 -0.01      A    C  
ATOM   3102  CG1 ILE B 146     -13.148  -8.197 -15.913  1.00 -0.05      A    C  
ATOM   3103  CG2 ILE B 146     -15.238  -6.822 -16.432  1.00 -0.09      A    C  
ATOM   3104  CD1 ILE B 146     -12.673  -8.187 -17.392  1.00 -0.09      A    C  
ATOM   3105  N   ASP B 147     -17.520  -8.677 -14.419  1.00 -0.46      A    N  
ATOM   3106  CA  ASP B 147     -18.918  -8.274 -14.273  1.00  0.04      A    C  
ATOM   3107  C   ASP B 147     -19.213  -7.864 -12.842  1.00  0.62      A    C  
ATOM   3108  O   ASP B 147     -19.538  -6.713 -12.582  1.00 -0.50      A    O  
ATOM   3109  CB  ASP B 147     -19.886  -9.398 -14.746  1.00 -0.40      A    C  
ATOM   3110  CG  ASP B 147     -21.246  -8.795 -14.893  1.00  0.71      A    C  
ATOM   3111  OD1 ASP B 147     -21.602  -8.433 -16.057  1.00 -0.72      A    O  
ATOM   3112  OD2 ASP B 147     -21.954  -8.659 -13.862  1.00 -0.72      A    O1-
ATOM   3113  N   TYR B 148     -19.078  -8.790 -11.864  1.00 -0.46      A    N  
ATOM   3114  CA  TYR B 148     -19.438  -8.409 -10.500  1.00  0.04      A    C  
ATOM   3115  C   TYR B 148     -18.567  -7.264 -10.016  1.00  0.62      A    C  
ATOM   3116  O   TYR B 148     -19.106  -6.304  -9.482  1.00 -0.50      A    O  
ATOM   3117  CB  TYR B 148     -19.520  -9.608  -9.518  1.00 -0.10      A    C  
ATOM   3118  CG  TYR B 148     -20.783 -10.464  -9.749  1.00 -0.03      A    C  
ATOM   3119  CD1 TYR B 148     -20.679 -11.825 -10.056  1.00 -0.00      A    C  
ATOM   3120  CD2 TYR B 148     -22.063  -9.904  -9.645  1.00 -0.00      A    C  
ATOM   3121  CE1 TYR B 148     -21.811 -12.594 -10.339  1.00 -0.26      A    C  
ATOM   3122  CE2 TYR B 148     -23.201 -10.667  -9.929  1.00 -0.26      A    C  
ATOM   3123  CZ  TYR B 148     -23.078 -12.005 -10.299  1.00  0.46      A    C  
ATOM   3124  OH  TYR B 148     -24.225 -12.726 -10.609  1.00 -0.53      A    O  
ATOM   3125  N   TYR B 149     -17.227  -7.293 -10.204  1.00 -0.46      A    N  
ATOM   3126  CA  TYR B 149     -16.440  -6.120  -9.803  1.00  0.04      A    C  
ATOM   3127  C   TYR B 149     -17.099  -4.836 -10.263  1.00  0.62      A    C  
ATOM   3128  O   TYR B 149     -17.349  -3.927  -9.484  1.00 -0.50      A    O  
ATOM   3129  CB  TYR B 149     -14.994  -6.076 -10.389  1.00 -0.10      A    C  
ATOM   3130  CG  TYR B 149     -13.959  -6.529  -9.356  1.00 -0.03      A    C  
ATOM   3131  CD1 TYR B 149     -13.629  -5.675  -8.298  1.00 -0.00      A    C  
ATOM   3132  CD2 TYR B 149     -13.331  -7.771  -9.462  1.00 -0.00      A    C  
ATOM   3133  CE1 TYR B 149     -12.666  -6.054  -7.360  1.00 -0.26      A    C  
ATOM   3134  CE2 TYR B 149     -12.330  -8.127  -8.555  1.00 -0.26      A    C  
ATOM   3135  CZ  TYR B 149     -11.981  -7.264  -7.515  1.00  0.46      A    C  
ATOM   3136  OH  TYR B 149     -10.953  -7.632  -6.656  1.00 -0.53      A    O  
ATOM   3137  N   ASN B 150     -17.358  -4.750 -11.582  1.00 -0.46      A    N  
ATOM   3138  CA  ASN B 150     -17.806  -3.479 -12.142  1.00  0.04      A    C  
ATOM   3139  C   ASN B 150     -19.270  -3.227 -11.876  1.00  0.62      A    C  
ATOM   3140  O   ASN B 150     -19.616  -2.134 -11.453  1.00 -0.50      A    O  
ATOM   3141  CB  ASN B 150     -17.385  -3.413 -13.621  1.00 -0.09      A    C  
ATOM   3142  CG  ASN B 150     -15.880  -3.442 -13.622  1.00  0.68      A    C  
ATOM   3143  ND2 ASN B 150     -15.225  -4.589 -13.802  1.00 -0.87      A    N  
ATOM   3144  OD1 ASN B 150     -15.254  -2.416 -13.428  1.00 -0.47      A    O  
ATOM   3145  N   MET B 151     -20.164  -4.216 -12.055  1.00 -0.46      A    N  
ATOM   3146  CA  MET B 151     -21.533  -4.026 -11.565  1.00  0.04      A    C  
ATOM   3147  C   MET B 151     -21.496  -3.471 -10.148  1.00  0.62      A    C  
ATOM   3148  O   MET B 151     -22.117  -2.455  -9.873  1.00 -0.50      A    O  
ATOM   3149  CB  MET B 151     -22.267  -5.391 -11.613  1.00 -0.15      A    C  
ATOM   3150  CG  MET B 151     -23.664  -5.384 -10.945  1.00 -0.05      A    C  
ATOM   3151  SD  MET B 151     -24.217  -7.121 -10.891  1.00  0.74      A    S  
ATOM   3152  CE  MET B 151     -25.233  -7.107  -9.382  1.00 -0.13      A    C  
ATOM   3153 LPD1 MET B 151     -24.585  -7.283 -11.438  1.00 -0.38      A   LP  
ATOM   3154 LPD2 MET B 151     -23.693  -7.549 -10.836  1.00 -0.38      A   LP  
ATOM   3155  N   PHE B 152     -20.758  -4.103  -9.205  1.00 -0.46      A    N  
ATOM   3156  CA  PHE B 152     -20.701  -3.533  -7.854  1.00  0.04      A    C  
ATOM   3157  C   PHE B 152     -20.038  -2.170  -7.826  1.00  0.62      A    C  
ATOM   3158  O   PHE B 152     -20.635  -1.204  -7.376  1.00 -0.50      A    O  
ATOM   3159  CB  PHE B 152     -20.029  -4.498  -6.840  1.00 -0.10      A    C  
ATOM   3160  CG  PHE B 152     -21.074  -5.530  -6.407  1.00 -0.10      A    C  
ATOM   3161  CD1 PHE B 152     -22.102  -5.132  -5.546  1.00 -0.15      A    C  
ATOM   3162  CD2 PHE B 152     -21.032  -6.849  -6.867  1.00 -0.15      A    C  
ATOM   3163  CE1 PHE B 152     -23.099  -6.035  -5.175  1.00 -0.15      A    C  
ATOM   3164  CE2 PHE B 152     -22.058  -7.740  -6.542  1.00 -0.15      A    C  
ATOM   3165  CZ  PHE B 152     -23.095  -7.326  -5.703  1.00 -0.15      A    C  
ATOM   3166  N   THR B 153     -18.790  -2.025  -8.306  1.00 -0.46      A    N  
ATOM   3167  CA  THR B 153     -18.170  -0.692  -8.270  1.00  0.04      A    C  
ATOM   3168  C   THR B 153     -19.052   0.356  -8.925  1.00  0.62      A    C  
ATOM   3169  O   THR B 153     -19.102   1.485  -8.447  1.00 -0.50      A    O  
ATOM   3170  CB  THR B 153     -16.746  -0.750  -8.873  1.00  0.17      A    C  
ATOM   3171  CG2 THR B 153     -16.036   0.624  -8.839  1.00 -0.19      A    C  
ATOM   3172  OG1 THR B 153     -15.997  -1.682  -8.064  1.00 -0.55      A    O  
ATOM   3173  N   SER B 154     -19.793   0.012 -10.001  1.00 -0.46      A    N  
ATOM   3174  CA  SER B 154     -20.829   0.915 -10.525  1.00  0.04      A    C  
ATOM   3175  C   SER B 154     -21.984   1.117  -9.554  1.00  0.62      A    C  
ATOM   3176  O   SER B 154     -22.240   2.237  -9.122  1.00 -0.50      A    O  
ATOM   3177  CB  SER B 154     -21.422   0.396 -11.862  1.00  0.02      A    C  
ATOM   3178  OG  SER B 154     -22.618   1.143 -12.138  1.00 -0.55      A    O  
ATOM   3179  N   ILE B 155     -22.693   0.039  -9.146  1.00 -0.46      A    N  
ATOM   3180  CA  ILE B 155     -23.807   0.199  -8.198  1.00  0.04      A    C  
ATOM   3181  C   ILE B 155     -23.352   0.973  -6.974  1.00  0.62      A    C  
ATOM   3182  O   ILE B 155     -24.050   1.853  -6.486  1.00 -0.50      A    O  
ATOM   3183  CB  ILE B 155     -24.472  -1.157  -7.804  1.00 -0.01      A    C  
ATOM   3184  CG1 ILE B 155     -25.265  -1.757  -9.010  1.00 -0.05      A    C  
ATOM   3185  CG2 ILE B 155     -25.388  -0.972  -6.562  1.00 -0.09      A    C  
ATOM   3186  CD1 ILE B 155     -25.877  -3.158  -8.729  1.00 -0.09      A    C  
ATOM   3187  N   PHE B 156     -22.158   0.685  -6.427  1.00 -0.46      A    N  
ATOM   3188  CA  PHE B 156     -21.616   1.552  -5.383  1.00  0.04      A    C  
ATOM   3189  C   PHE B 156     -21.343   2.944  -5.941  1.00  0.62      A    C  
ATOM   3190  O   PHE B 156     -21.877   3.915  -5.424  1.00 -0.50      A    O  
ATOM   3191  CB  PHE B 156     -20.353   0.907  -4.748  1.00 -0.10      A    C  
ATOM   3192  CG  PHE B 156     -20.516  -0.530  -4.216  1.00 -0.10      A    C  
ATOM   3193  CD1 PHE B 156     -21.728  -1.023  -3.710  1.00 -0.15      A    C  
ATOM   3194  CD2 PHE B 156     -19.405  -1.382  -4.226  1.00 -0.15      A    C  
ATOM   3195  CE1 PHE B 156     -21.806  -2.305  -3.157  1.00 -0.15      A    C  
ATOM   3196  CE2 PHE B 156     -19.480  -2.666  -3.684  1.00 -0.15      A    C  
ATOM   3197  CZ  PHE B 156     -20.678  -3.130  -3.136  1.00 -0.15      A    C  
ATOM   3198  N   THR B 157     -20.547   3.130  -7.014  1.00 -0.46      A    N  
ATOM   3199  CA  THR B 157     -20.209   4.501  -7.448  1.00  0.04      A    C  
ATOM   3200  C   THR B 157     -21.437   5.351  -7.727  1.00  0.62      A    C  
ATOM   3201  O   THR B 157     -21.525   6.492  -7.285  1.00 -0.50      A    O  
ATOM   3202  CB  THR B 157     -19.260   4.618  -8.678  1.00  0.17      A    C  
ATOM   3203  CG2 THR B 157     -18.783   6.082  -8.859  1.00 -0.19      A    C  
ATOM   3204  OG1 THR B 157     -18.041   3.861  -8.532  1.00 -0.55      A    O  
ATOM   3205  N   LEU B 158     -22.455   4.839  -8.450  1.00 -0.46      A    N  
ATOM   3206  CA  LEU B 158     -23.675   5.648  -8.623  1.00  0.04      A    C  
ATOM   3207  C   LEU B 158     -24.309   5.995  -7.288  1.00  0.62      A    C  
ATOM   3208  O   LEU B 158     -24.981   7.014  -7.165  1.00 -0.50      A    O  
ATOM   3209  CB  LEU B 158     -24.679   4.985  -9.607  1.00 -0.06      A    C  
ATOM   3210  CG  LEU B 158     -25.450   3.758  -9.036  1.00 -0.01      A    C  
ATOM   3211  CD1 LEU B 158     -26.733   4.145  -8.243  1.00 -0.11      A    C  
ATOM   3212  CD2 LEU B 158     -25.845   2.817 -10.206  1.00 -0.11      A    C  
ATOM   3213  N   CYS B 159     -24.106   5.157  -6.243  1.00 -0.46      A    N  
ATOM   3214  CA  CYS B 159     -24.485   5.565  -4.891  1.00  0.04      A    C  
ATOM   3215  C   CYS B 159     -23.462   6.549  -4.347  1.00  0.62      A    C  
ATOM   3216  O   CYS B 159     -23.868   7.553  -3.780  1.00 -0.50      A    O  
ATOM   3217  CB  CYS B 159     -24.677   4.315  -3.996  1.00 -0.06      A    C  
ATOM   3218  SG  CYS B 159     -25.724   3.143  -4.925  1.00  0.83      A    S  
ATOM   3219 LPG1 CYS B 159     -26.377   3.331  -4.932  1.00 -0.48      A   LP  
ATOM   3220 LPG2 CYS B 159     -25.507   3.055  -5.564  1.00 -0.48      A   LP  
ATOM   3221  N   THR B 160     -22.139   6.331  -4.535  1.00 -0.46      A    N  
ATOM   3222  CA  THR B 160     -21.175   7.383  -4.186  1.00  0.04      A    C  
ATOM   3223  C   THR B 160     -21.668   8.712  -4.709  1.00  0.62      A    C  
ATOM   3224  O   THR B 160     -21.734   9.670  -3.956  1.00 -0.50      A    O  
ATOM   3225  CB  THR B 160     -19.716   7.268  -4.721  1.00  0.17      A    C  
ATOM   3226  CG2 THR B 160     -18.854   8.440  -4.172  1.00 -0.19      A    C  
ATOM   3227  OG1 THR B 160     -19.114   6.029  -4.305  1.00 -0.55      A    O  
ATOM   3228  N   MET B 161     -22.041   8.826  -6.002  1.00 -0.46      A    N  
ATOM   3229  CA  MET B 161     -22.556  10.121  -6.465  1.00  0.04      A    C  
ATOM   3230  C   MET B 161     -23.730  10.613  -5.621  1.00  0.62      A    C  
ATOM   3231  O   MET B 161     -23.770  11.765  -5.209  1.00 -0.50      A    O  
ATOM   3232  CB  MET B 161     -22.904  10.117  -7.979  1.00 -0.15      A    C  
ATOM   3233  CG  MET B 161     -21.628  10.082  -8.867  1.00 -0.05      A    C  
ATOM   3234  SD  MET B 161     -21.959  10.493 -10.616  1.00  0.74      A    S  
ATOM   3235  CE  MET B 161     -22.175  12.304 -10.547  1.00 -0.13      A    C  
ATOM   3236 LPD1 MET B 161     -21.436  10.323 -11.013  1.00 -0.38      A   LP  
ATOM   3237 LPD2 MET B 161     -22.523  10.187 -10.839  1.00 -0.38      A   LP  
ATOM   3238  N   SER B 162     -24.728   9.755  -5.320  1.00 -0.46      A    N  
ATOM   3239  CA  SER B 162     -25.778  10.196  -4.388  1.00  0.04      A    C  
ATOM   3240  C   SER B 162     -25.186  10.638  -3.060  1.00  0.62      A    C  
ATOM   3241  O   SER B 162     -25.518  11.697  -2.543  1.00 -0.50      A    O  
ATOM   3242  CB  SER B 162     -26.843   9.108  -4.110  1.00  0.02      A    C  
ATOM   3243  OG  SER B 162     -27.849   9.732  -3.289  1.00 -0.55      A    O  
ATOM   3244  N   VAL B 163     -24.256   9.841  -2.484  1.00 -0.46      A    N  
ATOM   3245  CA  VAL B 163     -23.560  10.284  -1.266  1.00  0.04      A    C  
ATOM   3246  C   VAL B 163     -22.903  11.637  -1.501  1.00  0.62      A    C  
ATOM   3247  O   VAL B 163     -23.221  12.580  -0.795  1.00 -0.50      A    O  
ATOM   3248  CB  VAL B 163     -22.530   9.239  -0.737  1.00 -0.01      A    C  
ATOM   3249  CG1 VAL B 163     -21.664   9.816   0.416  1.00 -0.09      A    C  
ATOM   3250  CG2 VAL B 163     -23.230   7.934  -0.262  1.00 -0.09      A    C  
ATOM   3251  N   ASP B 164     -22.000  11.784  -2.491  1.00 -0.46      A    N  
ATOM   3252  CA  ASP B 164     -21.409  13.096  -2.783  1.00  0.04      A    C  
ATOM   3253  C   ASP B 164     -22.468  14.193  -2.817  1.00  0.62      A    C  
ATOM   3254  O   ASP B 164     -22.370  15.194  -2.118  1.00 -0.50      A    O  
ATOM   3255  CB  ASP B 164     -20.665  12.959  -4.144  1.00 -0.40      A    C  
ATOM   3256  CG  ASP B 164     -20.083  14.251  -4.609  1.00  0.71      A    C  
ATOM   3257  OD1 ASP B 164     -19.165  14.808  -3.960  1.00 -0.72      A    O  
ATOM   3258  OD2 ASP B 164     -20.515  14.821  -5.650  1.00 -0.72      A    O1-
ATOM   3259  N   ARG B 165     -23.537  14.013  -3.624  1.00 -0.46      A    N  
ATOM   3260  CA  ARG B 165     -24.594  15.033  -3.676  1.00  0.04      A    C  
ATOM   3261  C   ARG B 165     -25.200  15.261  -2.295  1.00  0.62      A    C  
ATOM   3262  O   ARG B 165     -25.314  16.386  -1.823  1.00 -0.50      A    O  
ATOM   3263  CB  ARG B 165     -25.654  14.614  -4.739  1.00 -0.08      A    C  
ATOM   3264  CG  ARG B 165     -25.079  14.700  -6.186  1.00 -0.10      A    C  
ATOM   3265  CD  ARG B 165     -25.972  13.962  -7.226  1.00 -0.23      A    C  
ATOM   3266  NE  ARG B 165     -25.480  14.188  -8.601  1.00 -0.32      A    N  
ATOM   3267  CZ  ARG B 165     -25.998  13.654  -9.681  1.00  0.76      A    C  
ATOM   3268  NH1 ARG B 165     -27.009  12.836  -9.651  1.00 -0.62      A    N1+
ATOM   3269  NH2 ARG B 165     -25.497  13.937 -10.844  1.00 -0.62      A    N  
ATOM   3270  N   TYR B 166     -25.608  14.186  -1.587  1.00 -0.46      A    N  
ATOM   3271  CA  TYR B 166     -26.062  14.357  -0.199  1.00  0.04      A    C  
ATOM   3272  C   TYR B 166     -25.025  15.058   0.662  1.00  0.62      A    C  
ATOM   3273  O   TYR B 166     -25.389  15.971   1.392  1.00 -0.50      A    O  
ATOM   3274  CB  TYR B 166     -26.474  12.994   0.429  1.00 -0.10      A    C  
ATOM   3275  CG  TYR B 166     -26.387  12.998   1.964  1.00 -0.03      A    C  
ATOM   3276  CD1 TYR B 166     -27.521  13.190   2.759  1.00 -0.00      A    C  
ATOM   3277  CD2 TYR B 166     -25.149  12.803   2.587  1.00 -0.00      A    C  
ATOM   3278  CE1 TYR B 166     -27.380  13.333   4.144  1.00 -0.26      A    C  
ATOM   3279  CE2 TYR B 166     -25.003  12.988   3.965  1.00 -0.26      A    C  
ATOM   3280  CZ  TYR B 166     -26.119  13.306   4.740  1.00  0.46      A    C  
ATOM   3281  OH  TYR B 166     -26.002  13.609   6.087  1.00 -0.53      A    O  
ATOM   3282  N   ILE B 167     -23.732  14.673   0.622  1.00 -0.46      A    N  
ATOM   3283  CA  ILE B 167     -22.731  15.366   1.442  1.00  0.04      A    C  
ATOM   3284  C   ILE B 167     -22.681  16.816   1.008  1.00  0.62      A    C  
ATOM   3285  O   ILE B 167     -22.904  17.685   1.839  1.00 -0.50      A    O  
ATOM   3286  CB  ILE B 167     -21.307  14.723   1.411  1.00 -0.01      A    C  
ATOM   3287  CG1 ILE B 167     -21.338  13.288   2.021  1.00 -0.05      A    C  
ATOM   3288  CG2 ILE B 167     -20.283  15.608   2.180  1.00 -0.09      A    C  
ATOM   3289  CD1 ILE B 167     -19.965  12.568   2.015  1.00 -0.09      A    C  
ATOM   3290  N   ALA B 168     -22.421  17.098  -0.288  1.00 -0.46      A    N  
ATOM   3291  CA  ALA B 168     -22.376  18.491  -0.751  1.00  0.04      A    C  
ATOM   3292  C   ALA B 168     -23.508  19.319  -0.169  1.00  0.62      A    C  
ATOM   3293  O   ALA B 168     -23.296  20.384   0.389  1.00 -0.50      A    O  
ATOM   3294  CB  ALA B 168     -22.452  18.539  -2.303  1.00 -0.10      A    C  
ATOM   3295  N   VAL B 169     -24.754  18.816  -0.288  1.00 -0.46      A    N  
ATOM   3296  CA  VAL B 169     -25.902  19.550   0.269  1.00  0.04      A    C  
ATOM   3297  C   VAL B 169     -26.016  19.470   1.784  1.00  0.62      A    C  
ATOM   3298  O   VAL B 169     -26.442  20.414   2.438  1.00 -0.50      A    O  
ATOM   3299  CB  VAL B 169     -27.188  18.975  -0.392  1.00 -0.01      A    C  
ATOM   3300  CG1 VAL B 169     -28.470  19.445   0.341  1.00 -0.09      A    C  
ATOM   3301  CG2 VAL B 169     -27.252  19.361  -1.897  1.00 -0.09      A    C  
ATOM   3302  N   CYS B 170     -25.680  18.318   2.406  1.00 -0.46      A    N  
ATOM   3303  CA  CYS B 170     -25.821  18.189   3.860  1.00  0.04      A    C  
ATOM   3304  C   CYS B 170     -24.688  18.823   4.652  1.00  0.62      A    C  
ATOM   3305  O   CYS B 170     -24.981  19.523   5.617  1.00 -0.50      A    O  
ATOM   3306  CB  CYS B 170     -26.021  16.694   4.204  1.00 -0.06      A    C  
ATOM   3307  SG  CYS B 170     -27.409  16.120   3.168  1.00  0.83      A    S  
ATOM   3308 LPG1 CYS B 170     -27.318  16.276   2.514  1.00 -0.48      A   LP  
ATOM   3309 LPG2 CYS B 170     -27.511  15.452   3.229  1.00 -0.48      A   LP  
ATOM   3310  N   HIS B 171     -23.414  18.615   4.260  1.00 -0.46      A    N  
ATOM   3311  CA  HIS B 171     -22.274  19.056   5.075  1.00  0.04      A    C  
ATOM   3312  C   HIS B 171     -21.308  19.937   4.296  1.00  0.62      A    C  
ATOM   3313  O   HIS B 171     -20.182  19.517   4.072  1.00 -0.50      A    O  
ATOM   3314  CB  HIS B 171     -21.624  17.754   5.619  1.00 -0.10      A    C  
ATOM   3315  CG  HIS B 171     -22.694  16.838   6.162  1.00 -0.03      A    C  
ATOM   3316  CD2 HIS B 171     -23.014  15.616   5.693  1.00  0.20      A    C  
ATOM   3317  ND1 HIS B 171     -23.469  17.144   7.178  1.00 -0.15      A    N  
ATOM   3318  CE1 HIS B 171     -24.304  16.179   7.398  1.00  0.24      A    C  
ATOM   3319  NE2 HIS B 171     -24.104  15.261   6.563  1.00 -0.50      A    N  
ATOM   3320  N   PRO B 172     -21.666  21.176   3.870  1.00 -0.23      A    N  
ATOM   3321  CA  PRO B 172     -20.733  21.961   3.065  1.00  0.04      A    C  
ATOM   3322  C   PRO B 172     -19.376  22.117   3.718  1.00  0.53      A    C  
ATOM   3323  O   PRO B 172     -18.402  22.271   3.001  1.00 -0.50      A    O  
ATOM   3324  CB  PRO B 172     -21.533  23.278   2.889  1.00 -0.12      A    C  
ATOM   3325  CG  PRO B 172     -22.554  23.263   4.049  1.00 -0.12      A    C  
ATOM   3326  CD  PRO B 172     -22.962  21.776   4.157  1.00 -0.01      A    C  
ATOM   3327  N   VAL B 173     -19.238  22.050   5.060  1.00 -0.46      A    N  
ATOM   3328  CA  VAL B 173     -17.885  21.956   5.628  1.00  0.04      A    C  
ATOM   3329  C   VAL B 173     -17.243  20.634   5.233  1.00  0.62      A    C  
ATOM   3330  O   VAL B 173     -16.342  20.620   4.409  1.00 -0.50      A    O  
ATOM   3331  CB  VAL B 173     -17.858  22.184   7.171  1.00 -0.01      A    C  
ATOM   3332  CG1 VAL B 173     -16.443  21.909   7.754  1.00 -0.09      A    C  
ATOM   3333  CG2 VAL B 173     -18.299  23.633   7.518  1.00 -0.09      A    C  
ATOM   3334  N   LYS B 174     -17.672  19.466   5.770  1.00 -0.46      A    N  
ATOM   3335  CA  LYS B 174     -16.995  18.213   5.399  1.00  0.04      A    C  
ATOM   3336  C   LYS B 174     -17.115  17.825   3.937  1.00  0.62      A    C  
ATOM   3337  O   LYS B 174     -16.384  16.968   3.459  1.00 -0.50      A    O  
ATOM   3338  CB  LYS B 174     -17.234  17.054   6.408  1.00 -0.10      A    C  
ATOM   3339  CG  LYS B 174     -16.546  17.356   7.774  1.00 -0.16      A    C  
ATOM   3340  CD  LYS B 174     -16.357  16.070   8.631  1.00 -0.18      A    C  
ATOM   3341  CE  LYS B 174     -15.384  16.280   9.832  1.00 -0.04      A    C  
ATOM   3342  NZ  LYS B 174     -13.962  16.413   9.420  1.00 -0.14      A    N1+
ATOM   3343  N   ALA B 175     -17.984  18.479   3.142  1.00 -0.46      A    N  
ATOM   3344  CA  ALA B 175     -17.759  18.438   1.696  1.00  0.04      A    C  
ATOM   3345  C   ALA B 175     -16.293  18.707   1.384  1.00  0.62      A    C  
ATOM   3346  O   ALA B 175     -15.748  18.058   0.507  1.00 -0.50      A    O  
ATOM   3347  CB  ALA B 175     -18.647  19.479   0.974  1.00 -0.10      A    C  
ATOM   3348  N   LEU B 176     -15.611  19.628   2.102  1.00 -0.46      A    N  
ATOM   3349  CA  LEU B 176     -14.166  19.796   1.892  1.00  0.04      A    C  
ATOM   3350  C   LEU B 176     -13.436  18.495   2.201  1.00  0.62      A    C  
ATOM   3351  O   LEU B 176     -12.837  17.918   1.308  1.00 -0.50      A    O  
ATOM   3352  CB  LEU B 176     -13.587  20.994   2.703  1.00 -0.06      A    C  
ATOM   3353  CG  LEU B 176     -14.226  22.382   2.384  1.00 -0.01      A    C  
ATOM   3354  CD1 LEU B 176     -13.630  23.458   3.336  1.00 -0.11      A    C  
ATOM   3355  CD2 LEU B 176     -14.010  22.814   0.906  1.00 -0.11      A    C  
ATOM   3356  N   ASP B 177     -13.463  17.965   3.442  1.00 -0.46      A    N  
ATOM   3357  CA  ASP B 177     -12.884  16.642   3.691  1.00  0.04      A    C  
ATOM   3358  C   ASP B 177     -13.235  15.628   2.604  1.00  0.62      A    C  
ATOM   3359  O   ASP B 177     -12.373  14.891   2.149  1.00 -0.50      A    O  
ATOM   3360  CB  ASP B 177     -13.391  16.101   5.063  1.00 -0.40      A    C  
ATOM   3361  CG  ASP B 177     -13.334  17.084   6.185  1.00  0.71      A    C  
ATOM   3362  OD1 ASP B 177     -13.182  16.655   7.370  1.00 -0.72      A    O  
ATOM   3363  OD2 ASP B 177     -13.506  18.299   5.917  1.00 -0.72      A    O1-
ATOM   3364  N   PHE B 178     -14.512  15.536   2.176  1.00 -0.46      A    N  
ATOM   3365  CA  PHE B 178     -14.896  14.487   1.218  1.00  0.04      A    C  
ATOM   3366  C   PHE B 178     -14.598  14.778  -0.247  1.00  0.62      A    C  
ATOM   3367  O   PHE B 178     -13.969  13.984  -0.932  1.00 -0.50      A    O  
ATOM   3368  CB  PHE B 178     -16.413  14.224   1.402  1.00 -0.10      A    C  
ATOM   3369  CG  PHE B 178     -16.862  12.933   0.705  1.00 -0.10      A    C  
ATOM   3370  CD1 PHE B 178     -16.827  11.714   1.392  1.00 -0.15      A    C  
ATOM   3371  CD2 PHE B 178     -17.333  12.957  -0.612  1.00 -0.15      A    C  
ATOM   3372  CE1 PHE B 178     -17.381  10.564   0.820  1.00 -0.15      A    C  
ATOM   3373  CE2 PHE B 178     -17.912  11.817  -1.178  1.00 -0.15      A    C  
ATOM   3374  CZ  PHE B 178     -17.950  10.622  -0.456  1.00 -0.15      A    C  
ATOM   3375  N   ARG B 179     -15.048  15.919  -0.810  1.00 -0.46      A    N  
ATOM   3376  CA  ARG B 179     -15.034  16.084  -2.272  1.00  0.04      A    C  
ATOM   3377  C   ARG B 179     -13.649  16.385  -2.831  1.00  0.62      A    C  
ATOM   3378  O   ARG B 179     -13.487  17.381  -3.517  1.00 -0.50      A    O  
ATOM   3379  CB  ARG B 179     -16.059  17.167  -2.731  1.00 -0.08      A    C  
ATOM   3380  CG  ARG B 179     -17.486  17.004  -2.133  1.00 -0.10      A    C  
ATOM   3381  CD  ARG B 179     -18.508  17.950  -2.832  1.00 -0.23      A    C  
ATOM   3382  NE  ARG B 179     -19.077  17.326  -4.042  1.00 -0.32      A    N  
ATOM   3383  CZ  ARG B 179     -19.857  17.918  -4.911  1.00  0.76      A    C  
ATOM   3384  NH1 ARG B 179     -20.184  19.173  -4.807  1.00 -0.62      A    N1+
ATOM   3385  NH2 ARG B 179     -20.352  17.270  -5.923  1.00 -0.62      A    N  
ATOM   3386  N   THR B 180     -12.621  15.541  -2.575  1.00 -0.46      A    N  
ATOM   3387  CA  THR B 180     -11.243  15.836  -3.026  1.00  0.04      A    C  
ATOM   3388  C   THR B 180     -10.729  14.749  -3.944  1.00  0.62      A    C  
ATOM   3389  O   THR B 180     -11.114  13.612  -3.719  1.00 -0.50      A    O  
ATOM   3390  CB  THR B 180     -10.233  15.999  -1.849  1.00  0.17      A    C  
ATOM   3391  CG2 THR B 180     -10.944  16.568  -0.595  1.00 -0.19      A    C  
ATOM   3392  OG1 THR B 180      -9.588  14.748  -1.531  1.00 -0.55      A    O  
ATOM   3393  N   PRO B 181      -9.891  14.967  -4.993  1.00 -0.23      A    N  
ATOM   3394  CA  PRO B 181      -9.561  13.846  -5.867  1.00  0.04      A    C  
ATOM   3395  C   PRO B 181      -8.929  12.708  -5.090  1.00  0.53      A    C  
ATOM   3396  O   PRO B 181      -9.333  11.565  -5.241  1.00 -0.50      A    O  
ATOM   3397  CB  PRO B 181      -8.673  14.557  -6.923  1.00 -0.12      A    C  
ATOM   3398  CG  PRO B 181      -8.172  15.855  -6.244  1.00 -0.12      A    C  
ATOM   3399  CD  PRO B 181      -9.351  16.277  -5.335  1.00 -0.01      A    C  
ATOM   3400  N   ARG B 182      -7.946  12.980  -4.206  1.00 -0.46      A    N  
ATOM   3401  CA  ARG B 182      -7.435  11.917  -3.332  1.00  0.04      A    C  
ATOM   3402  C   ARG B 182      -8.569  11.204  -2.619  1.00  0.62      A    C  
ATOM   3403  O   ARG B 182      -8.660   9.984  -2.637  1.00 -0.50      A    O  
ATOM   3404  CB  ARG B 182      -6.494  12.538  -2.257  1.00 -0.08      A    C  
ATOM   3405  CG  ARG B 182      -6.050  11.533  -1.156  1.00 -0.10      A    C  
ATOM   3406  CD  ARG B 182      -5.251  12.265  -0.043  1.00 -0.23      A    C  
ATOM   3407  NE  ARG B 182      -4.930  11.342   1.061  1.00 -0.32      A    N  
ATOM   3408  CZ  ARG B 182      -5.741  11.025   2.044  1.00  0.76      A    C  
ATOM   3409  NH1 ARG B 182      -6.968  11.442   2.133  1.00 -0.62      A    N1+
ATOM   3410  NH2 ARG B 182      -5.318  10.243   2.995  1.00 -0.62      A    N  
ATOM   3411  N   ASN B 183      -9.459  11.956  -1.942  1.00 -0.46      A    N  
ATOM   3412  CA  ASN B 183     -10.472  11.292  -1.122  1.00  0.04      A    C  
ATOM   3413  C   ASN B 183     -11.475  10.593  -2.023  1.00  0.62      A    C  
ATOM   3414  O   ASN B 183     -11.792   9.433  -1.803  1.00 -0.50      A    O  
ATOM   3415  CB  ASN B 183     -11.022  12.305  -0.086  1.00 -0.09      A    C  
ATOM   3416  CG  ASN B 183      -9.889  12.853   0.754  1.00  0.68      A    C  
ATOM   3417  ND2 ASN B 183     -10.114  13.826   1.635  1.00 -0.87      A    N  
ATOM   3418  OD1 ASN B 183      -8.744  12.433   0.669  1.00 -0.47      A    O  
ATOM   3419  N   ALA B 184     -11.959  11.242  -3.101  1.00 -0.46      A    N  
ATOM   3420  CA  ALA B 184     -12.770  10.520  -4.087  1.00  0.04      A    C  
ATOM   3421  C   ALA B 184     -12.080   9.249  -4.553  1.00  0.62      A    C  
ATOM   3422  O   ALA B 184     -12.674   8.179  -4.566  1.00 -0.50      A    O  
ATOM   3423  CB  ALA B 184     -13.081  11.429  -5.305  1.00 -0.10      A    C  
ATOM   3424  N   LYS B 185     -10.784   9.324  -4.929  1.00 -0.46      A    N  
ATOM   3425  CA  LYS B 185     -10.066   8.090  -5.268  1.00  0.04      A    C  
ATOM   3426  C   LYS B 185     -10.074   7.128  -4.089  1.00  0.62      A    C  
ATOM   3427  O   LYS B 185     -10.445   5.975  -4.252  1.00 -0.50      A    O  
ATOM   3428  CB  LYS B 185      -8.621   8.386  -5.757  1.00 -0.10      A    C  
ATOM   3429  CG  LYS B 185      -8.619   9.098  -7.142  1.00 -0.16      A    C  
ATOM   3430  CD  LYS B 185      -7.187   9.566  -7.527  1.00 -0.18      A    C  
ATOM   3431  CE  LYS B 185      -7.188  10.295  -8.900  1.00 -0.04      A    C  
ATOM   3432  NZ  LYS B 185      -5.815  10.717  -9.283  1.00 -0.14      A    N1+
ATOM   3433  N   ILE B 186      -9.699   7.546  -2.861  1.00 -0.46      A    N  
ATOM   3434  CA  ILE B 186      -9.796   6.617  -1.719  1.00  0.04      A    C  
ATOM   3435  C   ILE B 186     -11.204   6.053  -1.594  1.00  0.62      A    C  
ATOM   3436  O   ILE B 186     -11.374   4.863  -1.346  1.00 -0.50      A    O  
ATOM   3437  CB  ILE B 186      -9.326   7.248  -0.373  1.00 -0.01      A    C  
ATOM   3438  CG1 ILE B 186      -7.789   7.519  -0.415  1.00 -0.05      A    C  
ATOM   3439  CG2 ILE B 186      -9.705   6.347   0.839  1.00 -0.09      A    C  
ATOM   3440  CD1 ILE B 186      -7.271   8.384   0.765  1.00 -0.09      A    C  
ATOM   3441  N   VAL B 187     -12.268   6.866  -1.752  1.00 -0.46      A    N  
ATOM   3442  CA  VAL B 187     -13.626   6.303  -1.755  1.00  0.04      A    C  
ATOM   3443  C   VAL B 187     -13.762   5.291  -2.881  1.00  0.62      A    C  
ATOM   3444  O   VAL B 187     -14.083   4.137  -2.628  1.00 -0.50      A    O  
ATOM   3445  CB  VAL B 187     -14.741   7.388  -1.844  1.00 -0.01      A    C  
ATOM   3446  CG1 VAL B 187     -16.137   6.734  -2.046  1.00 -0.09      A    C  
ATOM   3447  CG2 VAL B 187     -14.765   8.275  -0.566  1.00 -0.09      A    C  
ATOM   3448  N   ASN B 188     -13.501   5.657  -4.152  1.00 -0.46      A    N  
ATOM   3449  CA  ASN B 188     -13.592   4.644  -5.212  1.00  0.04      A    C  
ATOM   3450  C   ASN B 188     -12.746   3.418  -4.906  1.00  0.62      A    C  
ATOM   3451  O   ASN B 188     -13.218   2.295  -5.019  1.00 -0.50      A    O  
ATOM   3452  CB  ASN B 188     -13.173   5.237  -6.579  1.00 -0.09      A    C  
ATOM   3453  CG  ASN B 188     -14.139   6.290  -7.044  1.00  0.68      A    C  
ATOM   3454  ND2 ASN B 188     -13.806   7.020  -8.112  1.00 -0.87      A    N  
ATOM   3455  OD1 ASN B 188     -15.205   6.479  -6.488  1.00 -0.47      A    O  
ATOM   3456  N   VAL B 189     -11.477   3.589  -4.487  1.00 -0.46      A    N  
ATOM   3457  CA  VAL B 189     -10.694   2.420  -4.066  1.00  0.04      A    C  
ATOM   3458  C   VAL B 189     -11.447   1.685  -2.974  1.00  0.62      A    C  
ATOM   3459  O   VAL B 189     -11.576   0.472  -3.027  1.00 -0.50      A    O  
ATOM   3460  CB  VAL B 189      -9.260   2.788  -3.586  1.00 -0.01      A    C  
ATOM   3461  CG1 VAL B 189      -8.555   1.574  -2.918  1.00 -0.09      A    C  
ATOM   3462  CG2 VAL B 189      -8.391   3.308  -4.768  1.00 -0.09      A    C  
ATOM   3463  N   CYS B 190     -11.991   2.379  -1.949  1.00 -0.46      A    N  
ATOM   3464  CA  CYS B 190     -12.813   1.660  -0.968  1.00  0.04      A    C  
ATOM   3465  C   CYS B 190     -13.950   0.916  -1.650  1.00  0.62      A    C  
ATOM   3466  O   CYS B 190     -14.125  -0.266  -1.396  1.00 -0.50      A    O  
ATOM   3467  CB  CYS B 190     -13.355   2.592   0.142  1.00 -0.06      A    C  
ATOM   3468  SG  CYS B 190     -11.927   3.439   0.889  1.00  0.83      A    S  
ATOM   3469 LPG1 CYS B 190     -11.522   3.010   1.224  1.00 -0.48      A   LP  
ATOM   3470 LPG2 CYS B 190     -11.562   3.781   0.428  1.00 -0.48      A   LP  
ATOM   3471  N   ASN B 191     -14.731   1.561  -2.543  1.00 -0.46      A    N  
ATOM   3472  CA  ASN B 191     -15.722   0.789  -3.303  1.00  0.04      A    C  
ATOM   3473  C   ASN B 191     -15.066  -0.405  -3.980  1.00  0.62      A    C  
ATOM   3474  O   ASN B 191     -15.526  -1.522  -3.807  1.00 -0.50      A    O  
ATOM   3475  CB  ASN B 191     -16.472   1.647  -4.359  1.00 -0.09      A    C  
ATOM   3476  CG  ASN B 191     -17.443   2.619  -3.745  1.00  0.68      A    C  
ATOM   3477  ND2 ASN B 191     -18.265   3.302  -4.554  1.00 -0.87      A    N  
ATOM   3478  OD1 ASN B 191     -17.509   2.778  -2.542  1.00 -0.47      A    O  
ATOM   3479  N   TRP B 192     -13.976  -0.224  -4.753  1.00 -0.46      A    N  
ATOM   3480  CA  TRP B 192     -13.329  -1.393  -5.365  1.00  0.04      A    C  
ATOM   3481  C   TRP B 192     -12.921  -2.433  -4.329  1.00  0.62      A    C  
ATOM   3482  O   TRP B 192     -13.179  -3.616  -4.501  1.00 -0.50      A    O  
ATOM   3483  CB  TRP B 192     -12.124  -0.962  -6.238  1.00 -0.10      A    C  
ATOM   3484  CG  TRP B 192     -11.513  -2.161  -6.917  1.00 -0.14      A    C  
ATOM   3485  CD1 TRP B 192     -11.832  -2.672  -8.119  1.00  0.04      A    C  
ATOM   3486  CD2 TRP B 192     -10.407  -3.016  -6.355  1.00  0.15      A    C  
ATOM   3487  CE2 TRP B 192     -10.230  -3.963  -7.346  1.00  0.15      A    C  
ATOM   3488  CE3 TRP B 192      -9.643  -3.005  -5.191  1.00 -0.17      A    C  
ATOM   3489  NE1 TRP B 192     -11.084  -3.720  -8.358  1.00 -0.35      A    N  
ATOM   3490  CZ2 TRP B 192      -9.284  -4.980  -7.226  1.00 -0.17      A    C  
ATOM   3491  CZ3 TRP B 192      -8.666  -4.002  -5.069  1.00 -0.07      A    C  
ATOM   3492  CH2 TRP B 192      -8.497  -4.978  -6.066  1.00 -0.08      A    C  
ATOM   3493  N   ILE B 193     -12.293  -2.032  -3.203  1.00 -0.46      A    N  
ATOM   3494  CA  ILE B 193     -12.007  -3.009  -2.142  1.00  0.04      A    C  
ATOM   3495  C   ILE B 193     -13.304  -3.653  -1.687  1.00  0.62      A    C  
ATOM   3496  O   ILE B 193     -13.388  -4.869  -1.606  1.00 -0.50      A    O  
ATOM   3497  CB  ILE B 193     -11.239  -2.408  -0.922  1.00 -0.01      A    C  
ATOM   3498  CG1 ILE B 193      -9.808  -1.949  -1.348  1.00 -0.05      A    C  
ATOM   3499  CG2 ILE B 193     -11.171  -3.433   0.248  1.00 -0.09      A    C  
ATOM   3500  CD1 ILE B 193      -9.021  -1.197  -0.241  1.00 -0.09      A    C  
ATOM   3501  N   LEU B 194     -14.373  -2.889  -1.383  1.00 -0.46      A    N  
ATOM   3502  CA  LEU B 194     -15.635  -3.561  -1.053  1.00  0.04      A    C  
ATOM   3503  C   LEU B 194     -15.996  -4.516  -2.179  1.00  0.62      A    C  
ATOM   3504  O   LEU B 194     -16.189  -5.699  -1.944  1.00 -0.50      A    O  
ATOM   3505  CB  LEU B 194     -16.777  -2.550  -0.762  1.00 -0.06      A    C  
ATOM   3506  CG  LEU B 194     -18.153  -3.216  -0.456  1.00 -0.01      A    C  
ATOM   3507  CD1 LEU B 194     -18.110  -4.140   0.792  1.00 -0.11      A    C  
ATOM   3508  CD2 LEU B 194     -19.231  -2.112  -0.261  1.00 -0.11      A    C  
ATOM   3509  N   SER B 195     -16.062  -4.056  -3.444  1.00 -0.46      A    N  
ATOM   3510  CA  SER B 195     -16.315  -4.987  -4.549  1.00  0.04      A    C  
ATOM   3511  C   SER B 195     -15.425  -6.219  -4.464  1.00  0.62      A    C  
ATOM   3512  O   SER B 195     -15.933  -7.327  -4.575  1.00 -0.50      A    O  
ATOM   3513  CB  SER B 195     -16.117  -4.271  -5.909  1.00  0.02      A    C  
ATOM   3514  OG  SER B 195     -16.893  -3.057  -5.953  1.00 -0.55      A    O  
ATOM   3515  N   SER B 196     -14.095  -6.088  -4.248  1.00 -0.46      A    N  
ATOM   3516  CA  SER B 196     -13.261  -7.288  -4.058  1.00  0.04      A    C  
ATOM   3517  C   SER B 196     -13.887  -8.288  -3.106  1.00  0.62      A    C  
ATOM   3518  O   SER B 196     -13.785  -9.479  -3.368  1.00 -0.50      A    O  
ATOM   3519  CB  SER B 196     -11.841  -6.980  -3.502  1.00  0.02      A    C  
ATOM   3520  OG  SER B 196     -11.059  -6.238  -4.466  1.00 -0.55      A    O  
ATOM   3521  N   ALA B 197     -14.535  -7.838  -2.006  1.00 -0.46      A    N  
ATOM   3522  CA  ALA B 197     -15.191  -8.790  -1.097  1.00  0.04      A    C  
ATOM   3523  C   ALA B 197     -16.125  -9.732  -1.837  1.00  0.62      A    C  
ATOM   3524  O   ALA B 197     -16.292 -10.863  -1.412  1.00 -0.50      A    O  
ATOM   3525  CB  ALA B 197     -15.986  -8.062   0.018  1.00 -0.10      A    C  
ATOM   3526  N   ILE B 198     -16.739  -9.296  -2.958  1.00 -0.46      A    N  
ATOM   3527  CA  ILE B 198     -17.431 -10.231  -3.858  1.00  0.04      A    C  
ATOM   3528  C   ILE B 198     -16.495 -10.628  -4.993  1.00  0.62      A    C  
ATOM   3529  O   ILE B 198     -16.269 -11.809  -5.226  1.00 -0.50      A    O  
ATOM   3530  CB  ILE B 198     -18.763  -9.583  -4.347  1.00 -0.01      A    C  
ATOM   3531  CG1 ILE B 198     -19.665  -9.276  -3.111  1.00 -0.05      A    C  
ATOM   3532  CG2 ILE B 198     -19.467 -10.514  -5.373  1.00 -0.09      A    C  
ATOM   3533  CD1 ILE B 198     -20.964  -8.495  -3.445  1.00 -0.09      A    C  
ATOM   3534  N   GLY B 199     -15.912  -9.640  -5.709  1.00 -0.46      A    N  
ATOM   3535  CA  GLY B 199     -14.963  -9.921  -6.790  1.00  0.04      A    C  
ATOM   3536  C   GLY B 199     -14.042 -11.101  -6.554  1.00  0.62      A    C  
ATOM   3537  O   GLY B 199     -13.984 -12.007  -7.373  1.00 -0.50      A    O  
ATOM   3538  N   LEU B 200     -13.276 -11.142  -5.440  1.00 -0.46      A    N  
ATOM   3539  CA  LEU B 200     -12.309 -12.234  -5.278  1.00  0.04      A    C  
ATOM   3540  C   LEU B 200     -12.984 -13.552  -4.909  1.00  0.62      A    C  
ATOM   3541  O   LEU B 200     -12.776 -14.520  -5.633  1.00 -0.50      A    O  
ATOM   3542  CB  LEU B 200     -11.050 -11.803  -4.470  1.00 -0.06      A    C  
ATOM   3543  CG  LEU B 200     -10.351 -10.523  -5.030  1.00 -0.01      A    C  
ATOM   3544  CD1 LEU B 200      -9.194 -10.098  -4.084  1.00 -0.11      A    C  
ATOM   3545  CD2 LEU B 200      -9.795 -10.706  -6.472  1.00 -0.11      A    C  
ATOM   3546  N   PRO B 201     -13.833 -13.712  -3.857  1.00 -0.23      A    N  
ATOM   3547  CA  PRO B 201     -14.591 -14.952  -3.741  1.00  0.04      A    C  
ATOM   3548  C   PRO B 201     -15.257 -15.382  -5.029  1.00  0.53      A    C  
ATOM   3549  O   PRO B 201     -15.204 -16.569  -5.325  1.00 -0.50      A    O  
ATOM   3550  CB  PRO B 201     -15.597 -14.565  -2.633  1.00 -0.12      A    C  
ATOM   3551  CG  PRO B 201     -14.759 -13.592  -1.777  1.00 -0.12      A    C  
ATOM   3552  CD  PRO B 201     -14.081 -12.694  -2.842  1.00 -0.01      A    C  
ATOM   3553  N   VAL B 202     -15.883 -14.486  -5.830  1.00 -0.46      A    N  
ATOM   3554  CA  VAL B 202     -16.384 -14.957  -7.132  1.00  0.04      A    C  
ATOM   3555  C   VAL B 202     -15.224 -15.298  -8.050  1.00  0.62      A    C  
ATOM   3556  O   VAL B 202     -15.266 -16.353  -8.658  1.00 -0.50      A    O  
ATOM   3557  CB  VAL B 202     -17.455 -14.097  -7.867  1.00 -0.01      A    C  
ATOM   3558  CG1 VAL B 202     -18.663 -13.800  -6.937  1.00 -0.09      A    C  
ATOM   3559  CG2 VAL B 202     -16.856 -12.795  -8.447  1.00 -0.09      A    C  
ATOM   3560  N   MET B 203     -14.142 -14.507  -8.202  1.00 -0.46      A    N  
ATOM   3561  CA  MET B 203     -13.033 -14.979  -9.047  1.00  0.04      A    C  
ATOM   3562  C   MET B 203     -12.595 -16.374  -8.613  1.00  0.62      A    C  
ATOM   3563  O   MET B 203     -12.453 -17.286  -9.422  1.00 -0.50      A    O  
ATOM   3564  CB  MET B 203     -11.834 -13.990  -8.990  1.00 -0.15      A    C  
ATOM   3565  CG  MET B 203     -10.754 -14.311 -10.057  1.00 -0.05      A    C  
ATOM   3566  SD  MET B 203      -9.353 -13.153  -9.863  1.00  0.74      A    S  
ATOM   3567  CE  MET B 203      -8.374 -13.609 -11.328  1.00 -0.13      A    C  
ATOM   3568 LPD1 MET B 203      -9.556 -12.506  -9.887  1.00 -0.38      A   LP  
ATOM   3569 LPD2 MET B 203      -9.012 -13.264  -9.287  1.00 -0.38      A   LP  
ATOM   3570  N   PHE B 204     -12.380 -16.590  -7.298  1.00 -0.46      A    N  
ATOM   3571  CA  PHE B 204     -12.051 -17.944  -6.843  1.00  0.04      A    C  
ATOM   3572  C   PHE B 204     -13.172 -18.918  -7.180  1.00  0.62      A    C  
ATOM   3573  O   PHE B 204     -12.918 -19.910  -7.852  1.00 -0.50      A    O  
ATOM   3574  CB  PHE B 204     -11.718 -17.982  -5.326  1.00 -0.10      A    C  
ATOM   3575  CG  PHE B 204     -10.434 -17.200  -5.000  1.00 -0.10      A    C  
ATOM   3576  CD1 PHE B 204      -9.204 -17.634  -5.508  1.00 -0.15      A    C  
ATOM   3577  CD2 PHE B 204     -10.468 -16.063  -4.184  1.00 -0.15      A    C  
ATOM   3578  CE1 PHE B 204      -8.034 -16.912  -5.252  1.00 -0.15      A    C  
ATOM   3579  CE2 PHE B 204      -9.291 -15.369  -3.884  1.00 -0.15      A    C  
ATOM   3580  CZ  PHE B 204      -8.077 -15.776  -4.440  1.00 -0.15      A    C  
ATOM   3581  N   MET B 205     -14.425 -18.667  -6.757  1.00 -0.46      A    N  
ATOM   3582  CA  MET B 205     -15.500 -19.650  -6.979  1.00  0.04      A    C  
ATOM   3583  C   MET B 205     -15.973 -19.798  -8.420  1.00  0.62      A    C  
ATOM   3584  O   MET B 205     -16.348 -20.886  -8.831  1.00 -0.50      A    O  
ATOM   3585  CB  MET B 205     -16.714 -19.243  -6.104  1.00 -0.15      A    C  
ATOM   3586  CG  MET B 205     -16.410 -19.324  -4.583  1.00 -0.05      A    C  
ATOM   3587  SD  MET B 205     -17.474 -18.167  -3.662  1.00  0.74      A    S  
ATOM   3588  CE  MET B 205     -19.142 -18.788  -4.037  1.00 -0.13      A    C  
ATOM   3589 LPD1 MET B 205     -17.346 -18.192  -2.996  1.00 -0.38      A   LP  
ATOM   3590 LPD2 MET B 205     -17.394 -17.530  -3.883  1.00 -0.38      A   LP  
ATOM   3591  N   ALA B 206     -16.006 -18.719  -9.225  1.00 -0.46      A    N  
ATOM   3592  CA  ALA B 206     -16.513 -18.795 -10.602  1.00  0.04      A    C  
ATOM   3593  C   ALA B 206     -15.924 -19.945 -11.404  1.00  0.62      A    C  
ATOM   3594  O   ALA B 206     -14.728 -20.166 -11.278  1.00 -0.50      A    O  
ATOM   3595  CB  ALA B 206     -16.283 -17.438 -11.317  1.00 -0.10      A    C  
ATOM   3596  N   THR B 207     -16.687 -20.695 -12.233  1.00 -0.46      A    N  
ATOM   3597  CA  THR B 207     -16.086 -21.818 -12.975  1.00  0.04      A    C  
ATOM   3598  C   THR B 207     -16.902 -22.268 -14.177  1.00  0.62      A    C  
ATOM   3599  O   THR B 207     -17.527 -21.405 -14.777  1.00 -0.50      A    O  
ATOM   3600  CB  THR B 207     -15.830 -23.013 -12.017  1.00  0.17      A    C  
ATOM   3601  CG2 THR B 207     -17.155 -23.558 -11.418  1.00 -0.19      A    C  
ATOM   3602  OG1 THR B 207     -15.180 -24.051 -12.782  1.00 -0.55      A    O  
ATOM   3603  N   THR B 208     -16.937 -23.558 -14.577  1.00 -0.46      A    N  
ATOM   3604  CA  THR B 208     -17.771 -24.013 -15.700  1.00  0.04      A    C  
ATOM   3605  C   THR B 208     -18.368 -25.385 -15.446  1.00  0.62      A    C  
ATOM   3606  O   THR B 208     -17.741 -26.154 -14.734  1.00 -0.50      A    O  
ATOM   3607  CB  THR B 208     -16.987 -24.062 -17.045  1.00  0.17      A    C  
ATOM   3608  CG2 THR B 208     -16.778 -22.647 -17.634  1.00 -0.19      A    C  
ATOM   3609  OG1 THR B 208     -15.674 -24.625 -16.828  1.00 -0.55      A    O  
ATOM   3610  N   LYS B 209     -19.563 -25.737 -15.983  1.00 -0.46      A    N  
ATOM   3611  CA  LYS B 209     -20.120 -27.079 -15.720  1.00  0.04      A    C  
ATOM   3612  C   LYS B 209     -21.257 -27.494 -16.641  1.00  0.62      A    C  
ATOM   3613  O   LYS B 209     -21.812 -26.635 -17.308  1.00 -0.50      A    O  
ATOM   3614  CB  LYS B 209     -20.621 -27.191 -14.250  1.00 -0.10      A    C  
ATOM   3615  CG  LYS B 209     -21.979 -26.459 -14.055  1.00 -0.16      A    C  
ATOM   3616  CD  LYS B 209     -22.411 -26.357 -12.564  1.00 -0.18      A    C  
ATOM   3617  CE  LYS B 209     -22.647 -27.734 -11.884  1.00 -0.04      A    C  
ATOM   3618  NZ  LYS B 209     -23.214 -27.549 -10.522  1.00 -0.14      A    N1+
ATOM   3619  N   TYR B 210     -21.644 -28.789 -16.685  1.00 -0.46      A    N  
ATOM   3620  CA  TYR B 210     -22.708 -29.227 -17.602  1.00  0.04      A    C  
ATOM   3621  C   TYR B 210     -24.153 -28.953 -17.173  1.00  0.62      A    C  
ATOM   3622  O   TYR B 210     -24.440 -28.935 -15.986  1.00 -0.50      A    O  
ATOM   3623  CB  TYR B 210     -22.542 -30.740 -17.923  1.00 -0.10      A    C  
ATOM   3624  CG  TYR B 210     -21.227 -30.976 -18.687  1.00 -0.03      A    C  
ATOM   3625  CD1 TYR B 210     -21.194 -30.790 -20.073  1.00 -0.00      A    C  
ATOM   3626  CD2 TYR B 210     -20.059 -31.374 -18.026  1.00 -0.00      A    C  
ATOM   3627  CE1 TYR B 210     -20.010 -30.978 -20.792  1.00 -0.26      A    C  
ATOM   3628  CE2 TYR B 210     -18.866 -31.528 -18.740  1.00 -0.26      A    C  
ATOM   3629  CZ  TYR B 210     -18.834 -31.323 -20.119  1.00  0.46      A    C  
ATOM   3630  OH  TYR B 210     -17.626 -31.467 -20.797  1.00 -0.53      A    O  
ATOM   3631  N   ARG B 211     -25.094 -28.768 -18.132  1.00 -0.46      A    N  
ATOM   3632  CA  ARG B 211     -26.539 -28.690 -17.833  1.00  0.04      A    C  
ATOM   3633  C   ARG B 211     -27.318 -29.110 -19.074  1.00  0.62      A    C  
ATOM   3634  O   ARG B 211     -27.067 -28.531 -20.117  1.00 -0.50      A    O  
ATOM   3635  CB  ARG B 211     -26.941 -27.243 -17.421  1.00 -0.08      A    C  
ATOM   3636  CG  ARG B 211     -28.462 -26.887 -17.546  1.00 -0.10      A    C  
ATOM   3637  CD  ARG B 211     -29.386 -27.521 -16.459  1.00 -0.23      A    C  
ATOM   3638  NE  ARG B 211     -30.825 -27.284 -16.745  1.00 -0.32      A    N  
ATOM   3639  CZ  ARG B 211     -31.828 -27.467 -15.918  1.00  0.76      A    C  
ATOM   3640  NH1 ARG B 211     -31.645 -27.915 -14.711  1.00 -0.62      A    N1+
ATOM   3641  NH2 ARG B 211     -33.058 -27.215 -16.262  1.00 -0.62      A    N  
ATOM   3642  N   GLN B 212     -28.250 -30.093 -19.049  1.00 -0.46      A    N  
ATOM   3643  CA  GLN B 212     -28.930 -30.470 -20.302  1.00  0.04      A    C  
ATOM   3644  C   GLN B 212     -27.928 -30.638 -21.436  1.00  0.62      A    C  
ATOM   3645  O   GLN B 212     -28.015 -29.992 -22.469  1.00 -0.50      A    O  
ATOM   3646  CB  GLN B 212     -30.044 -29.428 -20.620  1.00 -0.10      A    C  
ATOM   3647  CG  GLN B 212     -31.190 -29.483 -19.572  1.00 -0.10      A    C  
ATOM   3648  CD  GLN B 212     -32.160 -28.331 -19.646  1.00  0.68      A    C  
ATOM   3649  NE2 GLN B 212     -32.944 -28.158 -20.711  1.00 -0.87      A    N  
ATOM   3650  OE1 GLN B 212     -32.222 -27.556 -18.708  1.00 -0.47      A    O  
ATOM   3651  N   GLY B 213     -26.900 -31.499 -21.266  1.00 -0.46      A    N  
ATOM   3652  CA  GLY B 213     -25.875 -31.632 -22.315  1.00  0.04      A    C  
ATOM   3653  C   GLY B 213     -24.964 -30.425 -22.473  1.00  0.62      A    C  
ATOM   3654  O   GLY B 213     -23.756 -30.590 -22.468  1.00 -0.50      A    O  
ATOM   3655  N   SER B 214     -25.496 -29.195 -22.637  1.00 -0.46      A    N  
ATOM   3656  CA  SER B 214     -24.622 -28.019 -22.769  1.00  0.04      A    C  
ATOM   3657  C   SER B 214     -23.910 -27.559 -21.501  1.00  0.62      A    C  
ATOM   3658  O   SER B 214     -24.016 -28.215 -20.474  1.00 -0.50      A    O  
ATOM   3659  CB  SER B 214     -25.407 -26.858 -23.420  1.00  0.02      A    C  
ATOM   3660  OG  SER B 214     -24.477 -25.769 -23.544  1.00 -0.55      A    O  
ATOM   3661  N   ILE B 215     -23.152 -26.434 -21.561  1.00 -0.46      A    N  
ATOM   3662  CA  ILE B 215     -22.206 -26.039 -20.500  1.00  0.04      A    C  
ATOM   3663  C   ILE B 215     -22.447 -24.662 -19.897  1.00  0.62      A    C  
ATOM   3664  O   ILE B 215     -22.449 -23.702 -20.656  1.00 -0.50      A    O  
ATOM   3665  CB  ILE B 215     -20.742 -26.091 -21.040  1.00 -0.01      A    C  
ATOM   3666  CG1 ILE B 215     -20.457 -27.490 -21.665  1.00 -0.05      A    C  
ATOM   3667  CG2 ILE B 215     -19.717 -25.747 -19.918  1.00 -0.09      A    C  
ATOM   3668  CD1 ILE B 215     -19.035 -27.639 -22.272  1.00 -0.09      A    C  
ATOM   3669  N   ASP B 216     -22.608 -24.522 -18.558  1.00 -0.46      A    N  
ATOM   3670  CA  ASP B 216     -22.772 -23.202 -17.937  1.00  0.04      A    C  
ATOM   3671  C   ASP B 216     -21.477 -22.574 -17.424  1.00  0.62      A    C  
ATOM   3672  O   ASP B 216     -20.482 -23.274 -17.299  1.00 -0.50      A    O  
ATOM   3673  CB  ASP B 216     -23.730 -23.380 -16.721  1.00 -0.40      A    C  
ATOM   3674  CG  ASP B 216     -24.105 -22.058 -16.122  1.00  0.71      A    C  
ATOM   3675  OD1 ASP B 216     -23.985 -20.996 -16.800  1.00 -0.72      A    O  
ATOM   3676  OD2 ASP B 216     -24.457 -22.001 -14.924  1.00 -0.72      A    O1-
ATOM   3677  N   CYS B 217     -21.497 -21.264 -17.070  1.00 -0.46      A    N  
ATOM   3678  CA  CYS B 217     -20.366 -20.609 -16.392  1.00  0.04      A    C  
ATOM   3679  C   CYS B 217     -20.601 -20.265 -14.927  1.00  0.62      A    C  
ATOM   3680  O   CYS B 217     -19.998 -19.292 -14.500  1.00 -0.50      A    O  
ATOM   3681  CB  CYS B 217     -19.922 -19.431 -17.309  1.00 -0.10      A    C  
ATOM   3682  SG  CYS B 217     -18.997 -18.042 -16.569  1.00  0.82      A    S  
ATOM   3683 LPG1 CYS B 217     -18.749 -17.634 -17.052  1.00 -0.40      A   LP  
ATOM   3684 LPG2 CYS B 217     -19.394 -17.682 -16.152  1.00 -0.40      A   LP  
ATOM   3685  N   THR B 218     -21.416 -21.017 -14.159  1.00 -0.46      A    N  
ATOM   3686  CA  THR B 218     -21.629 -20.717 -12.726  1.00  0.04      A    C  
ATOM   3687  C   THR B 218     -20.441 -20.850 -11.787  1.00  0.62      A    C  
ATOM   3688  O   THR B 218     -19.306 -20.891 -12.243  1.00 -0.50      A    O  
ATOM   3689  CB  THR B 218     -22.832 -21.515 -12.147  1.00  0.17      A    C  
ATOM   3690  CG2 THR B 218     -22.534 -23.027 -12.012  1.00 -0.19      A    C  
ATOM   3691  OG1 THR B 218     -23.133 -21.010 -10.831  1.00 -0.55      A    O  
ATOM   3692  N   LEU B 219     -20.670 -20.887 -10.450  1.00 -0.46      A    N  
ATOM   3693  CA  LEU B 219     -19.592 -20.881  -9.457  1.00  0.04      A    C  
ATOM   3694  C   LEU B 219     -19.475 -22.171  -8.651  1.00  0.62      A    C  
ATOM   3695  O   LEU B 219     -20.422 -22.939  -8.595  1.00 -0.50      A    O  
ATOM   3696  CB  LEU B 219     -19.733 -19.661  -8.484  1.00 -0.06      A    C  
ATOM   3697  CG  LEU B 219     -20.637 -18.465  -8.929  1.00 -0.01      A    C  
ATOM   3698  CD1 LEU B 219     -20.753 -17.445  -7.761  1.00 -0.11      A    C  
ATOM   3699  CD2 LEU B 219     -20.113 -17.711 -10.181  1.00 -0.11      A    C  
ATOM   3700  N   THR B 220     -18.324 -22.437  -7.991  1.00 -0.46      A    N  
ATOM   3701  CA  THR B 220     -18.278 -23.484  -6.956  1.00  0.04      A    C  
ATOM   3702  C   THR B 220     -18.799 -22.935  -5.641  1.00  0.62      A    C  
ATOM   3703  O   THR B 220     -18.899 -21.727  -5.502  1.00 -0.50      A    O  
ATOM   3704  CB  THR B 220     -16.843 -23.996  -6.645  1.00  0.17      A    C  
ATOM   3705  CG2 THR B 220     -16.104 -24.464  -7.923  1.00 -0.19      A    C  
ATOM   3706  OG1 THR B 220     -16.112 -22.921  -6.037  1.00 -0.55      A    O  
ATOM   3707  N   PHE B 221     -19.139 -23.780  -4.639  1.00 -0.46      A    N  
ATOM   3708  CA  PHE B 221     -19.659 -23.251  -3.372  1.00  0.04      A    C  
ATOM   3709  C   PHE B 221     -19.228 -24.038  -2.143  1.00  0.62      A    C  
ATOM   3710  O   PHE B 221     -19.355 -25.255  -2.151  1.00 -0.50      A    O  
ATOM   3711  CB  PHE B 221     -21.208 -23.240  -3.461  1.00 -0.10      A    C  
ATOM   3712  CG  PHE B 221     -21.704 -22.214  -4.488  1.00 -0.10      A    C  
ATOM   3713  CD1 PHE B 221     -21.929 -20.888  -4.099  1.00 -0.15      A    C  
ATOM   3714  CD2 PHE B 221     -21.944 -22.589  -5.813  1.00 -0.15      A    C  
ATOM   3715  CE1 PHE B 221     -22.404 -19.954  -5.024  1.00 -0.15      A    C  
ATOM   3716  CE2 PHE B 221     -22.467 -21.669  -6.726  1.00 -0.15      A    C  
ATOM   3717  CZ  PHE B 221     -22.710 -20.352  -6.329  1.00 -0.15      A    C  
ATOM   3718  N   SER B 222     -18.744 -23.380  -1.062  1.00 -0.46      A    N  
ATOM   3719  CA  SER B 222     -18.579 -24.093   0.210  1.00  0.04      A    C  
ATOM   3720  C   SER B 222     -19.851 -24.844   0.560  1.00  0.62      A    C  
ATOM   3721  O   SER B 222     -20.864 -24.603  -0.077  1.00 -0.50      A    O  
ATOM   3722  CB  SER B 222     -18.194 -23.092   1.333  1.00  0.02      A    C  
ATOM   3723  OG  SER B 222     -17.054 -22.337   0.875  1.00 -0.55      A    O  
ATOM   3724  N   HIS B 223     -19.856 -25.777   1.535  1.00 -0.46      A    N  
ATOM   3725  CA  HIS B 223     -21.005 -26.685   1.687  1.00  0.04      A    C  
ATOM   3726  C   HIS B 223     -21.859 -26.417   2.924  1.00  0.62      A    C  
ATOM   3727  O   HIS B 223     -21.309 -25.861   3.866  1.00 -0.50      A    O  
ATOM   3728  CB  HIS B 223     -20.405 -28.116   1.603  1.00 -0.10      A    C  
ATOM   3729  CG  HIS B 223     -19.322 -28.203   0.547  1.00 -0.03      A    C  
ATOM   3730  CD2 HIS B 223     -18.170 -28.892   0.688  1.00  0.20      A    C  
ATOM   3731  ND1 HIS B 223     -19.346 -27.621  -0.636  1.00 -0.15      A    N  
ATOM   3732  CE1 HIS B 223     -18.258 -27.893  -1.282  1.00  0.24      A    C  
ATOM   3733  NE2 HIS B 223     -17.531 -28.627  -0.572  1.00 -0.50      A    N  
ATOM   3734  N   PRO B 224     -23.182 -26.731   3.000  1.00 -0.23      A    N  
ATOM   3735  CA  PRO B 224     -23.926 -27.312   1.885  1.00  0.04      A    C  
ATOM   3736  C   PRO B 224     -24.239 -26.254   0.835  1.00  0.53      A    C  
ATOM   3737  O   PRO B 224     -24.742 -25.192   1.170  1.00 -0.50      A    O  
ATOM   3738  CB  PRO B 224     -25.176 -27.812   2.650  1.00 -0.12      A    C  
ATOM   3739  CG  PRO B 224     -25.376 -26.762   3.767  1.00 -0.12      A    C  
ATOM   3740  CD  PRO B 224     -23.927 -26.447   4.220  1.00 -0.01      A    C  
ATOM   3741  N   THR B 225     -23.922 -26.511  -0.456  1.00 -0.46      A    N  
ATOM   3742  CA  THR B 225     -23.988 -25.451  -1.479  1.00  0.04      A    C  
ATOM   3743  C   THR B 225     -25.144 -24.493  -1.284  1.00  0.62      A    C  
ATOM   3744  O   THR B 225     -24.930 -23.302  -1.111  1.00 -0.50      A    O  
ATOM   3745  CB  THR B 225     -24.179 -25.974  -2.931  1.00  0.17      A    C  
ATOM   3746  CG2 THR B 225     -23.055 -26.938  -3.397  1.00 -0.19      A    C  
ATOM   3747  OG1 THR B 225     -25.437 -26.672  -2.957  1.00 -0.55      A    O  
ATOM   3748  N   TRP B 226     -26.391 -25.008  -1.314  1.00 -0.46      A    N  
ATOM   3749  CA  TRP B 226     -27.564 -24.147  -1.143  1.00  0.04      A    C  
ATOM   3750  C   TRP B 226     -27.371 -23.065  -0.095  1.00  0.62      A    C  
ATOM   3751  O   TRP B 226     -27.772 -21.934  -0.341  1.00 -0.50      A    O  
ATOM   3752  CB  TRP B 226     -28.835 -24.976  -0.813  1.00 -0.10      A    C  
ATOM   3753  CG  TRP B 226     -28.802 -25.519   0.591  1.00 -0.14      A    C  
ATOM   3754  CD1 TRP B 226     -28.444 -26.754   0.982  1.00  0.04      A    C  
ATOM   3755  CD2 TRP B 226     -29.183 -24.755   1.835  1.00  0.15      A    C  
ATOM   3756  CE2 TRP B 226     -28.946 -25.679   2.834  1.00  0.15      A    C  
ATOM   3757  CE3 TRP B 226     -29.666 -23.476   2.107  1.00 -0.17      A    C  
ATOM   3758  NE1 TRP B 226     -28.538 -26.840   2.286  1.00 -0.35      A    N  
ATOM   3759  CZ2 TRP B 226     -29.126 -25.369   4.180  1.00 -0.17      A    C  
ATOM   3760  CZ3 TRP B 226     -29.849 -23.147   3.456  1.00 -0.07      A    C  
ATOM   3761  CH2 TRP B 226     -29.579 -24.075   4.475  1.00 -0.08      A    C  
ATOM   3762  N   TYR B 227     -26.771 -23.358   1.081  1.00 -0.46      A    N  
ATOM   3763  CA  TYR B 227     -26.603 -22.303   2.088  1.00  0.04      A    C  
ATOM   3764  C   TYR B 227     -25.619 -21.257   1.613  1.00  0.62      A    C  
ATOM   3765  O   TYR B 227     -25.908 -20.070   1.631  1.00 -0.50      A    O  
ATOM   3766  CB  TYR B 227     -26.090 -22.865   3.441  1.00 -0.10      A    C  
ATOM   3767  CG  TYR B 227     -25.710 -21.685   4.349  1.00 -0.03      A    C  
ATOM   3768  CD1 TYR B 227     -24.371 -21.311   4.501  1.00 -0.00      A    C  
ATOM   3769  CD2 TYR B 227     -26.705 -20.963   5.015  1.00 -0.00      A    C  
ATOM   3770  CE1 TYR B 227     -24.025 -20.208   5.285  1.00 -0.26      A    C  
ATOM   3771  CE2 TYR B 227     -26.360 -19.857   5.798  1.00 -0.26      A    C  
ATOM   3772  CZ  TYR B 227     -25.024 -19.481   5.939  1.00  0.46      A    C  
ATOM   3773  OH  TYR B 227     -24.708 -18.382   6.730  1.00 -0.53      A    O  
ATOM   3774  N   TRP B 228     -24.421 -21.679   1.174  1.00 -0.46      A    N  
ATOM   3775  CA  TRP B 228     -23.425 -20.702   0.729  1.00  0.04      A    C  
ATOM   3776  C   TRP B 228     -23.924 -19.983  -0.511  1.00  0.62      A    C  
ATOM   3777  O   TRP B 228     -23.846 -18.766  -0.610  1.00 -0.50      A    O  
ATOM   3778  CB  TRP B 228     -22.076 -21.431   0.517  1.00 -0.10      A    C  
ATOM   3779  CG  TRP B 228     -21.643 -21.976   1.853  1.00 -0.14      A    C  
ATOM   3780  CD1 TRP B 228     -21.802 -23.224   2.323  1.00  0.04      A    C  
ATOM   3781  CD2 TRP B 228     -20.947 -21.188   2.932  1.00  0.15      A    C  
ATOM   3782  CE2 TRP B 228     -20.767 -22.133   3.924  1.00  0.15      A    C  
ATOM   3783  CE3 TRP B 228     -20.521 -19.868   3.068  1.00 -0.17      A    C  
ATOM   3784  NE1 TRP B 228     -21.272 -23.313   3.517  1.00 -0.35      A    N  
ATOM   3785  CZ2 TRP B 228     -20.151 -21.813   5.133  1.00 -0.17      A    C  
ATOM   3786  CZ3 TRP B 228     -19.914 -19.530   4.284  1.00 -0.07      A    C  
ATOM   3787  CH2 TRP B 228     -19.731 -20.485   5.297  1.00 -0.08      A    C  
ATOM   3788  N   GLU B 229     -24.490 -20.733  -1.477  1.00 -0.46      A    N  
ATOM   3789  CA  GLU B 229     -25.130 -20.085  -2.624  1.00  0.04      A    C  
ATOM   3790  C   GLU B 229     -26.197 -19.097  -2.172  1.00  0.62      A    C  
ATOM   3791  O   GLU B 229     -26.185 -17.941  -2.578  1.00 -0.50      A    O  
ATOM   3792  CB  GLU B 229     -25.693 -21.185  -3.565  1.00 -0.18      A    C  
ATOM   3793  CG  GLU B 229     -26.390 -20.577  -4.812  1.00 -0.40      A    C  
ATOM   3794  CD  GLU B 229     -27.038 -21.607  -5.698  1.00  0.71      A    C  
ATOM   3795  OE1 GLU B 229     -26.458 -22.692  -5.924  1.00 -0.72      A    O  
ATOM   3796  OE2 GLU B 229     -28.170 -21.295  -6.190  1.00 -0.72      A    O1-
ATOM   3797  N   ASN B 230     -27.144 -19.496  -1.292  1.00 -0.46      A    N  
ATOM   3798  CA  ASN B 230     -28.097 -18.508  -0.777  1.00  0.04      A    C  
ATOM   3799  C   ASN B 230     -27.353 -17.379  -0.085  1.00  0.62      A    C  
ATOM   3800  O   ASN B 230     -27.522 -16.228  -0.454  1.00 -0.50      A    O  
ATOM   3801  CB  ASN B 230     -29.180 -19.101   0.164  1.00 -0.09      A    C  
ATOM   3802  CG  ASN B 230     -30.263 -19.782  -0.633  1.00  0.68      A    C  
ATOM   3803  ND2 ASN B 230     -30.100 -21.025  -1.087  1.00 -0.87      A    N  
ATOM   3804  OD1 ASN B 230     -31.294 -19.184  -0.882  1.00 -0.47      A    O  
ATOM   3805  N   LEU B 231     -26.498 -17.645   0.921  1.00 -0.46      A    N  
ATOM   3806  CA  LEU B 231     -25.757 -16.549   1.555  1.00  0.04      A    C  
ATOM   3807  C   LEU B 231     -25.128 -15.638   0.514  1.00  0.62      A    C  
ATOM   3808  O   LEU B 231     -25.217 -14.420   0.636  1.00 -0.50      A    O  
ATOM   3809  CB  LEU B 231     -24.668 -17.105   2.514  1.00 -0.06      A    C  
ATOM   3810  CG  LEU B 231     -23.793 -16.016   3.205  1.00 -0.01      A    C  
ATOM   3811  CD1 LEU B 231     -24.630 -15.088   4.129  1.00 -0.11      A    C  
ATOM   3812  CD2 LEU B 231     -22.667 -16.695   4.034  1.00 -0.11      A    C  
ATOM   3813  N   LEU B 232     -24.479 -16.185  -0.538  1.00 -0.46      A    N  
ATOM   3814  CA  LEU B 232     -24.005 -15.310  -1.615  1.00  0.04      A    C  
ATOM   3815  C   LEU B 232     -25.170 -14.576  -2.257  1.00  0.62      A    C  
ATOM   3816  O   LEU B 232     -25.146 -13.355  -2.300  1.00 -0.50      A    O  
ATOM   3817  CB  LEU B 232     -23.196 -16.048  -2.720  1.00 -0.06      A    C  
ATOM   3818  CG  LEU B 232     -22.698 -15.093  -3.855  1.00 -0.01      A    C  
ATOM   3819  CD1 LEU B 232     -21.623 -14.084  -3.360  1.00 -0.11      A    C  
ATOM   3820  CD2 LEU B 232     -22.119 -15.913  -5.038  1.00 -0.11      A    C  
ATOM   3821  N   LYS B 233     -26.215 -15.266  -2.763  1.00 -0.46      A    N  
ATOM   3822  CA  LYS B 233     -27.326 -14.539  -3.400  1.00  0.04      A    C  
ATOM   3823  C   LYS B 233     -27.908 -13.490  -2.463  1.00  0.62      A    C  
ATOM   3824  O   LYS B 233     -28.102 -12.350  -2.857  1.00 -0.50      A    O  
ATOM   3825  CB  LYS B 233     -28.446 -15.491  -3.903  1.00 -0.10      A    C  
ATOM   3826  CG  LYS B 233     -27.978 -16.379  -5.092  1.00 -0.16      A    C  
ATOM   3827  CD  LYS B 233     -29.062 -17.434  -5.451  1.00 -0.18      A    C  
ATOM   3828  CE  LYS B 233     -28.636 -18.326  -6.649  1.00 -0.04      A    C  
ATOM   3829  NZ  LYS B 233     -29.441 -19.572  -6.673  1.00 -0.14      A    N1+
ATOM   3830  N   ILE B 234     -28.181 -13.836  -1.188  1.00 -0.46      A    N  
ATOM   3831  CA  ILE B 234     -28.647 -12.827  -0.229  1.00  0.04      A    C  
ATOM   3832  C   ILE B 234     -27.620 -11.713  -0.115  1.00  0.62      A    C  
ATOM   3833  O   ILE B 234     -27.962 -10.542  -0.221  1.00 -0.50      A    O  
ATOM   3834  CB  ILE B 234     -28.970 -13.411   1.182  1.00 -0.01      A    C  
ATOM   3835  CG1 ILE B 234     -30.025 -14.566   1.155  1.00 -0.05      A    C  
ATOM   3836  CG2 ILE B 234     -29.413 -12.273   2.149  1.00 -0.09      A    C  
ATOM   3837  CD1 ILE B 234     -31.305 -14.267   0.330  1.00 -0.09      A    C  
ATOM   3838  N   CYS B 235     -26.322 -12.041   0.093  1.00 -0.46      A    N  
ATOM   3839  CA  CYS B 235     -25.318 -10.970   0.130  1.00  0.04      A    C  
ATOM   3840  C   CYS B 235     -25.392 -10.124  -1.133  1.00  0.62      A    C  
ATOM   3841  O   CYS B 235     -25.561  -8.915  -1.065  1.00 -0.50      A    O  
ATOM   3842  CB  CYS B 235     -23.889 -11.530   0.345  1.00 -0.06      A    C  
ATOM   3843  SG  CYS B 235     -23.879 -12.471   1.907  1.00  0.83      A    S  
ATOM   3844 LPG1 CYS B 235     -23.976 -12.072   2.447  1.00 -0.48      A   LP  
ATOM   3845 LPG2 CYS B 235     -24.341 -12.969   1.909  1.00 -0.48      A   LP  
ATOM   3846  N   VAL B 236     -25.283 -10.758  -2.318  1.00 -0.46      A    N  
ATOM   3847  CA  VAL B 236     -25.417 -10.009  -3.572  1.00  0.04      A    C  
ATOM   3848  C   VAL B 236     -26.681  -9.174  -3.540  1.00  0.62      A    C  
ATOM   3849  O   VAL B 236     -26.616  -7.968  -3.713  1.00 -0.50      A    O  
ATOM   3850  CB  VAL B 236     -25.388 -10.961  -4.810  1.00 -0.01      A    C  
ATOM   3851  CG1 VAL B 236     -26.012 -10.346  -6.095  1.00 -0.09      A    C  
ATOM   3852  CG2 VAL B 236     -23.939 -11.444  -5.096  1.00 -0.09      A    C  
ATOM   3853  N   PHE B 237     -27.862  -9.773  -3.301  1.00 -0.46      A    N  
ATOM   3854  CA  PHE B 237     -29.082  -8.964  -3.208  1.00  0.04      A    C  
ATOM   3855  C   PHE B 237     -28.965  -7.800  -2.238  1.00  0.62      A    C  
ATOM   3856  O   PHE B 237     -29.154  -6.658  -2.637  1.00 -0.50      A    O  
ATOM   3857  CB  PHE B 237     -30.273  -9.866  -2.793  1.00 -0.10      A    C  
ATOM   3858  CG  PHE B 237     -31.525  -9.074  -2.388  1.00 -0.10      A    C  
ATOM   3859  CD1 PHE B 237     -32.120  -8.201  -3.302  1.00 -0.15      A    C  
ATOM   3860  CD2 PHE B 237     -32.100  -9.217  -1.120  1.00 -0.15      A    C  
ATOM   3861  CE1 PHE B 237     -33.367  -7.629  -3.039  1.00 -0.15      A    C  
ATOM   3862  CE2 PHE B 237     -33.308  -8.580  -0.817  1.00 -0.15      A    C  
ATOM   3863  CZ  PHE B 237     -33.960  -7.813  -1.788  1.00 -0.15      A    C  
ATOM   3864  N   ILE B 238     -28.652  -8.022  -0.942  1.00 -0.46      A    N  
ATOM   3865  CA  ILE B 238     -28.633  -6.872  -0.025  1.00  0.04      A    C  
ATOM   3866  C   ILE B 238     -27.539  -5.876  -0.378  1.00  0.62      A    C  
ATOM   3867  O   ILE B 238     -27.773  -4.679  -0.271  1.00 -0.50      A    O  
ATOM   3868  CB  ILE B 238     -28.655  -7.212   1.496  1.00 -0.01      A    C  
ATOM   3869  CG1 ILE B 238     -27.278  -7.751   1.972  1.00 -0.05      A    C  
ATOM   3870  CG2 ILE B 238     -29.831  -8.179   1.819  1.00 -0.09      A    C  
ATOM   3871  CD1 ILE B 238     -27.247  -8.188   3.459  1.00 -0.09      A    C  
ATOM   3872  N   PHE B 239     -26.341  -6.339  -0.811  1.00 -0.46      A    N  
ATOM   3873  CA  PHE B 239     -25.290  -5.402  -1.239  1.00  0.04      A    C  
ATOM   3874  C   PHE B 239     -25.563  -4.776  -2.599  1.00  0.62      A    C  
ATOM   3875  O   PHE B 239     -25.120  -3.662  -2.820  1.00 -0.50      A    O  
ATOM   3876  CB  PHE B 239     -23.876  -6.057  -1.224  1.00 -0.10      A    C  
ATOM   3877  CG  PHE B 239     -23.322  -6.080   0.210  1.00 -0.10      A    C  
ATOM   3878  CD1 PHE B 239     -22.393  -5.121   0.631  1.00 -0.15      A    C  
ATOM   3879  CD2 PHE B 239     -23.743  -7.058   1.117  1.00 -0.15      A    C  
ATOM   3880  CE1 PHE B 239     -21.959  -5.089   1.960  1.00 -0.15      A    C  
ATOM   3881  CE2 PHE B 239     -23.319  -7.026   2.448  1.00 -0.15      A    C  
ATOM   3882  CZ  PHE B 239     -22.431  -6.036   2.874  1.00 -0.15      A    C  
ATOM   3883  N   ALA B 240     -26.254  -5.453  -3.541  1.00 -0.46      A    N  
ATOM   3884  CA  ALA B 240     -26.611  -4.829  -4.827  1.00  0.04      A    C  
ATOM   3885  C   ALA B 240     -27.893  -4.013  -4.775  1.00  0.62      A    C  
ATOM   3886  O   ALA B 240     -27.999  -3.021  -5.478  1.00 -0.50      A    O  
ATOM   3887  CB  ALA B 240     -26.829  -5.931  -5.893  1.00 -0.10      A    C  
ATOM   3888  N   PHE B 241     -28.892  -4.425  -3.964  1.00 -0.46      A    N  
ATOM   3889  CA  PHE B 241     -30.176  -3.718  -3.919  1.00  0.04      A    C  
ATOM   3890  C   PHE B 241     -30.485  -3.113  -2.559  1.00  0.62      A    C  
ATOM   3891  O   PHE B 241     -30.388  -1.904  -2.422  1.00 -0.50      A    O  
ATOM   3892  CB  PHE B 241     -31.244  -4.725  -4.415  1.00 -0.10      A    C  
ATOM   3893  CG  PHE B 241     -32.637  -4.093  -4.409  1.00 -0.10      A    C  
ATOM   3894  CD1 PHE B 241     -33.029  -3.281  -5.476  1.00 -0.15      A    C  
ATOM   3895  CD2 PHE B 241     -33.528  -4.324  -3.356  1.00 -0.15      A    C  
ATOM   3896  CE1 PHE B 241     -34.328  -2.769  -5.532  1.00 -0.15      A    C  
ATOM   3897  CE2 PHE B 241     -34.833  -3.826  -3.415  1.00 -0.15      A    C  
ATOM   3898  CZ  PHE B 241     -35.235  -3.057  -4.509  1.00 -0.15      A    C  
ATOM   3899  N   ILE B 242     -30.845  -3.871  -1.503  1.00 -0.46      A    N  
ATOM   3900  CA  ILE B 242     -31.306  -3.213  -0.266  1.00  0.04      A    C  
ATOM   3901  C   ILE B 242     -30.355  -2.116   0.186  1.00  0.62      A    C  
ATOM   3902  O   ILE B 242     -30.756  -0.969   0.329  1.00 -0.50      A    O  
ATOM   3903  CB  ILE B 242     -31.578  -4.175   0.936  1.00 -0.01      A    C  
ATOM   3904  CG1 ILE B 242     -32.666  -5.263   0.663  1.00 -0.05      A    C  
ATOM   3905  CG2 ILE B 242     -31.910  -3.377   2.232  1.00 -0.09      A    C  
ATOM   3906  CD1 ILE B 242     -34.114  -4.722   0.507  1.00 -0.09      A    C  
ATOM   3907  N   MET B 243     -29.062  -2.422   0.438  1.00 -0.46      A    N  
ATOM   3908  CA  MET B 243     -28.179  -1.365   0.936  1.00  0.04      A    C  
ATOM   3909  C   MET B 243     -28.067  -0.221  -0.072  1.00  0.62      A    C  
ATOM   3910  O   MET B 243     -28.373   0.903   0.305  1.00 -0.50      A    O  
ATOM   3911  CB  MET B 243     -26.873  -1.968   1.536  1.00 -0.15      A    C  
ATOM   3912  CG  MET B 243     -25.876  -0.854   1.943  1.00 -0.05      A    C  
ATOM   3913  SD  MET B 243     -24.334  -1.572   2.606  1.00  0.74      A    S  
ATOM   3914  CE  MET B 243     -23.377  -1.795   1.072  1.00 -0.13      A    C  
ATOM   3915 LPD1 MET B 243     -24.023  -1.146   3.035  1.00 -0.38      A   LP  
ATOM   3916 LPD2 MET B 243     -24.447  -2.165   2.918  1.00 -0.38      A   LP  
ATOM   3917  N   PRO B 244     -27.667  -0.386  -1.359  1.00 -0.23      A    N  
ATOM   3918  CA  PRO B 244     -27.829   0.707  -2.315  1.00  0.04      A    C  
ATOM   3919  C   PRO B 244     -29.165   1.414  -2.262  1.00  0.53      A    C  
ATOM   3920  O   PRO B 244     -29.168   2.635  -2.189  1.00 -0.50      A    O  
ATOM   3921  CB  PRO B 244     -27.612  -0.071  -3.637  1.00 -0.12      A    C  
ATOM   3922  CG  PRO B 244     -26.545  -1.098  -3.214  1.00 -0.12      A    C  
ATOM   3923  CD  PRO B 244     -27.072  -1.619  -1.856  1.00 -0.01      A    C  
ATOM   3924  N   VAL B 245     -30.307   0.691  -2.288  1.00 -0.46      A    N  
ATOM   3925  CA  VAL B 245     -31.606   1.366  -2.198  1.00  0.04      A    C  
ATOM   3926  C   VAL B 245     -31.598   2.248  -0.968  1.00  0.62      A    C  
ATOM   3927  O   VAL B 245     -31.759   3.455  -1.075  1.00 -0.50      A    O  
ATOM   3928  CB  VAL B 245     -32.831   0.400  -2.156  1.00 -0.01      A    C  
ATOM   3929  CG1 VAL B 245     -34.147   1.161  -1.824  1.00 -0.09      A    C  
ATOM   3930  CG2 VAL B 245     -33.016  -0.340  -3.510  1.00 -0.09      A    C  
ATOM   3931  N   LEU B 246     -31.388   1.663   0.231  1.00 -0.46      A    N  
ATOM   3932  CA  LEU B 246     -31.391   2.496   1.438  1.00  0.04      A    C  
ATOM   3933  C   LEU B 246     -30.389   3.628   1.294  1.00  0.62      A    C  
ATOM   3934  O   LEU B 246     -30.730   4.786   1.489  1.00 -0.50      A    O  
ATOM   3935  CB  LEU B 246     -31.082   1.682   2.726  1.00 -0.06      A    C  
ATOM   3936  CG  LEU B 246     -32.138   0.592   3.087  1.00 -0.01      A    C  
ATOM   3937  CD1 LEU B 246     -31.639  -0.225   4.313  1.00 -0.11      A    C  
ATOM   3938  CD2 LEU B 246     -33.538   1.194   3.396  1.00 -0.11      A    C  
ATOM   3939  N   ILE B 247     -29.120   3.342   0.935  1.00 -0.46      A    N  
ATOM   3940  CA  ILE B 247     -28.149   4.432   0.801  1.00  0.04      A    C  
ATOM   3941  C   ILE B 247     -28.695   5.507  -0.119  1.00  0.62      A    C  
ATOM   3942  O   ILE B 247     -28.711   6.667   0.276  1.00 -0.50      A    O  
ATOM   3943  CB  ILE B 247     -26.737   3.965   0.318  1.00 -0.01      A    C  
ATOM   3944  CG1 ILE B 247     -26.041   3.113   1.427  1.00 -0.05      A    C  
ATOM   3945  CG2 ILE B 247     -25.842   5.175  -0.086  1.00 -0.09      A    C  
ATOM   3946  CD1 ILE B 247     -24.676   2.507   0.998  1.00 -0.09      A    C  
ATOM   3947  N   ILE B 248     -29.123   5.180  -1.360  1.00 -0.46      A    N  
ATOM   3948  CA  ILE B 248     -29.578   6.250  -2.257  1.00  0.04      A    C  
ATOM   3949  C   ILE B 248     -30.862   6.887  -1.764  1.00  0.62      A    C  
ATOM   3950  O   ILE B 248     -30.941   8.108  -1.731  1.00 -0.50      A    O  
ATOM   3951  CB  ILE B 248     -29.663   5.899  -3.776  1.00 -0.01      A    C  
ATOM   3952  CG1 ILE B 248     -30.903   5.032  -4.137  1.00 -0.05      A    C  
ATOM   3953  CG2 ILE B 248     -28.335   5.251  -4.253  1.00 -0.09      A    C  
ATOM   3954  CD1 ILE B 248     -30.995   4.665  -5.643  1.00 -0.09      A    C  
ATOM   3955  N   THR B 249     -31.884   6.104  -1.359  1.00 -0.46      A    N  
ATOM   3956  CA  THR B 249     -33.139   6.724  -0.915  1.00  0.04      A    C  
ATOM   3957  C   THR B 249     -32.909   7.494   0.363  1.00  0.62      A    C  
ATOM   3958  O   THR B 249     -33.281   8.654   0.431  1.00 -0.50      A    O  
ATOM   3959  CB  THR B 249     -34.292   5.734  -0.613  1.00  0.17      A    C  
ATOM   3960  CG2 THR B 249     -34.696   4.931  -1.877  1.00 -0.19      A    C  
ATOM   3961  OG1 THR B 249     -33.837   4.853   0.425  1.00 -0.55      A    O  
ATOM   3962  N   VAL B 250     -32.274   6.911   1.400  1.00 -0.46      A    N  
ATOM   3963  CA  VAL B 250     -31.996   7.702   2.607  1.00  0.04      A    C  
ATOM   3964  C   VAL B 250     -31.184   8.924   2.218  1.00  0.62      A    C  
ATOM   3965  O   VAL B 250     -31.529  10.044   2.569  1.00 -0.50      A    O  
ATOM   3966  CB  VAL B 250     -31.270   6.879   3.715  1.00 -0.01      A    C  
ATOM   3967  CG1 VAL B 250     -30.851   7.785   4.907  1.00 -0.09      A    C  
ATOM   3968  CG2 VAL B 250     -32.175   5.727   4.244  1.00 -0.09      A    C  
ATOM   3969  N   CYS B 251     -30.075   8.761   1.458  1.00 -0.46      A    N  
ATOM   3970  CA  CYS B 251     -29.313   9.950   1.058  1.00  0.04      A    C  
ATOM   3971  C   CYS B 251     -30.172  10.970   0.328  1.00  0.62      A    C  
ATOM   3972  O   CYS B 251     -30.243  12.119   0.744  1.00 -0.50      A    O  
ATOM   3973  CB  CYS B 251     -28.107   9.538   0.179  1.00 -0.06      A    C  
ATOM   3974  SG  CYS B 251     -27.007   8.504   1.195  1.00  0.83      A    S  
ATOM   3975 LPG1 CYS B 251     -26.711   8.855   1.695  1.00 -0.48      A   LP  
ATOM   3976 LPG2 CYS B 251     -27.327   7.964   1.456  1.00 -0.48      A   LP  
ATOM   3977  N   TYR B 252     -30.841  10.590  -0.782  1.00 -0.46      A    N  
ATOM   3978  CA  TYR B 252     -31.656  11.585  -1.475  1.00  0.04      A    C  
ATOM   3979  C   TYR B 252     -32.792  12.088  -0.595  1.00  0.62      A    C  
ATOM   3980  O   TYR B 252     -33.042  13.283  -0.540  1.00 -0.50      A    O  
ATOM   3981  CB  TYR B 252     -32.189  11.096  -2.846  1.00 -0.10      A    C  
ATOM   3982  CG  TYR B 252     -31.108  10.868  -3.924  1.00 -0.03      A    C  
ATOM   3983  CD1 TYR B 252     -30.231  11.898  -4.294  1.00 -0.00      A    C  
ATOM   3984  CD2 TYR B 252     -31.000   9.635  -4.578  1.00 -0.00      A    C  
ATOM   3985  CE1 TYR B 252     -29.316  11.722  -5.333  1.00 -0.26      A    C  
ATOM   3986  CE2 TYR B 252     -30.115   9.470  -5.652  1.00 -0.26      A    C  
ATOM   3987  CZ  TYR B 252     -29.271  10.517  -6.031  1.00  0.46      A    C  
ATOM   3988  OH  TYR B 252     -28.380  10.390  -7.093  1.00 -0.53      A    O  
ATOM   3989  N   GLY B 253     -33.504  11.216   0.145  1.00 -0.46      A    N  
ATOM   3990  CA  GLY B 253     -34.515  11.720   1.081  1.00  0.04      A    C  
ATOM   3991  C   GLY B 253     -33.918  12.726   2.045  1.00  0.62      A    C  
ATOM   3992  O   GLY B 253     -34.372  13.859   2.124  1.00 -0.50      A    O  
ATOM   3993  N   LEU B 254     -32.861  12.360   2.801  1.00 -0.46      A    N  
ATOM   3994  CA  LEU B 254     -32.265  13.347   3.710  1.00  0.04      A    C  
ATOM   3995  C   LEU B 254     -31.832  14.593   2.951  1.00  0.62      A    C  
ATOM   3996  O   LEU B 254     -32.065  15.710   3.396  1.00 -0.50      A    O  
ATOM   3997  CB  LEU B 254     -31.063  12.783   4.512  1.00 -0.06      A    C  
ATOM   3998  CG  LEU B 254     -31.386  11.628   5.508  1.00 -0.01      A    C  
ATOM   3999  CD1 LEU B 254     -30.065  11.149   6.174  1.00 -0.11      A    C  
ATOM   4000  CD2 LEU B 254     -32.403  12.043   6.608  1.00 -0.11      A    C  
ATOM   4001  N   MET B 255     -31.194  14.447   1.768  1.00 -0.46      A    N  
ATOM   4002  CA  MET B 255     -30.938  15.634   0.943  1.00  0.04      A    C  
ATOM   4003  C   MET B 255     -32.224  16.423   0.721  1.00  0.62      A    C  
ATOM   4004  O   MET B 255     -32.255  17.617   0.980  1.00 -0.50      A    O  
ATOM   4005  CB  MET B 255     -30.332  15.211  -0.423  1.00 -0.15      A    C  
ATOM   4006  CG  MET B 255     -30.013  16.408  -1.352  1.00 -0.05      A    C  
ATOM   4007  SD  MET B 255     -29.662  15.868  -3.057  1.00  0.74      A    S  
ATOM   4008  CE  MET B 255     -31.348  15.533  -3.663  1.00 -0.13      A    C  
ATOM   4009 LPD1 MET B 255     -29.359  16.357  -3.418  1.00 -0.38      A   LP  
ATOM   4010 LPD2 MET B 255     -29.276  15.308  -3.068  1.00 -0.38      A   LP  
ATOM   4011  N   ILE B 256     -33.314  15.790   0.235  1.00 -0.46      A    N  
ATOM   4012  CA  ILE B 256     -34.565  16.537   0.052  1.00  0.04      A    C  
ATOM   4013  C   ILE B 256     -34.994  17.154   1.369  1.00  0.62      A    C  
ATOM   4014  O   ILE B 256     -35.302  18.337   1.389  1.00 -0.50      A    O  
ATOM   4015  CB  ILE B 256     -35.717  15.692  -0.577  1.00 -0.01      A    C  
ATOM   4016  CG1 ILE B 256     -35.383  15.363  -2.067  1.00 -0.05      A    C  
ATOM   4017  CG2 ILE B 256     -37.079  16.440  -0.455  1.00 -0.09      A    C  
ATOM   4018  CD1 ILE B 256     -36.363  14.353  -2.723  1.00 -0.09      A    C  
ATOM   4019  N   LEU B 257     -35.026  16.406   2.495  1.00 -0.46      A    N  
ATOM   4020  CA  LEU B 257     -35.368  17.047   3.775  1.00  0.04      A    C  
ATOM   4021  C   LEU B 257     -34.514  18.290   3.968  1.00  0.62      A    C  
ATOM   4022  O   LEU B 257     -35.058  19.375   4.122  1.00 -0.50      A    O  
ATOM   4023  CB  LEU B 257     -35.269  16.128   5.027  1.00 -0.06      A    C  
ATOM   4024  CG  LEU B 257     -36.531  15.249   5.288  1.00 -0.01      A    C  
ATOM   4025  CD1 LEU B 257     -36.838  14.267   4.127  1.00 -0.11      A    C  
ATOM   4026  CD2 LEU B 257     -36.356  14.451   6.610  1.00 -0.11      A    C  
ATOM   4027  N   ARG B 258     -33.167  18.154   3.942  1.00 -0.46      A    N  
ATOM   4028  CA  ARG B 258     -32.317  19.350   4.056  1.00  0.04      A    C  
ATOM   4029  C   ARG B 258     -32.712  20.416   3.050  1.00  0.62      A    C  
ATOM   4030  O   ARG B 258     -32.877  21.566   3.425  1.00 -0.50      A    O  
ATOM   4031  CB  ARG B 258     -30.808  19.002   3.886  1.00 -0.08      A    C  
ATOM   4032  CG  ARG B 258     -29.883  20.218   3.568  1.00 -0.10      A    C  
ATOM   4033  CD  ARG B 258     -29.778  21.297   4.683  1.00 -0.23      A    C  
ATOM   4034  NE  ARG B 258     -28.957  20.791   5.799  1.00 -0.32      A    N  
ATOM   4035  CZ  ARG B 258     -27.646  20.724   5.800  1.00  0.76      A    C  
ATOM   4036  NH1 ARG B 258     -26.894  21.093   4.806  1.00 -0.62      A    N1+
ATOM   4037  NH2 ARG B 258     -27.026  20.244   6.837  1.00 -0.62      A    N  
ATOM   4038  N   LEU B 259     -32.855  20.091   1.748  1.00 -0.46      A    N  
ATOM   4039  CA  LEU B 259     -33.248  21.144   0.804  1.00  0.04      A    C  
ATOM   4040  C   LEU B 259     -34.594  21.726   1.192  1.00  0.62      A    C  
ATOM   4041  O   LEU B 259     -34.706  22.922   1.429  1.00 -0.50      A    O  
ATOM   4042  CB  LEU B 259     -33.341  20.692  -0.682  1.00 -0.06      A    C  
ATOM   4043  CG  LEU B 259     -32.015  20.189  -1.316  1.00 -0.01      A    C  
ATOM   4044  CD1 LEU B 259     -32.298  19.573  -2.714  1.00 -0.11      A    C  
ATOM   4045  CD2 LEU B 259     -30.955  21.318  -1.449  1.00 -0.11      A    C  
ATOM   4046  N   LYS B 260     -35.682  20.932   1.261  1.00 -0.46      A    N  
ATOM   4047  CA  LYS B 260     -36.981  21.553   1.528  1.00  0.04      A    C  
ATOM   4048  C   LYS B 260     -36.966  22.279   2.859  1.00  0.62      A    C  
ATOM   4049  O   LYS B 260     -37.342  23.449   2.888  1.00 -0.50      A    O  
ATOM   4050  CB  LYS B 260     -38.205  20.617   1.311  1.00 -0.10      A    C  
ATOM   4051  CG  LYS B 260     -38.381  19.519   2.392  1.00 -0.16      A    C  
ATOM   4052  CD  LYS B 260     -39.587  18.593   2.053  1.00 -0.18      A    C  
ATOM   4053  CE  LYS B 260     -39.711  17.424   3.071  1.00 -0.04      A    C  
ATOM   4054  NZ  LYS B 260     -40.881  16.560   2.764  1.00 -0.14      A    N1+
ATOM   4055  N   SER B 261     -36.507  21.645   3.960  1.00 -0.46      A    N  
ATOM   4056  CA  SER B 261     -36.611  22.292   5.273  1.00  0.04      A    C  
ATOM   4057  C   SER B 261     -36.115  23.727   5.262  1.00  0.62      A    C  
ATOM   4058  O   SER B 261     -36.943  24.634   5.285  1.00 -0.50      A    O  
ATOM   4059  CB  SER B 261     -35.846  21.512   6.376  1.00  0.02      A    C  
ATOM   4060  OG  SER B 261     -34.430  21.689   6.157  1.00 -0.55      A    O  
ATOM   4061  N   VAL B 262     -34.788  23.961   5.199  1.00 -0.46      A    N  
ATOM   4062  CA  VAL B 262     -34.243  25.319   5.332  1.00  0.04      A    C  
ATOM   4063  C   VAL B 262     -35.111  26.402   4.706  1.00  0.62      A    C  
ATOM   4064  O   VAL B 262     -35.555  26.241   3.576  1.00 -0.50      A    O  
ATOM   4065  CB  VAL B 262     -32.764  25.422   4.848  1.00 -0.01      A    C  
ATOM   4066  CG1 VAL B 262     -32.620  25.118   3.332  1.00 -0.09      A    C  
ATOM   4067  CG2 VAL B 262     -32.160  26.816   5.170  1.00 -0.09      A    C  
ATOM   4068  N   ARG B 263     -35.403  27.513   5.418  1.00 -0.46      A    N  
ATOM   4069  CA  ARG B 263     -36.317  28.533   4.885  1.00  0.04      A    C  
ATOM   4070  C   ARG B 263     -35.624  29.555   3.994  1.00  0.62      A    C  
ATOM   4071  O   ARG B 263     -34.406  29.594   3.946  1.00 -0.50      A    O  
ATOM   4072  CB  ARG B 263     -37.034  29.234   6.075  1.00 -0.08      A    C  
ATOM   4073  CG  ARG B 263     -37.878  28.269   6.963  1.00 -0.10      A    C  
ATOM   4074  CD  ARG B 263     -39.097  27.641   6.219  1.00 -0.23      A    C  
ATOM   4075  NE  ARG B 263     -38.735  26.471   5.394  1.00 -0.32      A    N  
ATOM   4076  CZ  ARG B 263     -39.500  25.940   4.470  1.00  0.76      A    C  
ATOM   4077  NH1 ARG B 263     -40.699  26.363   4.206  1.00 -0.62      A    N1+
ATOM   4078  NH2 ARG B 263     -39.064  24.938   3.769  1.00 -0.62      A    N  
ATOM   4079  N   MET B 264     -36.394  30.401   3.275  1.00 -0.46      A    N  
ATOM   4080  CA  MET B 264     -35.793  31.400   2.383  1.00  0.04      A    C  
ATOM   4081  C   MET B 264     -36.744  32.564   2.154  1.00  0.62      A    C  
ATOM   4082  O   MET B 264     -37.874  32.276   1.798  1.00 -0.50      A    O  
ATOM   4083  CB  MET B 264     -35.454  30.665   1.049  1.00 -0.15      A    C  
ATOM   4084  CG  MET B 264     -35.495  31.568  -0.223  1.00 -0.05      A    C  
ATOM   4085  SD  MET B 264     -37.171  32.061  -0.795  1.00  0.74      A    S  
ATOM   4086  CE  MET B 264     -38.003  30.467  -1.063  1.00 -0.13      A    C  
ATOM   4087 LPD1 MET B 264     -37.493  32.427  -0.321  1.00 -0.38      A   LP  
ATOM   4088 LPD2 MET B 264     -37.136  32.418  -1.371  1.00 -0.38      A   LP  
ATOM   4089  N   LEU B 265     -36.356  33.852   2.297  1.00 -0.46      A    N  
ATOM   4090  CA  LEU B 265     -37.285  34.944   1.956  1.00  0.04      A    C  
ATOM   4091  C   LEU B 265     -37.286  35.227   0.458  1.00  0.62      A    C  
ATOM   4092  O   LEU B 265     -38.199  34.810  -0.238  1.00 -0.50      A    O  
ATOM   4093  CB  LEU B 265     -36.991  36.201   2.831  1.00 -0.06      A    C  
ATOM   4094  CG  LEU B 265     -37.784  37.481   2.421  1.00 -0.01      A    C  
ATOM   4095  CD1 LEU B 265     -39.321  37.265   2.475  1.00 -0.11      A    C  
ATOM   4096  CD2 LEU B 265     -37.387  38.663   3.352  1.00 -0.11      A    C  
ATOM   4097  N   SER B 266     -36.263  35.922  -0.089  1.00 -0.46      A    N  
ATOM   4098  CA  SER B 266     -36.288  36.268  -1.520  1.00  0.04      A    C  
ATOM   4099  C   SER B 266     -35.955  35.125  -2.469  1.00  0.62      A    C  
ATOM   4100  O   SER B 266     -35.778  34.000  -2.027  1.00 -0.50      A    O  
ATOM   4101  CB  SER B 266     -35.358  37.472  -1.817  1.00  0.02      A    C  
ATOM   4102  OG  SER B 266     -35.514  37.798  -3.215  1.00 -0.55      A    O  
ATOM   4103  N   GLY B 267     -35.883  35.401  -3.789  1.00 -0.46      A    N  
ATOM   4104  CA  GLY B 267     -35.589  34.379  -4.806  1.00  0.04      A    C  
ATOM   4105  C   GLY B 267     -36.734  34.180  -5.790  1.00  0.62      A    C  
ATOM   4106  O   GLY B 267     -36.628  34.687  -6.893  1.00 -0.50      A    O  
ATOM   4107  N   SER B 268     -37.874  33.494  -5.523  1.00 -0.46      A    N  
ATOM   4108  CA  SER B 268     -38.161  32.808  -4.251  1.00  0.04      A    C  
ATOM   4109  C   SER B 268     -38.714  31.406  -4.481  1.00  0.62      A    C  
ATOM   4110  O   SER B 268     -37.999  30.437  -4.262  1.00 -0.50      A    O  
ATOM   4111  CB  SER B 268     -39.050  33.731  -3.379  1.00  0.02      A    C  
ATOM   4112  OG  SER B 268     -39.255  33.095  -2.105  1.00 -0.55      A    O  
ATOM   4113  N   LYS B 269     -39.955  31.239  -4.998  1.00 -0.46      A    N  
ATOM   4114  CA  LYS B 269     -40.418  29.896  -5.393  1.00  0.04      A    C  
ATOM   4115  C   LYS B 269     -39.435  29.178  -6.305  1.00  0.62      A    C  
ATOM   4116  O   LYS B 269     -39.458  27.960  -6.409  1.00 -0.50      A    O  
ATOM   4117  CB  LYS B 269     -41.786  29.996  -6.112  1.00 -0.10      A    C  
ATOM   4118  N   GLU B 270     -38.523  29.912  -6.986  1.00 -0.46      A    N  
ATOM   4119  CA  GLU B 270     -37.355  29.258  -7.583  1.00  0.04      A    C  
ATOM   4120  C   GLU B 270     -36.841  28.119  -6.715  1.00  0.62      A    C  
ATOM   4121  O   GLU B 270     -36.594  27.044  -7.240  1.00 -0.50      A    O  
ATOM   4122  CB  GLU B 270     -36.229  30.311  -7.749  1.00 -0.18      A    C  
ATOM   4123  N   LYS B 271     -36.705  28.291  -5.379  1.00 -0.46      A    N  
ATOM   4124  CA  LYS B 271     -36.286  27.141  -4.563  1.00  0.04      A    C  
ATOM   4125  C   LYS B 271     -37.193  25.954  -4.833  1.00  0.62      A    C  
ATOM   4126  O   LYS B 271     -36.742  24.867  -5.168  1.00 -0.50      A    O  
ATOM   4127  CB  LYS B 271     -36.311  27.441  -3.036  1.00 -0.10      A    C  
ATOM   4128  CG  LYS B 271     -35.824  26.212  -2.215  1.00 -0.16      A    C  
ATOM   4129  CD  LYS B 271     -36.110  26.354  -0.692  1.00 -0.18      A    C  
ATOM   4130  CE  LYS B 271     -35.527  25.117   0.046  1.00 -0.04      A    C  
ATOM   4131  NZ  LYS B 271     -35.875  25.060   1.489  1.00 -0.14      A    N1+
ATOM   4132  N   ASP B 272     -38.517  26.126  -4.683  1.00 -0.46      A    N  
ATOM   4133  CA  ASP B 272     -39.429  25.008  -4.906  1.00  0.04      A    C  
ATOM   4134  C   ASP B 272     -39.388  24.565  -6.365  1.00  0.62      A    C  
ATOM   4135  O   ASP B 272     -39.525  23.389  -6.669  1.00 -0.50      A    O  
ATOM   4136  CB  ASP B 272     -40.784  25.406  -4.259  1.00 -0.40      A    C  
ATOM   4137  CG  ASP B 272     -40.488  25.968  -2.896  1.00  0.71      A    C  
ATOM   4138  OD1 ASP B 272     -39.975  27.123  -2.881  1.00 -0.72      A    O  
ATOM   4139  OD2 ASP B 272     -40.726  25.273  -1.876  1.00 -0.72      A    O1-
ATOM   4140  N   ARG B 273     -39.137  25.480  -7.326  1.00 -0.46      A    N  
ATOM   4141  CA  ARG B 273     -38.739  25.029  -8.668  1.00  0.04      A    C  
ATOM   4142  C   ARG B 273     -37.520  24.119  -8.610  1.00  0.62      A    C  
ATOM   4143  O   ARG B 273     -37.541  23.015  -9.141  1.00 -0.50      A    O  
ATOM   4144  CB  ARG B 273     -38.412  26.253  -9.557  1.00 -0.08      A    C  
ATOM   4145  N   ASN B 274     -36.425  24.549  -7.946  1.00 -0.46      A    N  
ATOM   4146  CA  ASN B 274     -35.278  23.656  -7.772  1.00  0.04      A    C  
ATOM   4147  C   ASN B 274     -35.718  22.363  -7.103  1.00  0.62      A    C  
ATOM   4148  O   ASN B 274     -35.375  21.294  -7.584  1.00 -0.50      A    O  
ATOM   4149  CB  ASN B 274     -34.113  24.320  -6.989  1.00 -0.09      A    C  
ATOM   4150  CG  ASN B 274     -33.692  25.647  -7.570  1.00  0.68      A    C  
ATOM   4151  ND2 ASN B 274     -33.225  25.713  -8.823  1.00 -0.87      A    N  
ATOM   4152  OD1 ASN B 274     -33.754  26.663  -6.904  1.00 -0.47      A    O  
ATOM   4153  N   LEU B 275     -36.510  22.403  -6.008  1.00 -0.46      A    N  
ATOM   4154  CA  LEU B 275     -37.045  21.147  -5.464  1.00  0.04      A    C  
ATOM   4155  C   LEU B 275     -37.738  20.367  -6.566  1.00  0.62      A    C  
ATOM   4156  O   LEU B 275     -37.391  19.220  -6.796  1.00 -0.50      A    O  
ATOM   4157  CB  LEU B 275     -38.076  21.277  -4.305  1.00 -0.06      A    C  
ATOM   4158  CG  LEU B 275     -37.568  21.989  -3.018  1.00 -0.01      A    C  
ATOM   4159  CD1 LEU B 275     -38.755  22.171  -2.028  1.00 -0.11      A    C  
ATOM   4160  CD2 LEU B 275     -36.423  21.196  -2.332  1.00 -0.11      A    C  
ATOM   4161  N   ARG B 276     -38.722  20.933  -7.294  1.00 -0.46      A    N  
ATOM   4162  CA  ARG B 276     -39.361  20.147  -8.358  1.00  0.04      A    C  
ATOM   4163  C   ARG B 276     -38.318  19.569  -9.307  1.00  0.62      A    C  
ATOM   4164  O   ARG B 276     -38.293  18.368  -9.536  1.00 -0.50      A    O  
ATOM   4165  CB  ARG B 276     -40.442  20.984  -9.104  1.00 -0.08      A    C  
ATOM   4166  CG  ARG B 276     -41.707  21.199  -8.222  1.00 -0.10      A    C  
ATOM   4167  CD  ARG B 276     -42.757  22.114  -8.913  1.00 -0.23      A    C  
ATOM   4168  NE  ARG B 276     -42.310  23.521  -8.917  1.00 -0.32      A    N  
ATOM   4169  CZ  ARG B 276     -42.408  24.351  -7.902  1.00  0.76      A    C  
ATOM   4170  NH1 ARG B 276     -42.894  24.011  -6.746  1.00 -0.62      A    N1+
ATOM   4171  NH2 ARG B 276     -42.014  25.584  -8.036  1.00 -0.62      A    N  
ATOM   4172  N   ARG B 277     -37.410  20.396  -9.869  1.00 -0.46      A    N  
ATOM   4173  CA  ARG B 277     -36.349  19.832 -10.720  1.00  0.04      A    C  
ATOM   4174  C   ARG B 277     -35.588  18.714 -10.018  1.00  0.62      A    C  
ATOM   4175  O   ARG B 277     -35.440  17.614 -10.540  1.00 -0.50      A    O  
ATOM   4176  CB  ARG B 277     -35.335  20.949 -11.116  1.00 -0.08      A    C  
ATOM   4177  CG  ARG B 277     -34.146  20.426 -11.973  1.00 -0.10      A    C  
ATOM   4178  CD  ARG B 277     -33.011  21.484 -12.099  1.00 -0.23      A    C  
ATOM   4179  NE  ARG B 277     -31.891  20.944 -12.894  1.00 -0.32      A    N  
ATOM   4180  CZ  ARG B 277     -30.689  21.468 -12.954  1.00  0.76      A    C  
ATOM   4181  NH1 ARG B 277     -30.360  22.570 -12.354  1.00 -0.62      A    N1+
ATOM   4182  NH2 ARG B 277     -29.763  20.871 -13.640  1.00 -0.62      A    N  
ATOM   4183  N   ILE B 278     -35.060  18.999  -8.811  1.00 -0.46      A    N  
ATOM   4184  CA  ILE B 278     -34.199  18.030  -8.127  1.00  0.04      A    C  
ATOM   4185  C   ILE B 278     -35.022  16.833  -7.700  1.00  0.62      A    C  
ATOM   4186  O   ILE B 278     -34.679  15.704  -8.020  1.00 -0.50      A    O  
ATOM   4187  CB  ILE B 278     -33.437  18.698  -6.944  1.00 -0.01      A    C  
ATOM   4188  CG1 ILE B 278     -32.450  19.781  -7.489  1.00 -0.05      A    C  
ATOM   4189  CG2 ILE B 278     -32.691  17.616  -6.115  1.00 -0.09      A    C  
ATOM   4190  CD1 ILE B 278     -31.926  20.755  -6.400  1.00 -0.09      A    C  
ATOM   4191  N   THR B 279     -36.144  17.040  -6.988  1.00 -0.46      A    N  
ATOM   4192  CA  THR B 279     -37.039  15.923  -6.673  1.00  0.04      A    C  
ATOM   4193  C   THR B 279     -37.355  15.132  -7.922  1.00  0.62      A    C  
ATOM   4194  O   THR B 279     -37.226  13.916  -7.920  1.00 -0.50      A    O  
ATOM   4195  CB  THR B 279     -38.360  16.388  -6.001  1.00  0.17      A    C  
ATOM   4196  CG2 THR B 279     -39.324  15.204  -5.741  1.00 -0.19      A    C  
ATOM   4197  OG1 THR B 279     -38.010  16.983  -4.738  1.00 -0.55      A    O  
ATOM   4198  N   ARG B 280     -37.757  15.774  -9.043  1.00 -0.46      A    N  
ATOM   4199  CA  ARG B 280     -37.976  14.983 -10.259  1.00  0.04      A    C  
ATOM   4200  C   ARG B 280     -36.725  14.205 -10.637  1.00  0.62      A    C  
ATOM   4201  O   ARG B 280     -36.798  13.000 -10.829  1.00 -0.50      A    O  
ATOM   4202  CB  ARG B 280     -38.494  15.851 -11.439  1.00 -0.08      A    C  
ATOM   4203  CG  ARG B 280     -38.745  14.982 -12.707  1.00 -0.10      A    C  
ATOM   4204  CD  ARG B 280     -39.601  15.708 -13.786  1.00 -0.23      A    C  
ATOM   4205  NE  ARG B 280     -38.924  16.882 -14.364  1.00 -0.32      A    N  
ATOM   4206  CZ  ARG B 280     -39.446  17.665 -15.280  1.00  0.76      A    C  
ATOM   4207  NH1 ARG B 280     -40.632  17.474 -15.775  1.00 -0.62      A    N1+
ATOM   4208  NH2 ARG B 280     -38.768  18.681 -15.727  1.00 -0.62      A    N  
ATOM   4209  N   MET B 281     -35.534  14.839 -10.743  1.00 -0.46      A    N  
ATOM   4210  CA  MET B 281     -34.327  14.025 -10.961  1.00  0.04      A    C  
ATOM   4211  C   MET B 281     -34.223  12.894  -9.945  1.00  0.62      A    C  
ATOM   4212  O   MET B 281     -34.044  11.748 -10.335  1.00 -0.50      A    O  
ATOM   4213  CB  MET B 281     -33.011  14.860 -10.949  1.00 -0.15      A    C  
ATOM   4214  CG  MET B 281     -32.618  15.392 -12.355  1.00 -0.05      A    C  
ATOM   4215  SD  MET B 281     -32.215  14.039 -13.524  1.00  0.74      A    S  
ATOM   4216  CE  MET B 281     -30.579  13.471 -12.961  1.00 -0.13      A    C  
ATOM   4217 LPD1 MET B 281     -32.672  13.538 -13.484  1.00 -0.38      A   LP  
ATOM   4218 LPD2 MET B 281     -32.185  14.268 -14.162  1.00 -0.38      A   LP  
ATOM   4219  N   VAL B 282     -34.330  13.184  -8.632  1.00 -0.46      A    N  
ATOM   4220  CA  VAL B 282     -34.281  12.105  -7.637  1.00  0.04      A    C  
ATOM   4221  C   VAL B 282     -35.263  11.015  -8.014  1.00  0.62      A    C  
ATOM   4222  O   VAL B 282     -34.876   9.869  -8.197  1.00 -0.50      A    O  
ATOM   4223  CB  VAL B 282     -34.576  12.586  -6.185  1.00 -0.01      A    C  
ATOM   4224  CG1 VAL B 282     -34.806  11.390  -5.219  1.00 -0.09      A    C  
ATOM   4225  CG2 VAL B 282     -33.428  13.490  -5.656  1.00 -0.09      A    C  
ATOM   4226  N   LEU B 283     -36.562  11.356  -8.140  1.00 -0.46      A    N  
ATOM   4227  CA  LEU B 283     -37.548  10.326  -8.476  1.00  0.04      A    C  
ATOM   4228  C   LEU B 283     -37.129   9.607  -9.744  1.00  0.62      A    C  
ATOM   4229  O   LEU B 283     -37.105   8.386  -9.762  1.00 -0.50      A    O  
ATOM   4230  CB  LEU B 283     -38.978  10.911  -8.648  1.00 -0.06      A    C  
ATOM   4231  CG  LEU B 283     -39.606  11.510  -7.351  1.00 -0.01      A    C  
ATOM   4232  CD1 LEU B 283     -40.946  12.216  -7.704  1.00 -0.11      A    C  
ATOM   4233  CD2 LEU B 283     -39.856  10.437  -6.253  1.00 -0.11      A    C  
ATOM   4234  N   VAL B 284     -36.767  10.325 -10.827  1.00 -0.46      A    N  
ATOM   4235  CA  VAL B 284     -36.323   9.619 -12.035  1.00  0.04      A    C  
ATOM   4236  C   VAL B 284     -35.152   8.698 -11.735  1.00  0.62      A    C  
ATOM   4237  O   VAL B 284     -35.233   7.504 -11.992  1.00 -0.50      A    O  
ATOM   4238  CB  VAL B 284     -35.961  10.595 -13.196  1.00 -0.01      A    C  
ATOM   4239  CG1 VAL B 284     -35.254   9.859 -14.370  1.00 -0.09      A    C  
ATOM   4240  CG2 VAL B 284     -37.231  11.317 -13.731  1.00 -0.09      A    C  
ATOM   4241  N   VAL B 285     -34.018   9.203 -11.198  1.00 -0.46      A    N  
ATOM   4242  CA  VAL B 285     -32.869   8.302 -11.021  1.00  0.04      A    C  
ATOM   4243  C   VAL B 285     -33.216   7.182 -10.057  1.00  0.62      A    C  
ATOM   4244  O   VAL B 285     -32.922   6.021 -10.315  1.00 -0.50      A    O  
ATOM   4245  CB  VAL B 285     -31.509   8.976 -10.648  1.00 -0.01      A    C  
ATOM   4246  CG1 VAL B 285     -31.214  10.222 -11.532  1.00 -0.09      A    C  
ATOM   4247  CG2 VAL B 285     -31.400   9.353  -9.148  1.00 -0.09      A    C  
ATOM   4248  N   VAL B 286     -33.874   7.506  -8.921  1.00 -0.46      A    N  
ATOM   4249  CA  VAL B 286     -34.264   6.451  -7.983  1.00  0.04      A    C  
ATOM   4250  C   VAL B 286     -35.203   5.482  -8.673  1.00  0.62      A    C  
ATOM   4251  O   VAL B 286     -34.938   4.288  -8.690  1.00 -0.50      A    O  
ATOM   4252  CB  VAL B 286     -34.890   7.037  -6.681  1.00 -0.01      A    C  
ATOM   4253  CG1 VAL B 286     -35.511   5.922  -5.798  1.00 -0.09      A    C  
ATOM   4254  CG2 VAL B 286     -33.818   7.803  -5.858  1.00 -0.09      A    C  
ATOM   4255  N   ALA B 287     -36.311   5.956  -9.280  1.00 -0.46      A    N  
ATOM   4256  CA  ALA B 287     -37.199   5.030  -9.987  1.00  0.04      A    C  
ATOM   4257  C   ALA B 287     -36.434   4.224 -11.019  1.00  0.62      A    C  
ATOM   4258  O   ALA B 287     -36.510   3.005 -11.011  1.00 -0.50      A    O  
ATOM   4259  CB  ALA B 287     -38.372   5.782 -10.670  1.00 -0.10      A    C  
ATOM   4260  N   VAL B 288     -35.662   4.856 -11.930  1.00 -0.46      A    N  
ATOM   4261  CA  VAL B 288     -34.930   4.050 -12.917  1.00  0.04      A    C  
ATOM   4262  C   VAL B 288     -34.023   3.048 -12.225  1.00  0.62      A    C  
ATOM   4263  O   VAL B 288     -34.016   1.880 -12.600  1.00 -0.50      A    O  
ATOM   4264  CB  VAL B 288     -34.120   4.915 -13.928  1.00 -0.01      A    C  
ATOM   4265  CG1 VAL B 288     -33.226   4.014 -14.825  1.00 -0.09      A    C  
ATOM   4266  CG2 VAL B 288     -35.073   5.748 -14.833  1.00 -0.09      A    C  
ATOM   4267  N   PHE B 289     -33.238   3.470 -11.209  1.00 -0.46      A    N  
ATOM   4268  CA  PHE B 289     -32.440   2.494 -10.454  1.00  0.04      A    C  
ATOM   4269  C   PHE B 289     -33.327   1.398  -9.876  1.00  0.62      A    C  
ATOM   4270  O   PHE B 289     -33.172   0.224 -10.186  1.00 -0.50      A    O  
ATOM   4271  CB  PHE B 289     -31.629   3.220  -9.341  1.00 -0.10      A    C  
ATOM   4272  CG  PHE B 289     -30.830   2.204  -8.514  1.00 -0.10      A    C  
ATOM   4273  CD1 PHE B 289     -31.419   1.565  -7.417  1.00 -0.15      A    C  
ATOM   4274  CD2 PHE B 289     -29.508   1.897  -8.855  1.00 -0.15      A    C  
ATOM   4275  CE1 PHE B 289     -30.725   0.570  -6.720  1.00 -0.15      A    C  
ATOM   4276  CE2 PHE B 289     -28.820   0.892  -8.166  1.00 -0.15      A    C  
ATOM   4277  CZ  PHE B 289     -29.432   0.214  -7.108  1.00 -0.15      A    C  
ATOM   4278  N   ILE B 290     -34.315   1.760  -9.030  1.00 -0.46      A    N  
ATOM   4279  CA  ILE B 290     -35.160   0.736  -8.399  1.00  0.04      A    C  
ATOM   4280  C   ILE B 290     -35.818  -0.130  -9.461  1.00  0.62      A    C  
ATOM   4281  O   ILE B 290     -35.674  -1.346  -9.447  1.00 -0.50      A    O  
ATOM   4282  CB  ILE B 290     -36.201   1.384  -7.426  1.00 -0.01      A    C  
ATOM   4283  CG1 ILE B 290     -35.481   2.039  -6.205  1.00 -0.05      A    C  
ATOM   4284  CG2 ILE B 290     -37.240   0.339  -6.938  1.00 -0.09      A    C  
ATOM   4285  CD1 ILE B 290     -36.438   2.601  -5.118  1.00 -0.09      A    C  
ATOM   4286  N   VAL B 291     -36.543   0.479 -10.422  1.00 -0.46      A    N  
ATOM   4287  CA  VAL B 291     -37.198  -0.309 -11.476  1.00  0.04      A    C  
ATOM   4288  C   VAL B 291     -36.184  -1.144 -12.233  1.00  0.62      A    C  
ATOM   4289  O   VAL B 291     -36.478  -2.265 -12.611  1.00 -0.50      A    O  
ATOM   4290  CB  VAL B 291     -37.995   0.585 -12.475  1.00 -0.01      A    C  
ATOM   4291  CG1 VAL B 291     -38.507  -0.232 -13.697  1.00 -0.09      A    C  
ATOM   4292  CG2 VAL B 291     -39.205   1.261 -11.768  1.00 -0.09      A    C  
ATOM   4293  N   CYS B 292     -34.958  -0.643 -12.491  1.00 -0.46      A    N  
ATOM   4294  CA  CYS B 292     -33.955  -1.525 -13.096  1.00  0.04      A    C  
ATOM   4295  C   CYS B 292     -33.518  -2.668 -12.202  1.00  0.62      A    C  
ATOM   4296  O   CYS B 292     -33.505  -3.805 -12.647  1.00 -0.50      A    O  
ATOM   4297  CB  CYS B 292     -32.726  -0.692 -13.519  1.00 -0.06      A    C  
ATOM   4298  SG  CYS B 292     -33.351   0.369 -14.857  1.00  0.83      A    S  
ATOM   4299 LPG1 CYS B 292     -33.639   0.007 -15.354  1.00 -0.48      A   LP  
ATOM   4300 LPG2 CYS B 292     -33.792   0.833 -14.628  1.00 -0.48      A   LP  
ATOM   4301  N   TRP B 293     -33.129  -2.397 -10.942  1.00 -0.46      A    N  
ATOM   4302  CA  TRP B 293     -32.595  -3.481 -10.108  1.00  0.04      A    C  
ATOM   4303  C   TRP B 293     -33.664  -4.332  -9.432  1.00  0.62      A    C  
ATOM   4304  O   TRP B 293     -33.514  -5.546  -9.402  1.00 -0.50      A    O  
ATOM   4305  CB  TRP B 293     -31.539  -2.875  -9.147  1.00 -0.10      A    C  
ATOM   4306  CG  TRP B 293     -30.422  -2.263  -9.962  1.00 -0.14      A    C  
ATOM   4307  CD1 TRP B 293     -30.204  -0.952 -10.143  1.00  0.04      A    C  
ATOM   4308  CD2 TRP B 293     -29.345  -2.987 -10.734  1.00  0.15      A    C  
ATOM   4309  CE2 TRP B 293     -28.618  -1.947 -11.284  1.00  0.15      A    C  
ATOM   4310  CE3 TRP B 293     -29.000  -4.319 -10.961  1.00 -0.17      A    C  
ATOM   4311  NE1 TRP B 293     -29.157  -0.773 -10.905  1.00 -0.35      A    N  
ATOM   4312  CZ2 TRP B 293     -27.509  -2.166 -12.099  1.00 -0.17      A    C  
ATOM   4313  CZ3 TRP B 293     -27.874  -4.558 -11.761  1.00 -0.07      A    C  
ATOM   4314  CH2 TRP B 293     -27.155  -3.500 -12.341  1.00 -0.08      A    C  
ATOM   4315  N   THR B 294     -34.778  -3.795  -8.880  1.00 -0.46      A    N  
ATOM   4316  CA  THR B 294     -35.712  -4.683  -8.162  1.00  0.04      A    C  
ATOM   4317  C   THR B 294     -36.047  -5.947  -8.930  1.00  0.62      A    C  
ATOM   4318  O   THR B 294     -35.892  -7.032  -8.378  1.00 -0.50      A    O  
ATOM   4319  CB  THR B 294     -37.092  -4.094  -7.722  1.00  0.17      A    C  
ATOM   4320  CG2 THR B 294     -37.846  -5.046  -6.755  1.00 -0.19      A    C  
ATOM   4321  OG1 THR B 294     -36.905  -2.851  -7.039  1.00 -0.55      A    O  
ATOM   4322  N   PRO B 295     -36.544  -5.889 -10.194  1.00 -0.23      A    N  
ATOM   4323  CA  PRO B 295     -37.092  -7.095 -10.793  1.00  0.04      A    C  
ATOM   4324  C   PRO B 295     -36.040  -8.162 -10.957  1.00  0.53      A    C  
ATOM   4325  O   PRO B 295     -36.227  -9.267 -10.476  1.00 -0.50      A    O  
ATOM   4326  CB  PRO B 295     -37.650  -6.544 -12.134  1.00 -0.12      A    C  
ATOM   4327  CG  PRO B 295     -37.814  -5.030 -11.860  1.00 -0.12      A    C  
ATOM   4328  CD  PRO B 295     -36.570  -4.681 -11.013  1.00 -0.01      A    C  
ATOM   4329  N   ILE B 296     -34.905  -7.894 -11.636  1.00 -0.46      A    N  
ATOM   4330  CA  ILE B 296     -33.925  -8.969 -11.828  1.00  0.04      A    C  
ATOM   4331  C   ILE B 296     -33.471  -9.563 -10.506  1.00  0.62      A    C  
ATOM   4332  O   ILE B 296     -33.446 -10.777 -10.344  1.00 -0.50      A    O  
ATOM   4333  CB  ILE B 296     -32.728  -8.532 -12.730  1.00 -0.01      A    C  
ATOM   4334  CG1 ILE B 296     -31.831  -9.737 -13.136  1.00 -0.05      A    C  
ATOM   4335  CG2 ILE B 296     -31.839  -7.445 -12.053  1.00 -0.09      A    C  
ATOM   4336  CD1 ILE B 296     -32.514 -10.802 -14.037  1.00 -0.09      A    C  
ATOM   4337  N   HIS B 297     -33.120  -8.731  -9.501  1.00 -0.46      A    N  
ATOM   4338  CA  HIS B 297     -32.703  -9.313  -8.224  1.00  0.04      A    C  
ATOM   4339  C   HIS B 297     -33.849 -10.041  -7.551  1.00  0.62      A    C  
ATOM   4340  O   HIS B 297     -33.690 -11.191  -7.159  1.00 -0.50      A    O  
ATOM   4341  CB  HIS B 297     -32.142  -8.250  -7.254  1.00 -0.10      A    C  
ATOM   4342  CG  HIS B 297     -30.770  -7.792  -7.671  1.00 -0.03      A    C  
ATOM   4343  CD2 HIS B 297     -30.485  -6.730  -8.448  1.00  0.20      A    C  
ATOM   4344  ND1 HIS B 297     -29.660  -8.396  -7.311  1.00 -0.15      A    N  
ATOM   4345  CE1 HIS B 297     -28.643  -7.767  -7.806  1.00  0.24      A    C  
ATOM   4346  NE2 HIS B 297     -29.049  -6.794  -8.483  1.00 -0.50      A    N  
ATOM   4347  N   ILE B 298     -35.039  -9.423  -7.397  1.00 -0.46      A    N  
ATOM   4348  CA  ILE B 298     -36.133 -10.193  -6.796  1.00  0.04      A    C  
ATOM   4349  C   ILE B 298     -36.378 -11.441  -7.622  1.00  0.62      A    C  
ATOM   4350  O   ILE B 298     -36.583 -12.511  -7.071  1.00 -0.50      A    O  
ATOM   4351  CB  ILE B 298     -37.429  -9.374  -6.544  1.00 -0.01      A    C  
ATOM   4352  CG1 ILE B 298     -37.216  -8.250  -5.479  1.00 -0.05      A    C  
ATOM   4353  CG2 ILE B 298     -38.612 -10.310  -6.160  1.00 -0.09      A    C  
ATOM   4354  CD1 ILE B 298     -36.840  -8.710  -4.042  1.00 -0.09      A    C  
ATOM   4355  N   TYR B 299     -36.331 -11.374  -8.969  1.00 -0.46      A    N  
ATOM   4356  CA  TYR B 299     -36.469 -12.607  -9.751  1.00  0.04      A    C  
ATOM   4357  C   TYR B 299     -35.402 -13.605  -9.320  1.00  0.62      A    C  
ATOM   4358  O   TYR B 299     -35.707 -14.756  -9.042  1.00 -0.50      A    O  
ATOM   4359  CB  TYR B 299     -36.405 -12.335 -11.282  1.00 -0.10      A    C  
ATOM   4360  CG  TYR B 299     -37.186 -13.279 -12.214  1.00 -0.03      A    C  
ATOM   4361  CD1 TYR B 299     -38.009 -14.331 -11.792  1.00 -0.00      A    C  
ATOM   4362  CD2 TYR B 299     -37.086 -13.029 -13.586  1.00 -0.00      A    C  
ATOM   4363  CE1 TYR B 299     -38.977 -14.848 -12.660  1.00 -0.26      A    C  
ATOM   4364  CE2 TYR B 299     -37.952 -13.661 -14.480  1.00 -0.26      A    C  
ATOM   4365  CZ  TYR B 299     -38.964 -14.498 -14.012  1.00  0.46      A    C  
ATOM   4366  OH  TYR B 299     -39.940 -14.960 -14.899  1.00 -0.53      A    O  
ATOM   4367  N   VAL B 300     -34.113 -13.201  -9.216  1.00 -0.46      A    N  
ATOM   4368  CA  VAL B 300     -33.128 -14.117  -8.620  1.00  0.04      A    C  
ATOM   4369  C   VAL B 300     -33.562 -14.576  -7.238  1.00  0.62      A    C  
ATOM   4370  O   VAL B 300     -33.531 -15.770  -6.980  1.00 -0.50      A    O  
ATOM   4371  CB  VAL B 300     -31.665 -13.581  -8.566  1.00 -0.01      A    C  
ATOM   4372  CG1 VAL B 300     -30.752 -14.493  -7.693  1.00 -0.09      A    C  
ATOM   4373  CG2 VAL B 300     -31.068 -13.487  -9.997  1.00 -0.09      A    C  
ATOM   4374  N   ILE B 301     -33.981 -13.692  -6.308  1.00 -0.46      A    N  
ATOM   4375  CA  ILE B 301     -34.491 -14.204  -5.024  1.00  0.04      A    C  
ATOM   4376  C   ILE B 301     -35.577 -15.237  -5.279  1.00  0.62      A    C  
ATOM   4377  O   ILE B 301     -35.521 -16.337  -4.752  1.00 -0.50      A    O  
ATOM   4378  CB  ILE B 301     -35.023 -13.108  -4.050  1.00 -0.01      A    C  
ATOM   4379  CG1 ILE B 301     -33.919 -12.110  -3.572  1.00 -0.05      A    C  
ATOM   4380  CG2 ILE B 301     -35.778 -13.742  -2.844  1.00 -0.09      A    C  
ATOM   4381  CD1 ILE B 301     -32.841 -12.726  -2.637  1.00 -0.09      A    C  
ATOM   4382  N   ILE B 302     -36.588 -14.946  -6.121  1.00 -0.46      A    N  
ATOM   4383  CA  ILE B 302     -37.582 -15.982  -6.434  1.00  0.04      A    C  
ATOM   4384  C   ILE B 302     -36.866 -17.236  -6.913  1.00  0.62      A    C  
ATOM   4385  O   ILE B 302     -37.112 -18.307  -6.378  1.00 -0.50      A    O  
ATOM   4386  CB  ILE B 302     -38.669 -15.496  -7.442  1.00 -0.01      A    C  
ATOM   4387  CG1 ILE B 302     -39.547 -14.375  -6.798  1.00 -0.05      A    C  
ATOM   4388  CG2 ILE B 302     -39.548 -16.687  -7.923  1.00 -0.09      A    C  
ATOM   4389  CD1 ILE B 302     -40.491 -13.660  -7.802  1.00 -0.09      A    C  
ATOM   4390  N   LYS B 303     -35.941 -17.156  -7.897  1.00 -0.46      A    N  
ATOM   4391  CA  LYS B 303     -35.190 -18.366  -8.270  1.00  0.04      A    C  
ATOM   4392  C   LYS B 303     -34.470 -18.984  -7.078  1.00  0.62      A    C  
ATOM   4393  O   LYS B 303     -34.396 -20.196  -6.972  1.00 -0.50      A    O  
ATOM   4394  CB  LYS B 303     -34.156 -18.157  -9.418  1.00 -0.10      A    C  
ATOM   4395  CG  LYS B 303     -34.794 -17.615 -10.727  1.00 -0.16      A    C  
ATOM   4396  CD  LYS B 303     -33.927 -17.819 -12.009  1.00 -0.18      A    C  
ATOM   4397  CE  LYS B 303     -32.536 -17.119 -11.973  1.00 -0.04      A    C  
ATOM   4398  NZ  LYS B 303     -31.440 -18.006 -11.504  1.00 -0.14      A    N1+
ATOM   4399  N   ALA B 304     -33.900 -18.188  -6.148  1.00 -0.46      A    N  
ATOM   4400  CA  ALA B 304     -33.357 -18.775  -4.916  1.00  0.04      A    C  
ATOM   4401  C   ALA B 304     -34.439 -19.485  -4.117  1.00  0.62      A    C  
ATOM   4402  O   ALA B 304     -34.224 -20.587  -3.638  1.00 -0.50      A    O  
ATOM   4403  CB  ALA B 304     -32.711 -17.697  -4.003  1.00 -0.10      A    C  
ATOM   4404  N   LEU B 305     -35.622 -18.855  -3.956  1.00 -0.46      A    N  
ATOM   4405  CA  LEU B 305     -36.702 -19.496  -3.194  1.00  0.04      A    C  
ATOM   4406  C   LEU B 305     -37.316 -20.690  -3.907  1.00  0.62      A    C  
ATOM   4407  O   LEU B 305     -37.561 -21.694  -3.256  1.00 -0.50      A    O  
ATOM   4408  CB  LEU B 305     -37.842 -18.489  -2.866  1.00 -0.06      A    C  
ATOM   4409  CG  LEU B 305     -37.412 -17.261  -2.005  1.00 -0.01      A    C  
ATOM   4410  CD1 LEU B 305     -38.597 -16.259  -1.901  1.00 -0.11      A    C  
ATOM   4411  CD2 LEU B 305     -36.941 -17.664  -0.579  1.00 -0.11      A    C  
ATOM   4412  N   ILE B 306     -37.608 -20.619  -5.227  1.00 -0.46      A    N  
ATOM   4413  CA  ILE B 306     -38.328 -21.716  -5.896  1.00  0.04      A    C  
ATOM   4414  C   ILE B 306     -37.985 -21.937  -7.363  1.00  0.62      A    C  
ATOM   4415  O   ILE B 306     -37.573 -21.023  -8.060  1.00 -0.50      A    O  
ATOM   4416  CB  ILE B 306     -39.873 -21.497  -5.801  1.00 -0.01      A    C  
ATOM   4417  CG1 ILE B 306     -40.271 -20.117  -6.407  1.00 -0.05      A    C  
ATOM   4418  CG2 ILE B 306     -40.381 -21.644  -4.339  1.00 -0.09      A    C  
ATOM   4419  CD1 ILE B 306     -41.804 -19.910  -6.542  1.00 -0.09      A    C  
ATOM   4420  N   THR B 307     -38.179 -23.164  -7.896  1.00 -0.46      A    N  
ATOM   4421  CA  THR B 307     -38.039 -23.362  -9.346  1.00  0.04      A    C  
ATOM   4422  C   THR B 307     -39.069 -22.557 -10.114  1.00  0.62      A    C  
ATOM   4423  O   THR B 307     -40.163 -22.386  -9.603  1.00 -0.50      A    O  
ATOM   4424  CB  THR B 307     -38.250 -24.853  -9.734  1.00  0.17      A    C  
ATOM   4425  CG2 THR B 307     -38.040 -25.131 -11.245  1.00 -0.19      A    C  
ATOM   4426  OG1 THR B 307     -37.291 -25.617  -8.986  1.00 -0.55      A    O  
ATOM   4427  N   ILE B 308     -38.773 -22.079 -11.345  1.00 -0.46      A    N  
ATOM   4428  CA  ILE B 308     -39.781 -21.383 -12.160  1.00  0.04      A    C  
ATOM   4429  C   ILE B 308     -39.780 -21.953 -13.578  1.00  0.62      A    C  
ATOM   4430  O   ILE B 308     -38.699 -22.282 -14.055  1.00 -0.50      A    O  
ATOM   4431  CB  ILE B 308     -39.573 -19.843 -12.038  1.00 -0.01      A    C  
ATOM   4432  CG1 ILE B 308     -38.108 -19.446 -12.394  1.00 -0.05      A    C  
ATOM   4433  CG2 ILE B 308     -39.940 -19.348 -10.610  1.00 -0.09      A    C  
ATOM   4434  CD1 ILE B 308     -37.944 -17.928 -12.659  1.00 -0.09      A    C  
ATOM   4435  N   PRO B 309     -40.916 -22.175 -14.291  1.00 -0.23      A    N  
ATOM   4436  CA  PRO B 309     -40.882 -23.106 -15.419  1.00  0.04      A    C  
ATOM   4437  C   PRO B 309     -40.144 -22.636 -16.663  1.00  0.53      A    C  
ATOM   4438  O   PRO B 309     -40.324 -21.511 -17.103  1.00 -0.50      A    O  
ATOM   4439  CB  PRO B 309     -42.405 -23.265 -15.662  1.00 -0.12      A    C  
ATOM   4440  CG  PRO B 309     -42.975 -21.893 -15.232  1.00 -0.12      A    C  
ATOM   4441  CD  PRO B 309     -42.208 -21.608 -13.921  1.00 -0.01      A    C  
ATOM   4442  N   GLU B 310     -39.312 -23.492 -17.301  1.00 -0.46      A    N  
ATOM   4443  CA  GLU B 310     -38.606 -23.079 -18.524  1.00  0.04      A    C  
ATOM   4444  C   GLU B 310     -39.572 -22.721 -19.660  1.00  0.62      A    C  
ATOM   4445  O   GLU B 310     -39.679 -23.472 -20.617  1.00 -0.50      A    O  
ATOM   4446  CB  GLU B 310     -37.572 -24.176 -18.950  1.00 -0.18      A    C  
ATOM   4447  CG  GLU B 310     -36.412 -24.458 -17.935  1.00 -0.40      A    C  
ATOM   4448  CD  GLU B 310     -35.297 -25.352 -18.437  1.00  0.71      A    C  
ATOM   4449  OE1 GLU B 310     -34.954 -25.257 -19.650  1.00 -0.72      A    O  
ATOM   4450  OE2 GLU B 310     -34.689 -26.126 -17.627  1.00 -0.72      A    O1-
ATOM   4451  N   THR B 311     -40.307 -21.583 -19.602  1.00 -0.46      A    N  
ATOM   4452  CA  THR B 311     -41.165 -21.127 -20.719  1.00  0.04      A    C  
ATOM   4453  C   THR B 311     -40.684 -19.903 -21.483  1.00  0.62      A    C  
ATOM   4454  O   THR B 311     -39.938 -19.075 -20.980  1.00 -0.50      A    O  
ATOM   4455  CB  THR B 311     -42.585 -20.710 -20.242  1.00  0.17      A    C  
ATOM   4456  CG2 THR B 311     -43.190 -21.793 -19.314  1.00 -0.19      A    C  
ATOM   4457  OG1 THR B 311     -42.510 -19.443 -19.555  1.00 -0.55      A    O  
ATOM   4458  N   THR B 312     -41.136 -19.721 -22.748  1.00 -0.46      A    N  
ATOM   4459  CA  THR B 312     -40.780 -18.506 -23.497  1.00  0.04      A    C  
ATOM   4460  C   THR B 312     -41.000 -17.241 -22.692  1.00  0.62      A    C  
ATOM   4461  O   THR B 312     -40.145 -16.369 -22.649  1.00 -0.50      A    O  
ATOM   4462  CB  THR B 312     -41.617 -18.392 -24.801  1.00  0.17      A    C  
ATOM   4463  CG2 THR B 312     -41.046 -17.317 -25.760  1.00 -0.19      A    C  
ATOM   4464  OG1 THR B 312     -41.557 -19.683 -25.427  1.00 -0.55      A    O  
ATOM   4465  N   PHE B 313     -42.167 -17.111 -22.020  1.00 -0.46      A    N  
ATOM   4466  CA  PHE B 313     -42.354 -15.954 -21.140  1.00  0.04      A    C  
ATOM   4467  C   PHE B 313     -41.249 -15.899 -20.104  1.00  0.62      A    C  
ATOM   4468  O   PHE B 313     -40.636 -14.857 -19.946  1.00 -0.50      A    O  
ATOM   4469  CB  PHE B 313     -43.727 -15.965 -20.420  1.00 -0.10      A    C  
ATOM   4470  CG  PHE B 313     -43.737 -14.860 -19.354  1.00 -0.10      A    C  
ATOM   4471  CD1 PHE B 313     -44.113 -13.555 -19.694  1.00 -0.15      A    C  
ATOM   4472  CD2 PHE B 313     -43.364 -15.143 -18.035  1.00 -0.15      A    C  
ATOM   4473  CE1 PHE B 313     -44.146 -12.552 -18.721  1.00 -0.15      A    C  
ATOM   4474  CE2 PHE B 313     -43.393 -14.142 -17.060  1.00 -0.15      A    C  
ATOM   4475  CZ  PHE B 313     -43.797 -12.847 -17.400  1.00 -0.15      A    C  
ATOM   4476  N   GLN B 314     -40.946 -17.003 -19.389  1.00 -0.46      A    N  
ATOM   4477  CA  GLN B 314     -39.851 -16.937 -18.413  1.00  0.04      A    C  
ATOM   4478  C   GLN B 314     -38.575 -16.476 -19.094  1.00  0.62      A    C  
ATOM   4479  O   GLN B 314     -37.922 -15.544 -18.649  1.00 -0.50      A    O  
ATOM   4480  CB  GLN B 314     -39.649 -18.318 -17.737  1.00 -0.10      A    C  
ATOM   4481  CG  GLN B 314     -38.606 -18.298 -16.590  1.00 -0.10      A    C  
ATOM   4482  CD  GLN B 314     -38.716 -19.572 -15.791  1.00  0.68      A    C  
ATOM   4483  NE2 GLN B 314     -37.814 -20.556 -15.901  1.00 -0.87      A    N  
ATOM   4484  OE1 GLN B 314     -39.654 -19.683 -15.022  1.00 -0.47      A    O  
ATOM   4485  N   THR B 315     -38.206 -17.118 -20.221  1.00 -0.46      A    N  
ATOM   4486  CA  THR B 315     -37.037 -16.651 -20.983  1.00  0.04      A    C  
ATOM   4487  C   THR B 315     -37.105 -15.161 -21.274  1.00  0.62      A    C  
ATOM   4488  O   THR B 315     -36.205 -14.402 -20.934  1.00 -0.50      A    O  
ATOM   4489  CB  THR B 315     -36.953 -17.451 -22.315  1.00  0.17      A    C  
ATOM   4490  CG2 THR B 315     -35.861 -16.937 -23.274  1.00 -0.19      A    C  
ATOM   4491  OG1 THR B 315     -36.679 -18.831 -22.008  1.00 -0.55      A    O  
ATOM   4492  N   VAL B 316     -38.190 -14.684 -21.923  1.00 -0.46      A    N  
ATOM   4493  CA  VAL B 316     -38.276 -13.251 -22.238  1.00  0.04      A    C  
ATOM   4494  C   VAL B 316     -38.311 -12.415 -20.973  1.00  0.62      A    C  
ATOM   4495  O   VAL B 316     -37.553 -11.466 -20.843  1.00 -0.50      A    O  
ATOM   4496  CB  VAL B 316     -39.510 -12.926 -23.133  1.00 -0.01      A    C  
ATOM   4497  CG1 VAL B 316     -39.723 -11.391 -23.274  1.00 -0.09      A    C  
ATOM   4498  CG2 VAL B 316     -39.347 -13.555 -24.547  1.00 -0.09      A    C  
ATOM   4499  N   SER B 317     -39.187 -12.727 -19.999  1.00 -0.46      A    N  
ATOM   4500  CA  SER B 317     -39.226 -11.942 -18.760  1.00  0.04      A    C  
ATOM   4501  C   SER B 317     -37.851 -11.923 -18.115  1.00  0.62      A    C  
ATOM   4502  O   SER B 317     -37.377 -10.865 -17.716  1.00 -0.50      A    O  
ATOM   4503  CB  SER B 317     -40.252 -12.515 -17.747  1.00  0.02      A    C  
ATOM   4504  OG  SER B 317     -39.636 -13.651 -17.122  1.00 -0.55      A    O  
ATOM   4505  N   TRP B 318     -37.166 -13.080 -18.008  1.00 -0.46      A    N  
ATOM   4506  CA  TRP B 318     -35.773 -13.095 -17.543  1.00  0.04      A    C  
ATOM   4507  C   TRP B 318     -34.880 -12.171 -18.358  1.00  0.62      A    C  
ATOM   4508  O   TRP B 318     -34.376 -11.188 -17.827  1.00 -0.50      A    O  
ATOM   4509  CB  TRP B 318     -35.249 -14.558 -17.546  1.00 -0.10      A    C  
ATOM   4510  CG  TRP B 318     -33.780 -14.635 -17.233  1.00 -0.14      A    C  
ATOM   4511  CD1 TRP B 318     -32.784 -14.868 -18.104  1.00  0.04      A    C  
ATOM   4512  CD2 TRP B 318     -33.153 -14.476 -15.872  1.00  0.15      A    C  
ATOM   4513  CE2 TRP B 318     -31.808 -14.631 -16.146  1.00  0.15      A    C  
ATOM   4514  CE3 TRP B 318     -33.631 -14.247 -14.583  1.00 -0.17      A    C  
ATOM   4515  NE1 TRP B 318     -31.644 -14.868 -17.464  1.00 -0.35      A    N  
ATOM   4516  CZ2 TRP B 318     -30.846 -14.540 -15.140  1.00 -0.17      A    C  
ATOM   4517  CZ3 TRP B 318     -32.674 -14.118 -13.569  1.00 -0.07      A    C  
ATOM   4518  CH2 TRP B 318     -31.303 -14.261 -13.845  1.00 -0.08      A    C  
ATOM   4519  N   HIS B 319     -34.659 -12.414 -19.667  1.00 -0.46      A    N  
ATOM   4520  CA  HIS B 319     -33.767 -11.507 -20.404  1.00  0.04      A    C  
ATOM   4521  C   HIS B 319     -34.263 -10.070 -20.361  1.00  0.62      A    C  
ATOM   4522  O   HIS B 319     -33.500  -9.145 -20.123  1.00 -0.50      A    O  
ATOM   4523  CB  HIS B 319     -33.534 -11.993 -21.856  1.00 -0.10      A    C  
ATOM   4524  CG  HIS B 319     -32.713 -13.256 -21.806  1.00 -0.03      A    C  
ATOM   4525  CD2 HIS B 319     -33.165 -14.510 -22.002  1.00  0.20      A    C  
ATOM   4526  ND1 HIS B 319     -31.426 -13.282 -21.546  1.00 -0.15      A    N  
ATOM   4527  CE1 HIS B 319     -31.001 -14.504 -21.550  1.00  0.24      A    C  
ATOM   4528  NE2 HIS B 319     -31.960 -15.269 -21.803  1.00 -0.50      A    N  
ATOM   4529  N   PHE B 320     -35.572  -9.825 -20.559  1.00 -0.46      A    N  
ATOM   4530  CA  PHE B 320     -36.074  -8.457 -20.395  1.00  0.04      A    C  
ATOM   4531  C   PHE B 320     -35.735  -7.914 -19.015  1.00  0.62      A    C  
ATOM   4532  O   PHE B 320     -35.272  -6.792 -18.879  1.00 -0.50      A    O  
ATOM   4533  CB  PHE B 320     -37.598  -8.412 -20.665  1.00 -0.10      A    C  
ATOM   4534  CG  PHE B 320     -38.111  -6.968 -20.591  1.00 -0.10      A    C  
ATOM   4535  CD1 PHE B 320     -37.756  -6.060 -21.594  1.00 -0.15      A    C  
ATOM   4536  CD2 PHE B 320     -38.935  -6.547 -19.542  1.00 -0.15      A    C  
ATOM   4537  CE1 PHE B 320     -38.221  -4.742 -21.552  1.00 -0.15      A    C  
ATOM   4538  CE2 PHE B 320     -39.439  -5.244 -19.524  1.00 -0.15      A    C  
ATOM   4539  CZ  PHE B 320     -39.076  -4.337 -20.524  1.00 -0.15      A    C  
ATOM   4540  N   CYS B 321     -35.910  -8.697 -17.926  1.00 -0.46      A    N  
ATOM   4541  CA  CYS B 321     -35.421  -8.220 -16.625  1.00  0.04      A    C  
ATOM   4542  C   CYS B 321     -33.925  -7.926 -16.671  1.00  0.62      A    C  
ATOM   4543  O   CYS B 321     -33.489  -6.882 -16.203  1.00 -0.50      A    O  
ATOM   4544  CB  CYS B 321     -35.776  -9.227 -15.501  1.00 -0.06      A    C  
ATOM   4545  SG  CYS B 321     -37.584  -9.455 -15.484  1.00  0.83      A    S  
ATOM   4546 LPG1 CYS B 321     -37.910  -8.896 -15.279  1.00 -0.48      A   LP  
ATOM   4547 LPG2 CYS B 321     -37.822  -9.647 -16.090  1.00 -0.48      A   LP  
ATOM   4548  N   ILE B 322     -33.099  -8.821 -17.256  1.00 -0.46      A    N  
ATOM   4549  CA  ILE B 322     -31.675  -8.477 -17.428  1.00  0.04      A    C  
ATOM   4550  C   ILE B 322     -31.546  -7.135 -18.132  1.00  0.62      A    C  
ATOM   4551  O   ILE B 322     -30.822  -6.258 -17.676  1.00 -0.50      A    O  
ATOM   4552  CB  ILE B 322     -30.856  -9.580 -18.175  1.00 -0.01      A    C  
ATOM   4553  CG1 ILE B 322     -30.851 -10.897 -17.338  1.00 -0.05      A    C  
ATOM   4554  CG2 ILE B 322     -29.411  -9.088 -18.467  1.00 -0.09      A    C  
ATOM   4555  CD1 ILE B 322     -29.903 -12.006 -17.866  1.00 -0.09      A    C  
ATOM   4556  N   ALA B 323     -32.267  -6.935 -19.258  1.00 -0.46      A    N  
ATOM   4557  CA  ALA B 323     -32.271  -5.608 -19.882  1.00  0.04      A    C  
ATOM   4558  C   ALA B 323     -32.708  -4.543 -18.886  1.00  0.62      A    C  
ATOM   4559  O   ALA B 323     -31.963  -3.603 -18.657  1.00 -0.50      A    O  
ATOM   4560  CB  ALA B 323     -33.155  -5.566 -21.159  1.00 -0.10      A    C  
ATOM   4561  N   LEU B 324     -33.890  -4.649 -18.238  1.00 -0.46      A    N  
ATOM   4562  CA  LEU B 324     -34.256  -3.647 -17.223  1.00  0.04      A    C  
ATOM   4563  C   LEU B 324     -33.076  -3.354 -16.306  1.00  0.62      A    C  
ATOM   4564  O   LEU B 324     -32.808  -2.193 -16.019  1.00 -0.50      A    O  
ATOM   4565  CB  LEU B 324     -35.466  -4.058 -16.333  1.00 -0.06      A    C  
ATOM   4566  CG  LEU B 324     -36.838  -4.222 -17.055  1.00 -0.01      A    C  
ATOM   4567  CD1 LEU B 324     -37.920  -4.604 -16.006  1.00 -0.11      A    C  
ATOM   4568  CD2 LEU B 324     -37.265  -2.920 -17.792  1.00 -0.11      A    C  
ATOM   4569  N   GLY B 325     -32.350  -4.405 -15.861  1.00 -0.46      A    N  
ATOM   4570  CA  GLY B 325     -31.103  -4.185 -15.119  1.00  0.04      A    C  
ATOM   4571  C   GLY B 325     -30.047  -3.418 -15.903  1.00  0.62      A    C  
ATOM   4572  O   GLY B 325     -29.836  -2.239 -15.657  1.00 -0.50      A    O  
ATOM   4573  N   TYR B 326     -29.357  -4.043 -16.885  1.00 -0.46      A    N  
ATOM   4574  CA  TYR B 326     -28.247  -3.343 -17.569  1.00  0.04      A    C  
ATOM   4575  C   TYR B 326     -28.698  -2.066 -18.269  1.00  0.62      A    C  
ATOM   4576  O   TYR B 326     -27.910  -1.170 -18.556  1.00 -0.50      A    O  
ATOM   4577  CB  TYR B 326     -27.493  -4.242 -18.585  1.00 -0.10      A    C  
ATOM   4578  CG  TYR B 326     -26.544  -5.271 -17.945  1.00 -0.03      A    C  
ATOM   4579  CD1 TYR B 326     -25.173  -5.019 -17.804  1.00 -0.00      A    C  
ATOM   4580  CD2 TYR B 326     -27.046  -6.505 -17.524  1.00 -0.00      A    C  
ATOM   4581  CE1 TYR B 326     -24.299  -6.033 -17.393  1.00 -0.26      A    C  
ATOM   4582  CE2 TYR B 326     -26.177  -7.519 -17.117  1.00 -0.26      A    C  
ATOM   4583  CZ  TYR B 326     -24.802  -7.297 -17.067  1.00  0.46      A    C  
ATOM   4584  OH  TYR B 326     -23.972  -8.348 -16.698  1.00 -0.53      A    O  
ATOM   4585  N   THR B 327     -30.000  -1.916 -18.576  1.00 -0.46      A    N  
ATOM   4586  CA  THR B 327     -30.502  -0.593 -18.956  1.00  0.04      A    C  
ATOM   4587  C   THR B 327     -30.034   0.449 -17.957  1.00  0.62      A    C  
ATOM   4588  O   THR B 327     -29.640   1.526 -18.381  1.00 -0.50      A    O  
ATOM   4589  CB  THR B 327     -32.045  -0.572 -19.126  1.00  0.17      A    C  
ATOM   4590  CG2 THR B 327     -32.596   0.860 -19.330  1.00 -0.19      A    C  
ATOM   4591  OG1 THR B 327     -32.348  -1.334 -20.307  1.00 -0.55      A    O  
ATOM   4592  N   ASN B 328     -29.993   0.198 -16.626  1.00 -0.46      A    N  
ATOM   4593  CA  ASN B 328     -29.413   1.218 -15.738  1.00  0.04      A    C  
ATOM   4594  C   ASN B 328     -27.999   1.569 -16.172  1.00  0.62      A    C  
ATOM   4595  O   ASN B 328     -27.737   2.729 -16.452  1.00 -0.50      A    O  
ATOM   4596  CB  ASN B 328     -29.403   0.818 -14.236  1.00 -0.09      A    C  
ATOM   4597  CG  ASN B 328     -28.737   1.794 -13.298  1.00  0.68      A    C  
ATOM   4598  ND2 ASN B 328     -28.458   3.047 -13.669  1.00 -0.87      A    N  
ATOM   4599  OD1 ASN B 328     -28.464   1.419 -12.170  1.00 -0.47      A    O  
ATOM   4600  N   SER B 329     -27.078   0.590 -16.259  1.00 -0.46      A    N  
ATOM   4601  CA  SER B 329     -25.719   0.874 -16.740  1.00  0.04      A    C  
ATOM   4602  C   SER B 329     -25.694   1.604 -18.077  1.00  0.62      A    C  
ATOM   4603  O   SER B 329     -24.764   2.332 -18.394  1.00 -0.50      A    O  
ATOM   4604  CB  SER B 329     -24.967  -0.485 -16.827  1.00  0.02      A    C  
ATOM   4605  OG  SER B 329     -25.563  -1.384 -15.863  1.00 -0.55      A    O  
ATOM   4606  N   CYS B 330     -26.740   1.411 -18.919  1.00 -0.46      A    N  
ATOM   4607  CA  CYS B 330     -26.891   2.241 -20.124  1.00  0.04      A    C  
ATOM   4608  C   CYS B 330     -27.465   3.627 -19.867  1.00  0.62      A    C  
ATOM   4609  O   CYS B 330     -27.016   4.574 -20.493  1.00 -0.50      A    O  
ATOM   4610  CB  CYS B 330     -27.773   1.488 -21.149  1.00 -0.06      A    C  
ATOM   4611  SG  CYS B 330     -27.196  -0.238 -21.240  1.00  0.83      A    S  
ATOM   4612 LPG1 CYS B 330     -26.573  -0.290 -21.506  1.00 -0.48      A   LP  
ATOM   4613 LPG2 CYS B 330     -27.211  -0.549 -20.637  1.00 -0.48      A   LP  
ATOM   4614  N   LEU B 331     -28.454   3.791 -18.966  1.00 -0.46      A    N  
ATOM   4615  CA  LEU B 331     -28.930   5.141 -18.628  1.00  0.04      A    C  
ATOM   4616  C   LEU B 331     -28.030   5.867 -17.641  1.00  0.62      A    C  
ATOM   4617  O   LEU B 331     -28.074   7.089 -17.611  1.00 -0.50      A    O  
ATOM   4618  CB  LEU B 331     -30.403   5.109 -18.137  1.00 -0.06      A    C  
ATOM   4619  CG  LEU B 331     -31.399   4.578 -19.215  1.00 -0.01      A    C  
ATOM   4620  CD1 LEU B 331     -32.823   4.459 -18.605  1.00 -0.11      A    C  
ATOM   4621  CD2 LEU B 331     -31.462   5.485 -20.479  1.00 -0.11      A    C  
ATOM   4622  N   ASN B 332     -27.180   5.217 -16.821  1.00 -0.46      A    N  
ATOM   4623  CA  ASN B 332     -26.258   5.981 -15.964  1.00  0.04      A    C  
ATOM   4624  C   ASN B 332     -25.647   7.204 -16.647  1.00  0.62      A    C  
ATOM   4625  O   ASN B 332     -25.801   8.287 -16.100  1.00 -0.50      A    O  
ATOM   4626  CB  ASN B 332     -25.202   5.054 -15.310  1.00 -0.09      A    C  
ATOM   4627  CG  ASN B 332     -25.714   4.295 -14.112  1.00  0.68      A    C  
ATOM   4628  ND2 ASN B 332     -25.107   3.166 -13.762  1.00 -0.87      A    N  
ATOM   4629  OD1 ASN B 332     -26.663   4.686 -13.452  1.00 -0.47      A    O  
ATOM   4630  N   PRO B 333     -24.988   7.150 -17.830  1.00 -0.23      A    N  
ATOM   4631  CA  PRO B 333     -24.682   8.388 -18.544  1.00  0.04      A    C  
ATOM   4632  C   PRO B 333     -25.772   9.444 -18.498  1.00  0.53      A    C  
ATOM   4633  O   PRO B 333     -25.504  10.610 -18.251  1.00 -0.50      A    O  
ATOM   4634  CB  PRO B 333     -24.497   7.790 -19.962  1.00 -0.12      A    C  
ATOM   4635  CG  PRO B 333     -23.818   6.433 -19.680  1.00 -0.12      A    C  
ATOM   4636  CD  PRO B 333     -24.580   5.897 -18.446  1.00 -0.01      A    C  
ATOM   4637  N   VAL B 334     -27.046   9.068 -18.718  1.00 -0.46      A    N  
ATOM   4638  CA  VAL B 334     -28.141  10.037 -18.618  1.00  0.04      A    C  
ATOM   4639  C   VAL B 334     -28.404  10.380 -17.162  1.00  0.62      A    C  
ATOM   4640  O   VAL B 334     -28.409  11.546 -16.795  1.00 -0.50      A    O  
ATOM   4641  CB  VAL B 334     -29.419   9.487 -19.327  1.00 -0.01      A    C  
ATOM   4642  CG1 VAL B 334     -30.615  10.468 -19.195  1.00 -0.09      A    C  
ATOM   4643  CG2 VAL B 334     -29.138   9.207 -20.831  1.00 -0.09      A    C  
ATOM   4644  N   LEU B 335     -28.619   9.366 -16.298  1.00 -0.46      A    N  
ATOM   4645  CA  LEU B 335     -28.954   9.633 -14.889  1.00  0.04      A    C  
ATOM   4646  C   LEU B 335     -27.874  10.416 -14.156  1.00  0.62      A    C  
ATOM   4647  O   LEU B 335     -28.165  11.294 -13.358  1.00 -0.50      A    O  
ATOM   4648  CB  LEU B 335     -29.135   8.328 -14.056  1.00 -0.06      A    C  
ATOM   4649  CG  LEU B 335     -30.052   7.220 -14.656  1.00 -0.01      A    C  
ATOM   4650  CD1 LEU B 335     -30.254   6.096 -13.602  1.00 -0.11      A    C  
ATOM   4651  CD2 LEU B 335     -31.408   7.787 -15.151  1.00 -0.11      A    C  
ATOM   4652  N   TYR B 336     -26.599  10.049 -14.405  1.00 -0.46      A    N  
ATOM   4653  CA  TYR B 336     -25.462  10.609 -13.676  1.00  0.04      A    C  
ATOM   4654  C   TYR B 336     -24.452  11.378 -14.507  1.00  0.62      A    C  
ATOM   4655  O   TYR B 336     -23.522  11.866 -13.884  1.00 -0.50      A    O  
ATOM   4656  CB  TYR B 336     -24.791   9.446 -12.891  1.00 -0.10      A    C  
ATOM   4657  CG  TYR B 336     -25.542   9.166 -11.583  1.00 -0.03      A    C  
ATOM   4658  CD1 TYR B 336     -25.427  10.075 -10.524  1.00 -0.00      A    C  
ATOM   4659  CD2 TYR B 336     -26.331   8.020 -11.424  1.00 -0.00      A    C  
ATOM   4660  CE1 TYR B 336     -25.998   9.786  -9.282  1.00 -0.26      A    C  
ATOM   4661  CE2 TYR B 336     -26.961   7.771 -10.200  1.00 -0.26      A    C  
ATOM   4662  CZ  TYR B 336     -26.706   8.599  -9.109  1.00  0.46      A    C  
ATOM   4663  OH  TYR B 336     -27.150   8.248  -7.840  1.00 -0.53      A    O  
ATOM   4664  N   ALA B 337     -24.589  11.538 -15.845  1.00 -0.46      A    N  
ATOM   4665  CA  ALA B 337     -23.719  12.466 -16.578  1.00  0.04      A    C  
ATOM   4666  C   ALA B 337     -24.526  13.472 -17.384  1.00  0.62      A    C  
ATOM   4667  O   ALA B 337     -24.605  14.625 -16.986  1.00 -0.50      A    O  
ATOM   4668  CB  ALA B 337     -22.658  11.689 -17.403  1.00 -0.10      A    C  
ATOM   4669  N   PHE B 338     -25.182  13.128 -18.512  1.00 -0.46      A    N  
ATOM   4670  CA  PHE B 338     -25.860  14.169 -19.298  1.00  0.04      A    C  
ATOM   4671  C   PHE B 338     -26.864  14.967 -18.480  1.00  0.62      A    C  
ATOM   4672  O   PHE B 338     -26.982  16.158 -18.715  1.00 -0.50      A    O  
ATOM   4673  CB  PHE B 338     -26.483  13.616 -20.606  1.00 -0.10      A    C  
ATOM   4674  CG  PHE B 338     -25.374  13.054 -21.507  1.00 -0.10      A    C  
ATOM   4675  CD1 PHE B 338     -24.582  13.933 -22.255  1.00 -0.15      A    C  
ATOM   4676  CD2 PHE B 338     -25.140  11.677 -21.595  1.00 -0.15      A    C  
ATOM   4677  CE1 PHE B 338     -23.520  13.451 -23.027  1.00 -0.15      A    C  
ATOM   4678  CE2 PHE B 338     -24.089  11.191 -22.380  1.00 -0.15      A    C  
ATOM   4679  CZ  PHE B 338     -23.252  12.081 -23.059  1.00 -0.15      A    C  
ATOM   4680  N   LEU B 339     -27.586  14.363 -17.506  1.00 -0.46      A    N  
ATOM   4681  CA  LEU B 339     -28.421  15.172 -16.603  1.00  0.04      A    C  
ATOM   4682  C   LEU B 339     -27.729  15.572 -15.307  1.00  0.62      A    C  
ATOM   4683  O   LEU B 339     -28.421  15.982 -14.386  1.00 -0.50      A    O  
ATOM   4684  CB  LEU B 339     -29.764  14.447 -16.308  1.00 -0.06      A    C  
ATOM   4685  CG  LEU B 339     -30.528  13.972 -17.577  1.00 -0.01      A    C  
ATOM   4686  CD1 LEU B 339     -31.842  13.258 -17.151  1.00 -0.11      A    C  
ATOM   4687  CD2 LEU B 339     -30.850  15.137 -18.552  1.00 -0.11      A    C  
ATOM   4688  N   ASP B 340     -26.386  15.497 -15.175  1.00 -0.46      A    N  
ATOM   4689  CA  ASP B 340     -25.740  16.027 -13.973  1.00  0.04      A    C  
ATOM   4690  C   ASP B 340     -25.603  17.539 -14.084  1.00  0.62      A    C  
ATOM   4691  O   ASP B 340     -25.114  18.009 -15.101  1.00 -0.50      A    O  
ATOM   4692  CB  ASP B 340     -24.338  15.394 -13.795  1.00 -0.40      A    C  
ATOM   4693  CG  ASP B 340     -23.609  16.090 -12.689  1.00  0.71      A    C  
ATOM   4694  OD1 ASP B 340     -23.740  15.583 -11.534  1.00 -0.72      A    O  
ATOM   4695  OD2 ASP B 340     -22.964  17.145 -12.981  1.00 -0.72      A    O1-
ATOM   4696  N   GLU B 341     -26.005  18.334 -13.070  1.00 -0.46      A    N  
ATOM   4697  CA  GLU B 341     -25.892  19.791 -13.199  1.00  0.04      A    C  
ATOM   4698  C   GLU B 341     -24.586  20.270 -13.815  1.00  0.62      A    C  
ATOM   4699  O   GLU B 341     -24.616  21.195 -14.621  1.00 -0.50      A    O  
ATOM   4700  CB  GLU B 341     -26.121  20.440 -11.805  1.00 -0.18      A    C  
ATOM   4701  CG  GLU B 341     -25.960  21.988 -11.849  1.00 -0.40      A    C  
ATOM   4702  CD  GLU B 341     -26.765  22.624 -12.940  1.00  0.71      A    C  
ATOM   4703  OE1 GLU B 341     -28.018  22.426 -12.984  1.00 -0.72      A    O  
ATOM   4704  OE2 GLU B 341     -26.173  23.293 -13.829  1.00 -0.72      A    O1-
ATOM   4705  N   ASN B 342     -23.430  19.657 -13.463  1.00 -0.46      A    N  
ATOM   4706  CA  ASN B 342     -22.163  20.075 -14.060  1.00  0.04      A    C  
ATOM   4707  C   ASN B 342     -21.808  19.236 -15.268  1.00  0.62      A    C  
ATOM   4708  O   ASN B 342     -21.563  19.834 -16.305  1.00 -0.50      A    O  
ATOM   4709  CB  ASN B 342     -21.006  20.117 -13.029  1.00 -0.09      A    C  
ATOM   4710  CG  ASN B 342     -21.050  21.448 -12.327  1.00  0.68      A    C  
ATOM   4711  ND2 ASN B 342     -21.900  21.646 -11.316  1.00 -0.87      A    N  
ATOM   4712  OD1 ASN B 342     -20.328  22.354 -12.717  1.00 -0.47      A    O  
ATOM   4713  N   PHE B 343     -21.762  17.889 -15.266  1.00 -0.46      A    N  
ATOM   4714  CA  PHE B 343     -21.434  17.233 -16.545  1.00  0.04      A    C  
ATOM   4715  C   PHE B 343     -22.410  17.651 -17.635  1.00  0.62      A    C  
ATOM   4716  O   PHE B 343     -22.001  17.749 -18.783  1.00 -0.50      A    O  
ATOM   4717  CB  PHE B 343     -21.197  15.708 -16.478  1.00 -0.10      A    C  
ATOM   4718  CG  PHE B 343     -20.826  15.136 -17.855  1.00 -0.10      A    C  
ATOM   4719  CD1 PHE B 343     -21.835  14.887 -18.791  1.00 -0.15      A    C  
ATOM   4720  CD2 PHE B 343     -19.500  14.844 -18.196  1.00 -0.15      A    C  
ATOM   4721  CE1 PHE B 343     -21.554  14.234 -19.993  1.00 -0.15      A    C  
ATOM   4722  CE2 PHE B 343     -19.203  14.275 -19.439  1.00 -0.15      A    C  
ATOM   4723  CZ  PHE B 343     -20.230  13.935 -20.324  1.00 -0.15      A    C  
ATOM   4724  N   LYS B 344     -23.687  17.982 -17.344  1.00 -0.46      A    N  
ATOM   4725  CA  LYS B 344     -24.505  18.676 -18.357  1.00  0.04      A    C  
ATOM   4726  C   LYS B 344     -23.711  19.724 -19.134  1.00  0.62      A    C  
ATOM   4727  O   LYS B 344     -23.957  19.926 -20.313  1.00 -0.50      A    O  
ATOM   4728  CB  LYS B 344     -25.762  19.300 -17.676  1.00 -0.10      A    C  
ATOM   4729  CG  LYS B 344     -26.499  20.368 -18.543  1.00 -0.16      A    C  
ATOM   4730  CD  LYS B 344     -26.015  21.806 -18.175  1.00 -0.18      A    C  
ATOM   4731  CE  LYS B 344     -26.685  22.315 -16.860  1.00 -0.04      A    C  
ATOM   4732  NZ  LYS B 344     -25.752  23.098 -16.010  1.00 -0.14      A    N1+
ATOM   4733  N   ARG B 345     -22.716  20.413 -18.533  1.00 -0.46      A    N  
ATOM   4734  CA  ARG B 345     -21.831  21.308 -19.298  1.00  0.04      A    C  
ATOM   4735  C   ARG B 345     -21.073  20.512 -20.361  1.00  0.62      A    C  
ATOM   4736  O   ARG B 345     -19.873  20.307 -20.262  1.00 -0.50      A    O  
ATOM   4737  CB  ARG B 345     -20.845  22.039 -18.331  1.00 -0.08      A    C  
ATOM   4738  CG  ARG B 345     -21.570  22.922 -17.266  1.00 -0.10      A    C  
ATOM   4739  CD  ARG B 345     -20.720  23.149 -15.979  1.00 -0.23      A    C  
ATOM   4740  NE  ARG B 345     -19.533  23.989 -16.200  1.00 -0.32      A    N  
ATOM   4741  CZ  ARG B 345     -18.677  24.322 -15.262  1.00  0.76      A    C  
ATOM   4742  NH1 ARG B 345     -18.785  23.933 -14.026  1.00 -0.62      A    N1+
ATOM   4743  NH2 ARG B 345     -17.661  25.079 -15.560  1.00 -0.62      A    N  
ATOM   4744  N   CYS B 346     -21.746  19.990 -21.410  1.00 -0.46      A    N  
ATOM   4745  CA  CYS B 346     -21.098  19.154 -22.432  1.00  0.04      A    C  
ATOM   4746  C   CYS B 346     -21.819  19.256 -23.772  1.00  0.62      A    C  
ATOM   4747  O   CYS B 346     -22.260  18.237 -24.277  1.00 -0.50      A    O  
ATOM   4748  CB  CYS B 346     -21.087  17.699 -21.891  1.00 -0.06      A    C  
ATOM   4749  SG  CYS B 346     -19.997  17.592 -20.432  1.00  0.83      A    S  
ATOM   4750 LPG1 CYS B 346     -19.342  17.676 -20.593  1.00 -0.48      A   LP  
ATOM   4751 LPG2 CYS B 346     -20.170  18.036 -19.948  1.00 -0.48      A   LP  
ATOM   4752  N   PHE B 347     -22.001  20.437 -24.409  1.00 -0.46      A    N  
ATOM   4753  CA  PHE B 347     -21.465  21.722 -23.923  1.00  0.04      A    C  
ATOM   4754  C   PHE B 347     -22.545  22.667 -23.433  1.00  0.62      A    C  
ATOM   4755  O   PHE B 347     -22.639  22.930 -22.243  1.00 -0.50      A    O  
ATOM   4756  CB  PHE B 347     -20.620  22.323 -25.080  1.00 -0.10      A    C  
ATOM   4757  CG  PHE B 347     -19.644  21.236 -25.556  1.00 -0.10      A    C  
ATOM   4758  CD1 PHE B 347     -18.540  20.893 -24.768  1.00 -0.15      A    C  
ATOM   4759  CD2 PHE B 347     -19.860  20.565 -26.766  1.00 -0.15      A    C  
ATOM   4760  CE1 PHE B 347     -17.731  19.807 -25.121  1.00 -0.15      A    C  
ATOM   4761  CE2 PHE B 347     -19.044  19.491 -27.130  1.00 -0.15      A    C  
ATOM   4762  CZ  PHE B 347     -18.000  19.091 -26.291  1.00 -0.15      A    C  
TER   
HETATM 4763  C1  UNK     1     -22.262 -12.687 -15.256  0.00  0.00      B    C  
HETATM 4764  C2  UNK     1     -21.259 -13.188 -16.097  0.00  0.00      B    C  
HETATM 4765  C3  UNK     1     -21.538 -14.139 -17.093  0.00  0.00      B    C  
HETATM 4766  C4  UNK     1     -22.827 -14.663 -17.257  0.00  0.00      B    C  
HETATM 4767  C5  UNK     1     -23.786 -14.201 -16.360  0.00  0.00      B    C  
HETATM 4768  C6  UNK     1     -23.551 -13.193 -15.440  0.00  0.00      B    C  
HETATM 4769  N7  UNK     1     -24.733 -12.906 -14.835  0.00  0.00      B    N  
HETATM 4770  C8  UNK     1     -25.585 -13.797 -15.285  0.00  0.00      B    C  
HETATM 4771  N9  UNK     1     -25.061 -14.548 -16.163  0.00  0.00      B    N1-
HETATM 4772  C10 UNK     1     -27.022 -14.024 -14.883  0.00  0.00      B    C  
HETATM 4773  C11 UNK     1     -27.460 -13.126 -13.714  0.00  0.00      B    C  
HETATM 4774  C12 UNK     1     -28.278 -12.027 -13.989  0.00  0.00      B    C  
HETATM 4775  C13 UNK     1     -28.785 -11.235 -12.956  0.00  0.00      B    C  
HETATM 4776  C14 UNK     1     -28.450 -11.502 -11.626  0.00  0.00      B    C  
HETATM 4777  C15 UNK     1     -27.575 -12.559 -11.351  0.00  0.00      B    C  
HETATM 4778  C16 UNK     1     -27.082 -13.363 -12.384  0.00  0.00      B    C  
HETATM 4779  C17 UNK     1     -24.966 -11.812 -13.894  0.00  0.00      B    C  
HETATM 4780  C18 UNK     1     -24.644 -10.439 -14.562  0.00  0.00      B    C  
HETATM 4781  N19 UNK     1     -25.659  -9.353 -14.400  0.00  0.00      B    N1+
HETATM 4782  C20 UNK     1     -26.918  -9.619 -15.150  0.00  0.00      B    C  
HETATM 4783  C21 UNK     1     -27.938  -8.457 -15.021  0.00  0.00      B    C  
HETATM 4784  C22 UNK     1     -28.278  -8.226 -13.530  0.00  0.00      B    C  
HETATM 4785  C23 UNK     1     -26.978  -7.966 -12.733  0.00  0.00      B    C  
HETATM 4786  C24 UNK     1     -25.973  -9.127 -12.958  0.00  0.00      B    C  
HETATM 4787  C27 UNK     1     -29.022 -10.661 -10.478  0.00  0.00      B    C  
HETATM 4788  F25 UNK     1     -28.209 -10.774  -9.394  0.00  0.00      B    F  
HETATM 4789  F26 UNK     1     -30.279 -11.054 -10.139  0.00  0.00      B    F  
HETATM 4790  F28 UNK     1     -29.076  -9.358 -10.845  0.00  0.00      B    F  
HETATM 4791  H1  UNK     1     -22.034 -11.957 -14.491  0.00  0.00      B    H  
HETATM 4792  H2  UNK     1     -20.240 -12.833 -15.973  0.00  0.00      B    H  
HETATM 4793  H3  UNK     1     -20.740 -14.475 -17.748  0.00  0.00      B    H  
HETATM 4794  H4  UNK     1     -23.080 -15.370 -18.034  0.00  0.00      B    H  
HETATM 4795  H5  UNK     1     -27.121 -15.074 -14.571  0.00  0.00      B    H  
HETATM 4796  H6  UNK     1     -27.726 -13.872 -15.707  0.00  0.00      B    H  
HETATM 4797  H7  UNK     1     -28.528 -11.782 -15.017  0.00  0.00      B    H  
HETATM 4798  H8  UNK     1     -29.445 -10.412 -13.199  0.00  0.00      B    H  
HETATM 4799  H9  UNK     1     -27.271 -12.759 -10.330  0.00  0.00      B    H  
HETATM 4800  H10 UNK     1     -26.407 -14.172 -12.131  0.00  0.00      B    H  
HETATM 4801  H11 UNK     1     -24.302 -11.974 -13.029  0.00  0.00      B    H  
HETATM 4802  H12 UNK     1     -25.988 -11.803 -13.493  0.00  0.00      B    H  
HETATM 4803  H13 UNK     1     -24.532 -10.635 -15.639  0.00  0.00      B    H  
HETATM 4804  H14 UNK     1     -23.663 -10.094 -14.199  0.00  0.00      B    H  
HETATM 4805  H15 UNK     1     -27.393 -10.545 -14.782  0.00  0.00      B    H  
HETATM 4806  H16 UNK     1     -26.720  -9.762 -16.219  0.00  0.00      B    H  
HETATM 4807  H17 UNK     1     -28.860  -8.698 -15.576  0.00  0.00      B    H  
HETATM 4808  H18 UNK     1     -27.515  -7.535 -15.454  0.00  0.00      B    H  
HETATM 4809  H19 UNK     1     -28.794  -9.111 -13.123  0.00  0.00      B    H  
HETATM 4810  H20 UNK     1     -28.950  -7.359 -13.429  0.00  0.00      B    H  
HETATM 4811  H21 UNK     1     -27.212  -7.865 -11.660  0.00  0.00      B    H  
HETATM 4812  H22 UNK     1     -26.527  -7.021 -13.069  0.00  0.00      B    H  
HETATM 4813  H23 UNK     1     -26.396 -10.045 -12.517  0.00  0.00      B    H  
HETATM 4814  H24 UNK     1     -25.065  -8.877 -12.385  0.00  0.00      B    H  
HETATM 4815  H25 UNK     1     -25.219  -8.437 -14.782  0.00  0.00      B    H  
CONECT 2393 2399
CONECT 2399 2393 2400
CONECT 2400 2399 2401 2403
CONECT 2401 2400 2402 2409
CONECT 2402 2401
CONECT 2403 2400 2404
CONECT 2404 2403 2405
CONECT 2405 2404 2406
CONECT 2406 2405 2407 2408
CONECT 2407 2406
CONECT 2408 2406
CONECT 2409 2401
CONECT 4763 4764 4768 4791
CONECT 4764 4763 4765 4792
CONECT 4765 4764 4766 4793
CONECT 4766 4765 4767 4794
CONECT 4767 4766 4768 4771
CONECT 4768 4763 4767 4769
CONECT 4769 4768 4770 4779
CONECT 4770 4769 4771 4772
CONECT 4771 4767 4770
CONECT 4772 4770 4773 4795 4796
CONECT 4773 4772 4774 4778
CONECT 4774 4773 4775 4797
CONECT 4775 4774 4776 4798
CONECT 4776 4775 4777 4787
CONECT 4777 4776 4778 4799
CONECT 4778 4773 4777 4800
CONECT 4779 4769 4780 4801 4802
CONECT 4780 4779 4781 4803 4804
CONECT 4781 4780 4782 4786 4815
CONECT 4782 4781 4783 4805 4806
CONECT 4783 4782 4784 4807 4808
CONECT 4784 4783 4785 4809 4810
CONECT 4785 4784 4786 4811 4812
CONECT 4786 4781 4785 4813 4814
CONECT 4787 4776 4788 4789 4790
CONECT 4788 4787
CONECT 4789 4787
CONECT 4790 4787
CONECT 4791 4763
CONECT 4792 4764
CONECT 4793 4765
CONECT 4794 4766
CONECT 4795 4772
CONECT 4796 4772
CONECT 4797 4774
CONECT 4798 4775
CONECT 4799 4777
CONECT 4800 4778
CONECT 4801 4779
CONECT 4802 4779
CONECT 4803 4780
CONECT 4804 4780
CONECT 4805 4782
CONECT 4806 4782
CONECT 4807 4783
CONECT 4808 4783
CONECT 4809 4784
CONECT 4810 4784
CONECT 4811 4785
CONECT 4812 4785
CONECT 4813 4786
CONECT 4814 4786
CONECT 4815 4781
END
