# Supplementary material for: Landscaping the Nitazene Scaffold to Identify Novel Mu-Opioid Receptor Modulators: From Molecular Design and Chemical Synthesis to Pharmacological Profiling
Source: J Med Chem. 2026 Jul 6;69(14):16658–76. doi: 10.1021/acs.jmedchem.6c00283 (PMC13403233; doi:10.1021/acs.jmedchem.6c00283)
Supplement: Supplementary file 2 [file jm6c00283_si_002.pdb]

HEADER    VZNZ027|VZNZ027|MOL2|1|DOCK27                                         
COMPND    VZNZ027|VZNZ027|MOL2|1|DOCK27                                         
REMARK    GENERATED BY SYBYL (TRIPOS, INC.)       16-MAR-25                     
SEQRES   1 A  442  MET VAL THR ALA ILE THR ILE MET ALA LEU TYR SER ILE          
SEQRES   2 A  442  VAL CYS VAL VAL GLY LEU PHE GLY ASN PHE LEU VAL MET          
SEQRES   3 A  442  TYR VAL ILE VAL ARG TYR THR LYS MET LYS THR ALA THR          
SEQRES   4 A  442  ASN ILE TYR ILE PHE ASN LEU ALA LEU ALA ASP ALA LEU          
SEQRES   5 A  442  ALA THR SER THR LEU PRO PHE GLN SER VAL ASN TYR LEU          
SEQRES   6 A  442  MET GLY THR TRP PRO PHE GLY ASN ILE LEU CYS LYS ILE          
SEQRES   7 A  442  VAL ILE SER ILE ASP TYR TYR ASN MET PHE THR SER ILE          
SEQRES   8 A  442  PHE THR LEU CYS THR MET SER VAL ASP ARG TYR ILE ALA          
SEQRES   9 A  442  VAL CYS HIS PRO VAL LYS ALA LEU ASP PHE ARG THR PRO          
SEQRES  10 A  442  ARG ASN ALA LYS ILE VAL ASN VAL CYS ASN TRP ILE LEU          
SEQRES  11 A  442  SER SER ALA ILE GLY LEU PRO VAL MET PHE MET ALA THR          
SEQRES  12 A  442  THR LYS TYR ARG GLN GLY SER ILE ASP CYS THR LEU THR          
SEQRES  13 A  442  PHE SER HIS PRO THR TRP TYR TRP GLU ASN LEU LEU LYS          
SEQRES  14 A  442  ILE CYS VAL PHE ILE PHE ALA PHE ILE MET PRO VAL LEU          
SEQRES  15 A  442  ILE ILE THR VAL CYS TYR GLY LEU MET ILE LEU ARG LEU          
SEQRES  16 A  442  LYS SER VAL ARG ASN ILE PHE GLU MET LEU ARG ILE ASP          
SEQRES  17 A  442  GLU GLY LEU ARG LEU LYS ILE TYR LYS ASN THR GLU GLY          
SEQRES  18 A  442  TYR TYR THR ILE GLY ILE GLY HIS LEU LEU THR LYS SER          
SEQRES  19 A  442  PRO SER LEU ASN ALA ALA LYS SER GLU LEU ASP LYS ALA          
SEQRES  20 A  442  ILE GLY ARG ASN THR ASN GLY VAL ILE THR LYS ASP GLU          
SEQRES  21 A  442  ALA GLU LYS LEU PHE ASN GLN ASP VAL ASP ALA ALA VAL          
SEQRES  22 A  442  ARG GLY ILE LEU ARG ASN ALA LYS LEU LYS PRO VAL TYR          
SEQRES  23 A  442  ASP SER LEU ASP ALA VAL ARG ARG ALA ALA LEU ILE ASN          
SEQRES  24 A  442  MET VAL PHE GLN MET GLY GLU THR GLY VAL ALA GLY PHE          
SEQRES  25 A  442  THR ASN SER LEU ARG MET LEU GLN GLN LYS ARG TRP ASP          
SEQRES  26 A  442  GLU ALA ALA VAL ASN LEU ALA LYS SER ARG TRP TYR ASN          
SEQRES  27 A  442  GLN THR PRO ASN ARG ALA LYS ARG VAL ILE THR THR PHE          
SEQRES  28 A  442  ARG THR GLY THR TRP ASP ALA TYR GLU LYS ASP ARG ASN          
SEQRES  29 A  442  LEU ARG ARG ILE THR ARG MET VAL LEU VAL VAL VAL ALA          
SEQRES  30 A  442  VAL PHE ILE VAL CYS TRP THR PRO ILE HIS ILE TYR VAL          
SEQRES  31 A  442  ILE ILE LYS ALA LEU ILE THR ILE PRO GLU THR THR PHE          
SEQRES  32 A  442  GLN THR VAL SER TRP HIS PHE CYS ILE ALA LEU GLY TYR          
SEQRES  33 A  442  THR ASN SER CYS LEU ASN PRO VAL LEU TYR ALA PHE LEU          
SEQRES  34 A  442  ASP GLU ASN PHE LYS ARG CYS PHE ARG GLU PHE CYS ILE          
HELIX    1   1 MET A   65  TYR A   96  1                                        
HELIX    2   2 THR A  101  GLY A  131  1                                        
HELIX    3   3 ASN A  137  HIS A  171  1                                        
HELIX    4   4 HIS A  171  ARG A  179  1                                        
HELIX    5   5 THR A  180  MET A  205  1                                        
HELIX    6   6 PRO A  224  ALA A  240  1                                        
HELIX    7   7 PHE A  241  LEU A  259  1                                        
HELIX    8   8 ASN A 1002  GLY A 1012  1                                        
HELIX    9   9 LEU A 1039  GLY A 1051  1                                        
HELIX   10  10 THR A 1059  ARG A 1080  1                                        
HELIX   11  11 LYS A 1083  SER A 1090  1                                        
HELIX   12  12 ASP A 1092  GLY A 1107  1                                        
HELIX   13  13 GLY A 1107  GLY A 1113  1                                        
HELIX   14  14 PHE A 1114  GLN A 1123  1                                        
HELIX   15  15 ARG A 1125  ALA A 1134  1                                        
HELIX   16  16 SER A 1136  THR A 1142  1                                        
HELIX   17  17 THR A 1142  GLY A 1156  1                                        
HELIX   18  18 ASP A  272  ILE A  306  1                                        
HELIX   19  19 THR A  311  ASP A  340  1                                        
HELIX   20  20 ASP A  340  ILE A  352  1                                        
SHEET    1   A 2 LYS A 209  ARG A 211  0                                        
SHEET    2   A 2 SER A 214  ASP A 216  0                                        
SHEET    1   B 3 ARG A1014  LYS A1019  0                                        
SHEET    2   B 3 TYR A1025  GLY A1028  0                                        
SHEET    3   B 3 HIS A1031  THR A1034  0                                        
SSBOND   1 CYS A  140    CYS A  217                                             
ATOM      1  N   MET A  65     -36.440 -20.237 -31.286  1.00 -0.39           N  
ATOM      2  CA  MET A  65     -35.506 -19.469 -30.469  1.00 -0.02           C  
ATOM      3  C   MET A  65     -35.635 -18.001 -30.809  1.00  0.17           C  
ATOM      4  O   MET A  65     -34.655 -17.348 -31.134  1.00 -0.40           O  
ATOM      5  CB  MET A  65     -34.085 -20.031 -30.714  1.00 -0.31           C  
ATOM      6  H   MET A  65     -36.495 -20.050 -32.268  1.00  0.14           H  
ATOM      7 HNCA MET A  65     -36.947 -20.998 -30.879  1.00  0.14           H  
ATOM      8  HB3 MET A  65     -34.057 -21.119 -30.542  1.00 -0.21           H  
ATOM      9  HB2 MET A  65     -33.345 -19.549 -30.057  1.00 -0.21           H  
ATOM     10  HA  MET A  65     -35.750 -19.585 -29.399  1.00  0.04           H  
ATOM     11  N   VAL A  66     -36.875 -17.464 -30.736  1.00 -0.27           N  
ATOM     12  CA  VAL A  66     -37.077 -16.045 -31.023  1.00  0.13           C  
ATOM     13  C   VAL A  66     -36.448 -15.249 -29.903  1.00  0.20           C  
ATOM     14  O   VAL A  66     -35.759 -14.278 -30.178  1.00 -0.39           O  
ATOM     15  CB  VAL A  66     -38.577 -15.665 -31.198  1.00 -0.01           C  
ATOM     16  CG1 VAL A  66     -38.748 -14.128 -31.361  1.00 -0.06           C  
ATOM     17  CG2 VAL A  66     -39.185 -16.393 -32.431  1.00 -0.06           C  
ATOM     18  H   VAL A  66     -37.652 -18.020 -30.436  1.00  0.19           H  
ATOM     19 HG23 VAL A  66     -38.671 -16.081 -33.353  1.00  0.02           H  
ATOM     20 HG22 VAL A  66     -40.254 -16.151 -32.529  1.00  0.02           H  
ATOM     21 HG21 VAL A  66     -39.091 -17.485 -32.335  1.00  0.02           H  
ATOM     22 HG13 VAL A  66     -38.423 -13.596 -30.454  1.00  0.02           H  
ATOM     23 HG12 VAL A  66     -39.804 -13.875 -31.538  1.00  0.02           H  
ATOM     24 HG11 VAL A  66     -38.154 -13.764 -32.214  1.00  0.02           H  
ATOM     25  HB  VAL A  66     -39.130 -15.977 -30.295  1.00  0.03           H  
ATOM     26  HA  VAL A  66     -36.568 -15.810 -31.971  1.00  0.08           H  
ATOM     27  N   THR A  67     -36.675 -15.655 -28.633  1.00 -0.31           N  
ATOM     28  CA  THR A  67     -36.050 -14.957 -27.515  1.00 -0.13           C  
ATOM     29  C   THR A  67     -34.572 -14.782 -27.786  1.00  0.15           C  
ATOM     30  O   THR A  67     -34.066 -13.677 -27.687  1.00 -0.40           O  
ATOM     31  CB  THR A  67     -36.270 -15.783 -26.224  1.00 -1.09           C  
ATOM     32  H   THR A  67     -37.268 -16.434 -28.425  1.00  0.18           H  
ATOM     33  HB  THR A  67     -35.897 -15.255 -25.333  1.00 -0.42           H  
ATOM     34  HA  THR A  67     -36.543 -13.982 -27.386  1.00  0.02           H  
ATOM     35  N   ALA A  68     -33.851 -15.864 -28.148  1.00 -0.27           N  
ATOM     36  CA  ALA A  68     -32.409 -15.740 -28.346  1.00  0.13           C  
ATOM     37  C   ALA A  68     -32.047 -14.674 -29.361  1.00  0.20           C  
ATOM     38  O   ALA A  68     -31.149 -13.892 -29.087  1.00 -0.39           O  
ATOM     39  CB  ALA A  68     -31.780 -17.080 -28.802  1.00 -0.02           C  
ATOM     40  H   ALA A  68     -34.295 -16.758 -28.238  1.00  0.19           H  
ATOM     41  HB3 ALA A  68     -32.163 -17.357 -29.795  1.00  0.03           H  
ATOM     42  HB2 ALA A  68     -32.022 -17.882 -28.088  1.00  0.03           H  
ATOM     43  HB1 ALA A  68     -30.685 -16.982 -28.856  1.00  0.03           H  
ATOM     44  HA  ALA A  68     -31.962 -15.478 -27.371  1.00  0.08           H  
ATOM     45  N   ILE A  69     -32.706 -14.620 -30.544  1.00 -0.26           N  
ATOM     46  CA  ILE A  69     -32.296 -13.636 -31.553  1.00  0.13           C  
ATOM     47  C   ILE A  69     -32.668 -12.238 -31.112  1.00  0.20           C  
ATOM     48  O   ILE A  69     -31.911 -11.317 -31.381  1.00 -0.39           O  
ATOM     49  CB  ILE A  69     -32.799 -13.898 -33.010  1.00 -0.00           C  
ATOM     50  CG1 ILE A  69     -34.320 -13.602 -33.176  1.00 -0.05           C  
ATOM     51  CG2 ILE A  69     -32.416 -15.333 -33.473  1.00 -0.06           C  
ATOM     52  CD1 ILE A  69     -34.865 -13.854 -34.607  1.00 -0.06           C  
ATOM     53  H   ILE A  69     -33.474 -15.237 -30.726  1.00  0.19           H  
ATOM     54 HG23 ILE A  69     -31.352 -15.527 -33.278  1.00  0.02           H  
ATOM     55 HG22 ILE A  69     -32.571 -15.455 -34.555  1.00  0.02           H  
ATOM     56 HG21 ILE A  69     -33.014 -16.092 -32.949  1.00  0.02           H  
ATOM     57 HD13 ILE A  69     -34.255 -13.318 -35.351  1.00  0.02           H  
ATOM     58 HD12 ILE A  69     -35.903 -13.491 -34.681  1.00  0.02           H  
ATOM     59 HD11 ILE A  69     -34.870 -14.927 -34.850  1.00  0.02           H  
ATOM     60 HG13 ILE A  69     -34.519 -12.545 -32.934  1.00  0.03           H  
ATOM     61 HG12 ILE A  69     -34.888 -14.225 -32.478  1.00  0.03           H  
ATOM     62  HB  ILE A  69     -32.266 -13.191 -33.670  1.00  0.03           H  
ATOM     63  HA  ILE A  69     -31.196 -13.679 -31.606  1.00  0.08           H  
ATOM     64  N   THR A  70     -33.825 -12.034 -30.443  1.00 -0.26           N  
ATOM     65  CA  THR A  70     -34.173 -10.683 -30.004  1.00  0.16           C  
ATOM     66  C   THR A  70     -33.243 -10.286 -28.879  1.00  0.21           C  
ATOM     67  O   THR A  70     -32.775  -9.158 -28.863  1.00 -0.39           O  
ATOM     68  CB  THR A  70     -35.643 -10.590 -29.516  1.00  0.09           C  
ATOM     69  OG1 THR A  70     -35.820 -11.558 -28.470  1.00 -0.39           O  
ATOM     70  CG2 THR A  70     -36.640 -10.842 -30.679  1.00 -0.03           C  
ATOM     71  H   THR A  70     -34.430 -12.796 -30.196  1.00  0.19           H  
ATOM     72 HG22 THR A  70     -37.676 -10.767 -30.313  1.00  0.03           H  
ATOM     73 HG21 THR A  70     -36.496 -11.842 -31.110  1.00  0.03           H  
ATOM     74 HG23 THR A  70     -36.500 -10.095 -31.476  1.00  0.03           H  
ATOM     75  HG1 THR A  70     -36.694 -11.548 -28.095  1.00  0.21           H  
ATOM     76  HB  THR A  70     -35.814  -9.576 -29.112  1.00  0.06           H  
ATOM     77  HA  THR A  70     -34.043  -9.978 -30.842  1.00  0.08           H  
ATOM     78  N   ILE A  71     -32.957 -11.209 -27.935  1.00 -0.26           N  
ATOM     79  CA  ILE A  71     -31.996 -10.919 -26.871  1.00  0.13           C  
ATOM     80  C   ILE A  71     -30.693 -10.521 -27.528  1.00  0.20           C  
ATOM     81  O   ILE A  71     -30.102  -9.541 -27.104  1.00 -0.39           O  
ATOM     82  CB  ILE A  71     -31.807 -12.133 -25.906  1.00 -0.00           C  
ATOM     83  CG1 ILE A  71     -33.098 -12.359 -25.053  1.00 -0.05           C  
ATOM     84  CG2 ILE A  71     -30.573 -11.932 -24.982  1.00 -0.06           C  
ATOM     85  CD1 ILE A  71     -33.169 -13.772 -24.412  1.00 -0.06           C  
ATOM     86  H   ILE A  71     -33.376 -12.116 -27.980  1.00  0.19           H  
ATOM     87 HG23 ILE A  71     -29.643 -11.811 -25.558  1.00  0.02           H  
ATOM     88 HG22 ILE A  71     -30.430 -12.790 -24.312  1.00  0.02           H  
ATOM     89 HG21 ILE A  71     -30.727 -11.033 -24.370  1.00  0.02           H  
ATOM     90 HD13 ILE A  71     -33.035 -14.553 -25.175  1.00  0.02           H  
ATOM     91 HD12 ILE A  71     -34.155 -13.922 -23.946  1.00  0.02           H  
ATOM     92 HD11 ILE A  71     -32.403 -13.899 -23.635  1.00  0.02           H  
ATOM     93 HG13 ILE A  71     -33.998 -12.238 -25.674  1.00  0.03           H  
ATOM     94 HG12 ILE A  71     -33.160 -11.597 -24.258  1.00  0.03           H  
ATOM     95  HB  ILE A  71     -31.613 -13.023 -26.527  1.00  0.03           H  
ATOM     96  HA  ILE A  71     -32.368 -10.065 -26.282  1.00  0.08           H  
ATOM     97  N   MET A  72     -30.226 -11.252 -28.567  1.00 -0.26           N  
ATOM     98  CA  MET A  72     -29.001 -10.835 -29.247  1.00  0.13           C  
ATOM     99  C   MET A  72     -29.170  -9.432 -29.784  1.00  0.20           C  
ATOM    100  O   MET A  72     -28.327  -8.597 -29.504  1.00 -0.39           O  
ATOM    101  CB  MET A  72     -28.594 -11.768 -30.423  1.00 -0.00           C  
ATOM    102  CG  MET A  72     -27.435 -11.163 -31.265  1.00 -0.00           C  
ATOM    103  SD  MET A  72     -26.824 -12.325 -32.530  1.00 -0.16           S  
ATOM    104  CE  MET A  72     -28.282 -12.546 -33.602  1.00 -0.02           C  
ATOM    105  H   MET A  72     -30.710 -12.069 -28.888  1.00  0.19           H  
ATOM    106 LPD2 MET A  72     -26.304 -12.060 -32.876  1.00  0.00          LP  
ATOM    107 LPD1 MET A  72     -26.634 -12.914 -32.251  1.00  0.00          LP  
ATOM    108  HE3 MET A  72     -29.030 -13.184 -33.110  1.00  0.03           H  
ATOM    109  HE2 MET A  72     -27.962 -13.034 -34.534  1.00  0.03           H  
ATOM    110  HE1 MET A  72     -28.731 -11.570 -33.841  1.00  0.03           H  
ATOM    111  HG3 MET A  72     -26.585 -10.906 -30.615  1.00  0.04           H  
ATOM    112  HG2 MET A  72     -27.755 -10.250 -31.791  1.00  0.04           H  
ATOM    113  HB3 MET A  72     -29.461 -11.914 -31.080  1.00  0.03           H  
ATOM    114  HB2 MET A  72     -28.299 -12.750 -30.021  1.00  0.03           H  
ATOM    115  HA  MET A  72     -28.181 -10.848 -28.512  1.00  0.08           H  
ATOM    116  N   ALA A  73     -30.230  -9.150 -30.572  1.00 -0.26           N  
ATOM    117  CA  ALA A  73     -30.353  -7.823 -31.175  1.00  0.13           C  
ATOM    118  C   ALA A  73     -30.333  -6.750 -30.109  1.00  0.20           C  
ATOM    119  O   ALA A  73     -29.645  -5.754 -30.263  1.00 -0.39           O  
ATOM    120  CB  ALA A  73     -31.664  -7.693 -31.994  1.00 -0.02           C  
ATOM    121  H   ALA A  73     -30.921  -9.848 -30.773  1.00  0.19           H  
ATOM    122  HB3 ALA A  73     -32.541  -7.836 -31.345  1.00  0.03           H  
ATOM    123  HB2 ALA A  73     -31.689  -8.452 -32.792  1.00  0.03           H  
ATOM    124  HB1 ALA A  73     -31.727  -6.695 -32.456  1.00  0.03           H  
ATOM    125  HA  ALA A  73     -29.499  -7.674 -31.857  1.00  0.08           H  
ATOM    126  N   LEU A  74     -31.088  -6.947 -29.007  1.00 -0.26           N  
ATOM    127  CA  LEU A  74     -31.086  -5.959 -27.930  1.00  0.13           C  
ATOM    128  C   LEU A  74     -29.679  -5.855 -27.390  1.00  0.20           C  
ATOM    129  O   LEU A  74     -29.175  -4.751 -27.252  1.00 -0.39           O  
ATOM    130  CB  LEU A  74     -32.142  -6.355 -26.856  1.00 -0.01           C  
ATOM    131  CG  LEU A  74     -32.298  -5.349 -25.673  1.00 -0.04           C  
ATOM    132  CD1 LEU A  74     -33.701  -5.510 -25.019  1.00 -0.06           C  
ATOM    133  CD2 LEU A  74     -31.215  -5.562 -24.580  1.00 -0.06           C  
ATOM    134  H   LEU A  74     -31.631  -7.782 -28.907  1.00  0.19           H  
ATOM    135 HD13 LEU A  74     -34.498  -5.289 -25.746  1.00  0.02           H  
ATOM    136 HD12 LEU A  74     -33.819  -4.818 -24.170  1.00  0.02           H  
ATOM    137 HD11 LEU A  74     -33.837  -6.539 -24.653  1.00  0.02           H  
ATOM    138 HD23 LEU A  74     -31.266  -6.592 -24.205  1.00  0.02           H  
ATOM    139 HD22 LEU A  74     -31.386  -4.881 -23.734  1.00  0.02           H  
ATOM    140 HD21 LEU A  74     -30.200  -5.385 -24.954  1.00  0.02           H  
ATOM    141  HG  LEU A  74     -32.222  -4.317 -26.058  1.00  0.03           H  
ATOM    142  HB3 LEU A  74     -31.920  -7.358 -26.461  1.00  0.03           H  
ATOM    143  HB2 LEU A  74     -33.102  -6.418 -27.394  1.00  0.03           H  
ATOM    144  HA  LEU A  74     -31.377  -4.983 -28.355  1.00  0.08           H  
ATOM    145  N   TYR A  75     -29.019  -6.996 -27.088  1.00 -0.26           N  
ATOM    146  CA  TYR A  75     -27.652  -6.936 -26.572  1.00  0.14           C  
ATOM    147  C   TYR A  75     -26.768  -6.198 -27.551  1.00  0.21           C  
ATOM    148  O   TYR A  75     -25.917  -5.450 -27.103  1.00 -0.39           O  
ATOM    149  CB  TYR A  75     -27.038  -8.341 -26.305  1.00  0.02           C  
ATOM    150  CG  TYR A  75     -27.550  -9.059 -25.040  1.00 -0.05           C  
ATOM    151  CD1 TYR A  75     -28.712  -8.665 -24.365  1.00 -0.07           C  
ATOM    152  CD2 TYR A  75     -26.825 -10.146 -24.535  1.00 -0.07           C  
ATOM    153  CE1 TYR A  75     -29.126  -9.318 -23.201  1.00 -0.04           C  
ATOM    154  CE2 TYR A  75     -27.265 -10.834 -23.400  1.00 -0.04           C  
ATOM    155  CZ  TYR A  75     -28.423 -10.432 -22.731  1.00  0.08           C  
ATOM    156  OH  TYR A  75     -28.861 -11.149 -21.612  1.00 -0.34           O  
ATOM    157  H   TYR A  75     -29.445  -7.890 -27.231  1.00  0.19           H  
ATOM    158  HD2 TYR A  75     -25.908 -10.464 -25.018  1.00  0.05           H  
ATOM    159  HE2 TYR A  75     -26.706 -11.685 -23.032  1.00  0.05           H  
ATOM    160  HH  TYR A  75     -29.776 -10.996 -21.406  1.00  0.25           H  
ATOM    161  HE1 TYR A  75     -30.002  -8.956 -22.671  1.00  0.05           H  
ATOM    162  HD1 TYR A  75     -29.314  -7.848 -24.731  1.00  0.05           H  
ATOM    163  HB2 TYR A  75     -25.952  -8.213 -26.188  1.00  0.05           H  
ATOM    164  HB3 TYR A  75     -27.202  -8.992 -27.174  1.00  0.05           H  
ATOM    165  HA  TYR A  75     -27.644  -6.366 -25.629  1.00  0.08           H  
ATOM    166  N   SER A  76     -26.931  -6.381 -28.879  1.00 -0.26           N  
ATOM    167  CA  SER A  76     -26.081  -5.654 -29.819  1.00  0.15           C  
ATOM    168  C   SER A  76     -26.283  -4.163 -29.663  1.00  0.21           C  
ATOM    169  O   SER A  76     -25.306  -3.432 -29.640  1.00 -0.39           O  
ATOM    170  CB  SER A  76     -26.388  -6.063 -31.283  1.00  0.08           C  
ATOM    171  OG  SER A  76     -26.258  -7.491 -31.396  1.00 -0.39           O  
ATOM    172  H   SER A  76     -27.625  -7.005 -29.237  1.00  0.19           H  
ATOM    173  HG  SER A  76     -26.442  -7.810 -32.274  1.00  0.21           H  
ATOM    174  HB3 SER A  76     -25.681  -5.558 -31.963  1.00  0.06           H  
ATOM    175  HB2 SER A  76     -27.412  -5.757 -31.551  1.00  0.06           H  
ATOM    176  HA  SER A  76     -25.030  -5.914 -29.610  1.00  0.08           H  
ATOM    177  N   ILE A  77     -27.546  -3.689 -29.556  1.00 -0.26           N  
ATOM    178  CA  ILE A  77     -27.774  -2.248 -29.429  1.00  0.13           C  
ATOM    179  C   ILE A  77     -27.171  -1.786 -28.122  1.00  0.20           C  
ATOM    180  O   ILE A  77     -26.412  -0.830 -28.116  1.00 -0.39           O  
ATOM    181  CB  ILE A  77     -29.289  -1.874 -29.498  1.00 -0.00           C  
ATOM    182  CG1 ILE A  77     -29.857  -2.192 -30.917  1.00 -0.05           C  
ATOM    183  CG2 ILE A  77     -29.505  -0.377 -29.126  1.00 -0.06           C  
ATOM    184  CD1 ILE A  77     -31.407  -2.128 -31.001  1.00 -0.06           C  
ATOM    185  H   ILE A  77     -28.325  -4.320 -29.528  1.00  0.19           H  
ATOM    186 HG23 ILE A  77     -29.129  -0.152 -28.117  1.00  0.02           H  
ATOM    187 HG22 ILE A  77     -30.572  -0.113 -29.130  1.00  0.02           H  
ATOM    188 HG21 ILE A  77     -28.982   0.271 -29.845  1.00  0.02           H  
ATOM    189 HD13 ILE A  77     -31.859  -2.776 -30.234  1.00  0.02           H  
ATOM    190 HD12 ILE A  77     -31.742  -2.479 -31.990  1.00  0.02           H  
ATOM    191 HD11 ILE A  77     -31.781  -1.103 -30.868  1.00  0.02           H  
ATOM    192 HG13 ILE A  77     -29.565  -3.210 -31.218  1.00  0.03           H  
ATOM    193 HG12 ILE A  77     -29.425  -1.496 -31.654  1.00  0.03           H  
ATOM    194  HB  ILE A  77     -29.827  -2.486 -28.755  1.00  0.03           H  
ATOM    195  HA  ILE A  77     -27.258  -1.731 -30.256  1.00  0.08           H  
ATOM    196  N   VAL A  78     -27.506  -2.455 -26.998  1.00 -0.26           N  
ATOM    197  CA  VAL A  78     -26.985  -2.015 -25.703  1.00  0.13           C  
ATOM    198  C   VAL A  78     -25.476  -2.050 -25.737  1.00  0.20           C  
ATOM    199  O   VAL A  78     -24.843  -1.138 -25.230  1.00 -0.39           O  
ATOM    200  CB  VAL A  78     -27.509  -2.912 -24.540  1.00 -0.01           C  
ATOM    201  CG1 VAL A  78     -26.787  -2.605 -23.197  1.00 -0.06           C  
ATOM    202  CG2 VAL A  78     -29.037  -2.713 -24.355  1.00 -0.06           C  
ATOM    203  H   VAL A  78     -28.092  -3.265 -27.048  1.00  0.19           H  
ATOM    204 HG23 VAL A  78     -29.228  -1.667 -24.090  1.00  0.02           H  
ATOM    205 HG22 VAL A  78     -29.409  -3.357 -23.546  1.00  0.02           H  
ATOM    206 HG21 VAL A  78     -29.607  -2.940 -25.267  1.00  0.02           H  
ATOM    207 HG13 VAL A  78     -25.714  -2.817 -23.280  1.00  0.02           H  
ATOM    208 HG12 VAL A  78     -27.188  -3.235 -22.387  1.00  0.02           H  
ATOM    209 HG11 VAL A  78     -26.917  -1.549 -22.917  1.00  0.02           H  
ATOM    210  HB  VAL A  78     -27.313  -3.968 -24.791  1.00  0.03           H  
ATOM    211  HA  VAL A  78     -27.304  -0.975 -25.529  1.00  0.08           H  
ATOM    212  N   CYS A  79     -24.884  -3.111 -26.323  1.00 -0.26           N  
ATOM    213  CA  CYS A  79     -23.432  -3.235 -26.315  1.00  0.14           C  
ATOM    214  C   CYS A  79     -22.809  -2.112 -27.111  1.00  0.20           C  
ATOM    215  O   CYS A  79     -21.914  -1.450 -26.610  1.00 -0.39           O  
ATOM    216  CB  CYS A  79     -22.983  -4.611 -26.874  1.00  0.03           C  
ATOM    217  SG  CYS A  79     -21.178  -4.806 -26.748  1.00 -0.17           S  
ATOM    218  H   CYS A  79     -25.427  -3.830 -26.754  1.00  0.19           H  
ATOM    219 LPG2 CYS A  79     -20.970  -5.413 -26.971  1.00  0.00          LP  
ATOM    220 LPG1 CYS A  79     -20.844  -4.317 -27.081  1.00  0.00          LP  
ATOM    221  HG  CYS A  79     -21.084  -4.716 -25.749  1.00  0.10           H  
ATOM    222  HB3 CYS A  79     -23.269  -4.711 -27.932  1.00  0.04           H  
ATOM    223  HB2 CYS A  79     -23.455  -5.427 -26.305  1.00  0.04           H  
ATOM    224  HA  CYS A  79     -23.105  -3.170 -25.268  1.00  0.08           H  
ATOM    225  N   VAL A  80     -23.266  -1.880 -28.360  1.00 -0.26           N  
ATOM    226  CA  VAL A  80     -22.641  -0.845 -29.184  1.00  0.13           C  
ATOM    227  C   VAL A  80     -22.880   0.512 -28.561  1.00  0.20           C  
ATOM    228  O   VAL A  80     -21.932   1.260 -28.375  1.00 -0.39           O  
ATOM    229  CB  VAL A  80     -23.172  -0.867 -30.650  1.00 -0.01           C  
ATOM    230  CG1 VAL A  80     -22.702   0.382 -31.448  1.00 -0.06           C  
ATOM    231  CG2 VAL A  80     -22.706  -2.158 -31.383  1.00 -0.06           C  
ATOM    232  H   VAL A  80     -24.041  -2.402 -28.724  1.00  0.19           H  
ATOM    233 HG23 VAL A  80     -21.610  -2.165 -31.487  1.00  0.02           H  
ATOM    234 HG22 VAL A  80     -23.150  -2.208 -32.389  1.00  0.02           H  
ATOM    235 HG21 VAL A  80     -23.003  -3.064 -30.835  1.00  0.02           H  
ATOM    236 HG13 VAL A  80     -23.117   1.309 -31.023  1.00  0.02           H  
ATOM    237 HG12 VAL A  80     -23.037   0.317 -32.495  1.00  0.02           H  
ATOM    238 HG11 VAL A  80     -21.603   0.452 -31.437  1.00  0.02           H  
ATOM    239  HB  VAL A  80     -24.276  -0.853 -30.629  1.00  0.03           H  
ATOM    240  HA  VAL A  80     -21.553  -1.024 -29.213  1.00  0.08           H  
ATOM    241  N   VAL A  81     -24.149   0.854 -28.250  1.00 -0.26           N  
ATOM    242  CA  VAL A  81     -24.433   2.198 -27.752  1.00  0.13           C  
ATOM    243  C   VAL A  81     -23.732   2.378 -26.427  1.00  0.20           C  
ATOM    244  O   VAL A  81     -23.071   3.386 -26.239  1.00 -0.39           O  
ATOM    245  CB  VAL A  81     -25.958   2.485 -27.591  1.00 -0.01           C  
ATOM    246  CG1 VAL A  81     -26.199   3.874 -26.931  1.00 -0.06           C  
ATOM    247  CG2 VAL A  81     -26.684   2.441 -28.967  1.00 -0.06           C  
ATOM    248  H   VAL A  81     -24.897   0.196 -28.350  1.00  0.19           H  
ATOM    249 HG23 VAL A  81     -26.292   3.227 -29.630  1.00  0.02           H  
ATOM    250 HG22 VAL A  81     -27.764   2.607 -28.830  1.00  0.02           H  
ATOM    251 HG21 VAL A  81     -26.554   1.473 -29.470  1.00  0.02           H  
ATOM    252 HG13 VAL A  81     -25.751   3.932 -25.927  1.00  0.02           H  
ATOM    253 HG12 VAL A  81     -27.278   4.067 -26.827  1.00  0.02           H  
ATOM    254 HG11 VAL A  81     -25.760   4.672 -27.550  1.00  0.02           H  
ATOM    255  HB  VAL A  81     -26.397   1.711 -26.938  1.00  0.03           H  
ATOM    256  HA  VAL A  81     -24.026   2.928 -28.471  1.00  0.08           H  
ATOM    257  N   GLY A  82     -23.872   1.422 -25.484  1.00 -0.27           N  
ATOM    258  CA  GLY A  82     -23.276   1.619 -24.167  1.00  0.12           C  
ATOM    259  C   GLY A  82     -21.771   1.659 -24.219  1.00  0.20           C  
ATOM    260  O   GLY A  82     -21.198   2.485 -23.527  1.00 -0.39           O  
ATOM    261  H   GLY A  82     -24.393   0.584 -25.660  1.00  0.19           H  
ATOM    262  HA2 GLY A  82     -23.588   0.829 -23.469  1.00  0.08           H  
ATOM    263  HA3 GLY A  82     -23.631   2.580 -23.763  1.00  0.08           H  
ATOM    264  N   LEU A  83     -21.089   0.793 -25.001  1.00 -0.26           N  
ATOM    265  CA  LEU A  83     -19.631   0.899 -25.066  1.00  0.13           C  
ATOM    266  C   LEU A  83     -19.279   2.271 -25.598  1.00  0.20           C  
ATOM    267  O   LEU A  83     -18.451   2.942 -25.004  1.00 -0.39           O  
ATOM    268  CB  LEU A  83     -18.965  -0.174 -25.973  1.00 -0.01           C  
ATOM    269  CG  LEU A  83     -18.971  -1.617 -25.383  1.00 -0.04           C  
ATOM    270  CD1 LEU A  83     -18.601  -2.636 -26.497  1.00 -0.06           C  
ATOM    271  CD2 LEU A  83     -17.987  -1.805 -24.191  1.00 -0.06           C  
ATOM    272  H   LEU A  83     -21.565   0.107 -25.557  1.00  0.19           H  
ATOM    273 HD13 LEU A  83     -19.333  -2.598 -27.319  1.00  0.02           H  
ATOM    274 HD12 LEU A  83     -18.580  -3.660 -26.095  1.00  0.02           H  
ATOM    275 HD11 LEU A  83     -17.606  -2.407 -26.910  1.00  0.02           H  
ATOM    276 HD23 LEU A  83     -16.948  -1.735 -24.539  1.00  0.02           H  
ATOM    277 HD22 LEU A  83     -18.129  -2.803 -23.755  1.00  0.02           H  
ATOM    278 HD21 LEU A  83     -18.126  -1.070 -23.388  1.00  0.02           H  
ATOM    279  HG  LEU A  83     -19.988  -1.847 -25.030  1.00  0.03           H  
ATOM    280  HB3 LEU A  83     -17.920   0.110 -26.166  1.00  0.03           H  
ATOM    281  HB2 LEU A  83     -19.492  -0.161 -26.940  1.00  0.03           H  
ATOM    282  HA  LEU A  83     -19.226   0.831 -24.045  1.00  0.08           H  
ATOM    283  N   PHE A  84     -19.897   2.710 -26.717  1.00 -0.26           N  
ATOM    284  CA  PHE A  84     -19.563   4.028 -27.251  1.00  0.14           C  
ATOM    285  C   PHE A  84     -19.828   5.102 -26.220  1.00  0.21           C  
ATOM    286  O   PHE A  84     -18.961   5.927 -25.984  1.00 -0.39           O  
ATOM    287  CB  PHE A  84     -20.379   4.369 -28.526  1.00  0.02           C  
ATOM    288  CG  PHE A  84     -20.105   5.828 -28.921  1.00 -0.04           C  
ATOM    289  CD1 PHE A  84     -18.981   6.150 -29.689  1.00 -0.06           C  
ATOM    290  CD2 PHE A  84     -20.968   6.848 -28.505  1.00 -0.06           C  
ATOM    291  CE1 PHE A  84     -18.719   7.480 -30.034  1.00 -0.07           C  
ATOM    292  CE2 PHE A  84     -20.705   8.178 -28.842  1.00 -0.07           C  
ATOM    293  CZ  PHE A  84     -19.584   8.493 -29.614  1.00 -0.07           C  
ATOM    294  H   PHE A  84     -20.581   2.149 -27.191  1.00  0.19           H  
ATOM    295  HD2 PHE A  84     -21.848   6.614 -27.914  1.00  0.06           H  
ATOM    296  HE2 PHE A  84     -21.371   8.966 -28.504  1.00  0.06           H  
ATOM    297  HZ  PHE A  84     -19.387   9.524 -29.889  1.00  0.06           H  
ATOM    298  HE1 PHE A  84     -17.844   7.725 -30.628  1.00  0.06           H  
ATOM    299  HD1 PHE A  84     -18.304   5.369 -30.019  1.00  0.06           H  
ATOM    300  HB3 PHE A  84     -21.455   4.229 -28.337  1.00  0.05           H  
ATOM    301  HB2 PHE A  84     -20.097   3.690 -29.346  1.00  0.05           H  
ATOM    302  HA  PHE A  84     -18.491   4.039 -27.512  1.00  0.08           H  
ATOM    303  N   GLY A  85     -21.033   5.124 -25.611  1.00 -0.27           N  
ATOM    304  CA  GLY A  85     -21.365   6.207 -24.693  1.00  0.12           C  
ATOM    305  C   GLY A  85     -20.459   6.182 -23.490  1.00  0.20           C  
ATOM    306  O   GLY A  85     -19.873   7.201 -23.161  1.00 -0.39           O  
ATOM    307  H   GLY A  85     -21.719   4.418 -25.794  1.00  0.19           H  
ATOM    308  HA2 GLY A  85     -22.403   6.113 -24.338  1.00  0.08           H  
ATOM    309  HA3 GLY A  85     -21.275   7.172 -25.219  1.00  0.08           H  
ATOM    310  N   ASN A  86     -20.336   5.023 -22.808  1.00 -0.26           N  
ATOM    311  CA  ASN A  86     -19.502   4.978 -21.611  1.00  0.15           C  
ATOM    312  C   ASN A  86     -18.064   5.289 -21.959  1.00  0.21           C  
ATOM    313  O   ASN A  86     -17.452   6.063 -21.241  1.00 -0.39           O  
ATOM    314  CB  ASN A  86     -19.603   3.622 -20.867  1.00  0.08           C  
ATOM    315  CG  ASN A  86     -20.999   3.458 -20.312  1.00  0.18           C  
ATOM    316  OD1 ASN A  86     -21.327   4.169 -19.376  1.00 -0.40           O  
ATOM    317  ND2 ASN A  86     -21.855   2.562 -20.848  1.00 -0.30           N  
ATOM    318  H   ASN A  86     -20.813   4.195 -23.107  1.00  0.19           H  
ATOM    319 HD21 ASN A  86     -21.578   1.966 -21.599  1.00  0.18           H  
ATOM    320 HD22 ASN A  86     -22.789   2.496 -20.491  1.00  0.18           H  
ATOM    321  HB3 ASN A  86     -18.900   3.629 -20.022  1.00  0.06           H  
ATOM    322  HB2 ASN A  86     -19.320   2.799 -21.541  1.00  0.06           H  
ATOM    323  HA  ASN A  86     -19.861   5.761 -20.920  1.00  0.08           H  
ATOM    324  N   PHE A  87     -17.484   4.722 -23.041  1.00 -0.26           N  
ATOM    325  CA  PHE A  87     -16.105   5.082 -23.369  1.00  0.14           C  
ATOM    326  C   PHE A  87     -16.017   6.555 -23.700  1.00  0.21           C  
ATOM    327  O   PHE A  87     -15.084   7.196 -23.241  1.00 -0.39           O  
ATOM    328  CB  PHE A  87     -15.485   4.292 -24.555  1.00  0.02           C  
ATOM    329  CG  PHE A  87     -15.232   2.794 -24.296  1.00 -0.04           C  
ATOM    330  CD1 PHE A  87     -14.623   2.339 -23.118  1.00 -0.06           C  
ATOM    331  CD2 PHE A  87     -15.587   1.854 -25.271  1.00 -0.06           C  
ATOM    332  CE1 PHE A  87     -14.414   0.975 -22.900  1.00 -0.07           C  
ATOM    333  CE2 PHE A  87     -15.292   0.498 -25.096  1.00 -0.07           C  
ATOM    334  CZ  PHE A  87     -14.738   0.050 -23.895  1.00 -0.07           C  
ATOM    335  H   PHE A  87     -17.979   4.083 -23.633  1.00  0.19           H  
ATOM    336  HD2 PHE A  87     -16.084   2.169 -26.183  1.00  0.06           H  
ATOM    337  HE2 PHE A  87     -15.490  -0.208 -25.896  1.00  0.06           H  
ATOM    338  HZ  PHE A  87     -14.556  -1.009 -23.736  1.00  0.06           H  
ATOM    339  HE1 PHE A  87     -13.992   0.632 -21.960  1.00  0.06           H  
ATOM    340  HD1 PHE A  87     -14.288   3.031 -22.355  1.00  0.06           H  
ATOM    341  HB3 PHE A  87     -14.497   4.719 -24.793  1.00  0.05           H  
ATOM    342  HB2 PHE A  87     -16.132   4.442 -25.434  1.00  0.05           H  
ATOM    343  HA  PHE A  87     -15.498   4.928 -22.467  1.00  0.08           H  
ATOM    344  N   LEU A  88     -16.955   7.124 -24.490  1.00 -0.26           N  
ATOM    345  CA  LEU A  88     -16.872   8.555 -24.779  1.00  0.13           C  
ATOM    346  C   LEU A  88     -16.851   9.296 -23.463  1.00  0.20           C  
ATOM    347  O   LEU A  88     -16.015  10.165 -23.281  1.00 -0.39           O  
ATOM    348  CB  LEU A  88     -18.050   9.078 -25.653  1.00 -0.01           C  
ATOM    349  CG  LEU A  88     -18.047  10.626 -25.857  1.00 -0.04           C  
ATOM    350  CD1 LEU A  88     -16.785  11.125 -26.617  1.00 -0.06           C  
ATOM    351  CD2 LEU A  88     -19.321  11.073 -26.627  1.00 -0.06           C  
ATOM    352  H   LEU A  88     -17.709   6.588 -24.872  1.00  0.19           H  
ATOM    353 HD13 LEU A  88     -15.864  10.945 -26.045  1.00  0.02           H  
ATOM    354 HD12 LEU A  88     -16.853  12.209 -26.797  1.00  0.02           H  
ATOM    355 HD11 LEU A  88     -16.703  10.614 -27.589  1.00  0.02           H  
ATOM    356 HD23 LEU A  88     -19.330  10.639 -27.636  1.00  0.02           H  
ATOM    357 HD22 LEU A  88     -19.348  12.171 -26.722  1.00  0.02           H  
ATOM    358 HD21 LEU A  88     -20.230  10.750 -26.097  1.00  0.02           H  
ATOM    359  HG  LEU A  88     -18.079  11.122 -24.871  1.00  0.03           H  
ATOM    360  HB3 LEU A  88     -18.992   8.791 -25.159  1.00  0.03           H  
ATOM    361  HB2 LEU A  88     -18.021   8.577 -26.634  1.00  0.03           H  
ATOM    362  HA  LEU A  88     -15.924   8.718 -25.315  1.00  0.08           H  
ATOM    363  N   VAL A  89     -17.763   8.960 -22.525  1.00 -0.26           N  
ATOM    364  CA  VAL A  89     -17.766   9.645 -21.234  1.00  0.13           C  
ATOM    365  C   VAL A  89     -16.402   9.521 -20.598  1.00  0.20           C  
ATOM    366  O   VAL A  89     -15.838  10.525 -20.194  1.00 -0.39           O  
ATOM    367  CB  VAL A  89     -18.853   9.080 -20.271  1.00 -0.01           C  
ATOM    368  CG1 VAL A  89     -18.594   9.519 -18.803  1.00 -0.06           C  
ATOM    369  CG2 VAL A  89     -20.268   9.524 -20.736  1.00 -0.06           C  
ATOM    370  H   VAL A  89     -18.429   8.233 -22.698  1.00  0.19           H  
ATOM    371 HG23 VAL A  89     -20.406  10.602 -20.563  1.00  0.02           H  
ATOM    372 HG22 VAL A  89     -21.034   8.968 -20.176  1.00  0.02           H  
ATOM    373 HG21 VAL A  89     -20.426   9.327 -21.805  1.00  0.02           H  
ATOM    374 HG13 VAL A  89     -17.721   8.999 -18.379  1.00  0.02           H  
ATOM    375 HG12 VAL A  89     -19.464   9.288 -18.171  1.00  0.02           H  
ATOM    376 HG11 VAL A  89     -18.404  10.601 -18.764  1.00  0.02           H  
ATOM    377  HB  VAL A  89     -18.818   7.979 -20.288  1.00  0.03           H  
ATOM    378  HA  VAL A  89     -17.980  10.712 -21.405  1.00  0.08           H  
ATOM    379  N   MET A  90     -15.859   8.290 -20.495  1.00 -0.26           N  
ATOM    380  CA  MET A  90     -14.573   8.114 -19.821  1.00  0.13           C  
ATOM    381  C   MET A  90     -13.539   8.998 -20.484  1.00  0.20           C  
ATOM    382  O   MET A  90     -12.832   9.712 -19.788  1.00 -0.39           O  
ATOM    383  CB  MET A  90     -14.124   6.627 -19.847  1.00 -0.00           C  
ATOM    384  CG  MET A  90     -15.014   5.743 -18.928  1.00 -0.00           C  
ATOM    385  SD  MET A  90     -14.910   3.986 -19.402  1.00 -0.16           S  
ATOM    386  CE  MET A  90     -13.177   3.602 -19.014  1.00 -0.02           C  
ATOM    387  H   MET A  90     -16.333   7.496 -20.879  1.00  0.19           H  
ATOM    388 LPD2 MET A  90     -15.336   3.605 -19.035  1.00  0.00          LP  
ATOM    389 LPD1 MET A  90     -15.041   3.899 -20.063  1.00  0.00          LP  
ATOM    390  HE3 MET A  90     -12.503   4.150 -19.688  1.00  0.03           H  
ATOM    391  HE2 MET A  90     -13.018   2.523 -19.153  1.00  0.03           H  
ATOM    392  HE1 MET A  90     -12.959   3.875 -17.971  1.00  0.03           H  
ATOM    393  HG3 MET A  90     -16.073   6.013 -19.027  1.00  0.04           H  
ATOM    394  HG2 MET A  90     -14.733   5.865 -17.870  1.00  0.04           H  
ATOM    395  HB3 MET A  90     -13.077   6.555 -19.519  1.00  0.03           H  
ATOM    396  HB2 MET A  90     -14.172   6.264 -20.883  1.00  0.03           H  
ATOM    397  HA  MET A  90     -14.685   8.428 -18.770  1.00  0.08           H  
ATOM    398  N   TYR A  91     -13.446   8.978 -21.832  1.00 -0.26           N  
ATOM    399  CA  TYR A  91     -12.508   9.868 -22.514  1.00  0.14           C  
ATOM    400  C   TYR A  91     -12.779  11.302 -22.129  1.00  0.21           C  
ATOM    401  O   TYR A  91     -11.835  12.020 -21.846  1.00 -0.39           O  
ATOM    402  CB  TYR A  91     -12.623   9.768 -24.059  1.00  0.02           C  
ATOM    403  CG  TYR A  91     -11.791  10.876 -24.723  1.00 -0.05           C  
ATOM    404  CD1 TYR A  91     -10.425  10.690 -24.959  1.00 -0.07           C  
ATOM    405  CD2 TYR A  91     -12.388  12.086 -25.096  1.00 -0.07           C  
ATOM    406  CE1 TYR A  91      -9.672  11.684 -25.593  1.00 -0.04           C  
ATOM    407  CE2 TYR A  91     -11.637  13.082 -25.726  1.00 -0.04           C  
ATOM    408  CZ  TYR A  91     -10.281  12.878 -25.998  1.00  0.08           C  
ATOM    409  OH  TYR A  91      -9.560  13.871 -26.668  1.00 -0.34           O  
ATOM    410  H   TYR A  91     -14.032   8.378 -22.379  1.00  0.19           H  
ATOM    411  HD2 TYR A  91     -13.441  12.261 -24.899  1.00  0.05           H  
ATOM    412  HE2 TYR A  91     -12.106  14.020 -26.007  1.00  0.05           H  
ATOM    413  HH  TYR A  91      -8.728  13.573 -27.018  1.00  0.25           H  
ATOM    414  HE1 TYR A  91      -8.613  11.520 -25.765  1.00  0.05           H  
ATOM    415  HD1 TYR A  91      -9.942   9.768 -24.649  1.00  0.05           H  
ATOM    416  HB2 TYR A  91     -13.674   9.875 -24.368  1.00  0.05           H  
ATOM    417  HB3 TYR A  91     -12.280   8.777 -24.396  1.00  0.05           H  
ATOM    418  HA  TYR A  91     -11.480   9.600 -22.218  1.00  0.08           H  
ATOM    419  N   VAL A  92     -14.053  11.745 -22.127  1.00 -0.26           N  
ATOM    420  CA  VAL A  92     -14.348  13.145 -21.816  1.00  0.13           C  
ATOM    421  C   VAL A  92     -13.867  13.481 -20.419  1.00  0.20           C  
ATOM    422  O   VAL A  92     -13.250  14.523 -20.251  1.00 -0.39           O  
ATOM    423  CB  VAL A  92     -15.866  13.451 -22.018  1.00 -0.01           C  
ATOM    424  CG1 VAL A  92     -16.293  14.791 -21.367  1.00 -0.06           C  
ATOM    425  CG2 VAL A  92     -16.232  13.483 -23.529  1.00 -0.06           C  
ATOM    426  H   VAL A  92     -14.803  11.118 -22.340  1.00  0.19           H  
ATOM    427 HG23 VAL A  92     -15.736  14.328 -24.030  1.00  0.02           H  
ATOM    428 HG22 VAL A  92     -17.320  13.593 -23.661  1.00  0.02           H  
ATOM    429 HG21 VAL A  92     -15.919  12.560 -24.034  1.00  0.02           H  
ATOM    430 HG13 VAL A  92     -16.130  14.758 -20.281  1.00  0.02           H  
ATOM    431 HG12 VAL A  92     -17.363  14.975 -21.541  1.00  0.02           H  
ATOM    432 HG11 VAL A  92     -15.715  15.621 -21.795  1.00  0.02           H  
ATOM    433  HB  VAL A  92     -16.454  12.664 -21.520  1.00  0.03           H  
ATOM    434  HA  VAL A  92     -13.786  13.780 -22.520  1.00  0.08           H  
ATOM    435  N   ILE A  93     -14.126  12.637 -19.393  1.00 -0.26           N  
ATOM    436  CA  ILE A  93     -13.698  12.998 -18.038  1.00  0.13           C  
ATOM    437  C   ILE A  93     -12.185  13.042 -18.003  1.00  0.20           C  
ATOM    438  O   ILE A  93     -11.607  13.985 -17.482  1.00 -0.39           O  
ATOM    439  CB  ILE A  93     -14.210  12.058 -16.899  1.00 -0.00           C  
ATOM    440  CG1 ILE A  93     -15.734  11.720 -16.985  1.00 -0.05           C  
ATOM    441  CG2 ILE A  93     -13.863  12.663 -15.505  1.00 -0.06           C  
ATOM    442  CD1 ILE A  93     -16.634  12.924 -17.368  1.00 -0.06           C  
ATOM    443  H   ILE A  93     -14.592  11.766 -19.554  1.00  0.19           H  
ATOM    444 HG23 ILE A  93     -12.780  12.830 -15.403  1.00  0.02           H  
ATOM    445 HG22 ILE A  93     -14.170  11.988 -14.691  1.00  0.02           H  
ATOM    446 HG21 ILE A  93     -14.374  13.625 -15.361  1.00  0.02           H  
ATOM    447 HD13 ILE A  93     -16.431  13.796 -16.734  1.00  0.02           H  
ATOM    448 HD12 ILE A  93     -17.692  12.648 -17.252  1.00  0.02           H  
ATOM    449 HD11 ILE A  93     -16.478  13.212 -18.417  1.00  0.02           H  
ATOM    450 HG13 ILE A  93     -16.075  11.321 -16.014  1.00  0.03           H  
ATOM    451 HG12 ILE A  93     -15.903  10.919 -17.720  1.00  0.03           H  
ATOM    452  HB  ILE A  93     -13.666  11.100 -16.976  1.00  0.03           H  
ATOM    453  HA  ILE A  93     -14.076  14.010 -17.829  1.00  0.08           H  
ATOM    454  N   VAL A  94     -11.521  12.005 -18.558  1.00 -0.26           N  
ATOM    455  CA  VAL A  94     -10.060  11.971 -18.530  1.00  0.13           C  
ATOM    456  C   VAL A  94      -9.496  13.124 -19.333  1.00  0.20           C  
ATOM    457  O   VAL A  94      -8.491  13.689 -18.931  1.00 -0.39           O  
ATOM    458  CB  VAL A  94      -9.513  10.615 -19.074  1.00 -0.01           C  
ATOM    459  CG1 VAL A  94      -7.969  10.650 -19.264  1.00 -0.06           C  
ATOM    460  CG2 VAL A  94      -9.889   9.450 -18.113  1.00 -0.06           C  
ATOM    461  H   VAL A  94     -12.022  11.266 -19.015  1.00  0.19           H  
ATOM    462 HG23 VAL A  94      -9.382   9.574 -17.144  1.00  0.02           H  
ATOM    463 HG22 VAL A  94      -9.581   8.484 -18.545  1.00  0.02           H  
ATOM    464 HG21 VAL A  94     -10.971   9.409 -17.928  1.00  0.02           H  
ATOM    465 HG13 VAL A  94      -7.678  11.377 -20.038  1.00  0.02           H  
ATOM    466 HG12 VAL A  94      -7.600   9.662 -19.579  1.00  0.02           H  
ATOM    467 HG11 VAL A  94      -7.474  10.924 -18.320  1.00  0.02           H  
ATOM    468  HB  VAL A  94      -9.967  10.425 -20.062  1.00  0.03           H  
ATOM    469  HA  VAL A  94      -9.726  12.074 -17.486  1.00  0.08           H  
ATOM    470  N   ARG A  95     -10.107  13.482 -20.482  1.00 -0.26           N  
ATOM    471  CA  ARG A  95      -9.482  14.450 -21.380  1.00  0.13           C  
ATOM    472  C   ARG A  95      -9.438  15.851 -20.815  1.00  0.20           C  
ATOM    473  O   ARG A  95      -8.364  16.433 -20.795  1.00 -0.39           O  
ATOM    474  CB  ARG A  95     -10.210  14.479 -22.757  1.00 -0.01           C  
ATOM    475  CG  ARG A  95      -9.766  15.640 -23.691  1.00 -0.02           C  
ATOM    476  CD  ARG A  95      -8.258  15.620 -24.061  1.00  0.06           C  
ATOM    477  NE  ARG A  95      -7.976  16.786 -24.905  1.00 -0.27           N  
ATOM    478  CZ  ARG A  95      -7.805  18.010 -24.446  1.00  0.29           C  
ATOM    479  NH1 ARG A  95      -7.859  18.325 -23.171  1.00 -0.28           N  
ATOM    480  NH2 ARG A  95      -7.570  18.975 -25.307  1.00 -0.28           N  
ATOM    481  H   ARG A  95     -10.960  13.043 -20.759  1.00  0.19           H  
ATOM    482 HH21 ARG A  95      -7.519  18.788 -26.319  1.00  0.26           H  
ATOM    483 HH22 ARG A  95      -7.430  19.948 -24.996  1.00  0.26           H  
ATOM    484 HH11 ARG A  95      -8.029  17.623 -22.442  1.00  0.26           H  
ATOM    485 HH12 ARG A  95      -7.723  19.298 -22.860  1.00  0.26           H  
ATOM    486  HE  ARG A  95      -7.907  16.616 -25.922  1.00  0.26           H  
ATOM    487  HD3 ARG A  95      -8.066  14.694 -24.629  1.00  0.07           H  
ATOM    488  HD2 ARG A  95      -7.578  15.580 -23.199  1.00  0.07           H  
ATOM    489  HG3 ARG A  95     -10.022  16.600 -23.222  1.00  0.03           H  
ATOM    490  HG2 ARG A  95     -10.343  15.581 -24.628  1.00  0.03           H  
ATOM    491  HB3 ARG A  95     -11.292  14.602 -22.587  1.00  0.03           H  
ATOM    492  HB2 ARG A  95     -10.055  13.512 -23.263  1.00  0.03           H  
ATOM    493  HA  ARG A  95      -8.449  14.104 -21.555  1.00  0.08           H  
ATOM    494  N   TYR A  96     -10.584  16.439 -20.404  1.00 -0.26           N  
ATOM    495  CA  TYR A  96     -10.603  17.876 -20.113  1.00  0.14           C  
ATOM    496  C   TYR A  96     -10.388  18.167 -18.648  1.00  0.21           C  
ATOM    497  O   TYR A  96     -10.689  17.308 -17.837  1.00 -0.39           O  
ATOM    498  CB  TYR A  96     -11.935  18.509 -20.587  1.00  0.02           C  
ATOM    499  CG  TYR A  96     -12.105  18.229 -22.086  1.00 -0.05           C  
ATOM    500  CD1 TYR A  96     -11.437  19.018 -23.030  1.00 -0.07           C  
ATOM    501  CD2 TYR A  96     -12.916  17.179 -22.527  1.00 -0.07           C  
ATOM    502  CE1 TYR A  96     -11.536  18.728 -24.394  1.00 -0.04           C  
ATOM    503  CE2 TYR A  96     -13.014  16.885 -23.890  1.00 -0.04           C  
ATOM    504  CZ  TYR A  96     -12.320  17.651 -24.829  1.00  0.08           C  
ATOM    505  OH  TYR A  96     -12.419  17.323 -26.184  1.00 -0.34           O  
ATOM    506  H   TYR A  96     -11.436  15.915 -20.330  1.00  0.19           H  
ATOM    507  HD2 TYR A  96     -13.471  16.583 -21.813  1.00  0.05           H  
ATOM    508  HE2 TYR A  96     -13.630  16.056 -24.223  1.00  0.05           H  
ATOM    509  HH  TYR A  96     -12.037  17.964 -26.772  1.00  0.25           H  
ATOM    510  HE1 TYR A  96     -10.998  19.342 -25.108  1.00  0.05           H  
ATOM    511  HD1 TYR A  96     -10.832  19.859 -22.704  1.00  0.05           H  
ATOM    512  HB2 TYR A  96     -11.932  19.597 -20.412  1.00  0.05           H  
ATOM    513  HB3 TYR A  96     -12.768  18.078 -20.012  1.00  0.05           H  
ATOM    514  HA  TYR A  96      -9.807  18.382 -20.685  1.00  0.08           H  
ATOM    515  N   THR A  97      -9.878  19.374 -18.302  1.00 -0.26           N  
ATOM    516  CA  THR A  97      -9.702  19.746 -16.898  1.00  0.16           C  
ATOM    517  C   THR A  97     -11.036  20.176 -16.339  1.00  0.21           C  
ATOM    518  O   THR A  97     -11.412  19.701 -15.280  1.00 -0.39           O  
ATOM    519  CB  THR A  97      -8.692  20.917 -16.762  1.00  0.09           C  
ATOM    520  OG1 THR A  97      -9.140  21.973 -17.631  1.00 -0.39           O  
ATOM    521  CG2 THR A  97      -7.260  20.459 -17.148  1.00 -0.03           C  
ATOM    522  H   THR A  97      -9.661  20.063 -18.997  1.00  0.19           H  
ATOM    523 HG22 THR A  97      -6.553  21.296 -17.039  1.00  0.03           H  
ATOM    524 HG21 THR A  97      -7.234  20.113 -18.192  1.00  0.03           H  
ATOM    525 HG23 THR A  97      -6.927  19.637 -16.496  1.00  0.03           H  
ATOM    526  HG1 THR A  97      -8.588  22.748 -17.585  1.00  0.21           H  
ATOM    527  HB  THR A  97      -8.689  21.265 -15.713  1.00  0.06           H  
ATOM    528  HA  THR A  97      -9.326  18.895 -16.310  1.00  0.08           H  
ATOM    529  N   LYS A  98     -11.771  21.065 -17.046  1.00 -0.26           N  
ATOM    530  CA  LYS A  98     -13.105  21.457 -16.590  1.00  0.13           C  
ATOM    531  C   LYS A  98     -13.960  20.277 -16.157  1.00  0.20           C  
ATOM    532  O   LYS A  98     -14.817  20.484 -15.312  1.00 -0.39           O  
ATOM    533  CB  LYS A  98     -13.891  22.282 -17.657  1.00 -0.01           C  
ATOM    534  CG  LYS A  98     -13.916  21.605 -19.058  1.00 -0.04           C  
ATOM    535  CD  LYS A  98     -15.150  22.011 -19.912  1.00 -0.01           C  
ATOM    536  CE  LYS A  98     -15.161  21.275 -21.283  1.00 -0.04           C  
ATOM    537  NZ  LYS A  98     -16.358  21.619 -22.089  1.00  0.22           N  
ATOM    538  H   LYS A  98     -11.391  21.493 -17.866  1.00  0.19           H  
ATOM    539  HZ3 LYS A  98     -17.278  21.355 -21.586  1.00  0.20           H  
ATOM    540  HZ2 LYS A  98     -16.363  21.105 -23.042  1.00  0.20           H  
ATOM    541  HZ1 LYS A  98     -16.404  22.677 -22.306  1.00  0.20           H  
ATOM    542  HE3 LYS A  98     -15.142  20.184 -21.111  1.00  0.08           H  
ATOM    543  HE2 LYS A  98     -14.249  21.542 -21.845  1.00  0.08           H  
ATOM    544  HD3 LYS A  98     -15.139  23.101 -20.073  1.00  0.03           H  
ATOM    545  HD2 LYS A  98     -16.073  21.750 -19.367  1.00  0.03           H  
ATOM    546  HG3 LYS A  98     -13.937  20.520 -18.927  1.00  0.03           H  
ATOM    547  HG2 LYS A  98     -12.999  21.854 -19.617  1.00  0.03           H  
ATOM    548  HB3 LYS A  98     -13.441  23.283 -17.760  1.00  0.03           H  
ATOM    549  HB2 LYS A  98     -14.919  22.422 -17.285  1.00  0.03           H  
ATOM    550  HA  LYS A  98     -12.970  22.095 -15.700  1.00  0.08           H  
ATOM    551  N   MET A  99     -13.774  19.045 -16.695  1.00 -0.26           N  
ATOM    552  CA  MET A  99     -14.619  17.917 -16.290  1.00  0.13           C  
ATOM    553  C   MET A  99     -14.074  17.156 -15.096  1.00  0.20           C  
ATOM    554  O   MET A  99     -14.658  16.133 -14.776  1.00 -0.39           O  
ATOM    555  CB  MET A  99     -14.816  16.945 -17.492  1.00 -0.00           C  
ATOM    556  CG  MET A  99     -15.553  17.614 -18.680  1.00 -0.00           C  
ATOM    557  SD  MET A  99     -17.232  18.151 -18.221  1.00 -0.16           S  
ATOM    558  CE  MET A  99     -18.225  16.640 -18.419  1.00 -0.02           C  
ATOM    559  H   MET A  99     -13.040  18.869 -17.352  1.00  0.19           H  
ATOM    560 LPD2 MET A  99     -17.250  18.371 -17.579  1.00  0.00          LP  
ATOM    561 LPD1 MET A  99     -17.452  18.642 -18.635  1.00  0.00          LP  
ATOM    562  HE3 MET A  99     -18.193  16.299 -19.463  1.00  0.03           H  
ATOM    563  HE2 MET A  99     -19.262  16.887 -18.157  1.00  0.03           H  
ATOM    564  HE1 MET A  99     -17.864  15.840 -17.759  1.00  0.03           H  
ATOM    565  HG3 MET A  99     -15.607  16.933 -19.538  1.00  0.04           H  
ATOM    566  HG2 MET A  99     -15.015  18.508 -19.007  1.00  0.04           H  
ATOM    567  HB3 MET A  99     -15.401  16.065 -17.194  1.00  0.03           H  
ATOM    568  HB2 MET A  99     -13.828  16.591 -17.828  1.00  0.03           H  
ATOM    569  HA  MET A  99     -15.612  18.277 -15.982  1.00  0.08           H  
ATOM    570  N   LYS A 100     -12.990  17.598 -14.415  1.00 -0.26           N  
ATOM    571  CA  LYS A 100     -12.439  16.829 -13.296  1.00  0.13           C  
ATOM    572  C   LYS A 100     -13.012  17.366 -12.005  1.00  0.20           C  
ATOM    573  O   LYS A 100     -12.403  18.235 -11.401  1.00 -0.39           O  
ATOM    574  CB  LYS A 100     -10.887  16.901 -13.288  1.00 -0.01           C  
ATOM    575  CG  LYS A 100     -10.306  16.305 -14.597  1.00 -0.04           C  
ATOM    576  CD  LYS A 100      -8.754  16.315 -14.592  1.00 -0.01           C  
ATOM    577  CE  LYS A 100      -8.145  15.914 -15.966  1.00 -0.04           C  
ATOM    578  NZ  LYS A 100      -8.683  14.639 -16.495  1.00  0.22           N  
ATOM    579  H   LYS A 100     -12.556  18.471 -14.634  1.00  0.19           H  
ATOM    580  HZ3 LYS A 100      -8.663  13.850 -15.757  1.00  0.20           H  
ATOM    581  HZ2 LYS A 100      -8.079  14.300 -17.325  1.00  0.20           H  
ATOM    582  HZ1 LYS A 100      -9.692  14.727 -16.880  1.00  0.20           H  
ATOM    583  HE3 LYS A 100      -7.051  15.833 -15.837  1.00  0.08           H  
ATOM    584  HE2 LYS A 100      -8.328  16.708 -16.709  1.00  0.08           H  
ATOM    585  HD3 LYS A 100      -8.402  15.614 -13.816  1.00  0.03           H  
ATOM    586  HD2 LYS A 100      -8.390  17.322 -14.330  1.00  0.03           H  
ATOM    587  HG3 LYS A 100     -10.676  16.900 -15.442  1.00  0.03           H  
ATOM    588  HG2 LYS A 100     -10.670  15.271 -14.715  1.00  0.03           H  
ATOM    589  HB3 LYS A 100     -10.502  16.334 -12.424  1.00  0.03           H  
ATOM    590  HB2 LYS A 100     -10.560  17.948 -13.185  1.00  0.03           H  
ATOM    591  HA  LYS A 100     -12.692  15.758 -13.379  1.00  0.08           H  
ATOM    592  N   THR A 101     -14.184  16.851 -11.569  1.00 -0.26           N  
ATOM    593  CA  THR A 101     -14.796  17.303 -10.320  1.00  0.16           C  
ATOM    594  C   THR A 101     -15.271  16.095  -9.549  1.00  0.21           C  
ATOM    595  O   THR A 101     -15.508  15.077 -10.180  1.00 -0.39           O  
ATOM    596  CB  THR A 101     -16.000  18.242 -10.604  1.00  0.09           C  
ATOM    597  OG1 THR A 101     -17.070  17.546 -11.267  1.00 -0.39           O  
ATOM    598  CG2 THR A 101     -15.568  19.483 -11.430  1.00 -0.03           C  
ATOM    599  H   THR A 101     -14.664  16.146 -12.091  1.00  0.19           H  
ATOM    600 HG22 THR A 101     -16.433  20.145 -11.586  1.00  0.03           H  
ATOM    601 HG21 THR A 101     -15.180  19.181 -12.416  1.00  0.03           H  
ATOM    602 HG23 THR A 101     -14.783  20.045 -10.900  1.00  0.03           H  
ATOM    603  HG1 THR A 101     -16.842  17.276 -12.149  1.00  0.21           H  
ATOM    604  HB  THR A 101     -16.411  18.584  -9.639  1.00  0.06           H  
ATOM    605  HA  THR A 101     -14.063  17.834  -9.691  1.00  0.08           H  
ATOM    606  N   ALA A 102     -15.418  16.175  -8.205  1.00 -0.26           N  
ATOM    607  CA  ALA A 102     -15.848  15.002  -7.441  1.00  0.13           C  
ATOM    608  C   ALA A 102     -17.048  14.356  -8.097  1.00  0.20           C  
ATOM    609  O   ALA A 102     -17.049  13.150  -8.285  1.00 -0.39           O  
ATOM    610  CB  ALA A 102     -16.193  15.382  -5.976  1.00 -0.02           C  
ATOM    611  H   ALA A 102     -15.210  17.023  -7.713  1.00  0.19           H  
ATOM    612  HB3 ALA A 102     -16.980  16.150  -5.953  1.00  0.03           H  
ATOM    613  HB2 ALA A 102     -15.301  15.776  -5.464  1.00  0.03           H  
ATOM    614  HB1 ALA A 102     -16.552  14.501  -5.423  1.00  0.03           H  
ATOM    615  HA  ALA A 102     -15.016  14.280  -7.430  1.00  0.08           H  
ATOM    616  N   THR A 103     -18.068  15.164  -8.465  1.00 -0.26           N  
ATOM    617  CA  THR A 103     -19.247  14.619  -9.135  1.00  0.16           C  
ATOM    618  C   THR A 103     -18.852  13.709 -10.276  1.00  0.21           C  
ATOM    619  O   THR A 103     -19.328  12.587 -10.346  1.00 -0.39           O  
ATOM    620  CB  THR A 103     -20.107  15.781  -9.704  1.00  0.09           C  
ATOM    621  OG1 THR A 103     -20.419  16.657  -8.604  1.00 -0.39           O  
ATOM    622  CG2 THR A 103     -21.398  15.267 -10.397  1.00 -0.03           C  
ATOM    623  H   THR A 103     -18.040  16.148  -8.279  1.00  0.19           H  
ATOM    624 HG22 THR A 103     -22.047  14.766  -9.662  1.00  0.03           H  
ATOM    625 HG21 THR A 103     -21.167  14.560 -11.208  1.00  0.03           H  
ATOM    626 HG23 THR A 103     -21.944  16.115 -10.837  1.00  0.03           H  
ATOM    627  HG1 THR A 103     -20.883  17.438  -8.883  1.00  0.21           H  
ATOM    628  HB  THR A 103     -19.510  16.342 -10.445  1.00  0.06           H  
ATOM    629  HA  THR A 103     -19.850  14.070  -8.394  1.00  0.08           H  
ATOM    630  N   ASN A 104     -17.991  14.192 -11.198  1.00 -0.26           N  
ATOM    631  CA  ASN A 104     -17.697  13.408 -12.393  1.00  0.15           C  
ATOM    632  C   ASN A 104     -16.702  12.309 -12.112  1.00  0.21           C  
ATOM    633  O   ASN A 104     -16.752  11.301 -12.797  1.00 -0.39           O  
ATOM    634  CB  ASN A 104     -17.177  14.294 -13.547  1.00  0.08           C  
ATOM    635  CG  ASN A 104     -18.149  15.398 -13.891  1.00  0.18           C  
ATOM    636  OD1 ASN A 104     -19.224  15.464 -13.317  1.00 -0.40           O  
ATOM    637  ND2 ASN A 104     -17.789  16.288 -14.837  1.00 -0.30           N  
ATOM    638  H   ASN A 104     -17.548  15.083 -11.084  1.00  0.19           H  
ATOM    639 HD21 ASN A 104     -16.898  16.215 -15.282  1.00  0.18           H  
ATOM    640 HD22 ASN A 104     -18.410  17.029 -15.096  1.00  0.18           H  
ATOM    641  HB3 ASN A 104     -17.024  13.663 -14.433  1.00  0.06           H  
ATOM    642  HB2 ASN A 104     -16.210  14.724 -13.255  1.00  0.06           H  
ATOM    643  HA  ASN A 104     -18.636  12.957 -12.744  1.00  0.08           H  
ATOM    644  N   ILE A 105     -15.798  12.463 -11.119  1.00 -0.26           N  
ATOM    645  CA  ILE A 105     -14.923  11.348 -10.759  1.00  0.13           C  
ATOM    646  C   ILE A 105     -15.800  10.173 -10.391  1.00  0.20           C  
ATOM    647  O   ILE A 105     -15.505   9.058 -10.793  1.00 -0.39           O  
ATOM    648  CB  ILE A 105     -13.978  11.692  -9.570  1.00 -0.00           C  
ATOM    649  CG1 ILE A 105     -12.898  12.763  -9.918  1.00 -0.05           C  
ATOM    650  CG2 ILE A 105     -13.333  10.415  -8.960  1.00 -0.06           C  
ATOM    651  CD1 ILE A 105     -11.847  12.341 -10.981  1.00 -0.06           C  
ATOM    652  H   ILE A 105     -15.757  13.309 -10.588  1.00  0.19           H  
ATOM    653 HG23 ILE A 105     -14.084   9.822  -8.417  1.00  0.02           H  
ATOM    654 HG22 ILE A 105     -12.559  10.690  -8.234  1.00  0.02           H  
ATOM    655 HG21 ILE A 105     -12.880   9.785  -9.739  1.00  0.02           H  
ATOM    656 HD13 ILE A 105     -11.328  11.419 -10.686  1.00  0.02           H  
ATOM    657 HD12 ILE A 105     -11.091  13.136 -11.085  1.00  0.02           H  
ATOM    658 HD11 ILE A 105     -12.309  12.192 -11.968  1.00  0.02           H  
ATOM    659 HG13 ILE A 105     -12.362  13.000  -8.986  1.00  0.03           H  
ATOM    660 HG12 ILE A 105     -13.375  13.691 -10.267  1.00  0.03           H  
ATOM    661  HB  ILE A 105     -14.617  12.126  -8.784  1.00  0.03           H  
ATOM    662  HA  ILE A 105     -14.329  11.054 -11.637  1.00  0.08           H  
ATOM    663  N   TYR A 106     -16.893  10.385  -9.627  1.00 -0.26           N  
ATOM    664  CA  TYR A 106     -17.784   9.262  -9.358  1.00  0.14           C  
ATOM    665  C   TYR A 106     -18.364   8.757 -10.660  1.00  0.21           C  
ATOM    666  O   TYR A 106     -18.347   7.557 -10.885  1.00 -0.39           O  
ATOM    667  CB  TYR A 106     -18.951   9.645  -8.416  1.00  0.02           C  
ATOM    668  CG  TYR A 106     -18.448  10.026  -7.018  1.00 -0.05           C  
ATOM    669  CD1 TYR A 106     -17.815   9.067  -6.220  1.00 -0.07           C  
ATOM    670  CD2 TYR A 106     -18.618  11.321  -6.518  1.00 -0.07           C  
ATOM    671  CE1 TYR A 106     -17.301   9.412  -4.968  1.00 -0.04           C  
ATOM    672  CE2 TYR A 106     -18.107  11.668  -5.264  1.00 -0.04           C  
ATOM    673  CZ  TYR A 106     -17.447  10.718  -4.482  1.00  0.08           C  
ATOM    674  OH  TYR A 106     -16.944  11.089  -3.231  1.00 -0.34           O  
ATOM    675  H   TYR A 106     -17.123  11.294  -9.270  1.00  0.19           H  
ATOM    676  HD2 TYR A 106     -19.149  12.066  -7.098  1.00  0.05           H  
ATOM    677  HE2 TYR A 106     -18.226  12.679  -4.894  1.00  0.05           H  
ATOM    678  HH  TYR A 106     -16.707  10.354  -2.679  1.00  0.25           H  
ATOM    679  HE1 TYR A 106     -16.791   8.658  -4.381  1.00  0.05           H  
ATOM    680  HD1 TYR A 106     -17.719   8.044  -6.568  1.00  0.05           H  
ATOM    681  HB2 TYR A 106     -19.612   8.776  -8.313  1.00  0.05           H  
ATOM    682  HB3 TYR A 106     -19.531  10.462  -8.869  1.00  0.05           H  
ATOM    683  HA  TYR A 106     -17.201   8.450  -8.895  1.00  0.08           H  
ATOM    684  N   ILE A 107     -18.883   9.646 -11.537  1.00 -0.26           N  
ATOM    685  CA  ILE A 107     -19.481   9.158 -12.781  1.00  0.13           C  
ATOM    686  C   ILE A 107     -18.458   8.328 -13.522  1.00  0.20           C  
ATOM    687  O   ILE A 107     -18.836   7.300 -14.057  1.00 -0.39           O  
ATOM    688  CB  ILE A 107     -20.076  10.276 -13.693  1.00 -0.00           C  
ATOM    689  CG1 ILE A 107     -21.319  10.922 -12.999  1.00 -0.05           C  
ATOM    690  CG2 ILE A 107     -20.442   9.698 -15.091  1.00 -0.06           C  
ATOM    691  CD1 ILE A 107     -21.824  12.227 -13.672  1.00 -0.06           C  
ATOM    692  H   ILE A 107     -18.853  10.629 -11.350  1.00  0.19           H  
ATOM    693 HG23 ILE A 107     -19.551   9.320 -15.613  1.00  0.02           H  
ATOM    694 HG22 ILE A 107     -20.890  10.458 -15.745  1.00  0.02           H  
ATOM    695 HG21 ILE A 107     -21.152   8.868 -14.968  1.00  0.02           H  
ATOM    696 HD13 ILE A 107     -21.020  12.977 -13.714  1.00  0.02           H  
ATOM    697 HD12 ILE A 107     -22.655  12.650 -13.085  1.00  0.02           H  
ATOM    698 HD11 ILE A 107     -22.194  12.043 -14.690  1.00  0.02           H  
ATOM    699 HG13 ILE A 107     -21.077  11.178 -11.956  1.00  0.03           H  
ATOM    700 HG12 ILE A 107     -22.145  10.192 -12.976  1.00  0.03           H  
ATOM    701  HB  ILE A 107     -19.293  11.030 -13.854  1.00  0.03           H  
ATOM    702  HA  ILE A 107     -20.312   8.490 -12.502  1.00  0.08           H  
ATOM    703  N   PHE A 108     -17.168   8.725 -13.572  1.00 -0.26           N  
ATOM    704  CA  PHE A 108     -16.176   7.893 -14.252  1.00  0.14           C  
ATOM    705  C   PHE A 108     -16.256   6.468 -13.748  1.00  0.21           C  
ATOM    706  O   PHE A 108     -16.196   5.559 -14.561  1.00 -0.39           O  
ATOM    707  CB  PHE A 108     -14.734   8.429 -14.048  1.00  0.02           C  
ATOM    708  CG  PHE A 108     -13.703   7.471 -14.661  1.00 -0.04           C  
ATOM    709  CD1 PHE A 108     -13.193   7.690 -15.946  1.00 -0.06           C  
ATOM    710  CD2 PHE A 108     -13.259   6.363 -13.928  1.00 -0.06           C  
ATOM    711  CE1 PHE A 108     -12.253   6.811 -16.491  1.00 -0.07           C  
ATOM    712  CE2 PHE A 108     -12.342   5.467 -14.484  1.00 -0.07           C  
ATOM    713  CZ  PHE A 108     -11.841   5.688 -15.770  1.00 -0.07           C  
ATOM    714  H   PHE A 108     -16.877   9.582 -13.146  1.00  0.19           H  
ATOM    715  HD2 PHE A 108     -13.624   6.192 -12.921  1.00  0.06           H  
ATOM    716  HE2 PHE A 108     -12.017   4.603 -13.914  1.00  0.06           H  
ATOM    717  HZ  PHE A 108     -11.133   4.989 -16.205  1.00  0.06           H  
ATOM    718  HE1 PHE A 108     -11.838   6.999 -17.476  1.00  0.06           H  
ATOM    719  HD1 PHE A 108     -13.523   8.545 -16.525  1.00  0.06           H  
ATOM    720  HB3 PHE A 108     -14.515   8.530 -12.976  1.00  0.05           H  
ATOM    721  HB2 PHE A 108     -14.645   9.429 -14.499  1.00  0.05           H  
ATOM    722  HA  PHE A 108     -16.398   7.907 -15.332  1.00  0.08           H  
ATOM    723  N   ASN A 109     -16.388   6.241 -12.421  1.00 -0.26           N  
ATOM    724  CA  ASN A 109     -16.486   4.865 -11.929  1.00  0.15           C  
ATOM    725  C   ASN A 109     -17.739   4.217 -12.470  1.00  0.21           C  
ATOM    726  O   ASN A 109     -17.675   3.084 -12.918  1.00 -0.39           O  
ATOM    727  CB  ASN A 109     -16.512   4.792 -10.378  1.00  0.08           C  
ATOM    728  CG  ASN A 109     -16.401   3.391  -9.825  1.00  0.18           C  
ATOM    729  OD1 ASN A 109     -16.227   2.447 -10.578  1.00 -0.40           O  
ATOM    730  ND2 ASN A 109     -16.480   3.223  -8.487  1.00 -0.30           N  
ATOM    731  H   ASN A 109     -16.438   7.001 -11.768  1.00  0.19           H  
ATOM    732 HD21 ASN A 109     -16.617   4.004  -7.877  1.00  0.18           H  
ATOM    733 HD22 ASN A 109     -16.397   2.304  -8.099  1.00  0.18           H  
ATOM    734  HB3 ASN A 109     -17.425   5.266  -9.989  1.00  0.06           H  
ATOM    735  HB2 ASN A 109     -15.645   5.347  -9.997  1.00  0.06           H  
ATOM    736  HA  ASN A 109     -15.596   4.317 -12.282  1.00  0.08           H  
ATOM    737  N   LEU A 110     -18.897   4.916 -12.440  1.00 -0.26           N  
ATOM    738  CA  LEU A 110     -20.127   4.308 -12.953  1.00  0.13           C  
ATOM    739  C   LEU A 110     -19.957   3.993 -14.423  1.00  0.20           C  
ATOM    740  O   LEU A 110     -20.299   2.900 -14.845  1.00 -0.39           O  
ATOM    741  CB  LEU A 110     -21.342   5.254 -12.731  1.00 -0.01           C  
ATOM    742  CG  LEU A 110     -22.710   4.743 -13.278  1.00 -0.04           C  
ATOM    743  CD1 LEU A 110     -23.103   3.358 -12.695  1.00 -0.06           C  
ATOM    744  CD2 LEU A 110     -23.812   5.786 -12.928  1.00 -0.06           C  
ATOM    745  H   LEU A 110     -18.920   5.852 -12.081  1.00  0.19           H  
ATOM    746 HD13 LEU A 110     -22.419   2.568 -13.040  1.00  0.02           H  
ATOM    747 HD12 LEU A 110     -24.118   3.077 -13.017  1.00  0.02           H  
ATOM    748 HD11 LEU A 110     -23.084   3.394 -11.595  1.00  0.02           H  
ATOM    749 HD23 LEU A 110     -23.915   5.870 -11.836  1.00  0.02           H  
ATOM    750 HD22 LEU A 110     -24.786   5.493 -13.346  1.00  0.02           H  
ATOM    751 HD21 LEU A 110     -23.556   6.782 -13.320  1.00  0.02           H  
ATOM    752  HG  LEU A 110     -22.650   4.652 -14.376  1.00  0.03           H  
ATOM    753  HB3 LEU A 110     -21.123   6.216 -13.219  1.00  0.03           H  
ATOM    754  HB2 LEU A 110     -21.441   5.436 -11.650  1.00  0.03           H  
ATOM    755  HA  LEU A 110     -20.289   3.376 -12.389  1.00  0.08           H  
ATOM    756  N   ALA A 111     -19.421   4.939 -15.225  1.00 -0.26           N  
ATOM    757  CA  ALA A 111     -19.235   4.680 -16.650  1.00  0.13           C  
ATOM    758  C   ALA A 111     -18.274   3.528 -16.842  1.00  0.20           C  
ATOM    759  O   ALA A 111     -18.544   2.673 -17.669  1.00 -0.39           O  
ATOM    760  CB  ALA A 111     -18.705   5.936 -17.389  1.00 -0.02           C  
ATOM    761  H   ALA A 111     -19.136   5.821 -14.856  1.00  0.19           H  
ATOM    762  HB3 ALA A 111     -17.724   6.233 -16.988  1.00  0.03           H  
ATOM    763  HB2 ALA A 111     -19.408   6.773 -17.257  1.00  0.03           H  
ATOM    764  HB1 ALA A 111     -18.601   5.732 -18.466  1.00  0.03           H  
ATOM    765  HA  ALA A 111     -20.217   4.418 -17.077  1.00  0.08           H  
ATOM    766  N   LEU A 112     -17.151   3.473 -16.091  1.00 -0.26           N  
ATOM    767  CA  LEU A 112     -16.246   2.328 -16.209  1.00  0.13           C  
ATOM    768  C   LEU A 112     -17.018   1.063 -15.912  1.00  0.20           C  
ATOM    769  O   LEU A 112     -16.969   0.130 -16.698  1.00 -0.39           O  
ATOM    770  CB  LEU A 112     -15.035   2.443 -15.236  1.00 -0.01           C  
ATOM    771  CG  LEU A 112     -14.178   1.145 -15.105  1.00 -0.04           C  
ATOM    772  CD1 LEU A 112     -13.505   0.748 -16.448  1.00 -0.06           C  
ATOM    773  CD2 LEU A 112     -13.087   1.331 -14.013  1.00 -0.06           C  
ATOM    774  H   LEU A 112     -16.941   4.197 -15.433  1.00  0.19           H  
ATOM    775 HD13 LEU A 112     -14.248   0.554 -17.234  1.00  0.02           H  
ATOM    776 HD12 LEU A 112     -12.905  -0.166 -16.320  1.00  0.02           H  
ATOM    777 HD11 LEU A 112     -12.837   1.554 -16.784  1.00  0.02           H  
ATOM    778 HD23 LEU A 112     -12.374   2.113 -14.314  1.00  0.02           H  
ATOM    779 HD22 LEU A 112     -12.530   0.393 -13.860  1.00  0.02           H  
ATOM    780 HD21 LEU A 112     -13.536   1.622 -13.050  1.00  0.02           H  
ATOM    781  HG  LEU A 112     -14.824   0.312 -14.777  1.00  0.03           H  
ATOM    782  HB3 LEU A 112     -15.425   2.680 -14.235  1.00  0.03           H  
ATOM    783  HB2 LEU A 112     -14.397   3.285 -15.552  1.00  0.03           H  
ATOM    784  HA  LEU A 112     -15.876   2.295 -17.246  1.00  0.08           H  
ATOM    785  N   ALA A 113     -17.738   1.016 -14.770  1.00 -0.26           N  
ATOM    786  CA  ALA A 113     -18.476  -0.193 -14.416  1.00  0.13           C  
ATOM    787  C   ALA A 113     -19.382  -0.584 -15.561  1.00  0.20           C  
ATOM    788  O   ALA A 113     -19.389  -1.739 -15.962  1.00 -0.39           O  
ATOM    789  CB  ALA A 113     -19.322   0.032 -13.133  1.00 -0.02           C  
ATOM    790  H   ALA A 113     -17.771   1.802 -14.151  1.00  0.19           H  
ATOM    791  HB3 ALA A 113     -20.064   0.829 -13.282  1.00  0.03           H  
ATOM    792  HB2 ALA A 113     -18.668   0.322 -12.295  1.00  0.03           H  
ATOM    793  HB1 ALA A 113     -19.857  -0.887 -12.859  1.00  0.03           H  
ATOM    794  HA  ALA A 113     -17.750  -1.002 -14.224  1.00  0.08           H  
ATOM    795  N   ASP A 114     -20.163   0.379 -16.095  1.00 -0.26           N  
ATOM    796  CA  ASP A 114     -21.074   0.069 -17.194  1.00  0.14           C  
ATOM    797  C   ASP A 114     -20.306  -0.378 -18.422  1.00  0.21           C  
ATOM    798  O   ASP A 114     -20.733  -1.318 -19.074  1.00 -0.39           O  
ATOM    799  CB  ASP A 114     -21.957   1.308 -17.505  1.00  0.04           C  
ATOM    800  CG  ASP A 114     -22.894   1.664 -16.375  1.00  0.04           C  
ATOM    801  OD1 ASP A 114     -23.488   2.775 -16.424  1.00 -0.57           O  
ATOM    802  OD2 ASP A 114     -23.058   0.842 -15.431  1.00 -0.57           O  
ATOM    803  H   ASP A 114     -20.126   1.317 -15.745  1.00  0.19           H  
ATOM    804  HB3 ASP A 114     -22.564   1.108 -18.394  1.00  0.05           H  
ATOM    805  HB2 ASP A 114     -21.309   2.168 -17.725  1.00  0.05           H  
ATOM    806  HA  ASP A 114     -21.738  -0.758 -16.895  1.00  0.08           H  
ATOM    807  N   ALA A 115     -19.166   0.268 -18.758  1.00 -0.26           N  
ATOM    808  CA  ALA A 115     -18.393  -0.163 -19.923  1.00  0.13           C  
ATOM    809  C   ALA A 115     -17.993  -1.614 -19.777  1.00  0.20           C  
ATOM    810  O   ALA A 115     -18.095  -2.365 -20.734  1.00 -0.39           O  
ATOM    811  CB  ALA A 115     -17.090   0.661 -20.111  1.00 -0.02           C  
ATOM    812  H   ALA A 115     -18.831   1.035 -18.212  1.00  0.19           H  
ATOM    813  HB3 ALA A 115     -16.419   0.535 -19.249  1.00  0.03           H  
ATOM    814  HB2 ALA A 115     -17.316   1.731 -20.220  1.00  0.03           H  
ATOM    815  HB1 ALA A 115     -16.562   0.324 -21.017  1.00  0.03           H  
ATOM    816  HA  ALA A 115     -19.016  -0.029 -20.821  1.00  0.08           H  
ATOM    817  N   LEU A 116     -17.523  -2.027 -18.579  1.00 -0.26           N  
ATOM    818  CA  LEU A 116     -17.079  -3.409 -18.412  1.00  0.13           C  
ATOM    819  C   LEU A 116     -18.263  -4.339 -18.555  1.00  0.20           C  
ATOM    820  O   LEU A 116     -18.147  -5.335 -19.252  1.00 -0.39           O  
ATOM    821  CB  LEU A 116     -16.400  -3.648 -17.034  1.00 -0.01           C  
ATOM    822  CG  LEU A 116     -15.079  -2.848 -16.819  1.00 -0.04           C  
ATOM    823  CD1 LEU A 116     -14.655  -2.947 -15.328  1.00 -0.06           C  
ATOM    824  CD2 LEU A 116     -13.920  -3.342 -17.731  1.00 -0.06           C  
ATOM    825  H   LEU A 116     -17.489  -1.400 -17.798  1.00  0.19           H  
ATOM    826 HD13 LEU A 116     -15.451  -2.530 -14.695  1.00  0.02           H  
ATOM    827 HD12 LEU A 116     -13.732  -2.379 -15.135  1.00  0.02           H  
ATOM    828 HD11 LEU A 116     -14.487  -3.998 -15.043  1.00  0.02           H  
ATOM    829 HD23 LEU A 116     -13.754  -4.421 -17.591  1.00  0.02           H  
ATOM    830 HD22 LEU A 116     -12.988  -2.812 -17.483  1.00  0.02           H  
ATOM    831 HD21 LEU A 116     -14.131  -3.152 -18.793  1.00  0.02           H  
ATOM    832  HG  LEU A 116     -15.249  -1.783 -17.041  1.00  0.03           H  
ATOM    833  HB3 LEU A 116     -16.175  -4.719 -16.921  1.00  0.03           H  
ATOM    834  HB2 LEU A 116     -17.131  -3.377 -16.256  1.00  0.03           H  
ATOM    835  HA  LEU A 116     -16.367  -3.654 -19.214  1.00  0.08           H  
ATOM    836  N   ALA A 117     -19.415  -4.043 -17.914  1.00 -0.26           N  
ATOM    837  CA  ALA A 117     -20.569  -4.925 -18.075  1.00  0.13           C  
ATOM    838  C   ALA A 117     -20.894  -5.099 -19.539  1.00  0.20           C  
ATOM    839  O   ALA A 117     -21.154  -6.215 -19.960  1.00 -0.39           O  
ATOM    840  CB  ALA A 117     -21.833  -4.369 -17.376  1.00 -0.02           C  
ATOM    841  H   ALA A 117     -19.497  -3.226 -17.336  1.00  0.19           H  
ATOM    842  HB3 ALA A 117     -22.068  -3.359 -17.743  1.00  0.03           H  
ATOM    843  HB2 ALA A 117     -21.657  -4.322 -16.296  1.00  0.03           H  
ATOM    844  HB1 ALA A 117     -22.698  -5.026 -17.559  1.00  0.03           H  
ATOM    845  HA  ALA A 117     -20.327  -5.909 -17.639  1.00  0.08           H  
ATOM    846  N   THR A 118     -20.890  -4.014 -20.341  1.00 -0.26           N  
ATOM    847  CA  THR A 118     -21.234  -4.173 -21.750  1.00  0.16           C  
ATOM    848  C   THR A 118     -20.168  -4.963 -22.468  1.00  0.21           C  
ATOM    849  O   THR A 118     -20.516  -5.746 -23.338  1.00 -0.39           O  
ATOM    850  CB  THR A 118     -21.491  -2.807 -22.431  1.00  0.09           C  
ATOM    851  OG1 THR A 118     -20.386  -1.929 -22.173  1.00 -0.39           O  
ATOM    852  CG2 THR A 118     -22.799  -2.191 -21.875  1.00 -0.03           C  
ATOM    853  H   THR A 118     -20.630  -3.107 -20.000  1.00  0.19           H  
ATOM    854 HG22 THR A 118     -23.005  -1.222 -22.348  1.00  0.03           H  
ATOM    855 HG21 THR A 118     -22.689  -2.045 -20.794  1.00  0.03           H  
ATOM    856 HG23 THR A 118     -23.655  -2.856 -22.051  1.00  0.03           H  
ATOM    857  HG1 THR A 118     -20.509  -1.071 -22.565  1.00  0.21           H  
ATOM    858  HB  THR A 118     -21.589  -2.969 -23.514  1.00  0.06           H  
ATOM    859  HA  THR A 118     -22.167  -4.755 -21.818  1.00  0.08           H  
ATOM    860  N   SER A 119     -18.873  -4.809 -22.116  1.00 -0.26           N  
ATOM    861  CA  SER A 119     -17.849  -5.636 -22.753  1.00  0.15           C  
ATOM    862  C   SER A 119     -18.132  -7.120 -22.620  1.00  0.21           C  
ATOM    863  O   SER A 119     -17.612  -7.867 -23.433  1.00 -0.39           O  
ATOM    864  CB  SER A 119     -16.447  -5.342 -22.162  1.00  0.08           C  
ATOM    865  OG  SER A 119     -16.187  -3.931 -22.266  1.00 -0.39           O  
ATOM    866  H   SER A 119     -18.595  -4.138 -21.424  1.00  0.19           H  
ATOM    867  HG  SER A 119     -15.342  -3.681 -21.906  1.00  0.21           H  
ATOM    868  HB3 SER A 119     -15.682  -5.909 -22.718  1.00  0.06           H  
ATOM    869  HB2 SER A 119     -16.421  -5.658 -21.107  1.00  0.06           H  
ATOM    870  HA  SER A 119     -17.826  -5.381 -23.826  1.00  0.08           H  
ATOM    871  N   THR A 120     -18.926  -7.586 -21.626  1.00 -0.26           N  
ATOM    872  CA  THR A 120     -19.216  -9.018 -21.527  1.00  0.16           C  
ATOM    873  C   THR A 120     -20.296  -9.459 -22.493  1.00  0.21           C  
ATOM    874  O   THR A 120     -20.297 -10.619 -22.877  1.00 -0.39           O  
ATOM    875  CB  THR A 120     -19.732  -9.426 -20.118  1.00  0.09           C  
ATOM    876  OG1 THR A 120     -21.029  -8.841 -19.907  1.00 -0.39           O  
ATOM    877  CG2 THR A 120     -18.754  -9.008 -18.987  1.00 -0.03           C  
ATOM    878  H   THR A 120     -19.358  -6.969 -20.967  1.00  0.19           H  
ATOM    879 HG22 THR A 120     -19.087  -9.428 -18.025  1.00  0.03           H  
ATOM    880 HG21 THR A 120     -18.719  -7.916 -18.886  1.00  0.03           H  
ATOM    881 HG23 THR A 120     -17.739  -9.372 -19.198  1.00  0.03           H  
ATOM    882  HG1 THR A 120     -21.419  -9.076 -19.072  1.00  0.21           H  
ATOM    883  HB  THR A 120     -19.841 -10.525 -20.111  1.00  0.06           H  
ATOM    884  HA  THR A 120     -18.288  -9.580 -21.718  1.00  0.08           H  
ATOM    885  N   LEU A 121     -21.246  -8.573 -22.872  1.00 -0.26           N  
ATOM    886  CA  LEU A 121     -22.446  -9.034 -23.571  1.00  0.13           C  
ATOM    887  C   LEU A 121     -22.173  -9.830 -24.834  1.00  0.21           C  
ATOM    888  O   LEU A 121     -22.888 -10.804 -25.018  1.00 -0.39           O  
ATOM    889  CB  LEU A 121     -23.454  -7.892 -23.899  1.00 -0.01           C  
ATOM    890  CG  LEU A 121     -24.102  -7.174 -22.674  1.00 -0.04           C  
ATOM    891  CD1 LEU A 121     -24.807  -5.868 -23.145  1.00 -0.06           C  
ATOM    892  CD2 LEU A 121     -25.128  -8.070 -21.924  1.00 -0.06           C  
ATOM    893  H   LEU A 121     -21.186  -7.611 -22.606  1.00  0.19           H  
ATOM    894 HD13 LEU A 121     -24.090  -5.185 -23.626  1.00  0.02           H  
ATOM    895 HD12 LEU A 121     -25.256  -5.339 -22.291  1.00  0.02           H  
ATOM    896 HD11 LEU A 121     -25.603  -6.102 -23.870  1.00  0.02           H  
ATOM    897 HD23 LEU A 121     -25.942  -8.374 -22.598  1.00  0.02           H  
ATOM    898 HD22 LEU A 121     -25.570  -7.508 -21.090  1.00  0.02           H  
ATOM    899 HD21 LEU A 121     -24.662  -8.971 -21.503  1.00  0.02           H  
ATOM    900  HG  LEU A 121     -23.321  -6.894 -21.951  1.00  0.03           H  
ATOM    901  HB3 LEU A 121     -24.269  -8.308 -24.508  1.00  0.03           H  
ATOM    902  HB2 LEU A 121     -22.933  -7.147 -24.513  1.00  0.03           H  
ATOM    903  HA  LEU A 121     -22.947  -9.725 -22.876  1.00  0.08           H  
ATOM    904  N   PRO A 122     -21.214  -9.520 -25.744  1.00 -0.25           N  
ATOM    905  CA  PRO A 122     -21.061 -10.345 -26.939  1.00  0.13           C  
ATOM    906  C   PRO A 122     -20.872 -11.813 -26.635  1.00  0.20           C  
ATOM    907  O   PRO A 122     -21.428 -12.649 -27.330  1.00 -0.39           O  
ATOM    908  CB  PRO A 122     -19.782  -9.719 -27.549  1.00 -0.01           C  
ATOM    909  CG  PRO A 122     -19.837  -8.253 -27.060  1.00 -0.03           C  
ATOM    910  CD  PRO A 122     -20.308  -8.393 -25.595  1.00  0.04           C  
ATOM    911  HD2 PRO A 122     -19.466  -8.679 -24.949  1.00  0.05           H  
ATOM    912  HD3 PRO A 122     -20.761  -7.460 -25.239  1.00  0.05           H  
ATOM    913  HG2 PRO A 122     -18.874  -7.725 -27.152  1.00  0.03           H  
ATOM    914  HG3 PRO A 122     -20.601  -7.711 -27.642  1.00  0.03           H  
ATOM    915  HB3 PRO A 122     -19.745  -9.807 -28.647  1.00  0.03           H  
ATOM    916  HB2 PRO A 122     -18.880 -10.192 -27.127  1.00  0.03           H  
ATOM    917  HA  PRO A 122     -21.927 -10.176 -27.599  1.00  0.08           H  
ATOM    918  N   PHE A 123     -20.082 -12.147 -25.590  1.00 -0.26           N  
ATOM    919  CA  PHE A 123     -19.879 -13.556 -25.259  1.00  0.14           C  
ATOM    920  C   PHE A 123     -21.184 -14.154 -24.784  1.00  0.21           C  
ATOM    921  O   PHE A 123     -21.463 -15.306 -25.078  1.00 -0.39           O  
ATOM    922  CB  PHE A 123     -18.803 -13.741 -24.157  1.00  0.02           C  
ATOM    923  CG  PHE A 123     -17.542 -12.924 -24.482  1.00 -0.04           C  
ATOM    924  CD1 PHE A 123     -16.788 -13.214 -25.624  1.00 -0.06           C  
ATOM    925  CD2 PHE A 123     -17.132 -11.879 -23.645  1.00 -0.06           C  
ATOM    926  CE1 PHE A 123     -15.650 -12.464 -25.937  1.00 -0.07           C  
ATOM    927  CE2 PHE A 123     -16.014 -11.105 -23.970  1.00 -0.07           C  
ATOM    928  CZ  PHE A 123     -15.268 -11.401 -25.114  1.00 -0.07           C  
ATOM    929  H   PHE A 123     -19.662 -11.443 -25.013  1.00  0.19           H  
ATOM    930  HD2 PHE A 123     -17.679 -11.666 -22.735  1.00  0.06           H  
ATOM    931  HE2 PHE A 123     -15.724 -10.276 -23.331  1.00  0.06           H  
ATOM    932  HZ  PHE A 123     -14.392 -10.808 -25.362  1.00  0.06           H  
ATOM    933  HE1 PHE A 123     -15.065 -12.707 -26.819  1.00  0.06           H  
ATOM    934  HD1 PHE A 123     -17.079 -14.027 -26.277  1.00  0.06           H  
ATOM    935  HB3 PHE A 123     -18.527 -14.804 -24.077  1.00  0.05           H  
ATOM    936  HB2 PHE A 123     -19.224 -13.424 -23.189  1.00  0.05           H  
ATOM    937  HA  PHE A 123     -19.541 -14.078 -26.169  1.00  0.08           H  
ATOM    938  N   GLN A 124     -22.003 -13.377 -24.039  1.00 -0.26           N  
ATOM    939  CA  GLN A 124     -23.285 -13.904 -23.584  1.00  0.13           C  
ATOM    940  C   GLN A 124     -24.187 -14.113 -24.783  1.00  0.20           C  
ATOM    941  O   GLN A 124     -24.804 -15.163 -24.874  1.00 -0.39           O  
ATOM    942  CB  GLN A 124     -23.998 -12.966 -22.569  1.00  0.00           C  
ATOM    943  CG  GLN A 124     -23.179 -12.739 -21.267  1.00  0.04           C  
ATOM    944  CD  GLN A 124     -23.913 -11.874 -20.267  1.00  0.17           C  
ATOM    945  OE1 GLN A 124     -25.041 -11.482 -20.516  1.00 -0.40           O  
ATOM    946  NE2 GLN A 124     -23.290 -11.560 -19.110  1.00 -0.30           N  
ATOM    947  H   GLN A 124     -21.768 -12.428 -23.825  1.00  0.19           H  
ATOM    948 HE21 GLN A 124     -22.365 -11.886 -18.912  1.00  0.18           H  
ATOM    949 HE22 GLN A 124     -23.762 -10.990 -18.436  1.00  0.18           H  
ATOM    950  HG3 GLN A 124     -22.219 -12.249 -21.493  1.00  0.05           H  
ATOM    951  HG2 GLN A 124     -22.969 -13.710 -20.793  1.00  0.05           H  
ATOM    952  HB3 GLN A 124     -24.965 -13.422 -22.301  1.00  0.03           H  
ATOM    953  HB2 GLN A 124     -24.195 -11.993 -23.046  1.00  0.03           H  
ATOM    954  HA  GLN A 124     -23.112 -14.873 -23.087  1.00  0.08           H  
ATOM    955  N   SER A 125     -24.286 -13.134 -25.713  1.00 -0.26           N  
ATOM    956  CA  SER A 125     -25.212 -13.287 -26.834  1.00  0.15           C  
ATOM    957  C   SER A 125     -24.953 -14.569 -27.592  1.00  0.21           C  
ATOM    958  O   SER A 125     -25.914 -15.225 -27.963  1.00 -0.39           O  
ATOM    959  CB  SER A 125     -25.181 -12.091 -27.825  1.00  0.08           C  
ATOM    960  OG  SER A 125     -23.872 -11.825 -28.353  1.00 -0.39           O  
ATOM    961  H   SER A 125     -23.757 -12.287 -25.642  1.00  0.19           H  
ATOM    962  HG  SER A 125     -23.535 -12.526 -28.899  1.00  0.21           H  
ATOM    963  HB3 SER A 125     -25.493 -11.175 -27.304  1.00  0.06           H  
ATOM    964  HB2 SER A 125     -25.893 -12.272 -28.647  1.00  0.06           H  
ATOM    965  HA  SER A 125     -26.232 -13.333 -26.415  1.00  0.08           H  
ATOM    966  N   VAL A 126     -23.681 -14.961 -27.840  1.00 -0.26           N  
ATOM    967  CA  VAL A 126     -23.463 -16.217 -28.555  1.00  0.13           C  
ATOM    968  C   VAL A 126     -23.814 -17.368 -27.644  1.00  0.20           C  
ATOM    969  O   VAL A 126     -24.319 -18.356 -28.148  1.00 -0.39           O  
ATOM    970  CB  VAL A 126     -22.053 -16.430 -29.179  1.00 -0.01           C  
ATOM    971  CG1 VAL A 126     -21.683 -15.269 -30.143  1.00 -0.06           C  
ATOM    972  CG2 VAL A 126     -20.937 -16.647 -28.124  1.00 -0.06           C  
ATOM    973  H   VAL A 126     -22.896 -14.439 -27.501  1.00  0.19           H  
ATOM    974 HG23 VAL A 126     -20.791 -15.735 -27.532  1.00  0.02           H  
ATOM    975 HG22 VAL A 126     -19.995 -16.888 -28.637  1.00  0.02           H  
ATOM    976 HG21 VAL A 126     -21.171 -17.482 -27.447  1.00  0.02           H  
ATOM    977 HG13 VAL A 126     -22.463 -15.140 -30.910  1.00  0.02           H  
ATOM    978 HG12 VAL A 126     -20.731 -15.486 -30.653  1.00  0.02           H  
ATOM    979 HG11 VAL A 126     -21.573 -14.322 -29.594  1.00  0.02           H  
ATOM    980  HB  VAL A 126     -22.104 -17.356 -29.777  1.00  0.03           H  
ATOM    981  HA  VAL A 126     -24.165 -16.245 -29.405  1.00  0.08           H  
ATOM    982  N   ASN A 127     -23.571 -17.290 -26.316  1.00 -0.26           N  
ATOM    983  CA  ASN A 127     -23.929 -18.418 -25.456  1.00  0.15           C  
ATOM    984  C   ASN A 127     -25.409 -18.708 -25.603  1.00  0.21           C  
ATOM    985  O   ASN A 127     -25.768 -19.868 -25.724  1.00 -0.39           O  
ATOM    986  CB  ASN A 127     -23.556 -18.163 -23.970  1.00  0.08           C  
ATOM    987  CG  ASN A 127     -23.709 -19.382 -23.091  1.00  0.18           C  
ATOM    988  OD1 ASN A 127     -24.186 -20.410 -23.545  1.00 -0.40           O  
ATOM    989  ND2 ASN A 127     -23.304 -19.298 -21.805  1.00 -0.30           N  
ATOM    990  H   ASN A 127     -23.149 -16.478 -25.908  1.00  0.19           H  
ATOM    991 HD21 ASN A 127     -22.918 -18.452 -21.436  1.00  0.18           H  
ATOM    992 HD22 ASN A 127     -23.390 -20.097 -21.207  1.00  0.18           H  
ATOM    993  HB3 ASN A 127     -24.181 -17.353 -23.565  1.00  0.06           H  
ATOM    994  HB2 ASN A 127     -22.502 -17.845 -23.925  1.00  0.06           H  
ATOM    995  HA  ASN A 127     -23.353 -19.292 -25.803  1.00  0.08           H  
ATOM    996  N   TYR A 128     -26.291 -17.681 -25.619  1.00 -0.26           N  
ATOM    997  CA  TYR A 128     -27.713 -17.949 -25.853  1.00  0.14           C  
ATOM    998  C   TYR A 128     -27.906 -18.779 -27.107  1.00  0.21           C  
ATOM    999  O   TYR A 128     -28.630 -19.762 -27.066  1.00 -0.39           O  
ATOM   1000  CB  TYR A 128     -28.557 -16.652 -26.037  1.00  0.02           C  
ATOM   1001  CG  TYR A 128     -28.987 -16.043 -24.693  1.00 -0.05           C  
ATOM   1002  CD1 TYR A 128     -30.165 -16.487 -24.081  1.00 -0.07           C  
ATOM   1003  CD2 TYR A 128     -28.234 -15.042 -24.069  1.00 -0.07           C  
ATOM   1004  CE1 TYR A 128     -30.606 -15.906 -22.890  1.00 -0.04           C  
ATOM   1005  CE2 TYR A 128     -28.658 -14.484 -22.859  1.00 -0.04           C  
ATOM   1006  CZ  TYR A 128     -29.863 -14.895 -22.275  1.00  0.08           C  
ATOM   1007  OH  TYR A 128     -30.339 -14.318 -21.091  1.00 -0.34           O  
ATOM   1008  H   TYR A 128     -25.981 -16.735 -25.493  1.00  0.19           H  
ATOM   1009  HD2 TYR A 128     -27.315 -14.691 -24.524  1.00  0.05           H  
ATOM   1010  HE2 TYR A 128     -28.045 -13.728 -22.380  1.00  0.05           H  
ATOM   1011  HH  TYR A 128     -29.804 -13.602 -20.769  1.00  0.25           H  
ATOM   1012  HE1 TYR A 128     -31.535 -16.239 -22.443  1.00  0.05           H  
ATOM   1013  HD1 TYR A 128     -30.749 -17.285 -24.529  1.00  0.05           H  
ATOM   1014  HB2 TYR A 128     -29.485 -16.884 -26.583  1.00  0.05           H  
ATOM   1015  HB3 TYR A 128     -28.012 -15.913 -26.643  1.00  0.05           H  
ATOM   1016  HA  TYR A 128     -28.115 -18.517 -24.997  1.00  0.08           H  
ATOM   1017  N   LEU A 129     -27.288 -18.380 -28.239  1.00 -0.26           N  
ATOM   1018  CA  LEU A 129     -27.575 -19.047 -29.514  1.00  0.13           C  
ATOM   1019  C   LEU A 129     -26.882 -20.389 -29.613  1.00  0.20           C  
ATOM   1020  O   LEU A 129     -27.499 -21.358 -30.027  1.00 -0.39           O  
ATOM   1021  CB  LEU A 129     -27.115 -18.149 -30.699  1.00 -0.01           C  
ATOM   1022  CG  LEU A 129     -27.910 -16.810 -30.773  1.00 -0.04           C  
ATOM   1023  CD1 LEU A 129     -27.091 -15.726 -31.524  1.00 -0.06           C  
ATOM   1024  CD2 LEU A 129     -29.286 -16.989 -31.474  1.00 -0.06           C  
ATOM   1025  H   LEU A 129     -26.642 -17.613 -28.213  1.00  0.19           H  
ATOM   1026 HD13 LEU A 129     -26.152 -15.502 -30.994  1.00  0.02           H  
ATOM   1027 HD12 LEU A 129     -27.682 -14.802 -31.580  1.00  0.02           H  
ATOM   1028 HD11 LEU A 129     -26.850 -16.057 -32.546  1.00  0.02           H  
ATOM   1029 HD23 LEU A 129     -29.147 -17.207 -32.544  1.00  0.02           H  
ATOM   1030 HD22 LEU A 129     -29.874 -16.063 -31.378  1.00  0.02           H  
ATOM   1031 HD21 LEU A 129     -29.870 -17.810 -31.037  1.00  0.02           H  
ATOM   1032  HG  LEU A 129     -28.092 -16.429 -29.753  1.00  0.03           H  
ATOM   1033  HB3 LEU A 129     -27.228 -18.690 -31.652  1.00  0.03           H  
ATOM   1034  HB2 LEU A 129     -26.041 -17.945 -30.564  1.00  0.03           H  
ATOM   1035  HA  LEU A 129     -28.660 -19.221 -29.594  1.00  0.08           H  
ATOM   1036  N   MET A 130     -25.585 -20.458 -29.251  1.00 -0.26           N  
ATOM   1037  CA  MET A 130     -24.837 -21.707 -29.372  1.00  0.13           C  
ATOM   1038  C   MET A 130     -25.266 -22.687 -28.301  1.00  0.20           C  
ATOM   1039  O   MET A 130     -25.226 -23.881 -28.550  1.00 -0.39           O  
ATOM   1040  CB  MET A 130     -23.312 -21.440 -29.244  1.00 -0.00           C  
ATOM   1041  CG  MET A 130     -22.778 -20.536 -30.387  1.00 -0.00           C  
ATOM   1042  SD  MET A 130     -21.024 -20.174 -30.053  1.00 -0.16           S  
ATOM   1043  CE  MET A 130     -20.545 -19.374 -31.616  1.00 -0.02           C  
ATOM   1044  H   MET A 130     -25.132 -19.657 -28.867  1.00  0.19           H  
ATOM   1045 LPD2 MET A 130     -20.951 -19.754 -29.525  1.00  0.00          LP  
ATOM   1046 LPD1 MET A 130     -20.667 -20.741 -29.943  1.00  0.00          LP  
ATOM   1047  HE3 MET A 130     -20.608 -20.105 -32.436  1.00  0.03           H  
ATOM   1048  HE2 MET A 130     -19.510 -19.013 -31.530  1.00  0.03           H  
ATOM   1049  HE1 MET A 130     -21.209 -18.525 -31.833  1.00  0.03           H  
ATOM   1050  HG3 MET A 130     -23.320 -19.581 -30.446  1.00  0.04           H  
ATOM   1051  HG2 MET A 130     -22.868 -21.053 -31.356  1.00  0.04           H  
ATOM   1052  HB3 MET A 130     -22.766 -22.394 -29.298  1.00  0.03           H  
ATOM   1053  HB2 MET A 130     -23.103 -20.978 -28.264  1.00  0.03           H  
ATOM   1054  HA  MET A 130     -25.028 -22.153 -30.362  1.00  0.08           H  
ATOM   1055  N   GLY A 131     -25.673 -22.214 -27.100  1.00 -0.27           N  
ATOM   1056  CA  GLY A 131     -26.020 -23.139 -26.025  1.00  0.12           C  
ATOM   1057  C   GLY A 131     -24.781 -23.765 -25.429  1.00  0.20           C  
ATOM   1058  O   GLY A 131     -24.848 -24.908 -25.005  1.00 -0.39           O  
ATOM   1059  H   GLY A 131     -25.707 -21.231 -26.907  1.00  0.19           H  
ATOM   1060  HA2 GLY A 131     -26.694 -23.923 -26.407  1.00  0.08           H  
ATOM   1061  HA3 GLY A 131     -26.548 -22.611 -25.214  1.00  0.08           H  
ATOM   1062  N   THR A 132     -23.648 -23.027 -25.372  1.00 -0.26           N  
ATOM   1063  CA  THR A 132     -22.416 -23.585 -24.813  1.00  0.16           C  
ATOM   1064  C   THR A 132     -21.414 -22.471 -24.586  1.00  0.21           C  
ATOM   1065  O   THR A 132     -21.787 -21.319 -24.734  1.00 -0.39           O  
ATOM   1066  CB  THR A 132     -21.855 -24.734 -25.701  1.00  0.09           C  
ATOM   1067  OG1 THR A 132     -20.574 -25.153 -25.195  1.00 -0.39           O  
ATOM   1068  CG2 THR A 132     -21.741 -24.290 -27.181  1.00 -0.03           C  
ATOM   1069  H   THR A 132     -23.626 -22.082 -25.705  1.00  0.19           H  
ATOM   1070 HG22 THR A 132     -21.301 -25.093 -27.792  1.00  0.03           H  
ATOM   1071 HG21 THR A 132     -21.110 -23.395 -27.269  1.00  0.03           H  
ATOM   1072 HG23 THR A 132     -22.741 -24.067 -27.575  1.00  0.03           H  
ATOM   1073  HG1 THR A 132     -20.197 -25.880 -25.681  1.00  0.21           H  
ATOM   1074  HB  THR A 132     -22.542 -25.598 -25.651  1.00  0.06           H  
ATOM   1075  HA  THR A 132     -22.636 -23.992 -23.814  1.00  0.08           H  
ATOM   1076  N   TRP A 133     -20.149 -22.783 -24.221  1.00 -0.26           N  
ATOM   1077  CA  TRP A 133     -19.183 -21.750 -23.854  1.00  0.14           C  
ATOM   1078  C   TRP A 133     -17.852 -22.042 -24.518  1.00  0.21           C  
ATOM   1079  O   TRP A 133     -16.968 -22.561 -23.855  1.00 -0.39           O  
ATOM   1080  CB  TRP A 133     -19.071 -21.757 -22.307  1.00  0.00           C  
ATOM   1081  CG  TRP A 133     -18.138 -20.651 -21.899  1.00 -0.04           C  
ATOM   1082  CD1 TRP A 133     -16.869 -20.754 -21.471  1.00  0.02           C  
ATOM   1083  CD2 TRP A 133     -18.483 -19.185 -21.919  1.00 -0.02           C  
ATOM   1084  NE1 TRP A 133     -16.394 -19.556 -21.246  1.00 -0.29           N  
ATOM   1085  CE2 TRP A 133     -17.312 -18.599 -21.481  1.00  0.06           C  
ATOM   1086  CE3 TRP A 133     -19.615 -18.443 -22.252  1.00 -0.07           C  
ATOM   1087  CZ2 TRP A 133     -17.202 -17.217 -21.336  1.00 -0.04           C  
ATOM   1088  CZ3 TRP A 133     -19.515 -17.052 -22.122  1.00 -0.08           C  
ATOM   1089  CH2 TRP A 133     -18.330 -16.453 -21.663  1.00 -0.08           C  
ATOM   1090  H   TRP A 133     -19.860 -23.735 -24.147  1.00  0.19           H  
ATOM   1091  HZ2 TRP A 133     -16.284 -16.760 -20.987  1.00  0.05           H  
ATOM   1092  HH2 TRP A 133     -18.288 -15.376 -21.560  1.00  0.05           H  
ATOM   1093  HZ3 TRP A 133     -20.366 -16.429 -22.381  1.00  0.05           H  
ATOM   1094  HE3 TRP A 133     -20.523 -18.925 -22.594  1.00  0.05           H  
ATOM   1095  HE1 TRP A 133     -15.429 -19.371 -20.930  1.00  0.22           H  
ATOM   1096  HD1 TRP A 133     -16.325 -21.689 -21.343  1.00  0.08           H  
ATOM   1097  HB3 TRP A 133     -18.698 -22.731 -21.954  1.00  0.04           H  
ATOM   1098  HB2 TRP A 133     -20.058 -21.582 -21.850  1.00  0.04           H  
ATOM   1099  HA  TRP A 133     -19.507 -20.741 -24.155  1.00  0.08           H  
ATOM   1100  N   PRO A 134     -17.645 -21.731 -25.822  1.00 -0.25           N  
ATOM   1101  CA  PRO A 134     -16.354 -22.011 -26.443  1.00  0.13           C  
ATOM   1102  C   PRO A 134     -15.161 -21.334 -25.807  1.00  0.20           C  
ATOM   1103  O   PRO A 134     -14.051 -21.797 -26.016  1.00 -0.39           O  
ATOM   1104  CB  PRO A 134     -16.587 -21.379 -27.839  1.00 -0.01           C  
ATOM   1105  CG  PRO A 134     -18.114 -21.481 -28.045  1.00 -0.03           C  
ATOM   1106  CD  PRO A 134     -18.674 -21.119 -26.652  1.00  0.04           C  
ATOM   1107  HD2 PRO A 134     -18.681 -20.027 -26.497  1.00  0.05           H  
ATOM   1108  HD3 PRO A 134     -19.686 -21.527 -26.520  1.00  0.05           H  
ATOM   1109  HG2 PRO A 134     -18.482 -20.820 -28.845  1.00  0.03           H  
ATOM   1110  HG3 PRO A 134     -18.377 -22.525 -28.290  1.00  0.03           H  
ATOM   1111  HB3 PRO A 134     -16.009 -21.876 -28.635  1.00  0.03           H  
ATOM   1112  HB2 PRO A 134     -16.320 -20.308 -27.824  1.00  0.03           H  
ATOM   1113  HA  PRO A 134     -16.213 -23.102 -26.517  1.00  0.08           H  
ATOM   1114  N   PHE A 135     -15.351 -20.222 -25.062  1.00 -0.26           N  
ATOM   1115  CA  PHE A 135     -14.204 -19.413 -24.648  1.00  0.14           C  
ATOM   1116  C   PHE A 135     -13.367 -20.013 -23.542  1.00  0.21           C  
ATOM   1117  O   PHE A 135     -12.372 -19.397 -23.191  1.00 -0.39           O  
ATOM   1118  CB  PHE A 135     -14.658 -17.993 -24.229  1.00  0.02           C  
ATOM   1119  CG  PHE A 135     -15.535 -17.383 -25.332  1.00 -0.04           C  
ATOM   1120  CD1 PHE A 135     -14.941 -16.918 -26.510  1.00 -0.06           C  
ATOM   1121  CD2 PHE A 135     -16.925 -17.296 -25.183  1.00 -0.06           C  
ATOM   1122  CE1 PHE A 135     -15.732 -16.437 -27.557  1.00 -0.07           C  
ATOM   1123  CE2 PHE A 135     -17.718 -16.820 -26.230  1.00 -0.07           C  
ATOM   1124  CZ  PHE A 135     -17.122 -16.399 -27.422  1.00 -0.07           C  
ATOM   1125  H   PHE A 135     -16.271 -19.910 -24.828  1.00  0.19           H  
ATOM   1126  HD2 PHE A 135     -17.399 -17.603 -24.257  1.00  0.06           H  
ATOM   1127  HE2 PHE A 135     -18.796 -16.777 -26.112  1.00  0.06           H  
ATOM   1128  HZ  PHE A 135     -17.732 -16.036 -28.242  1.00  0.06           H  
ATOM   1129  HE1 PHE A 135     -15.266 -16.093 -28.475  1.00  0.06           H  
ATOM   1130  HD1 PHE A 135     -13.861 -16.931 -26.618  1.00  0.06           H  
ATOM   1131  HB3 PHE A 135     -13.776 -17.354 -24.064  1.00  0.05           H  
ATOM   1132  HB2 PHE A 135     -15.212 -18.065 -23.282  1.00  0.05           H  
ATOM   1133  HA  PHE A 135     -13.537 -19.296 -25.520  1.00  0.08           H  
ATOM   1134  N   GLY A 136     -13.708 -21.190 -22.973  1.00 -0.27           N  
ATOM   1135  CA  GLY A 136     -12.831 -21.775 -21.962  1.00  0.12           C  
ATOM   1136  C   GLY A 136     -13.050 -21.163 -20.600  1.00  0.20           C  
ATOM   1137  O   GLY A 136     -14.000 -20.422 -20.410  1.00 -0.39           O  
ATOM   1138  H   GLY A 136     -14.547 -21.679 -23.219  1.00  0.19           H  
ATOM   1139  HA2 GLY A 136     -11.776 -21.663 -22.260  1.00  0.08           H  
ATOM   1140  HA3 GLY A 136     -13.034 -22.854 -21.871  1.00  0.08           H  
ATOM   1141  N   ASN A 137     -12.179 -21.500 -19.622  1.00 -0.26           N  
ATOM   1142  CA  ASN A 137     -12.461 -21.145 -18.232  1.00  0.15           C  
ATOM   1143  C   ASN A 137     -12.102 -19.716 -17.899  1.00  0.21           C  
ATOM   1144  O   ASN A 137     -12.939 -19.011 -17.361  1.00 -0.39           O  
ATOM   1145  CB  ASN A 137     -11.716 -22.127 -17.282  1.00  0.08           C  
ATOM   1146  CG  ASN A 137     -12.199 -22.053 -15.857  1.00  0.18           C  
ATOM   1147  OD1 ASN A 137     -13.109 -21.291 -15.582  1.00 -0.40           O  
ATOM   1148  ND2 ASN A 137     -11.619 -22.841 -14.928  1.00 -0.30           N  
ATOM   1149  H   ASN A 137     -11.364 -22.046 -19.829  1.00  0.19           H  
ATOM   1150 HD21 ASN A 137     -10.874 -23.464 -15.170  1.00  0.18           H  
ATOM   1151 HD22 ASN A 137     -11.941 -22.811 -13.981  1.00  0.18           H  
ATOM   1152  HB3 ASN A 137     -10.633 -21.932 -17.311  1.00  0.06           H  
ATOM   1153  HB2 ASN A 137     -11.888 -23.161 -17.620  1.00  0.06           H  
ATOM   1154  HA  ASN A 137     -13.543 -21.265 -18.057  1.00  0.08           H  
ATOM   1155  N   ILE A 138     -10.866 -19.249 -18.179  1.00 -0.26           N  
ATOM   1156  CA  ILE A 138     -10.466 -17.936 -17.666  1.00  0.13           C  
ATOM   1157  C   ILE A 138     -11.468 -16.882 -18.084  1.00  0.20           C  
ATOM   1158  O   ILE A 138     -11.879 -16.108 -17.234  1.00 -0.39           O  
ATOM   1159  CB  ILE A 138      -9.003 -17.543 -18.043  1.00 -0.00           C  
ATOM   1160  CG1 ILE A 138      -7.994 -18.449 -17.266  1.00 -0.05           C  
ATOM   1161  CG2 ILE A 138      -8.744 -16.035 -17.752  1.00 -0.06           C  
ATOM   1162  CD1 ILE A 138      -6.515 -18.289 -17.714  1.00 -0.06           C  
ATOM   1163  H   ILE A 138     -10.215 -19.807 -18.694  1.00  0.19           H  
ATOM   1164 HG23 ILE A 138      -9.421 -15.396 -18.338  1.00  0.02           H  
ATOM   1165 HG22 ILE A 138      -7.721 -15.740 -18.026  1.00  0.02           H  
ATOM   1166 HG21 ILE A 138      -8.898 -15.821 -16.683  1.00  0.02           H  
ATOM   1167 HD13 ILE A 138      -6.430 -18.410 -18.804  1.00  0.02           H  
ATOM   1168 HD12 ILE A 138      -5.894 -19.059 -17.229  1.00  0.02           H  
ATOM   1169 HD11 ILE A 138      -6.106 -17.309 -17.429  1.00  0.02           H  
ATOM   1170 HG13 ILE A 138      -8.260 -19.507 -17.412  1.00  0.03           H  
ATOM   1171 HG12 ILE A 138      -8.060 -18.238 -16.186  1.00  0.03           H  
ATOM   1172  HB  ILE A 138      -8.879 -17.702 -19.128  1.00  0.03           H  
ATOM   1173  HA  ILE A 138     -10.511 -17.992 -16.565  1.00  0.08           H  
ATOM   1174  N   LEU A 139     -11.886 -16.815 -19.368  1.00 -0.26           N  
ATOM   1175  CA  LEU A 139     -12.832 -15.764 -19.741  1.00  0.13           C  
ATOM   1176  C   LEU A 139     -14.096 -15.917 -18.926  1.00  0.20           C  
ATOM   1177  O   LEU A 139     -14.597 -14.918 -18.437  1.00 -0.39           O  
ATOM   1178  CB  LEU A 139     -13.192 -15.735 -21.252  1.00 -0.01           C  
ATOM   1179  CG  LEU A 139     -14.097 -14.524 -21.649  1.00 -0.04           C  
ATOM   1180  CD1 LEU A 139     -13.375 -13.152 -21.502  1.00 -0.06           C  
ATOM   1181  CD2 LEU A 139     -14.607 -14.681 -23.107  1.00 -0.06           C  
ATOM   1182  H   LEU A 139     -11.559 -17.458 -20.063  1.00  0.19           H  
ATOM   1183 HD13 LEU A 139     -13.151 -12.913 -20.453  1.00  0.02           H  
ATOM   1184 HD12 LEU A 139     -14.010 -12.338 -21.883  1.00  0.02           H  
ATOM   1185 HD11 LEU A 139     -12.435 -13.155 -22.074  1.00  0.02           H  
ATOM   1186 HD23 LEU A 139     -13.766 -14.800 -23.808  1.00  0.02           H  
ATOM   1187 HD22 LEU A 139     -15.180 -13.795 -23.405  1.00  0.02           H  
ATOM   1188 HD21 LEU A 139     -15.279 -15.545 -23.188  1.00  0.02           H  
ATOM   1189  HG  LEU A 139     -14.992 -14.511 -21.007  1.00  0.03           H  
ATOM   1190  HB3 LEU A 139     -13.705 -16.680 -21.491  1.00  0.03           H  
ATOM   1191  HB2 LEU A 139     -12.263 -15.699 -21.844  1.00  0.03           H  
ATOM   1192  HA  LEU A 139     -12.339 -14.817 -19.477  1.00  0.08           H  
ATOM   1193  N   CYS A 140     -14.628 -17.150 -18.755  1.00 -0.26           N  
ATOM   1194  CA  CYS A 140     -15.817 -17.315 -17.917  1.00  0.14           C  
ATOM   1195  C   CYS A 140     -15.563 -16.686 -16.567  1.00  0.20           C  
ATOM   1196  O   CYS A 140     -16.410 -15.955 -16.080  1.00 -0.39           O  
ATOM   1197  CB  CYS A 140     -16.188 -18.807 -17.692  1.00  0.04           C  
ATOM   1198  SG  CYS A 140     -17.609 -18.963 -16.568  1.00 -0.09           S  
ATOM   1199  H   CYS A 140     -14.206 -17.960 -19.167  1.00  0.19           H  
ATOM   1200 LPG2 CYS A 140     -17.723 -19.612 -16.408  1.00  0.00          LP  
ATOM   1201 LPG1 CYS A 140     -17.511 -18.603 -16.000  1.00  0.00          LP  
ATOM   1202  HB3 CYS A 140     -15.361 -19.358 -17.226  1.00  0.04           H  
ATOM   1203  HB2 CYS A 140     -16.445 -19.298 -18.641  1.00  0.04           H  
ATOM   1204  HA  CYS A 140     -16.664 -16.808 -18.405  1.00  0.08           H  
ATOM   1205  N   LYS A 141     -14.394 -16.962 -15.950  1.00 -0.26           N  
ATOM   1206  CA  LYS A 141     -14.148 -16.465 -14.597  1.00  0.13           C  
ATOM   1207  C   LYS A 141     -14.160 -14.954 -14.611  1.00  0.20           C  
ATOM   1208  O   LYS A 141     -14.737 -14.349 -13.720  1.00 -0.39           O  
ATOM   1209  CB  LYS A 141     -12.816 -16.985 -13.980  1.00 -0.01           C  
ATOM   1210  CG  LYS A 141     -12.772 -18.536 -13.883  1.00 -0.04           C  
ATOM   1211  CD  LYS A 141     -11.403 -19.100 -13.407  1.00 -0.01           C  
ATOM   1212  CE  LYS A 141     -11.129 -18.938 -11.887  1.00 -0.04           C  
ATOM   1213  NZ  LYS A 141     -12.139 -19.629 -11.048  1.00  0.22           N  
ATOM   1214  H   LYS A 141     -13.686 -17.485 -16.425  1.00  0.19           H  
ATOM   1215  HZ3 LYS A 141     -13.036 -19.044 -10.890  1.00  0.20           H  
ATOM   1216  HZ2 LYS A 141     -11.762 -19.867 -10.065  1.00  0.20           H  
ATOM   1217  HZ1 LYS A 141     -12.470 -20.576 -11.452  1.00  0.20           H  
ATOM   1218  HE3 LYS A 141     -11.070 -17.870 -11.620  1.00  0.08           H  
ATOM   1219  HE2 LYS A 141     -10.136 -19.378 -11.684  1.00  0.08           H  
ATOM   1220  HD3 LYS A 141     -10.593 -18.622 -13.982  1.00  0.03           H  
ATOM   1221  HD2 LYS A 141     -11.370 -20.180 -13.634  1.00  0.03           H  
ATOM   1222  HG3 LYS A 141     -12.938 -18.951 -14.882  1.00  0.03           H  
ATOM   1223  HG2 LYS A 141     -13.593 -18.898 -13.250  1.00  0.03           H  
ATOM   1224  HB3 LYS A 141     -12.709 -16.569 -12.967  1.00  0.03           H  
ATOM   1225  HB2 LYS A 141     -11.974 -16.624 -14.592  1.00  0.03           H  
ATOM   1226  HA  LYS A 141     -14.980 -16.805 -13.965  1.00  0.08           H  
ATOM   1227  N   ILE A 142     -13.531 -14.330 -15.630  1.00 -0.26           N  
ATOM   1228  CA  ILE A 142     -13.544 -12.870 -15.714  1.00  0.13           C  
ATOM   1229  C   ILE A 142     -14.975 -12.404 -15.883  1.00  0.20           C  
ATOM   1230  O   ILE A 142     -15.379 -11.471 -15.208  1.00 -0.39           O  
ATOM   1231  CB  ILE A 142     -12.638 -12.354 -16.877  1.00 -0.00           C  
ATOM   1232  CG1 ILE A 142     -11.137 -12.653 -16.565  1.00 -0.05           C  
ATOM   1233  CG2 ILE A 142     -12.877 -10.838 -17.133  1.00 -0.06           C  
ATOM   1234  CD1 ILE A 142     -10.186 -12.423 -17.771  1.00 -0.06           C  
ATOM   1235  H   ILE A 142     -13.089 -14.863 -16.356  1.00  0.19           H  
ATOM   1236 HG23 ILE A 142     -13.923 -10.656 -17.417  1.00  0.02           H  
ATOM   1237 HG22 ILE A 142     -12.257 -10.461 -17.958  1.00  0.02           H  
ATOM   1238 HG21 ILE A 142     -12.651 -10.254 -16.227  1.00  0.02           H  
ATOM   1239 HD13 ILE A 142     -10.543 -12.977 -18.652  1.00  0.02           H  
ATOM   1240 HD12 ILE A 142      -9.175 -12.782 -17.521  1.00  0.02           H  
ATOM   1241 HD11 ILE A 142     -10.104 -11.358 -18.030  1.00  0.02           H  
ATOM   1242 HG13 ILE A 142     -11.020 -13.706 -16.264  1.00  0.03           H  
ATOM   1243 HG12 ILE A 142     -10.804 -12.030 -15.720  1.00  0.03           H  
ATOM   1244  HB  ILE A 142     -12.928 -12.891 -17.795  1.00  0.03           H  
ATOM   1245  HA  ILE A 142     -13.154 -12.456 -14.770  1.00  0.08           H  
ATOM   1246  N   VAL A 143     -15.763 -13.024 -16.787  1.00 -0.26           N  
ATOM   1247  CA  VAL A 143     -17.121 -12.538 -17.034  1.00  0.13           C  
ATOM   1248  C   VAL A 143     -17.964 -12.626 -15.782  1.00  0.20           C  
ATOM   1249  O   VAL A 143     -18.598 -11.638 -15.443  1.00 -0.39           O  
ATOM   1250  CB  VAL A 143     -17.794 -13.284 -18.227  1.00 -0.01           C  
ATOM   1251  CG1 VAL A 143     -19.336 -13.080 -18.247  1.00 -0.06           C  
ATOM   1252  CG2 VAL A 143     -17.168 -12.801 -19.566  1.00 -0.06           C  
ATOM   1253  H   VAL A 143     -15.416 -13.807 -17.305  1.00  0.19           H  
ATOM   1254 HG23 VAL A 143     -17.442 -11.756 -19.768  1.00  0.02           H  
ATOM   1255 HG22 VAL A 143     -17.523 -13.411 -20.408  1.00  0.02           H  
ATOM   1256 HG21 VAL A 143     -16.070 -12.864 -19.531  1.00  0.02           H  
ATOM   1257 HG13 VAL A 143     -19.813 -13.584 -17.392  1.00  0.02           H  
ATOM   1258 HG12 VAL A 143     -19.769 -13.496 -19.169  1.00  0.02           H  
ATOM   1259 HG11 VAL A 143     -19.579 -12.009 -18.194  1.00  0.02           H  
ATOM   1260  HB  VAL A 143     -17.614 -14.368 -18.119  1.00  0.03           H  
ATOM   1261  HA  VAL A 143     -17.054 -11.471 -17.305  1.00  0.08           H  
ATOM   1262  N   ILE A 144     -18.004 -13.781 -15.079  1.00 -0.26           N  
ATOM   1263  CA  ILE A 144     -18.838 -13.849 -13.878  1.00  0.13           C  
ATOM   1264  C   ILE A 144     -18.329 -12.786 -12.925  1.00  0.20           C  
ATOM   1265  O   ILE A 144     -19.121 -12.051 -12.357  1.00 -0.39           O  
ATOM   1266  CB  ILE A 144     -18.899 -15.241 -13.166  1.00 -0.00           C  
ATOM   1267  CG1 ILE A 144     -19.232 -16.396 -14.169  1.00 -0.05           C  
ATOM   1268  CG2 ILE A 144     -19.928 -15.179 -12.000  1.00 -0.06           C  
ATOM   1269  CD1 ILE A 144     -19.771 -17.706 -13.531  1.00 -0.06           C  
ATOM   1270  H   ILE A 144     -17.453 -14.569 -15.355  1.00  0.19           H  
ATOM   1271 HG23 ILE A 144     -19.734 -14.325 -11.339  1.00  0.02           H  
ATOM   1272 HG22 ILE A 144     -19.875 -16.081 -11.374  1.00  0.02           H  
ATOM   1273 HG21 ILE A 144     -20.949 -15.080 -12.395  1.00  0.02           H  
ATOM   1274 HD13 ILE A 144     -19.123 -18.051 -12.712  1.00  0.02           H  
ATOM   1275 HD12 ILE A 144     -19.813 -18.502 -14.291  1.00  0.02           H  
ATOM   1276 HD11 ILE A 144     -20.791 -17.564 -13.142  1.00  0.02           H  
ATOM   1277 HG13 ILE A 144     -18.318 -16.673 -14.712  1.00  0.03           H  
ATOM   1278 HG12 ILE A 144     -19.964 -16.051 -14.914  1.00  0.03           H  
ATOM   1279  HB  ILE A 144     -17.908 -15.441 -12.725  1.00  0.03           H  
ATOM   1280  HA  ILE A 144     -19.867 -13.590 -14.182  1.00  0.08           H  
ATOM   1281  N   SER A 145     -16.994 -12.678 -12.742  1.00 -0.26           N  
ATOM   1282  CA  SER A 145     -16.467 -11.669 -11.825  1.00  0.15           C  
ATOM   1283  C   SER A 145     -16.952 -10.284 -12.196  1.00  0.21           C  
ATOM   1284  O   SER A 145     -17.415  -9.568 -11.321  1.00 -0.39           O  
ATOM   1285  CB  SER A 145     -14.918 -11.683 -11.817  1.00  0.08           C  
ATOM   1286  OG  SER A 145     -14.427 -10.804 -10.792  1.00 -0.39           O  
ATOM   1287  H   SER A 145     -16.356 -13.288 -13.220  1.00  0.19           H  
ATOM   1288  HG  SER A 145     -13.476 -10.803 -10.749  1.00  0.21           H  
ATOM   1289  HB3 SER A 145     -14.529 -11.371 -12.798  1.00  0.06           H  
ATOM   1290  HB2 SER A 145     -14.586 -12.713 -11.620  1.00  0.06           H  
ATOM   1291  HA  SER A 145     -16.811 -11.915 -10.806  1.00  0.08           H  
ATOM   1292  N   ILE A 146     -16.861  -9.885 -13.486  1.00 -0.26           N  
ATOM   1293  CA  ILE A 146     -17.323  -8.551 -13.876  1.00  0.13           C  
ATOM   1294  C   ILE A 146     -18.780  -8.422 -13.501  1.00  0.20           C  
ATOM   1295  O   ILE A 146     -19.152  -7.412 -12.927  1.00 -0.39           O  
ATOM   1296  CB  ILE A 146     -17.133  -8.232 -15.394  1.00 -0.00           C  
ATOM   1297  CG1 ILE A 146     -15.618  -8.038 -15.719  1.00 -0.05           C  
ATOM   1298  CG2 ILE A 146     -17.958  -6.974 -15.802  1.00 -0.06           C  
ATOM   1299  CD1 ILE A 146     -15.298  -8.010 -17.239  1.00 -0.06           C  
ATOM   1300  H   ILE A 146     -16.508 -10.505 -14.188  1.00  0.19           H  
ATOM   1301 HG23 ILE A 146     -19.038  -7.139 -15.668  1.00  0.02           H  
ATOM   1302 HG22 ILE A 146     -17.812  -6.720 -16.858  1.00  0.02           H  
ATOM   1303 HG21 ILE A 146     -17.660  -6.108 -15.191  1.00  0.02           H  
ATOM   1304 HD13 ILE A 146     -15.701  -8.909 -17.728  1.00  0.02           H  
ATOM   1305 HD12 ILE A 146     -14.206  -7.991 -17.387  1.00  0.02           H  
ATOM   1306 HD11 ILE A 146     -15.712  -7.123 -17.738  1.00  0.02           H  
ATOM   1307 HG13 ILE A 146     -15.043  -8.868 -15.280  1.00  0.03           H  
ATOM   1308 HG12 ILE A 146     -15.257  -7.104 -15.259  1.00  0.03           H  
ATOM   1309  HB  ILE A 146     -17.517  -9.090 -15.970  1.00  0.03           H  
ATOM   1310  HA  ILE A 146     -16.748  -7.807 -13.304  1.00  0.08           H  
ATOM   1311  N   ASP A 147     -19.616  -9.430 -13.831  1.00 -0.26           N  
ATOM   1312  CA  ASP A 147     -21.048  -9.323 -13.543  1.00  0.14           C  
ATOM   1313  C   ASP A 147     -21.257  -8.909 -12.100  1.00  0.21           C  
ATOM   1314  O   ASP A 147     -22.083  -8.048 -11.838  1.00 -0.39           O  
ATOM   1315  CB  ASP A 147     -21.764 -10.667 -13.850  1.00  0.04           C  
ATOM   1316  CG  ASP A 147     -23.265 -10.551 -13.899  1.00  0.04           C  
ATOM   1317  OD1 ASP A 147     -23.768  -9.678 -14.654  1.00 -0.57           O  
ATOM   1318  OD2 ASP A 147     -23.958 -11.351 -13.213  1.00 -0.57           O  
ATOM   1319  H   ASP A 147     -19.266 -10.244 -14.301  1.00  0.19           H  
ATOM   1320  HB3 ASP A 147     -21.469 -11.429 -13.114  1.00  0.05           H  
ATOM   1321  HB2 ASP A 147     -21.457 -11.018 -14.848  1.00  0.05           H  
ATOM   1322  HA  ASP A 147     -21.459  -8.543 -14.206  1.00  0.08           H  
ATOM   1323  N   TYR A 148     -20.495  -9.499 -11.149  1.00 -0.26           N  
ATOM   1324  CA  TYR A 148     -20.624  -9.095  -9.747  1.00  0.14           C  
ATOM   1325  C   TYR A 148     -20.006  -7.732  -9.515  1.00  0.21           C  
ATOM   1326  O   TYR A 148     -20.649  -6.918  -8.870  1.00 -0.39           O  
ATOM   1327  CB  TYR A 148     -20.041 -10.139  -8.753  1.00  0.02           C  
ATOM   1328  CG  TYR A 148     -21.100 -11.212  -8.444  1.00 -0.05           C  
ATOM   1329  CD1 TYR A 148     -21.456 -12.159  -9.410  1.00 -0.07           C  
ATOM   1330  CD2 TYR A 148     -21.732 -11.248  -7.195  1.00 -0.07           C  
ATOM   1331  CE1 TYR A 148     -22.426 -13.126  -9.131  1.00 -0.04           C  
ATOM   1332  CE2 TYR A 148     -22.704 -12.213  -6.913  1.00 -0.04           C  
ATOM   1333  CZ  TYR A 148     -23.058 -13.157  -7.885  1.00  0.08           C  
ATOM   1334  OH  TYR A 148     -24.031 -14.130  -7.634  1.00 -0.34           O  
ATOM   1335  H   TYR A 148     -19.804 -10.181 -11.398  1.00  0.19           H  
ATOM   1336  HD2 TYR A 148     -21.475 -10.521  -6.432  1.00  0.05           H  
ATOM   1337  HE2 TYR A 148     -23.177 -12.220  -5.935  1.00  0.05           H  
ATOM   1338  HH  TYR A 148     -24.436 -14.064  -6.776  1.00  0.25           H  
ATOM   1339  HE1 TYR A 148     -22.692 -13.859  -9.885  1.00  0.05           H  
ATOM   1340  HD1 TYR A 148     -20.982 -12.147 -10.385  1.00  0.05           H  
ATOM   1341  HB2 TYR A 148     -19.763  -9.629  -7.817  1.00  0.05           H  
ATOM   1342  HB3 TYR A 148     -19.125 -10.605  -9.148  1.00  0.05           H  
ATOM   1343  HA  TYR A 148     -21.697  -8.998  -9.510  1.00  0.08           H  
ATOM   1344  N   TYR A 149     -18.779  -7.430 -10.001  1.00 -0.26           N  
ATOM   1345  CA  TYR A 149     -18.241  -6.087  -9.772  1.00  0.14           C  
ATOM   1346  C   TYR A 149     -19.257  -5.068 -10.237  1.00  0.21           C  
ATOM   1347  O   TYR A 149     -19.624  -4.217  -9.446  1.00 -0.39           O  
ATOM   1348  CB  TYR A 149     -16.902  -5.775 -10.496  1.00  0.02           C  
ATOM   1349  CG  TYR A 149     -15.678  -6.261  -9.706  1.00 -0.05           C  
ATOM   1350  CD1 TYR A 149     -14.970  -7.407 -10.083  1.00 -0.07           C  
ATOM   1351  CD2 TYR A 149     -15.243  -5.527  -8.596  1.00 -0.07           C  
ATOM   1352  CE1 TYR A 149     -13.789  -7.749  -9.417  1.00 -0.04           C  
ATOM   1353  CE2 TYR A 149     -14.069  -5.876  -7.922  1.00 -0.04           C  
ATOM   1354  CZ  TYR A 149     -13.316  -6.972  -8.358  1.00  0.08           C  
ATOM   1355  OH  TYR A 149     -12.098  -7.302  -7.756  1.00 -0.34           O  
ATOM   1356  H   TYR A 149     -18.239  -8.101 -10.514  1.00  0.19           H  
ATOM   1357  HD2 TYR A 149     -15.811  -4.670  -8.258  1.00  0.05           H  
ATOM   1358  HE2 TYR A 149     -13.750  -5.289  -7.068  1.00  0.05           H  
ATOM   1359  HH  TYR A 149     -11.689  -6.568  -7.312  1.00  0.25           H  
ATOM   1360  HE1 TYR A 149     -13.223  -8.620  -9.721  1.00  0.05           H  
ATOM   1361  HD1 TYR A 149     -15.326  -8.028 -10.898  1.00  0.05           H  
ATOM   1362  HB2 TYR A 149     -16.785  -4.683 -10.595  1.00  0.05           H  
ATOM   1363  HB3 TYR A 149     -16.915  -6.188 -11.514  1.00  0.05           H  
ATOM   1364  HA  TYR A 149     -18.092  -5.954  -8.688  1.00  0.08           H  
ATOM   1365  N   ASN A 150     -19.723  -5.131 -11.503  1.00 -0.26           N  
ATOM   1366  CA  ASN A 150     -20.685  -4.139 -11.985  1.00  0.15           C  
ATOM   1367  C   ASN A 150     -21.816  -3.952 -10.999  1.00  0.21           C  
ATOM   1368  O   ASN A 150     -22.121  -2.829 -10.626  1.00 -0.39           O  
ATOM   1369  CB  ASN A 150     -21.288  -4.572 -13.348  1.00  0.08           C  
ATOM   1370  CG  ASN A 150     -22.339  -3.584 -13.795  1.00  0.18           C  
ATOM   1371  OD1 ASN A 150     -23.511  -3.806 -13.538  1.00 -0.40           O  
ATOM   1372  ND2 ASN A 150     -21.960  -2.478 -14.467  1.00 -0.30           N  
ATOM   1373  H   ASN A 150     -19.401  -5.844 -12.127  1.00  0.19           H  
ATOM   1374 HD21 ASN A 150     -20.999  -2.316 -14.676  1.00  0.18           H  
ATOM   1375 HD22 ASN A 150     -22.649  -1.821 -14.776  1.00  0.18           H  
ATOM   1376  HB3 ASN A 150     -21.745  -5.571 -13.267  1.00  0.06           H  
ATOM   1377  HB2 ASN A 150     -20.481  -4.641 -14.094  1.00  0.06           H  
ATOM   1378  HA  ASN A 150     -20.156  -3.183 -12.115  1.00  0.08           H  
ATOM   1379  N   MET A 151     -22.446  -5.067 -10.573  1.00 -0.26           N  
ATOM   1380  CA  MET A 151     -23.583  -4.976  -9.656  1.00  0.13           C  
ATOM   1381  C   MET A 151     -23.220  -4.241  -8.382  1.00  0.20           C  
ATOM   1382  O   MET A 151     -24.032  -3.465  -7.901  1.00 -0.39           O  
ATOM   1383  CB  MET A 151     -24.077  -6.417  -9.352  1.00 -0.00           C  
ATOM   1384  CG  MET A 151     -25.210  -6.491  -8.300  1.00 -0.00           C  
ATOM   1385  SD  MET A 151     -26.010  -8.135  -8.328  1.00 -0.16           S  
ATOM   1386  CE  MET A 151     -24.608  -9.304  -8.381  1.00 -0.02           C  
ATOM   1387  H   MET A 151     -22.142  -5.969 -10.892  1.00  0.19           H  
ATOM   1388 LPD2 MET A 151     -26.383  -8.231  -7.769  1.00  0.00          LP  
ATOM   1389 LPD1 MET A 151     -26.402  -8.204  -8.877  1.00  0.00          LP  
ATOM   1390  HE3 MET A 151     -24.234  -9.386  -9.411  1.00  0.03           H  
ATOM   1391  HE2 MET A 151     -24.958 -10.291  -8.047  1.00  0.03           H  
ATOM   1392  HE1 MET A 151     -23.791  -8.981  -7.721  1.00  0.03           H  
ATOM   1393  HG3 MET A 151     -25.985  -5.739  -8.511  1.00  0.04           H  
ATOM   1394  HG2 MET A 151     -24.802  -6.309  -7.295  1.00  0.04           H  
ATOM   1395  HB3 MET A 151     -23.222  -7.003  -8.987  1.00  0.03           H  
ATOM   1396  HB2 MET A 151     -24.428  -6.868 -10.292  1.00  0.03           H  
ATOM   1397  HA  MET A 151     -24.395  -4.424 -10.159  1.00  0.08           H  
ATOM   1398  N   PHE A 152     -22.012  -4.463  -7.815  1.00 -0.26           N  
ATOM   1399  CA  PHE A 152     -21.640  -3.777  -6.574  1.00  0.14           C  
ATOM   1400  C   PHE A 152     -21.151  -2.376  -6.871  1.00  0.21           C  
ATOM   1401  O   PHE A 152     -21.658  -1.425  -6.297  1.00 -0.39           O  
ATOM   1402  CB  PHE A 152     -20.503  -4.510  -5.804  1.00  0.02           C  
ATOM   1403  CG  PHE A 152     -21.021  -5.688  -4.968  1.00 -0.04           C  
ATOM   1404  CD1 PHE A 152     -21.784  -6.705  -5.552  1.00 -0.06           C  
ATOM   1405  CD2 PHE A 152     -20.734  -5.758  -3.599  1.00 -0.06           C  
ATOM   1406  CE1 PHE A 152     -22.326  -7.717  -4.759  1.00 -0.07           C  
ATOM   1407  CE2 PHE A 152     -21.369  -6.700  -2.787  1.00 -0.07           C  
ATOM   1408  CZ  PHE A 152     -22.190  -7.668  -3.369  1.00 -0.07           C  
ATOM   1409  H   PHE A 152     -21.347  -5.067  -8.262  1.00  0.19           H  
ATOM   1410  HD2 PHE A 152     -20.011  -5.084  -3.155  1.00  0.06           H  
ATOM   1411  HE2 PHE A 152     -21.221  -6.684  -1.711  1.00  0.06           H  
ATOM   1412  HZ  PHE A 152     -22.705  -8.382  -2.741  1.00  0.06           H  
ATOM   1413  HE1 PHE A 152     -22.842  -8.543  -5.232  1.00  0.06           H  
ATOM   1414  HD1 PHE A 152     -21.962  -6.725  -6.619  1.00  0.06           H  
ATOM   1415  HB3 PHE A 152     -20.039  -3.785  -5.118  1.00  0.05           H  
ATOM   1416  HB2 PHE A 152     -19.725  -4.874  -6.491  1.00  0.05           H  
ATOM   1417  HA  PHE A 152     -22.505  -3.709  -5.892  1.00  0.08           H  
ATOM   1418  N   THR A 153     -20.132  -2.239  -7.745  1.00 -0.26           N  
ATOM   1419  CA  THR A 153     -19.497  -0.943  -7.949  1.00  0.16           C  
ATOM   1420  C   THR A 153     -20.505   0.082  -8.392  1.00  0.21           C  
ATOM   1421  O   THR A 153     -20.459   1.191  -7.885  1.00 -0.39           O  
ATOM   1422  CB  THR A 153     -18.356  -1.005  -9.001  1.00  0.09           C  
ATOM   1423  OG1 THR A 153     -18.869  -1.664 -10.171  1.00 -0.39           O  
ATOM   1424  CG2 THR A 153     -17.127  -1.765  -8.438  1.00 -0.03           C  
ATOM   1425  H   THR A 153     -19.776  -3.027  -8.241  1.00  0.19           H  
ATOM   1426 HG22 THR A 153     -16.360  -1.845  -9.214  1.00  0.03           H  
ATOM   1427 HG21 THR A 153     -17.402  -2.781  -8.127  1.00  0.03           H  
ATOM   1428 HG23 THR A 153     -16.693  -1.227  -7.582  1.00  0.03           H  
ATOM   1429  HG1 THR A 153     -18.218  -1.754 -10.859  1.00  0.21           H  
ATOM   1430  HB  THR A 153     -18.039   0.022  -9.260  1.00  0.06           H  
ATOM   1431  HA  THR A 153     -19.076  -0.624  -6.987  1.00  0.08           H  
ATOM   1432  N   SER A 154     -21.413  -0.252  -9.333  1.00 -0.26           N  
ATOM   1433  CA  SER A 154     -22.368   0.756  -9.778  1.00  0.15           C  
ATOM   1434  C   SER A 154     -23.190   1.259  -8.612  1.00  0.21           C  
ATOM   1435  O   SER A 154     -23.162   2.450  -8.349  1.00 -0.39           O  
ATOM   1436  CB  SER A 154     -23.299   0.232 -10.898  1.00  0.08           C  
ATOM   1437  OG  SER A 154     -22.494  -0.094 -12.042  1.00 -0.39           O  
ATOM   1438  H   SER A 154     -21.431  -1.167  -9.748  1.00  0.19           H  
ATOM   1439  HG  SER A 154     -23.016  -0.388 -12.782  1.00  0.21           H  
ATOM   1440  HB3 SER A 154     -24.025   1.020 -11.157  1.00  0.06           H  
ATOM   1441  HB2 SER A 154     -23.851  -0.659 -10.554  1.00  0.06           H  
ATOM   1442  HA  SER A 154     -21.797   1.598 -10.205  1.00  0.08           H  
ATOM   1443  N   ILE A 155     -23.937   0.390  -7.893  1.00 -0.26           N  
ATOM   1444  CA  ILE A 155     -24.820   0.907  -6.844  1.00  0.13           C  
ATOM   1445  C   ILE A 155     -24.014   1.506  -5.708  1.00  0.20           C  
ATOM   1446  O   ILE A 155     -24.450   2.486  -5.124  1.00 -0.39           O  
ATOM   1447  CB  ILE A 155     -25.880  -0.138  -6.377  1.00 -0.00           C  
ATOM   1448  CG1 ILE A 155     -27.102   0.571  -5.713  1.00 -0.05           C  
ATOM   1449  CG2 ILE A 155     -25.250  -1.197  -5.435  1.00 -0.06           C  
ATOM   1450  CD1 ILE A 155     -28.217  -0.404  -5.247  1.00 -0.06           C  
ATOM   1451  H   ILE A 155     -23.904  -0.594  -8.077  1.00  0.19           H  
ATOM   1452 HG23 ILE A 155     -24.300  -1.578  -5.833  1.00  0.02           H  
ATOM   1453 HG22 ILE A 155     -25.924  -2.055  -5.325  1.00  0.02           H  
ATOM   1454 HG21 ILE A 155     -25.075  -0.761  -4.442  1.00  0.02           H  
ATOM   1455 HD13 ILE A 155     -28.546  -1.049  -6.074  1.00  0.02           H  
ATOM   1456 HD12 ILE A 155     -29.085   0.167  -4.882  1.00  0.02           H  
ATOM   1457 HD11 ILE A 155     -27.864  -1.041  -4.427  1.00  0.02           H  
ATOM   1458 HG13 ILE A 155     -27.563   1.259  -6.439  1.00  0.03           H  
ATOM   1459 HG12 ILE A 155     -26.760   1.170  -4.855  1.00  0.03           H  
ATOM   1460  HB  ILE A 155     -26.253  -0.654  -7.279  1.00  0.03           H  
ATOM   1461  HA  ILE A 155     -25.379   1.729  -7.314  1.00  0.08           H  
ATOM   1462  N   PHE A 156     -22.819   0.964  -5.380  1.00 -0.26           N  
ATOM   1463  CA  PHE A 156     -21.973   1.623  -4.383  1.00  0.14           C  
ATOM   1464  C   PHE A 156     -21.595   2.999  -4.894  1.00  0.21           C  
ATOM   1465  O   PHE A 156     -21.594   3.935  -4.110  1.00 -0.39           O  
ATOM   1466  CB  PHE A 156     -20.668   0.829  -4.093  1.00  0.02           C  
ATOM   1467  CG  PHE A 156     -20.823  -0.505  -3.342  1.00 -0.04           C  
ATOM   1468  CD1 PHE A 156     -22.066  -1.058  -3.011  1.00 -0.06           C  
ATOM   1469  CD2 PHE A 156     -19.660  -1.193  -2.969  1.00 -0.06           C  
ATOM   1470  CE1 PHE A 156     -22.142  -2.252  -2.289  1.00 -0.07           C  
ATOM   1471  CE2 PHE A 156     -19.733  -2.391  -2.253  1.00 -0.07           C  
ATOM   1472  CZ  PHE A 156     -20.977  -2.902  -1.876  1.00 -0.07           C  
ATOM   1473  H   PHE A 156     -22.469   0.150  -5.848  1.00  0.19           H  
ATOM   1474  HD2 PHE A 156     -18.685  -0.797  -3.231  1.00  0.06           H  
ATOM   1475  HE2 PHE A 156     -18.824  -2.923  -1.991  1.00  0.06           H  
ATOM   1476  HZ  PHE A 156     -21.042  -3.799  -1.267  1.00  0.06           H  
ATOM   1477  HE1 PHE A 156     -23.109  -2.675  -2.047  1.00  0.06           H  
ATOM   1478  HD1 PHE A 156     -22.988  -0.575  -3.301  1.00  0.06           H  
ATOM   1479  HB3 PHE A 156     -19.993   1.462  -3.495  1.00  0.05           H  
ATOM   1480  HB2 PHE A 156     -20.176   0.600  -5.047  1.00  0.05           H  
ATOM   1481  HA  PHE A 156     -22.529   1.756  -3.439  1.00  0.08           H  
ATOM   1482  N   THR A 157     -21.277   3.154  -6.201  1.00 -0.26           N  
ATOM   1483  CA  THR A 157     -20.949   4.483  -6.714  1.00  0.16           C  
ATOM   1484  C   THR A 157     -22.143   5.377  -6.464  1.00  0.21           C  
ATOM   1485  O   THR A 157     -21.981   6.499  -6.011  1.00 -0.39           O  
ATOM   1486  CB  THR A 157     -20.599   4.531  -8.234  1.00  0.09           C  
ATOM   1487  OG1 THR A 157     -19.473   3.703  -8.579  1.00 -0.39           O  
ATOM   1488  CG2 THR A 157     -20.201   5.966  -8.655  1.00 -0.03           C  
ATOM   1489  H   THR A 157     -21.304   2.383  -6.836  1.00  0.19           H  
ATOM   1490 HG22 THR A 157     -19.941   5.973  -9.721  1.00  0.03           H  
ATOM   1491 HG21 THR A 157     -19.325   6.302  -8.078  1.00  0.03           H  
ATOM   1492 HG23 THR A 157     -21.031   6.669  -8.503  1.00  0.03           H  
ATOM   1493  HG1 THR A 157     -19.667   2.774  -8.547  1.00  0.21           H  
ATOM   1494  HB  THR A 157     -21.472   4.240  -8.842  1.00  0.06           H  
ATOM   1495  HA  THR A 157     -20.077   4.852  -6.153  1.00  0.08           H  
ATOM   1496  N   LEU A 158     -23.366   4.888  -6.759  1.00 -0.26           N  
ATOM   1497  CA  LEU A 158     -24.546   5.727  -6.575  1.00  0.13           C  
ATOM   1498  C   LEU A 158     -24.677   6.172  -5.136  1.00  0.20           C  
ATOM   1499  O   LEU A 158     -24.980   7.332  -4.904  1.00 -0.39           O  
ATOM   1500  CB  LEU A 158     -25.846   4.994  -7.004  1.00 -0.01           C  
ATOM   1501  CG  LEU A 158     -25.925   4.653  -8.525  1.00 -0.04           C  
ATOM   1502  CD1 LEU A 158     -27.235   3.876  -8.820  1.00 -0.06           C  
ATOM   1503  CD2 LEU A 158     -25.843   5.903  -9.447  1.00 -0.06           C  
ATOM   1504  H   LEU A 158     -23.474   3.953  -7.102  1.00  0.19           H  
ATOM   1505 HD13 LEU A 158     -27.301   2.950  -8.234  1.00  0.02           H  
ATOM   1506 HD12 LEU A 158     -27.260   3.605  -9.884  1.00  0.02           H  
ATOM   1507 HD11 LEU A 158     -28.111   4.495  -8.584  1.00  0.02           H  
ATOM   1508 HD23 LEU A 158     -26.587   6.658  -9.157  1.00  0.02           H  
ATOM   1509 HD22 LEU A 158     -26.034   5.610 -10.490  1.00  0.02           H  
ATOM   1510 HD21 LEU A 158     -24.844   6.360  -9.421  1.00  0.02           H  
ATOM   1511  HG  LEU A 158     -25.095   3.988  -8.810  1.00  0.03           H  
ATOM   1512  HB3 LEU A 158     -26.694   5.628  -6.724  1.00  0.03           H  
ATOM   1513  HB2 LEU A 158     -25.936   4.069  -6.417  1.00  0.03           H  
ATOM   1514  HA  LEU A 158     -24.420   6.639  -7.176  1.00  0.08           H  
ATOM   1515  N   CYS A 159     -24.455   5.285  -4.142  1.00 -0.26           N  
ATOM   1516  CA  CYS A 159     -24.542   5.744  -2.756  1.00  0.14           C  
ATOM   1517  C   CYS A 159     -23.565   6.867  -2.515  1.00  0.20           C  
ATOM   1518  O   CYS A 159     -23.932   7.849  -1.889  1.00 -0.39           O  
ATOM   1519  CB  CYS A 159     -24.225   4.632  -1.729  1.00  0.03           C  
ATOM   1520  SG  CYS A 159     -25.505   3.349  -1.857  1.00 -0.17           S  
ATOM   1521  H   CYS A 159     -24.220   4.330  -4.336  1.00  0.19           H  
ATOM   1522 LPG2 CYS A 159     -26.129   3.591  -1.737  1.00  0.00          LP  
ATOM   1523 LPG1 CYS A 159     -25.497   3.032  -2.457  1.00  0.00          LP  
ATOM   1524  HG  CYS A 159     -25.168   2.767  -1.108  1.00  0.10           H  
ATOM   1525  HB3 CYS A 159     -24.245   5.044  -0.707  1.00  0.04           H  
ATOM   1526  HB2 CYS A 159     -23.232   4.195  -1.920  1.00  0.04           H  
ATOM   1527  HA  CYS A 159     -25.563   6.112  -2.568  1.00  0.08           H  
ATOM   1528  N   THR A 160     -22.310   6.740  -2.997  1.00 -0.26           N  
ATOM   1529  CA  THR A 160     -21.329   7.787  -2.727  1.00  0.16           C  
ATOM   1530  C   THR A 160     -21.727   9.053  -3.452  1.00  0.21           C  
ATOM   1531  O   THR A 160     -21.474  10.124  -2.923  1.00 -0.39           O  
ATOM   1532  CB  THR A 160     -19.891   7.333  -3.096  1.00  0.09           C  
ATOM   1533  OG1 THR A 160     -19.865   6.978  -4.488  1.00 -0.39           O  
ATOM   1534  CG2 THR A 160     -19.457   6.130  -2.210  1.00 -0.03           C  
ATOM   1535  H   THR A 160     -22.048   5.957  -3.567  1.00  0.19           H  
ATOM   1536 HG22 THR A 160     -18.489   5.733  -2.544  1.00  0.03           H  
ATOM   1537 HG21 THR A 160     -20.182   5.305  -2.259  1.00  0.03           H  
ATOM   1538 HG23 THR A 160     -19.362   6.444  -1.159  1.00  0.03           H  
ATOM   1539  HG1 THR A 160     -19.000   6.716  -4.785  1.00  0.21           H  
ATOM   1540  HB  THR A 160     -19.202   8.180  -2.926  1.00  0.06           H  
ATOM   1541  HA  THR A 160     -21.337   7.999  -1.645  1.00  0.08           H  
ATOM   1542  N   MET A 161     -22.367   8.973  -4.641  1.00 -0.26           N  
ATOM   1543  CA  MET A 161     -22.872  10.190  -5.281  1.00  0.13           C  
ATOM   1544  C   MET A 161     -23.915  10.817  -4.382  1.00  0.20           C  
ATOM   1545  O   MET A 161     -23.873  12.017  -4.167  1.00 -0.39           O  
ATOM   1546  CB  MET A 161     -23.494   9.920  -6.682  1.00 -0.00           C  
ATOM   1547  CG  MET A 161     -22.393   9.515  -7.695  1.00 -0.00           C  
ATOM   1548  SD  MET A 161     -23.040   8.705  -9.197  1.00 -0.16           S  
ATOM   1549  CE  MET A 161     -23.980  10.030 -10.009  1.00 -0.02           C  
ATOM   1550  H   MET A 161     -22.548   8.084  -5.068  1.00  0.19           H  
ATOM   1551 LPD2 MET A 161     -22.533   8.487  -9.594  1.00  0.00          LP  
ATOM   1552 LPD1 MET A 161     -23.443   8.182  -9.038  1.00  0.00          LP  
ATOM   1553  HE3 MET A 161     -24.911  10.203  -9.453  1.00  0.03           H  
ATOM   1554  HE2 MET A 161     -24.229   9.715 -11.033  1.00  0.03           H  
ATOM   1555  HE1 MET A 161     -23.385  10.955 -10.047  1.00  0.03           H  
ATOM   1556  HG3 MET A 161     -21.723   8.783  -7.227  1.00  0.04           H  
ATOM   1557  HG2 MET A 161     -21.802  10.398  -7.978  1.00  0.04           H  
ATOM   1558  HB3 MET A 161     -23.998  10.829  -7.050  1.00  0.03           H  
ATOM   1559  HB2 MET A 161     -24.249   9.124  -6.605  1.00  0.03           H  
ATOM   1560  HA  MET A 161     -22.037  10.898  -5.411  1.00  0.08           H  
ATOM   1561  N   SER A 162     -24.869  10.025  -3.845  1.00 -0.26           N  
ATOM   1562  CA  SER A 162     -25.904  10.605  -2.988  1.00  0.15           C  
ATOM   1563  C   SER A 162     -25.330  11.159  -1.701  1.00  0.21           C  
ATOM   1564  O   SER A 162     -25.769  12.218  -1.280  1.00 -0.39           O  
ATOM   1565  CB  SER A 162     -26.998   9.551  -2.697  1.00  0.08           C  
ATOM   1566  OG  SER A 162     -27.541   9.161  -3.972  1.00 -0.39           O  
ATOM   1567  H   SER A 162     -24.885   9.040  -4.032  1.00  0.19           H  
ATOM   1568  HG  SER A 162     -28.224   8.503  -3.910  1.00  0.21           H  
ATOM   1569  HB3 SER A 162     -27.781   9.985  -2.054  1.00  0.06           H  
ATOM   1570  HB2 SER A 162     -26.547   8.693  -2.174  1.00  0.06           H  
ATOM   1571  HA  SER A 162     -26.391  11.426  -3.538  1.00  0.08           H  
ATOM   1572  N   VAL A 163     -24.349  10.485  -1.058  1.00 -0.26           N  
ATOM   1573  CA  VAL A 163     -23.737  11.064   0.142  1.00  0.13           C  
ATOM   1574  C   VAL A 163     -23.036  12.341  -0.269  1.00  0.20           C  
ATOM   1575  O   VAL A 163     -23.266  13.376   0.336  1.00 -0.39           O  
ATOM   1576  CB  VAL A 163     -22.733  10.102   0.848  1.00 -0.01           C  
ATOM   1577  CG1 VAL A 163     -21.941  10.843   1.963  1.00 -0.06           C  
ATOM   1578  CG2 VAL A 163     -23.463   8.872   1.457  1.00 -0.06           C  
ATOM   1579  H   VAL A 163     -23.999   9.621  -1.423  1.00  0.19           H  
ATOM   1580 HG23 VAL A 163     -24.143   9.191   2.261  1.00  0.02           H  
ATOM   1581 HG22 VAL A 163     -22.734   8.166   1.882  1.00  0.02           H  
ATOM   1582 HG21 VAL A 163     -24.048   8.336   0.696  1.00  0.02           H  
ATOM   1583 HG13 VAL A 163     -21.309  11.636   1.535  1.00  0.02           H  
ATOM   1584 HG12 VAL A 163     -21.280  10.143   2.498  1.00  0.02           H  
ATOM   1585 HG11 VAL A 163     -22.632  11.298   2.690  1.00  0.02           H  
ATOM   1586  HB  VAL A 163     -22.005   9.740   0.103  1.00  0.03           H  
ATOM   1587  HA  VAL A 163     -24.532  11.310   0.864  1.00  0.08           H  
ATOM   1588  N   ASP A 164     -22.175  12.285  -1.309  1.00 -0.26           N  
ATOM   1589  CA  ASP A 164     -21.519  13.499  -1.794  1.00  0.14           C  
ATOM   1590  C   ASP A 164     -22.545  14.592  -2.009  1.00  0.21           C  
ATOM   1591  O   ASP A 164     -22.271  15.743  -1.707  1.00 -0.39           O  
ATOM   1592  CB  ASP A 164     -20.781  13.212  -3.130  1.00  0.04           C  
ATOM   1593  CG  ASP A 164     -20.152  14.458  -3.687  1.00  0.04           C  
ATOM   1594  OD1 ASP A 164     -19.202  14.983  -3.046  1.00 -0.57           O  
ATOM   1595  OD2 ASP A 164     -20.592  14.952  -4.762  1.00 -0.57           O  
ATOM   1596  H   ASP A 164     -21.989  11.417  -1.772  1.00  0.19           H  
ATOM   1597  HB3 ASP A 164     -21.488  12.812  -3.870  1.00  0.05           H  
ATOM   1598  HB2 ASP A 164     -19.993  12.461  -2.966  1.00  0.05           H  
ATOM   1599  HA  ASP A 164     -20.784  13.828  -1.040  1.00  0.08           H  
ATOM   1600  N   ARG A 165     -23.745  14.240  -2.526  1.00 -0.26           N  
ATOM   1601  CA  ARG A 165     -24.775  15.251  -2.762  1.00  0.13           C  
ATOM   1602  C   ARG A 165     -25.224  15.826  -1.437  1.00  0.20           C  
ATOM   1603  O   ARG A 165     -25.203  17.036  -1.274  1.00 -0.39           O  
ATOM   1604  CB  ARG A 165     -25.984  14.663  -3.556  1.00 -0.01           C  
ATOM   1605  CG  ARG A 165     -26.636  15.677  -4.537  1.00 -0.02           C  
ATOM   1606  CD  ARG A 165     -25.622  16.189  -5.616  1.00  0.06           C  
ATOM   1607  NE  ARG A 165     -25.225  17.589  -5.409  1.00 -0.27           N  
ATOM   1608  CZ  ARG A 165     -24.068  18.118  -5.757  1.00  0.29           C  
ATOM   1609  NH1 ARG A 165     -23.096  17.470  -6.359  1.00 -0.28           N  
ATOM   1610  NH2 ARG A 165     -23.870  19.389  -5.487  1.00 -0.28           N  
ATOM   1611  H   ARG A 165     -23.934  13.284  -2.753  1.00  0.19           H  
ATOM   1612 HH21 ARG A 165     -24.589  19.953  -5.012  1.00  0.26           H  
ATOM   1613 HH22 ARG A 165     -22.991  19.862  -5.745  1.00  0.26           H  
ATOM   1614 HH11 ARG A 165     -23.177  16.484  -6.623  1.00  0.26           H  
ATOM   1615 HH12 ARG A 165     -22.213  17.943  -6.597  1.00  0.26           H  
ATOM   1616  HE  ARG A 165     -25.926  18.198  -4.958  1.00  0.26           H  
ATOM   1617  HD3 ARG A 165     -26.091  16.172  -6.608  1.00  0.07           H  
ATOM   1618  HD2 ARG A 165     -24.799  15.465  -5.647  1.00  0.07           H  
ATOM   1619  HG3 ARG A 165     -27.087  16.497  -3.957  1.00  0.03           H  
ATOM   1620  HG2 ARG A 165     -27.461  15.139  -5.035  1.00  0.03           H  
ATOM   1621  HB3 ARG A 165     -26.745  14.267  -2.864  1.00  0.03           H  
ATOM   1622  HB2 ARG A 165     -25.658  13.820  -4.184  1.00  0.03           H  
ATOM   1623  HA  ARG A 165     -24.298  16.055  -3.345  1.00  0.08           H  
ATOM   1624  N   TYR A 166     -25.627  14.971  -0.469  1.00 -0.26           N  
ATOM   1625  CA  TYR A 166     -26.020  15.477   0.848  1.00  0.14           C  
ATOM   1626  C   TYR A 166     -24.983  16.433   1.390  1.00  0.21           C  
ATOM   1627  O   TYR A 166     -25.338  17.484   1.901  1.00 -0.39           O  
ATOM   1628  CB  TYR A 166     -26.179  14.316   1.873  1.00  0.02           C  
ATOM   1629  CG  TYR A 166     -26.192  14.838   3.318  1.00 -0.05           C  
ATOM   1630  CD1 TYR A 166     -27.202  15.715   3.721  1.00 -0.07           C  
ATOM   1631  CD2 TYR A 166     -25.210  14.462   4.242  1.00 -0.07           C  
ATOM   1632  CE1 TYR A 166     -27.265  16.174   5.040  1.00 -0.04           C  
ATOM   1633  CE2 TYR A 166     -25.252  14.944   5.554  1.00 -0.04           C  
ATOM   1634  CZ  TYR A 166     -26.289  15.790   5.962  1.00  0.08           C  
ATOM   1635  OH  TYR A 166     -26.361  16.250   7.277  1.00 -0.34           O  
ATOM   1636  H   TYR A 166     -25.646  13.983  -0.639  1.00  0.19           H  
ATOM   1637  HD2 TYR A 166     -24.408  13.792   3.951  1.00  0.05           H  
ATOM   1638  HE2 TYR A 166     -24.478  14.655   6.257  1.00  0.05           H  
ATOM   1639  HH  TYR A 166     -25.500  16.454   7.628  1.00  0.25           H  
ATOM   1640  HE1 TYR A 166     -28.070  16.831   5.350  1.00  0.05           H  
ATOM   1641  HD1 TYR A 166     -27.935  16.041   2.999  1.00  0.05           H  
ATOM   1642  HB2 TYR A 166     -25.346  13.609   1.758  1.00  0.05           H  
ATOM   1643  HB3 TYR A 166     -27.113  13.765   1.675  1.00  0.05           H  
ATOM   1644  HA  TYR A 166     -26.973  16.018   0.753  1.00  0.08           H  
ATOM   1645  N   ILE A 167     -23.689  16.065   1.291  1.00 -0.26           N  
ATOM   1646  CA  ILE A 167     -22.644  16.904   1.874  1.00  0.13           C  
ATOM   1647  C   ILE A 167     -22.571  18.207   1.109  1.00  0.20           C  
ATOM   1648  O   ILE A 167     -22.593  19.262   1.725  1.00 -0.39           O  
ATOM   1649  CB  ILE A 167     -21.288  16.134   1.927  1.00 -0.00           C  
ATOM   1650  CG1 ILE A 167     -21.414  14.942   2.930  1.00 -0.05           C  
ATOM   1651  CG2 ILE A 167     -20.121  17.089   2.298  1.00 -0.06           C  
ATOM   1652  CD1 ILE A 167     -20.152  14.046   3.017  1.00 -0.06           C  
ATOM   1653  H   ILE A 167     -23.440  15.224   0.806  1.00  0.19           H  
ATOM   1654 HG23 ILE A 167     -20.061  17.920   1.583  1.00  0.02           H  
ATOM   1655 HG22 ILE A 167     -19.160  16.563   2.244  1.00  0.02           H  
ATOM   1656 HG21 ILE A 167     -20.256  17.499   3.310  1.00  0.02           H  
ATOM   1657 HD13 ILE A 167     -19.797  13.774   2.011  1.00  0.02           H  
ATOM   1658 HD12 ILE A 167     -20.381  13.121   3.572  1.00  0.02           H  
ATOM   1659 HD11 ILE A 167     -19.349  14.561   3.560  1.00  0.02           H  
ATOM   1660 HG13 ILE A 167     -22.246  14.290   2.621  1.00  0.03           H  
ATOM   1661 HG12 ILE A 167     -21.646  15.319   3.940  1.00  0.03           H  
ATOM   1662  HB  ILE A 167     -21.073  15.738   0.920  1.00  0.03           H  
ATOM   1663  HA  ILE A 167     -22.924  17.149   2.910  1.00  0.08           H  
ATOM   1664  N   ALA A 168     -22.487  18.154  -0.238  1.00 -0.26           N  
ATOM   1665  CA  ALA A 168     -22.424  19.391  -1.014  1.00  0.13           C  
ATOM   1666  C   ALA A 168     -23.584  20.306  -0.692  1.00  0.20           C  
ATOM   1667  O   ALA A 168     -23.388  21.507  -0.595  1.00 -0.39           O  
ATOM   1668  CB  ALA A 168     -22.490  19.097  -2.537  1.00 -0.02           C  
ATOM   1669  H   ALA A 168     -22.466  17.274  -0.717  1.00  0.19           H  
ATOM   1670  HB3 ALA A 168     -23.443  18.607  -2.791  1.00  0.03           H  
ATOM   1671  HB2 ALA A 168     -21.669  18.435  -2.842  1.00  0.03           H  
ATOM   1672  HB1 ALA A 168     -22.412  20.037  -3.107  1.00  0.03           H  
ATOM   1673  HA  ALA A 168     -21.475  19.904  -0.783  1.00  0.08           H  
ATOM   1674  N   VAL A 169     -24.808  19.751  -0.546  1.00 -0.26           N  
ATOM   1675  CA  VAL A 169     -25.984  20.602  -0.368  1.00  0.13           C  
ATOM   1676  C   VAL A 169     -26.047  21.163   1.036  1.00  0.20           C  
ATOM   1677  O   VAL A 169     -26.267  22.357   1.174  1.00 -0.39           O  
ATOM   1678  CB  VAL A 169     -27.296  19.830  -0.705  1.00 -0.01           C  
ATOM   1679  CG1 VAL A 169     -28.562  20.676  -0.387  1.00 -0.06           C  
ATOM   1680  CG2 VAL A 169     -27.328  19.423  -2.207  1.00 -0.06           C  
ATOM   1681  H   VAL A 169     -24.926  18.756  -0.567  1.00  0.19           H  
ATOM   1682 HG23 VAL A 169     -27.377  20.317  -2.847  1.00  0.02           H  
ATOM   1683 HG22 VAL A 169     -28.211  18.798  -2.410  1.00  0.02           H  
ATOM   1684 HG21 VAL A 169     -26.435  18.852  -2.493  1.00  0.02           H  
ATOM   1685 HG13 VAL A 169     -28.622  20.937   0.680  1.00  0.02           H  
ATOM   1686 HG12 VAL A 169     -29.468  20.106  -0.644  1.00  0.02           H  
ATOM   1687 HG11 VAL A 169     -28.557  21.606  -0.974  1.00  0.02           H  
ATOM   1688  HB  VAL A 169     -27.332  18.917  -0.086  1.00  0.03           H  
ATOM   1689  HA  VAL A 169     -25.922  21.448  -1.070  1.00  0.08           H  
ATOM   1690  N   CYS A 170     -25.899  20.322   2.085  1.00 -0.26           N  
ATOM   1691  CA  CYS A 170     -26.224  20.767   3.444  1.00  0.14           C  
ATOM   1692  C   CYS A 170     -25.044  21.148   4.306  1.00  0.20           C  
ATOM   1693  O   CYS A 170     -25.281  21.546   5.436  1.00 -0.39           O  
ATOM   1694  CB  CYS A 170     -27.033  19.646   4.138  1.00  0.03           C  
ATOM   1695  SG  CYS A 170     -28.468  19.299   3.069  1.00 -0.17           S  
ATOM   1696  H   CYS A 170     -25.631  19.366   1.944  1.00  0.19           H  
ATOM   1697 LPG2 CYS A 170     -28.809  19.863   2.905  1.00  0.00          LP  
ATOM   1698 LPG1 CYS A 170     -28.292  18.968   2.503  1.00  0.00          LP  
ATOM   1699  HG  CYS A 170     -28.982  18.717   3.704  1.00  0.10           H  
ATOM   1700  HB3 CYS A 170     -27.367  19.975   5.135  1.00  0.04           H  
ATOM   1701  HB2 CYS A 170     -26.419  18.739   4.250  1.00  0.04           H  
ATOM   1702  HA  CYS A 170     -26.884  21.651   3.419  1.00  0.08           H  
ATOM   1703  N   HIS A 171     -23.782  21.048   3.832  1.00 -0.26           N  
ATOM   1704  CA  HIS A 171     -22.647  21.413   4.679  1.00  0.14           C  
ATOM   1705  C   HIS A 171     -21.648  22.182   3.848  1.00  0.21           C  
ATOM   1706  O   HIS A 171     -20.508  21.754   3.788  1.00 -0.39           O  
ATOM   1707  CB  HIS A 171     -22.091  20.097   5.282  1.00  0.04           C  
ATOM   1708  CG  HIS A 171     -23.144  19.499   6.183  1.00  0.06           C  
ATOM   1709  ND1 HIS A 171     -23.436  19.988   7.367  1.00 -0.26           N  
ATOM   1710  CD2 HIS A 171     -23.920  18.428   5.922  1.00 -0.03           C  
ATOM   1711  CE1 HIS A 171     -24.380  19.285   7.908  1.00  0.09           C  
ATOM   1712  NE2 HIS A 171     -24.708  18.363   7.124  1.00 -0.34           N  
ATOM   1713  H   HIS A 171     -23.586  20.693   2.914  1.00  0.19           H  
ATOM   1714  HD2 HIS A 171     -23.959  17.781   5.049  1.00  0.03           H  
ATOM   1715  HE1 HIS A 171     -24.830  19.451   8.887  1.00  0.11           H  
ATOM   1716  HD1 HIS A 171     -22.985  20.806   7.802  1.00  0.24           H  
ATOM   1717  HB3 HIS A 171     -21.181  20.287   5.873  1.00  0.05           H  
ATOM   1718  HB2 HIS A 171     -21.838  19.398   4.469  1.00  0.05           H  
ATOM   1719  HA  HIS A 171     -22.917  22.073   5.519  1.00  0.08           H  
ATOM   1720  N   PRO A 172     -22.016  23.307   3.185  1.00 -0.25           N  
ATOM   1721  CA  PRO A 172     -21.098  23.927   2.239  1.00  0.13           C  
ATOM   1722  C   PRO A 172     -19.810  24.420   2.860  1.00  0.20           C  
ATOM   1723  O   PRO A 172     -18.787  24.342   2.197  1.00 -0.39           O  
ATOM   1724  CB  PRO A 172     -21.980  25.082   1.694  1.00 -0.01           C  
ATOM   1725  CG  PRO A 172     -23.036  25.326   2.798  1.00 -0.03           C  
ATOM   1726  CD  PRO A 172     -23.340  23.903   3.322  1.00  0.04           C  
ATOM   1727  HD2 PRO A 172     -23.734  23.945   4.349  1.00  0.05           H  
ATOM   1728  HD3 PRO A 172     -24.055  23.389   2.659  1.00  0.05           H  
ATOM   1729  HG2 PRO A 172     -22.588  25.935   3.600  1.00  0.03           H  
ATOM   1730  HG3 PRO A 172     -23.936  25.845   2.429  1.00  0.03           H  
ATOM   1731  HB3 PRO A 172     -22.514  24.745   0.789  1.00  0.03           H  
ATOM   1732  HB2 PRO A 172     -21.403  25.987   1.444  1.00  0.03           H  
ATOM   1733  HA  PRO A 172     -20.870  23.220   1.426  1.00  0.08           H  
ATOM   1734  N   VAL A 173     -19.815  24.934   4.111  1.00 -0.26           N  
ATOM   1735  CA  VAL A 173     -18.577  25.476   4.675  1.00  0.13           C  
ATOM   1736  C   VAL A 173     -17.588  24.352   4.884  1.00  0.20           C  
ATOM   1737  O   VAL A 173     -16.424  24.539   4.575  1.00 -0.39           O  
ATOM   1738  CB  VAL A 173     -18.795  26.254   6.008  1.00 -0.01           C  
ATOM   1739  CG1 VAL A 173     -17.434  26.686   6.627  1.00 -0.06           C  
ATOM   1740  CG2 VAL A 173     -19.679  27.512   5.773  1.00 -0.06           C  
ATOM   1741  H   VAL A 173     -20.645  24.928   4.668  1.00  0.19           H  
ATOM   1742 HG23 VAL A 173     -19.186  28.203   5.073  1.00  0.02           H  
ATOM   1743 HG22 VAL A 173     -19.842  28.041   6.724  1.00  0.02           H  
ATOM   1744 HG21 VAL A 173     -20.664  27.246   5.362  1.00  0.02           H  
ATOM   1745 HG13 VAL A 173     -16.843  25.811   6.940  1.00  0.02           H  
ATOM   1746 HG12 VAL A 173     -17.592  27.316   7.515  1.00  0.02           H  
ATOM   1747 HG11 VAL A 173     -16.846  27.263   5.897  1.00  0.02           H  
ATOM   1748  HB  VAL A 173     -19.304  25.591   6.729  1.00  0.03           H  
ATOM   1749  HA  VAL A 173     -18.146  26.183   3.947  1.00  0.08           H  
ATOM   1750  N   LYS A 174     -18.016  23.186   5.413  1.00 -0.26           N  
ATOM   1751  CA  LYS A 174     -17.075  22.080   5.609  1.00  0.13           C  
ATOM   1752  C   LYS A 174     -16.849  21.333   4.311  1.00  0.20           C  
ATOM   1753  O   LYS A 174     -15.757  20.834   4.091  1.00 -0.39           O  
ATOM   1754  CB  LYS A 174     -17.612  21.076   6.665  1.00 -0.01           C  
ATOM   1755  CG  LYS A 174     -17.853  21.755   8.042  1.00 -0.04           C  
ATOM   1756  CD  LYS A 174     -18.362  20.727   9.089  1.00 -0.01           C  
ATOM   1757  CE  LYS A 174     -18.670  21.417  10.445  1.00 -0.04           C  
ATOM   1758  NZ  LYS A 174     -19.078  20.433  11.475  1.00  0.22           N  
ATOM   1759  H   LYS A 174     -18.985  23.053   5.631  1.00  0.19           H  
ATOM   1760  HZ3 LYS A 174     -19.943  19.862  11.166  1.00  0.20           H  
ATOM   1761  HZ2 LYS A 174     -19.352  20.907  12.408  1.00  0.20           H  
ATOM   1762  HZ1 LYS A 174     -18.284  19.735  11.702  1.00  0.20           H  
ATOM   1763  HE3 LYS A 174     -19.476  22.157  10.298  1.00  0.08           H  
ATOM   1764  HE2 LYS A 174     -17.770  21.961  10.778  1.00  0.08           H  
ATOM   1765  HD3 LYS A 174     -17.595  19.950   9.240  1.00  0.03           H  
ATOM   1766  HD2 LYS A 174     -19.279  20.242   8.717  1.00  0.03           H  
ATOM   1767  HG3 LYS A 174     -18.598  22.560   7.945  1.00  0.03           H  
ATOM   1768  HG2 LYS A 174     -16.911  22.204   8.397  1.00  0.03           H  
ATOM   1769  HB3 LYS A 174     -16.875  20.268   6.795  1.00  0.03           H  
ATOM   1770  HB2 LYS A 174     -18.551  20.631   6.297  1.00  0.03           H  
ATOM   1771  HA  LYS A 174     -16.107  22.467   5.971  1.00  0.08           H  
ATOM   1772  N   ALA A 175     -17.877  21.230   3.441  1.00 -0.26           N  
ATOM   1773  CA  ALA A 175     -17.730  20.468   2.205  1.00  0.13           C  
ATOM   1774  C   ALA A 175     -16.524  20.927   1.417  1.00  0.20           C  
ATOM   1775  O   ALA A 175     -15.764  20.088   0.959  1.00 -0.39           O  
ATOM   1776  CB  ALA A 175     -18.978  20.651   1.303  1.00 -0.02           C  
ATOM   1777  H   ALA A 175     -18.766  21.639   3.640  1.00  0.19           H  
ATOM   1778  HB3 ALA A 175     -19.077  21.700   0.992  1.00  0.03           H  
ATOM   1779  HB2 ALA A 175     -19.898  20.345   1.820  1.00  0.03           H  
ATOM   1780  HB1 ALA A 175     -18.875  20.038   0.403  1.00  0.03           H  
ATOM   1781  HA  ALA A 175     -17.626  19.400   2.465  1.00  0.08           H  
ATOM   1782  N   LEU A 176     -16.338  22.255   1.240  1.00 -0.26           N  
ATOM   1783  CA  LEU A 176     -15.222  22.731   0.421  1.00  0.13           C  
ATOM   1784  C   LEU A 176     -13.901  22.192   0.919  1.00  0.20           C  
ATOM   1785  O   LEU A 176     -13.022  21.963   0.102  1.00 -0.39           O  
ATOM   1786  CB  LEU A 176     -15.199  24.286   0.299  1.00 -0.01           C  
ATOM   1787  CG  LEU A 176     -14.860  25.034   1.627  1.00 -0.04           C  
ATOM   1788  CD1 LEU A 176     -13.335  25.296   1.793  1.00 -0.06           C  
ATOM   1789  CD2 LEU A 176     -15.622  26.386   1.720  1.00 -0.06           C  
ATOM   1790  H   LEU A 176     -16.972  22.920   1.642  1.00  0.19           H  
ATOM   1791 HD13 LEU A 176     -12.749  24.372   1.720  1.00  0.02           H  
ATOM   1792 HD12 LEU A 176     -13.131  25.747   2.777  1.00  0.02           H  
ATOM   1793 HD11 LEU A 176     -12.980  25.987   1.014  1.00  0.02           H  
ATOM   1794 HD23 LEU A 176     -15.338  27.042   0.883  1.00  0.02           H  
ATOM   1795 HD22 LEU A 176     -15.386  26.898   2.667  1.00  0.02           H  
ATOM   1796 HD21 LEU A 176     -16.710  26.223   1.686  1.00  0.02           H  
ATOM   1797  HG  LEU A 176     -15.194  24.417   2.473  1.00  0.03           H  
ATOM   1798  HB3 LEU A 176     -16.201  24.580  -0.053  1.00  0.03           H  
ATOM   1799  HB2 LEU A 176     -14.481  24.589  -0.481  1.00  0.03           H  
ATOM   1800  HA  LEU A 176     -15.380  22.326  -0.594  1.00  0.08           H  
ATOM   1801  N   ASP A 177     -13.728  21.980   2.244  1.00 -0.26           N  
ATOM   1802  CA  ASP A 177     -12.440  21.501   2.738  1.00  0.14           C  
ATOM   1803  C   ASP A 177     -12.103  20.151   2.149  1.00  0.21           C  
ATOM   1804  O   ASP A 177     -10.930  19.924   1.894  1.00 -0.39           O  
ATOM   1805  CB  ASP A 177     -12.410  21.388   4.284  1.00  0.04           C  
ATOM   1806  CG  ASP A 177     -12.668  22.737   4.900  1.00  0.04           C  
ATOM   1807  OD1 ASP A 177     -11.759  23.272   5.589  1.00 -0.57           O  
ATOM   1808  OD2 ASP A 177     -13.789  23.271   4.690  1.00 -0.57           O  
ATOM   1809  H   ASP A 177     -14.455  22.155   2.911  1.00  0.19           H  
ATOM   1810  HB3 ASP A 177     -11.431  21.005   4.613  1.00  0.05           H  
ATOM   1811  HB2 ASP A 177     -13.184  20.688   4.629  1.00  0.05           H  
ATOM   1812  HA  ASP A 177     -11.660  22.223   2.442  1.00  0.08           H  
ATOM   1813  N   PHE A 178     -13.092  19.247   1.939  1.00 -0.26           N  
ATOM   1814  CA  PHE A 178     -12.771  17.892   1.487  1.00  0.14           C  
ATOM   1815  C   PHE A 178     -13.536  17.403   0.272  1.00  0.21           C  
ATOM   1816  O   PHE A 178     -13.307  16.259  -0.091  1.00 -0.39           O  
ATOM   1817  CB  PHE A 178     -12.893  16.950   2.713  1.00  0.02           C  
ATOM   1818  CG  PHE A 178     -14.348  16.849   3.184  1.00 -0.04           C  
ATOM   1819  CD1 PHE A 178     -15.207  15.912   2.600  1.00 -0.06           C  
ATOM   1820  CD2 PHE A 178     -14.827  17.678   4.205  1.00 -0.06           C  
ATOM   1821  CE1 PHE A 178     -16.517  15.775   3.062  1.00 -0.07           C  
ATOM   1822  CE2 PHE A 178     -16.143  17.554   4.656  1.00 -0.07           C  
ATOM   1823  CZ  PHE A 178     -16.984  16.587   4.100  1.00 -0.07           C  
ATOM   1824  H   PHE A 178     -14.046  19.462   2.163  1.00  0.19           H  
ATOM   1825  HD2 PHE A 178     -14.178  18.419   4.658  1.00  0.06           H  
ATOM   1826  HE2 PHE A 178     -16.513  18.205   5.440  1.00  0.06           H  
ATOM   1827  HZ  PHE A 178     -17.993  16.473   4.480  1.00  0.06           H  
ATOM   1828  HE1 PHE A 178     -17.164  15.031   2.608  1.00  0.06           H  
ATOM   1829  HD1 PHE A 178     -14.860  15.281   1.788  1.00  0.06           H  
ATOM   1830  HB3 PHE A 178     -12.264  17.343   3.528  1.00  0.05           H  
ATOM   1831  HB2 PHE A 178     -12.526  15.939   2.484  1.00  0.05           H  
ATOM   1832  HA  PHE A 178     -11.721  17.829   1.155  1.00  0.08           H  
ATOM   1833  N   ARG A 179     -14.402  18.191  -0.411  1.00 -0.26           N  
ATOM   1834  CA  ARG A 179     -14.930  17.734  -1.698  1.00  0.13           C  
ATOM   1835  C   ARG A 179     -13.869  18.077  -2.719  1.00  0.20           C  
ATOM   1836  O   ARG A 179     -13.962  19.128  -3.334  1.00 -0.39           O  
ATOM   1837  CB  ARG A 179     -16.283  18.375  -2.117  1.00 -0.01           C  
ATOM   1838  CG  ARG A 179     -17.474  17.867  -1.265  1.00 -0.02           C  
ATOM   1839  CD  ARG A 179     -18.837  18.364  -1.826  1.00  0.06           C  
ATOM   1840  NE  ARG A 179     -19.161  17.691  -3.090  1.00 -0.27           N  
ATOM   1841  CZ  ARG A 179     -18.979  18.178  -4.303  1.00  0.29           C  
ATOM   1842  NH1 ARG A 179     -18.420  19.340  -4.556  1.00 -0.28           N  
ATOM   1843  NH2 ARG A 179     -19.376  17.459  -5.330  1.00 -0.28           N  
ATOM   1844  H   ARG A 179     -14.604  19.129  -0.129  1.00  0.19           H  
ATOM   1845 HH21 ARG A 179     -19.821  16.537  -5.201  1.00  0.26           H  
ATOM   1846 HH22 ARG A 179     -19.254  17.791  -6.298  1.00  0.26           H  
ATOM   1847 HH11 ARG A 179     -18.067  19.948  -3.812  1.00  0.26           H  
ATOM   1848 HH12 ARG A 179     -18.304  19.672  -5.525  1.00  0.26           H  
ATOM   1849  HE  ARG A 179     -19.600  16.763  -2.996  1.00  0.26           H  
ATOM   1850  HD3 ARG A 179     -18.904  19.459  -1.864  1.00  0.07           H  
ATOM   1851  HD2 ARG A 179     -19.606  18.050  -1.096  1.00  0.07           H  
ATOM   1852  HG3 ARG A 179     -17.333  18.203  -0.225  1.00  0.03           H  
ATOM   1853  HG2 ARG A 179     -17.493  16.764  -1.263  1.00  0.03           H  
ATOM   1854  HB3 ARG A 179     -16.467  18.090  -3.166  1.00  0.03           H  
ATOM   1855  HB2 ARG A 179     -16.220  19.474  -2.054  1.00  0.03           H  
ATOM   1856  HA  ARG A 179     -15.093  16.643  -1.701  1.00  0.08           H  
ATOM   1857  N   THR A 180     -12.858  17.198  -2.912  1.00 -0.26           N  
ATOM   1858  CA  THR A 180     -11.807  17.451  -3.898  1.00  0.16           C  
ATOM   1859  C   THR A 180     -11.656  16.186  -4.718  1.00  0.21           C  
ATOM   1860  O   THR A 180     -11.807  15.131  -4.122  1.00 -0.39           O  
ATOM   1861  CB  THR A 180     -10.511  17.941  -3.186  1.00  0.09           C  
ATOM   1862  OG1 THR A 180      -9.404  18.061  -4.094  1.00 -0.39           O  
ATOM   1863  CG2 THR A 180     -10.103  17.062  -1.975  1.00 -0.03           C  
ATOM   1864  H   THR A 180     -12.810  16.346  -2.386  1.00  0.19           H  
ATOM   1865 HG22 THR A 180      -9.136  17.402  -1.574  1.00  0.03           H  
ATOM   1866 HG21 THR A 180     -10.004  16.013  -2.277  1.00  0.03           H  
ATOM   1867 HG23 THR A 180     -10.849  17.133  -1.172  1.00  0.03           H  
ATOM   1868  HG1 THR A 180      -9.126  17.222  -4.443  1.00  0.21           H  
ATOM   1869  HB  THR A 180     -10.701  18.956  -2.799  1.00  0.06           H  
ATOM   1870  HA  THR A 180     -12.126  18.249  -4.585  1.00  0.08           H  
ATOM   1871  N   PRO A 181     -11.403  16.193  -6.054  1.00 -0.25           N  
ATOM   1872  CA  PRO A 181     -11.498  14.950  -6.809  1.00  0.13           C  
ATOM   1873  C   PRO A 181     -10.591  13.853  -6.304  1.00  0.20           C  
ATOM   1874  O   PRO A 181     -11.006  12.706  -6.361  1.00 -0.39           O  
ATOM   1875  CB  PRO A 181     -11.155  15.441  -8.241  1.00 -0.01           C  
ATOM   1876  CG  PRO A 181     -10.422  16.785  -8.031  1.00 -0.03           C  
ATOM   1877  CD  PRO A 181     -11.147  17.408  -6.817  1.00  0.04           C  
ATOM   1878  HD2 PRO A 181     -10.508  18.160  -6.331  1.00  0.05           H  
ATOM   1879  HD3 PRO A 181     -12.103  17.864  -7.122  1.00  0.05           H  
ATOM   1880  HG2 PRO A 181      -9.370  16.584  -7.765  1.00  0.03           H  
ATOM   1881  HG3 PRO A 181     -10.444  17.434  -8.922  1.00  0.03           H  
ATOM   1882  HB3 PRO A 181     -12.085  15.647  -8.798  1.00  0.03           H  
ATOM   1883  HB2 PRO A 181     -10.549  14.723  -8.817  1.00  0.03           H  
ATOM   1884  HA  PRO A 181     -12.539  14.589  -6.772  1.00  0.08           H  
ATOM   1885  N   ARG A 182      -9.371  14.141  -5.797  1.00 -0.26           N  
ATOM   1886  CA  ARG A 182      -8.536  13.054  -5.282  1.00  0.13           C  
ATOM   1887  C   ARG A 182      -9.287  12.254  -4.241  1.00  0.20           C  
ATOM   1888  O   ARG A 182      -9.130  11.045  -4.198  1.00 -0.39           O  
ATOM   1889  CB  ARG A 182      -7.167  13.519  -4.705  1.00 -0.01           C  
ATOM   1890  CG  ARG A 182      -7.293  14.296  -3.363  1.00 -0.02           C  
ATOM   1891  CD  ARG A 182      -5.918  14.727  -2.778  1.00  0.06           C  
ATOM   1892  NE  ARG A 182      -5.241  15.757  -3.570  1.00 -0.27           N  
ATOM   1893  CZ  ARG A 182      -4.048  16.231  -3.276  1.00  0.29           C  
ATOM   1894  NH1 ARG A 182      -3.358  15.828  -2.234  1.00 -0.28           N  
ATOM   1895  NH2 ARG A 182      -3.521  17.148  -4.054  1.00 -0.28           N  
ATOM   1896  H   ARG A 182      -9.030  15.079  -5.769  1.00  0.19           H  
ATOM   1897 HH21 ARG A 182      -4.024  17.498  -4.884  1.00  0.26           H  
ATOM   1898 HH22 ARG A 182      -2.590  17.545  -3.858  1.00  0.26           H  
ATOM   1899 HH11 ARG A 182      -3.720  15.119  -1.584  1.00  0.26           H  
ATOM   1900 HH12 ARG A 182      -2.425  16.219  -2.032  1.00  0.26           H  
ATOM   1901  HE  ARG A 182      -5.738  16.125  -4.395  1.00  0.26           H  
ATOM   1902  HD3 ARG A 182      -5.292  13.822  -2.702  1.00  0.07           H  
ATOM   1903  HD2 ARG A 182      -6.099  15.131  -1.767  1.00  0.07           H  
ATOM   1904  HG3 ARG A 182      -7.766  13.637  -2.619  1.00  0.03           H  
ATOM   1905  HG2 ARG A 182      -7.928  15.184  -3.494  1.00  0.03           H  
ATOM   1906  HB3 ARG A 182      -6.659  14.137  -5.462  1.00  0.03           H  
ATOM   1907  HB2 ARG A 182      -6.548  12.624  -4.527  1.00  0.03           H  
ATOM   1908  HA  ARG A 182      -8.323  12.388  -6.134  1.00  0.08           H  
ATOM   1909  N   ASN A 183     -10.114  12.900  -3.388  1.00 -0.26           N  
ATOM   1910  CA  ASN A 183     -10.846  12.141  -2.379  1.00  0.15           C  
ATOM   1911  C   ASN A 183     -11.862  11.275  -3.076  1.00  0.21           C  
ATOM   1912  O   ASN A 183     -11.955  10.103  -2.752  1.00 -0.39           O  
ATOM   1913  CB  ASN A 183     -11.558  13.055  -1.349  1.00  0.08           C  
ATOM   1914  CG  ASN A 183     -10.571  13.866  -0.544  1.00  0.18           C  
ATOM   1915  OD1 ASN A 183      -9.374  13.647  -0.639  1.00 -0.40           O  
ATOM   1916  ND2 ASN A 183     -11.055  14.820   0.274  1.00 -0.30           N  
ATOM   1917  H   ASN A 183     -10.264  13.887  -3.451  1.00  0.19           H  
ATOM   1918 HD21 ASN A 183     -12.039  14.988   0.325  1.00  0.18           H  
ATOM   1919 HD22 ASN A 183     -10.428  15.369   0.828  1.00  0.18           H  
ATOM   1920  HB3 ASN A 183     -12.136  12.432  -0.648  1.00  0.06           H  
ATOM   1921  HB2 ASN A 183     -12.256  13.730  -1.867  1.00  0.06           H  
ATOM   1922  HA  ASN A 183     -10.140  11.497  -1.831  1.00  0.08           H  
ATOM   1923  N   ALA A 184     -12.629  11.818  -4.046  1.00 -0.26           N  
ATOM   1924  CA  ALA A 184     -13.569  10.967  -4.771  1.00  0.13           C  
ATOM   1925  C   ALA A 184     -12.828   9.816  -5.420  1.00  0.20           C  
ATOM   1926  O   ALA A 184     -13.380   8.728  -5.471  1.00 -0.39           O  
ATOM   1927  CB  ALA A 184     -14.359  11.769  -5.832  1.00 -0.02           C  
ATOM   1928  H   ALA A 184     -12.547  12.785  -4.298  1.00  0.19           H  
ATOM   1929  HB3 ALA A 184     -13.658  12.225  -6.543  1.00  0.03           H  
ATOM   1930  HB2 ALA A 184     -14.936  12.567  -5.342  1.00  0.03           H  
ATOM   1931  HB1 ALA A 184     -15.058  11.113  -6.376  1.00  0.03           H  
ATOM   1932  HA  ALA A 184     -14.296  10.565  -4.048  1.00  0.08           H  
ATOM   1933  N   LYS A 185     -11.581  10.010  -5.912  1.00 -0.26           N  
ATOM   1934  CA  LYS A 185     -10.835   8.877  -6.460  1.00  0.13           C  
ATOM   1935  C   LYS A 185     -10.547   7.894  -5.345  1.00  0.20           C  
ATOM   1936  O   LYS A 185     -10.754   6.707  -5.539  1.00 -0.39           O  
ATOM   1937  CB  LYS A 185      -9.472   9.248  -7.113  1.00 -0.01           C  
ATOM   1938  CG  LYS A 185      -9.623  10.118  -8.391  1.00 -0.04           C  
ATOM   1939  CD  LYS A 185      -8.264  10.550  -9.015  1.00 -0.01           C  
ATOM   1940  CE  LYS A 185      -7.400   9.361  -9.521  1.00 -0.04           C  
ATOM   1941  NZ  LYS A 185      -6.201   9.835 -10.255  1.00  0.22           N  
ATOM   1942  H   LYS A 185     -11.141  10.908  -5.873  1.00  0.19           H  
ATOM   1943  HZ3 LYS A 185      -6.461  10.407 -11.135  1.00  0.20           H  
ATOM   1944  HZ2 LYS A 185      -5.588   9.009 -10.592  1.00  0.20           H  
ATOM   1945  HZ1 LYS A 185      -5.571  10.460  -9.636  1.00  0.20           H  
ATOM   1946  HE3 LYS A 185      -8.010   8.724 -10.184  1.00  0.08           H  
ATOM   1947  HE2 LYS A 185      -7.064   8.748  -8.668  1.00  0.08           H  
ATOM   1948  HD3 LYS A 185      -7.685  11.130  -8.279  1.00  0.03           H  
ATOM   1949  HD2 LYS A 185      -8.480  11.212  -9.871  1.00  0.03           H  
ATOM   1950  HG3 LYS A 185     -10.168  11.039  -8.138  1.00  0.03           H  
ATOM   1951  HG2 LYS A 185     -10.211   9.566  -9.142  1.00  0.03           H  
ATOM   1952  HB3 LYS A 185      -8.975   8.303  -7.382  1.00  0.03           H  
ATOM   1953  HB2 LYS A 185      -8.836   9.771  -6.383  1.00  0.03           H  
ATOM   1954  HA  LYS A 185     -11.457   8.383  -7.226  1.00  0.08           H  
ATOM   1955  N   ILE A 186     -10.066   8.355  -4.169  1.00 -0.26           N  
ATOM   1956  CA  ILE A 186      -9.785   7.418  -3.079  1.00  0.13           C  
ATOM   1957  C   ILE A 186     -11.062   6.676  -2.753  1.00  0.20           C  
ATOM   1958  O   ILE A 186     -11.020   5.471  -2.565  1.00 -0.39           O  
ATOM   1959  CB  ILE A 186      -9.209   8.118  -1.808  1.00 -0.00           C  
ATOM   1960  CG1 ILE A 186      -7.769   8.649  -2.095  1.00 -0.05           C  
ATOM   1961  CG2 ILE A 186      -9.221   7.151  -0.587  1.00 -0.06           C  
ATOM   1962  CD1 ILE A 186      -7.246   9.660  -1.038  1.00 -0.06           C  
ATOM   1963  H   ILE A 186      -9.927   9.337  -4.026  1.00  0.19           H  
ATOM   1964 HG23 ILE A 186     -10.246   6.842  -0.332  1.00  0.02           H  
ATOM   1965 HG22 ILE A 186      -8.804   7.630   0.310  1.00  0.02           H  
ATOM   1966 HG21 ILE A 186      -8.630   6.249  -0.809  1.00  0.02           H  
ATOM   1967 HD13 ILE A 186      -7.949  10.499  -0.926  1.00  0.02           H  
ATOM   1968 HD12 ILE A 186      -6.274  10.066  -1.361  1.00  0.02           H  
ATOM   1969 HD11 ILE A 186      -7.100   9.187  -0.056  1.00  0.02           H  
ATOM   1970 HG13 ILE A 186      -7.746   9.165  -3.067  1.00  0.03           H  
ATOM   1971 HG12 ILE A 186      -7.070   7.799  -2.161  1.00  0.03           H  
ATOM   1972  HB  ILE A 186      -9.868   8.967  -1.564  1.00  0.03           H  
ATOM   1973  HA  ILE A 186      -9.041   6.685  -3.432  1.00  0.08           H  
ATOM   1974  N   VAL A 187     -12.213   7.375  -2.681  1.00 -0.26           N  
ATOM   1975  CA  VAL A 187     -13.463   6.684  -2.379  1.00  0.13           C  
ATOM   1976  C   VAL A 187     -13.744   5.688  -3.482  1.00  0.20           C  
ATOM   1977  O   VAL A 187     -14.124   4.572  -3.166  1.00 -0.39           O  
ATOM   1978  CB  VAL A 187     -14.644   7.678  -2.179  1.00 -0.01           C  
ATOM   1979  CG1 VAL A 187     -16.000   6.927  -2.110  1.00 -0.06           C  
ATOM   1980  CG2 VAL A 187     -14.445   8.521  -0.887  1.00 -0.06           C  
ATOM   1981  H   VAL A 187     -12.228   8.358  -2.862  1.00  0.19           H  
ATOM   1982 HG23 VAL A 187     -14.460   7.868  -0.000  1.00  0.02           H  
ATOM   1983 HG22 VAL A 187     -15.252   9.262  -0.784  1.00  0.02           H  
ATOM   1984 HG21 VAL A 187     -13.488   9.061  -0.899  1.00  0.02           H  
ATOM   1985 HG13 VAL A 187     -16.211   6.424  -3.066  1.00  0.02           H  
ATOM   1986 HG12 VAL A 187     -16.816   7.636  -1.906  1.00  0.02           H  
ATOM   1987 HG11 VAL A 187     -15.983   6.172  -1.309  1.00  0.02           H  
ATOM   1988  HB  VAL A 187     -14.679   8.356  -3.046  1.00  0.03           H  
ATOM   1989  HA  VAL A 187     -13.329   6.128  -1.436  1.00  0.08           H  
ATOM   1990  N   ASN A 188     -13.564   6.038  -4.777  1.00 -0.26           N  
ATOM   1991  CA  ASN A 188     -13.753   5.033  -5.822  1.00  0.15           C  
ATOM   1992  C   ASN A 188     -12.863   3.845  -5.527  1.00  0.21           C  
ATOM   1993  O   ASN A 188     -13.329   2.720  -5.604  1.00 -0.39           O  
ATOM   1994  CB  ASN A 188     -13.419   5.534  -7.254  1.00  0.08           C  
ATOM   1995  CG  ASN A 188     -14.359   6.594  -7.771  1.00  0.18           C  
ATOM   1996  OD1 ASN A 188     -15.303   6.959  -7.088  1.00 -0.40           O  
ATOM   1997  ND2 ASN A 188     -14.126   7.095  -9.004  1.00 -0.30           N  
ATOM   1998  H   ASN A 188     -13.284   6.964  -5.037  1.00  0.19           H  
ATOM   1999 HD21 ASN A 188     -13.341   6.797  -9.547  1.00  0.18           H  
ATOM   2000 HD22 ASN A 188     -14.761   7.758  -9.402  1.00  0.18           H  
ATOM   2001  HB3 ASN A 188     -13.492   4.681  -7.948  1.00  0.06           H  
ATOM   2002  HB2 ASN A 188     -12.389   5.914  -7.290  1.00  0.06           H  
ATOM   2003  HA  ASN A 188     -14.808   4.712  -5.810  1.00  0.08           H  
ATOM   2004  N   VAL A 189     -11.574   4.061  -5.184  1.00 -0.26           N  
ATOM   2005  CA  VAL A 189     -10.702   2.922  -4.901  1.00  0.13           C  
ATOM   2006  C   VAL A 189     -11.308   2.124  -3.769  1.00  0.20           C  
ATOM   2007  O   VAL A 189     -11.401   0.913  -3.888  1.00 -0.39           O  
ATOM   2008  CB  VAL A 189      -9.237   3.335  -4.564  1.00 -0.01           C  
ATOM   2009  CG1 VAL A 189      -8.421   2.127  -4.024  1.00 -0.06           C  
ATOM   2010  CG2 VAL A 189      -8.525   3.931  -5.812  1.00 -0.06           C  
ATOM   2011  H   VAL A 189     -11.215   4.992  -5.097  1.00  0.19           H  
ATOM   2012 HG23 VAL A 189      -8.439   3.170  -6.603  1.00  0.02           H  
ATOM   2013 HG22 VAL A 189      -7.513   4.273  -5.547  1.00  0.02           H  
ATOM   2014 HG21 VAL A 189      -9.077   4.790  -6.219  1.00  0.02           H  
ATOM   2015 HG13 VAL A 189      -8.833   1.777  -3.066  1.00  0.02           H  
ATOM   2016 HG12 VAL A 189      -7.372   2.413  -3.851  1.00  0.02           H  
ATOM   2017 HG11 VAL A 189      -8.444   1.294  -4.743  1.00  0.02           H  
ATOM   2018  HB  VAL A 189      -9.255   4.100  -3.772  1.00  0.03           H  
ATOM   2019  HA  VAL A 189     -10.672   2.281  -5.797  1.00  0.08           H  
ATOM   2020  N   CYS A 190     -11.730   2.774  -2.662  1.00 -0.26           N  
ATOM   2021  CA  CYS A 190     -12.306   2.015  -1.554  1.00  0.14           C  
ATOM   2022  C   CYS A 190     -13.469   1.201  -2.072  1.00  0.20           C  
ATOM   2023  O   CYS A 190     -13.507   0.004  -1.838  1.00 -0.39           O  
ATOM   2024  CB  CYS A 190     -12.777   2.923  -0.387  1.00  0.03           C  
ATOM   2025  SG  CYS A 190     -11.355   3.875   0.245  1.00 -0.17           S  
ATOM   2026  H   CYS A 190     -11.655   3.770  -2.589  1.00  0.19           H  
ATOM   2027 LPG2 CYS A 190     -10.877   3.474   0.513  1.00  0.00          LP  
ATOM   2028 LPG1 CYS A 190     -11.077   4.269  -0.234  1.00  0.00          LP  
ATOM   2029  HG  CYS A 190     -11.837   4.413   0.948  1.00  0.10           H  
ATOM   2030  HB3 CYS A 190     -13.186   2.304   0.427  1.00  0.04           H  
ATOM   2031  HB2 CYS A 190     -13.558   3.620  -0.725  1.00  0.04           H  
ATOM   2032  HA  CYS A 190     -11.528   1.339  -1.162  1.00  0.08           H  
ATOM   2033  N   ASN A 191     -14.419   1.832  -2.797  1.00 -0.26           N  
ATOM   2034  CA  ASN A 191     -15.541   1.088  -3.372  1.00  0.15           C  
ATOM   2035  C   ASN A 191     -15.026  -0.130  -4.109  1.00  0.21           C  
ATOM   2036  O   ASN A 191     -15.476  -1.228  -3.817  1.00 -0.39           O  
ATOM   2037  CB  ASN A 191     -16.367   2.029  -4.295  1.00  0.08           C  
ATOM   2038  CG  ASN A 191     -17.377   1.373  -5.198  1.00  0.18           C  
ATOM   2039  OD1 ASN A 191     -17.464   0.158  -5.248  1.00 -0.40           O  
ATOM   2040  ND2 ASN A 191     -18.152   2.183  -5.950  1.00 -0.30           N  
ATOM   2041  H   ASN A 191     -14.351   2.818  -2.957  1.00  0.19           H  
ATOM   2042 HD21 ASN A 191     -18.082   3.179  -5.888  1.00  0.18           H  
ATOM   2043 HD22 ASN A 191     -18.802   1.784  -6.592  1.00  0.18           H  
ATOM   2044  HB3 ASN A 191     -15.686   2.549  -4.981  1.00  0.06           H  
ATOM   2045  HB2 ASN A 191     -16.869   2.790  -3.676  1.00  0.06           H  
ATOM   2046  HA  ASN A 191     -16.198   0.747  -2.554  1.00  0.08           H  
ATOM   2047  N   TRP A 192     -14.076   0.028  -5.057  1.00 -0.26           N  
ATOM   2048  CA  TRP A 192     -13.540  -1.144  -5.749  1.00  0.14           C  
ATOM   2049  C   TRP A 192     -12.995  -2.154  -4.760  1.00  0.21           C  
ATOM   2050  O   TRP A 192     -13.217  -3.337  -4.963  1.00 -0.39           O  
ATOM   2051  CB  TRP A 192     -12.440  -0.766  -6.782  1.00  0.00           C  
ATOM   2052  CG  TRP A 192     -13.076  -0.266  -8.055  1.00 -0.04           C  
ATOM   2053  CD1 TRP A 192     -13.291   1.000  -8.452  1.00  0.02           C  
ATOM   2054  CD2 TRP A 192     -13.607  -1.158  -9.147  1.00 -0.02           C  
ATOM   2055  NE1 TRP A 192     -13.905   0.997  -9.609  1.00 -0.29           N  
ATOM   2056  CE2 TRP A 192     -14.132  -0.255 -10.051  1.00  0.06           C  
ATOM   2057  CE3 TRP A 192     -13.639  -2.534  -9.365  1.00 -0.07           C  
ATOM   2058  CZ2 TRP A 192     -14.783  -0.675 -11.211  1.00 -0.04           C  
ATOM   2059  CZ3 TRP A 192     -14.240  -2.969 -10.554  1.00 -0.08           C  
ATOM   2060  CH2 TRP A 192     -14.836  -2.056 -11.439  1.00 -0.08           C  
ATOM   2061  H   TRP A 192     -13.721   0.938  -5.280  1.00  0.19           H  
ATOM   2062  HZ2 TRP A 192     -15.229   0.036 -11.900  1.00  0.05           H  
ATOM   2063  HH2 TRP A 192     -15.353  -2.430 -12.315  1.00  0.05           H  
ATOM   2064  HZ3 TRP A 192     -14.245  -4.027 -10.794  1.00  0.05           H  
ATOM   2065  HE3 TRP A 192     -13.215  -3.228  -8.649  1.00  0.05           H  
ATOM   2066  HE1 TRP A 192     -14.185   1.848 -10.121  1.00  0.22           H  
ATOM   2067  HD1 TRP A 192     -13.006   1.893  -7.900  1.00  0.08           H  
ATOM   2068  HB3 TRP A 192     -11.845  -1.654  -7.046  1.00  0.04           H  
ATOM   2069  HB2 TRP A 192     -11.753  -0.018  -6.359  1.00  0.04           H  
ATOM   2070  HA  TRP A 192     -14.368  -1.630  -6.291  1.00  0.08           H  
ATOM   2071  N   ILE A 193     -12.285  -1.734  -3.688  1.00 -0.26           N  
ATOM   2072  CA  ILE A 193     -11.754  -2.711  -2.733  1.00  0.13           C  
ATOM   2073  C   ILE A 193     -12.897  -3.421  -2.039  1.00  0.20           C  
ATOM   2074  O   ILE A 193     -12.853  -4.637  -1.933  1.00 -0.39           O  
ATOM   2075  CB  ILE A 193     -10.776  -2.082  -1.691  1.00 -0.00           C  
ATOM   2076  CG1 ILE A 193      -9.474  -1.602  -2.407  1.00 -0.05           C  
ATOM   2077  CG2 ILE A 193     -10.452  -3.092  -0.549  1.00 -0.06           C  
ATOM   2078  CD1 ILE A 193      -8.525  -0.767  -1.506  1.00 -0.06           C  
ATOM   2079  H   ILE A 193     -12.141  -0.757  -3.527  1.00  0.19           H  
ATOM   2080 HG23 ILE A 193     -11.362  -3.399  -0.013  1.00  0.02           H  
ATOM   2081 HG22 ILE A 193      -9.784  -2.650   0.203  1.00  0.02           H  
ATOM   2082 HG21 ILE A 193      -9.970  -3.991  -0.963  1.00  0.02           H  
ATOM   2083 HD13 ILE A 193      -9.072   0.069  -1.044  1.00  0.02           H  
ATOM   2084 HD12 ILE A 193      -7.703  -0.355  -2.112  1.00  0.02           H  
ATOM   2085 HD11 ILE A 193      -8.071  -1.378  -0.712  1.00  0.02           H  
ATOM   2086 HG13 ILE A 193      -9.739  -0.973  -3.270  1.00  0.03           H  
ATOM   2087 HG12 ILE A 193      -8.920  -2.474  -2.794  1.00  0.03           H  
ATOM   2088  HB  ILE A 193     -11.276  -1.216  -1.229  1.00  0.03           H  
ATOM   2089  HA  ILE A 193     -11.185  -3.468  -3.298  1.00  0.08           H  
ATOM   2090  N   LEU A 194     -13.933  -2.708  -1.546  1.00 -0.26           N  
ATOM   2091  CA  LEU A 194     -15.026  -3.410  -0.874  1.00  0.13           C  
ATOM   2092  C   LEU A 194     -15.610  -4.388  -1.869  1.00  0.20           C  
ATOM   2093  O   LEU A 194     -15.799  -5.547  -1.537  1.00 -0.39           O  
ATOM   2094  CB  LEU A 194     -16.156  -2.479  -0.345  1.00 -0.01           C  
ATOM   2095  CG  LEU A 194     -15.865  -1.828   1.042  1.00 -0.04           C  
ATOM   2096  CD1 LEU A 194     -14.616  -0.906   1.031  1.00 -0.06           C  
ATOM   2097  CD2 LEU A 194     -17.106  -1.019   1.515  1.00 -0.06           C  
ATOM   2098  H   LEU A 194     -13.977  -1.715  -1.667  1.00  0.19           H  
ATOM   2099 HD13 LEU A 194     -13.708  -1.464   0.756  1.00  0.02           H  
ATOM   2100 HD12 LEU A 194     -14.451  -0.475   2.030  1.00  0.02           H  
ATOM   2101 HD11 LEU A 194     -14.767  -0.080   0.322  1.00  0.02           H  
ATOM   2102 HD23 LEU A 194     -17.323  -0.204   0.808  1.00  0.02           H  
ATOM   2103 HD22 LEU A 194     -16.927  -0.581   2.510  1.00  0.02           H  
ATOM   2104 HD21 LEU A 194     -17.993  -1.668   1.583  1.00  0.02           H  
ATOM   2105  HG  LEU A 194     -15.686  -2.632   1.779  1.00  0.03           H  
ATOM   2106  HB3 LEU A 194     -17.057  -3.101  -0.211  1.00  0.03           H  
ATOM   2107  HB2 LEU A 194     -16.391  -1.709  -1.097  1.00  0.03           H  
ATOM   2108  HA  LEU A 194     -14.616  -3.985  -0.027  1.00  0.08           H  
ATOM   2109  N   SER A 195     -15.895  -3.939  -3.108  1.00 -0.26           N  
ATOM   2110  CA  SER A 195     -16.444  -4.853  -4.106  1.00  0.15           C  
ATOM   2111  C   SER A 195     -15.501  -6.003  -4.392  1.00  0.21           C  
ATOM   2112  O   SER A 195     -15.973  -7.100  -4.640  1.00 -0.39           O  
ATOM   2113  CB  SER A 195     -16.766  -4.054  -5.389  1.00  0.08           C  
ATOM   2114  OG  SER A 195     -17.612  -2.968  -4.976  1.00 -0.39           O  
ATOM   2115  H   SER A 195     -15.740  -2.980  -3.356  1.00  0.19           H  
ATOM   2116  HG  SER A 195     -17.853  -2.381  -5.682  1.00  0.21           H  
ATOM   2117  HB3 SER A 195     -17.269  -4.702  -6.124  1.00  0.06           H  
ATOM   2118  HB2 SER A 195     -15.831  -3.672  -5.828  1.00  0.06           H  
ATOM   2119  HA  SER A 195     -17.392  -5.260  -3.715  1.00  0.08           H  
ATOM   2120  N   SER A 196     -14.165  -5.806  -4.359  1.00 -0.26           N  
ATOM   2121  CA  SER A 196     -13.261  -6.941  -4.543  1.00  0.15           C  
ATOM   2122  C   SER A 196     -13.531  -8.016  -3.516  1.00  0.21           C  
ATOM   2123  O   SER A 196     -13.379  -9.182  -3.846  1.00 -0.39           O  
ATOM   2124  CB  SER A 196     -11.774  -6.512  -4.451  1.00  0.08           C  
ATOM   2125  OG  SER A 196     -11.514  -5.501  -5.440  1.00 -0.39           O  
ATOM   2126  H   SER A 196     -13.776  -4.898  -4.193  1.00  0.19           H  
ATOM   2127  HG  SER A 196     -10.620  -5.173  -5.406  1.00  0.21           H  
ATOM   2128  HB3 SER A 196     -11.122  -7.380  -4.630  1.00  0.06           H  
ATOM   2129  HB2 SER A 196     -11.563  -6.129  -3.441  1.00  0.06           H  
ATOM   2130  HA  SER A 196     -13.444  -7.373  -5.539  1.00  0.08           H  
ATOM   2131  N   ALA A 197     -13.931  -7.654  -2.274  1.00 -0.26           N  
ATOM   2132  CA  ALA A 197     -14.211  -8.681  -1.272  1.00  0.13           C  
ATOM   2133  C   ALA A 197     -15.120  -9.754  -1.829  1.00  0.20           C  
ATOM   2134  O   ALA A 197     -14.874 -10.912  -1.531  1.00 -0.39           O  
ATOM   2135  CB  ALA A 197     -14.881  -8.102   0.001  1.00 -0.02           C  
ATOM   2136  H   ALA A 197     -14.020  -6.690  -2.014  1.00  0.19           H  
ATOM   2137  HB3 ALA A 197     -15.880  -7.706  -0.233  1.00  0.03           H  
ATOM   2138  HB2 ALA A 197     -14.267  -7.292   0.425  1.00  0.03           H  
ATOM   2139  HB1 ALA A 197     -14.993  -8.891   0.761  1.00  0.03           H  
ATOM   2140  HA  ALA A 197     -13.245  -9.129  -0.983  1.00  0.08           H  
ATOM   2141  N   ILE A 198     -16.161  -9.395  -2.621  1.00 -0.26           N  
ATOM   2142  CA  ILE A 198     -17.038 -10.406  -3.227  1.00  0.13           C  
ATOM   2143  C   ILE A 198     -16.579 -10.774  -4.624  1.00  0.20           C  
ATOM   2144  O   ILE A 198     -16.688 -11.934  -4.988  1.00 -0.39           O  
ATOM   2145  CB  ILE A 198     -18.535  -9.958  -3.218  1.00 -0.00           C  
ATOM   2146  CG1 ILE A 198     -19.500 -11.185  -3.296  1.00 -0.05           C  
ATOM   2147  CG2 ILE A 198     -18.840  -8.935  -4.349  1.00 -0.06           C  
ATOM   2148  CD1 ILE A 198     -20.992 -10.818  -3.068  1.00 -0.06           C  
ATOM   2149  H   ILE A 198     -16.330  -8.427  -2.814  1.00  0.19           H  
ATOM   2150 HG23 ILE A 198     -18.193  -8.054  -4.280  1.00  0.02           H  
ATOM   2151 HG22 ILE A 198     -19.864  -8.565  -4.272  1.00  0.02           H  
ATOM   2152 HG21 ILE A 198     -18.721  -9.390  -5.343  1.00  0.02           H  
ATOM   2153 HD13 ILE A 198     -21.100 -10.205  -2.161  1.00  0.02           H  
ATOM   2154 HD12 ILE A 198     -21.608 -11.718  -2.940  1.00  0.02           H  
ATOM   2155 HD11 ILE A 198     -21.400 -10.275  -3.929  1.00  0.02           H  
ATOM   2156 HG13 ILE A 198     -19.236 -11.915  -2.513  1.00  0.03           H  
ATOM   2157 HG12 ILE A 198     -19.392 -11.680  -4.272  1.00  0.03           H  
ATOM   2158  HB  ILE A 198     -18.713  -9.466  -2.246  1.00  0.03           H  
ATOM   2159  HA  ILE A 198     -16.979 -11.318  -2.613  1.00  0.08           H  
ATOM   2160  N   GLY A 199     -16.068  -9.827  -5.445  1.00 -0.27           N  
ATOM   2161  CA  GLY A 199     -15.679 -10.179  -6.809  1.00  0.12           C  
ATOM   2162  C   GLY A 199     -14.614 -11.249  -6.821  1.00  0.20           C  
ATOM   2163  O   GLY A 199     -14.685 -12.149  -7.641  1.00 -0.39           O  
ATOM   2164  H   GLY A 199     -15.958  -8.876  -5.154  1.00  0.19           H  
ATOM   2165  HA2 GLY A 199     -15.271  -9.304  -7.339  1.00  0.08           H  
ATOM   2166  HA3 GLY A 199     -16.570 -10.519  -7.361  1.00  0.08           H  
ATOM   2167  N   LEU A 200     -13.603 -11.158  -5.929  1.00 -0.26           N  
ATOM   2168  CA  LEU A 200     -12.524 -12.146  -5.937  1.00  0.13           C  
ATOM   2169  C   LEU A 200     -12.988 -13.555  -5.598  1.00  0.21           C  
ATOM   2170  O   LEU A 200     -12.747 -14.417  -6.430  1.00 -0.39           O  
ATOM   2171  CB  LEU A 200     -11.315 -11.707  -5.065  1.00 -0.01           C  
ATOM   2172  CG  LEU A 200     -10.594 -10.410  -5.550  1.00 -0.04           C  
ATOM   2173  CD1 LEU A 200      -9.561  -9.961  -4.476  1.00 -0.06           C  
ATOM   2174  CD2 LEU A 200      -9.873 -10.582  -6.918  1.00 -0.06           C  
ATOM   2175  H   LEU A 200     -13.573 -10.401  -5.274  1.00  0.19           H  
ATOM   2176 HD13 LEU A 200     -10.060  -9.768  -3.513  1.00  0.02           H  
ATOM   2177 HD12 LEU A 200      -9.050  -9.036  -4.783  1.00  0.02           H  
ATOM   2178 HD11 LEU A 200      -8.803 -10.745  -4.327  1.00  0.02           H  
ATOM   2179 HD23 LEU A 200      -9.199 -11.452  -6.889  1.00  0.02           H  
ATOM   2180 HD22 LEU A 200      -9.273  -9.689  -7.150  1.00  0.02           H  
ATOM   2181 HD21 LEU A 200     -10.586 -10.710  -7.744  1.00  0.02           H  
ATOM   2182  HG  LEU A 200     -11.334  -9.601  -5.665  1.00  0.03           H  
ATOM   2183  HB3 LEU A 200     -10.581 -12.525  -5.031  1.00  0.03           H  
ATOM   2184  HB2 LEU A 200     -11.676 -11.542  -4.041  1.00  0.03           H  
ATOM   2185  HA  LEU A 200     -12.155 -12.200  -6.972  1.00  0.08           H  
ATOM   2186  N   PRO A 201     -13.639 -13.919  -4.460  1.00 -0.25           N  
ATOM   2187  CA  PRO A 201     -14.041 -15.309  -4.289  1.00  0.13           C  
ATOM   2188  C   PRO A 201     -15.046 -15.716  -5.342  1.00  0.20           C  
ATOM   2189  O   PRO A 201     -15.058 -16.883  -5.700  1.00 -0.39           O  
ATOM   2190  CB  PRO A 201     -14.628 -15.282  -2.857  1.00 -0.01           C  
ATOM   2191  CG  PRO A 201     -15.076 -13.815  -2.665  1.00 -0.03           C  
ATOM   2192  CD  PRO A 201     -13.970 -13.002  -3.385  1.00  0.04           C  
ATOM   2193  HD2 PRO A 201     -14.340 -12.025  -3.717  1.00  0.05           H  
ATOM   2194  HD3 PRO A 201     -13.105 -12.879  -2.714  1.00  0.05           H  
ATOM   2195  HG2 PRO A 201     -16.046 -13.676  -3.167  1.00  0.03           H  
ATOM   2196  HG3 PRO A 201     -15.190 -13.541  -1.604  1.00  0.03           H  
ATOM   2197  HB3 PRO A 201     -13.828 -15.493  -2.127  1.00  0.03           H  
ATOM   2198  HB2 PRO A 201     -15.443 -16.009  -2.710  1.00  0.03           H  
ATOM   2199  HA  PRO A 201     -13.168 -15.978  -4.331  1.00  0.08           H  
ATOM   2200  N   VAL A 202     -15.883 -14.796  -5.875  1.00 -0.26           N  
ATOM   2201  CA  VAL A 202     -16.746 -15.174  -6.993  1.00  0.13           C  
ATOM   2202  C   VAL A 202     -15.853 -15.588  -8.141  1.00  0.20           C  
ATOM   2203  O   VAL A 202     -16.092 -16.624  -8.740  1.00 -0.39           O  
ATOM   2204  CB  VAL A 202     -17.707 -14.023  -7.419  1.00 -0.01           C  
ATOM   2205  CG1 VAL A 202     -18.323 -14.269  -8.824  1.00 -0.06           C  
ATOM   2206  CG2 VAL A 202     -18.839 -13.854  -6.368  1.00 -0.06           C  
ATOM   2207  H   VAL A 202     -15.874 -13.841  -5.574  1.00  0.19           H  
ATOM   2208 HG23 VAL A 202     -19.503 -14.730  -6.375  1.00  0.02           H  
ATOM   2209 HG22 VAL A 202     -19.442 -12.960  -6.590  1.00  0.02           H  
ATOM   2210 HG21 VAL A 202     -18.425 -13.756  -5.354  1.00  0.02           H  
ATOM   2211 HG13 VAL A 202     -17.552 -14.273  -9.610  1.00  0.02           H  
ATOM   2212 HG12 VAL A 202     -19.039 -13.468  -9.060  1.00  0.02           H  
ATOM   2213 HG11 VAL A 202     -18.850 -15.233  -8.844  1.00  0.02           H  
ATOM   2214  HB  VAL A 202     -17.137 -13.082  -7.482  1.00  0.03           H  
ATOM   2215  HA  VAL A 202     -17.353 -16.043  -6.694  1.00  0.08           H  
ATOM   2216  N   MET A 203     -14.811 -14.789  -8.460  1.00 -0.26           N  
ATOM   2217  CA  MET A 203     -13.910 -15.158  -9.550  1.00  0.13           C  
ATOM   2218  C   MET A 203     -13.288 -16.506  -9.261  1.00  0.20           C  
ATOM   2219  O   MET A 203     -13.205 -17.336 -10.153  1.00 -0.39           O  
ATOM   2220  CB  MET A 203     -12.764 -14.118  -9.710  1.00 -0.00           C  
ATOM   2221  CG  MET A 203     -11.954 -14.336 -11.014  1.00 -0.00           C  
ATOM   2222  SD  MET A 203     -10.767 -12.978 -11.283  1.00 -0.16           S  
ATOM   2223  CE  MET A 203      -9.582 -13.225  -9.924  1.00 -0.02           C  
ATOM   2224  H   MET A 203     -14.641 -13.942  -7.954  1.00  0.19           H  
ATOM   2225 LPD2 MET A 203     -10.463 -13.032 -11.888  1.00  0.00          LP  
ATOM   2226 LPD1 MET A 203     -11.071 -12.372 -11.237  1.00  0.00          LP  
ATOM   2227  HE3 MET A 203     -10.043 -12.946  -8.968  1.00  0.03           H  
ATOM   2228  HE2 MET A 203      -8.706 -12.582 -10.095  1.00  0.03           H  
ATOM   2229  HE1 MET A 203      -9.258 -14.276  -9.888  1.00  0.03           H  
ATOM   2230  HG3 MET A 203     -12.627 -14.332 -11.884  1.00  0.04           H  
ATOM   2231  HG2 MET A 203     -11.414 -15.295 -10.988  1.00  0.04           H  
ATOM   2232  HB3 MET A 203     -12.089 -14.182  -8.846  1.00  0.03           H  
ATOM   2233  HB2 MET A 203     -13.186 -13.104  -9.725  1.00  0.03           H  
ATOM   2234  HA  MET A 203     -14.502 -15.201 -10.479  1.00  0.08           H  
ATOM   2235  N   PHE A 204     -12.833 -16.736  -8.009  1.00 -0.26           N  
ATOM   2236  CA  PHE A 204     -12.154 -17.991  -7.699  1.00  0.14           C  
ATOM   2237  C   PHE A 204     -13.111 -19.151  -7.870  1.00  0.21           C  
ATOM   2238  O   PHE A 204     -12.752 -20.127  -8.510  1.00 -0.39           O  
ATOM   2239  CB  PHE A 204     -11.594 -18.014  -6.250  1.00  0.02           C  
ATOM   2240  CG  PHE A 204     -10.679 -16.834  -5.867  1.00 -0.04           C  
ATOM   2241  CD1 PHE A 204     -10.410 -16.631  -4.507  1.00 -0.06           C  
ATOM   2242  CD2 PHE A 204     -10.103 -15.962  -6.802  1.00 -0.06           C  
ATOM   2243  CE1 PHE A 204      -9.587 -15.584  -4.084  1.00 -0.07           C  
ATOM   2244  CE2 PHE A 204      -9.268 -14.922  -6.383  1.00 -0.07           C  
ATOM   2245  CZ  PHE A 204      -9.002 -14.734  -5.025  1.00 -0.07           C  
ATOM   2246  H   PHE A 204     -12.939 -16.053  -7.284  1.00  0.19           H  
ATOM   2247  HD2 PHE A 204     -10.287 -16.071  -7.864  1.00  0.06           H  
ATOM   2248  HE2 PHE A 204      -8.819 -14.256  -7.114  1.00  0.06           H  
ATOM   2249  HZ  PHE A 204      -8.345 -13.931  -4.702  1.00  0.06           H  
ATOM   2250  HE1 PHE A 204      -9.400 -15.433  -3.025  1.00  0.06           H  
ATOM   2251  HD1 PHE A 204     -10.843 -17.294  -3.764  1.00  0.06           H  
ATOM   2252  HB3 PHE A 204     -11.019 -18.942  -6.100  1.00  0.05           H  
ATOM   2253  HB2 PHE A 204     -12.444 -18.027  -5.552  1.00  0.05           H  
ATOM   2254  HA  PHE A 204     -11.309 -18.120  -8.395  1.00  0.08           H  
ATOM   2255  N   MET A 205     -14.333 -19.063  -7.300  1.00 -0.26           N  
ATOM   2256  CA  MET A 205     -15.282 -20.173  -7.406  1.00  0.13           C  
ATOM   2257  C   MET A 205     -15.776 -20.328  -8.827  1.00  0.20           C  
ATOM   2258  O   MET A 205     -16.043 -21.449  -9.232  1.00 -0.39           O  
ATOM   2259  CB  MET A 205     -16.502 -19.963  -6.469  1.00 -0.00           C  
ATOM   2260  CG  MET A 205     -16.108 -20.049  -4.972  1.00 -0.00           C  
ATOM   2261  SD  MET A 205     -17.577 -19.638  -3.976  1.00 -0.16           S  
ATOM   2262  CE  MET A 205     -16.876 -19.755  -2.302  1.00 -0.02           C  
ATOM   2263  H   MET A 205     -14.610 -18.225  -6.825  1.00  0.19           H  
ATOM   2264 LPD2 MET A 205     -17.805 -19.012  -4.109  1.00  0.00          LP  
ATOM   2265 LPD1 MET A 205     -18.079 -20.086  -4.070  1.00  0.00          LP  
ATOM   2266  HE3 MET A 205     -16.482 -20.768  -2.134  1.00  0.03           H  
ATOM   2267  HE2 MET A 205     -17.665 -19.545  -1.566  1.00  0.03           H  
ATOM   2268  HE1 MET A 205     -16.065 -19.021  -2.185  1.00  0.03           H  
ATOM   2269  HG3 MET A 205     -15.307 -19.337  -4.725  1.00  0.04           H  
ATOM   2270  HG2 MET A 205     -15.770 -21.065  -4.717  1.00  0.04           H  
ATOM   2271  HB3 MET A 205     -17.271 -20.727  -6.674  1.00  0.03           H  
ATOM   2272  HB2 MET A 205     -16.937 -18.974  -6.673  1.00  0.03           H  
ATOM   2273  HA  MET A 205     -14.778 -21.108  -7.110  1.00  0.08           H  
ATOM   2274  N   ALA A 206     -15.913 -19.227  -9.600  1.00 -0.26           N  
ATOM   2275  CA  ALA A 206     -16.399 -19.352 -10.973  1.00  0.13           C  
ATOM   2276  C   ALA A 206     -15.601 -20.384 -11.735  1.00  0.20           C  
ATOM   2277  O   ALA A 206     -14.428 -20.543 -11.438  1.00 -0.39           O  
ATOM   2278  CB  ALA A 206     -16.325 -18.004 -11.730  1.00 -0.02           C  
ATOM   2279  H   ALA A 206     -15.713 -18.313  -9.243  1.00  0.19           H  
ATOM   2280  HB3 ALA A 206     -15.289 -17.637 -11.717  1.00  0.03           H  
ATOM   2281  HB2 ALA A 206     -16.965 -17.253 -11.246  1.00  0.03           H  
ATOM   2282  HB1 ALA A 206     -16.650 -18.134 -12.773  1.00  0.03           H  
ATOM   2283  HA  ALA A 206     -17.448 -19.675 -10.938  1.00  0.08           H  
ATOM   2284  N   THR A 207     -16.207 -21.098 -12.713  1.00 -0.26           N  
ATOM   2285  CA  THR A 207     -15.458 -22.139 -13.412  1.00  0.16           C  
ATOM   2286  C   THR A 207     -16.162 -22.594 -14.670  1.00  0.21           C  
ATOM   2287  O   THR A 207     -17.286 -22.174 -14.897  1.00 -0.39           O  
ATOM   2288  CB  THR A 207     -15.248 -23.377 -12.498  1.00  0.09           C  
ATOM   2289  OG1 THR A 207     -14.397 -24.311 -13.189  1.00 -0.39           O  
ATOM   2290  CG2 THR A 207     -16.605 -24.036 -12.131  1.00 -0.03           C  
ATOM   2291  H   THR A 207     -17.170 -20.959 -12.957  1.00  0.19           H  
ATOM   2292 HG22 THR A 207     -16.437 -24.870 -11.434  1.00  0.03           H  
ATOM   2293 HG21 THR A 207     -17.109 -24.433 -13.025  1.00  0.03           H  
ATOM   2294 HG23 THR A 207     -17.267 -23.300 -11.651  1.00  0.03           H  
ATOM   2295  HG1 THR A 207     -14.216 -25.096 -12.681  1.00  0.21           H  
ATOM   2296  HB  THR A 207     -14.745 -23.058 -11.569  1.00  0.06           H  
ATOM   2297  HA  THR A 207     -14.473 -21.738 -13.686  1.00  0.08           H  
ATOM   2298  N   THR A 208     -15.523 -23.479 -15.470  1.00 -0.26           N  
ATOM   2299  CA  THR A 208     -16.241 -24.147 -16.553  1.00  0.16           C  
ATOM   2300  C   THR A 208     -16.901 -25.367 -15.952  1.00  0.21           C  
ATOM   2301  O   THR A 208     -16.267 -25.990 -15.114  1.00 -0.39           O  
ATOM   2302  CB  THR A 208     -15.288 -24.623 -17.685  1.00  0.09           C  
ATOM   2303  OG1 THR A 208     -14.621 -23.472 -18.226  1.00 -0.39           O  
ATOM   2304  CG2 THR A 208     -16.067 -25.340 -18.818  1.00 -0.03           C  
ATOM   2305  H   THR A 208     -14.595 -23.789 -15.254  1.00  0.19           H  
ATOM   2306 HG22 THR A 208     -15.383 -25.661 -19.619  1.00  0.03           H  
ATOM   2307 HG21 THR A 208     -16.795 -24.633 -19.239  1.00  0.03           H  
ATOM   2308 HG23 THR A 208     -16.596 -26.229 -18.445  1.00  0.03           H  
ATOM   2309  HG1 THR A 208     -14.025 -23.692 -18.935  1.00  0.21           H  
ATOM   2310  HB  THR A 208     -14.540 -25.318 -17.262  1.00  0.06           H  
ATOM   2311  HA  THR A 208     -16.981 -23.462 -17.000  1.00  0.08           H  
ATOM   2312  N   LYS A 209     -18.135 -25.740 -16.367  1.00 -0.26           N  
ATOM   2313  CA  LYS A 209     -18.736 -26.995 -15.908  1.00  0.13           C  
ATOM   2314  C   LYS A 209     -19.132 -27.788 -17.134  1.00  0.20           C  
ATOM   2315  O   LYS A 209     -19.455 -27.163 -18.132  1.00 -0.39           O  
ATOM   2316  CB  LYS A 209     -19.944 -26.695 -14.984  1.00 -0.01           C  
ATOM   2317  CG  LYS A 209     -20.643 -27.982 -14.466  1.00 -0.04           C  
ATOM   2318  CD  LYS A 209     -21.819 -27.640 -13.511  1.00 -0.01           C  
ATOM   2319  CE  LYS A 209     -22.492 -28.927 -12.959  1.00 -0.04           C  
ATOM   2320  NZ  LYS A 209     -23.624 -28.606 -12.058  1.00  0.22           N  
ATOM   2321  H   LYS A 209     -18.654 -25.190 -17.026  1.00  0.19           H  
ATOM   2322  HZ3 LYS A 209     -23.308 -28.020 -11.205  1.00  0.20           H  
ATOM   2323  HZ2 LYS A 209     -24.089 -29.502 -11.670  1.00  0.20           H  
ATOM   2324  HZ1 LYS A 209     -24.396 -28.046 -12.569  1.00  0.20           H  
ATOM   2325  HE3 LYS A 209     -21.741 -29.520 -12.407  1.00  0.08           H  
ATOM   2326  HE2 LYS A 209     -22.853 -29.541 -13.802  1.00  0.08           H  
ATOM   2327  HD3 LYS A 209     -22.568 -27.042 -14.056  1.00  0.03           H  
ATOM   2328  HD2 LYS A 209     -21.445 -27.039 -12.666  1.00  0.03           H  
ATOM   2329  HG3 LYS A 209     -19.908 -28.606 -13.932  1.00  0.03           H  
ATOM   2330  HG2 LYS A 209     -21.040 -28.557 -15.318  1.00  0.03           H  
ATOM   2331  HB3 LYS A 209     -20.673 -26.092 -15.540  1.00  0.03           H  
ATOM   2332  HB2 LYS A 209     -19.585 -26.097 -14.130  1.00  0.03           H  
ATOM   2333  HA  LYS A 209     -18.014 -27.599 -15.336  1.00  0.08           H  
ATOM   2334  N   TYR A 210     -19.100 -29.142 -17.088  1.00 -0.26           N  
ATOM   2335  CA  TYR A 210     -19.395 -29.952 -18.270  1.00  0.14           C  
ATOM   2336  C   TYR A 210     -20.727 -30.636 -18.063  1.00  0.21           C  
ATOM   2337  O   TYR A 210     -21.101 -30.828 -16.917  1.00 -0.39           O  
ATOM   2338  CB  TYR A 210     -18.285 -31.011 -18.511  1.00  0.02           C  
ATOM   2339  CG  TYR A 210     -16.982 -30.351 -18.997  1.00 -0.05           C  
ATOM   2340  CD1 TYR A 210     -16.479 -30.623 -20.275  1.00 -0.07           C  
ATOM   2341  CD2 TYR A 210     -16.277 -29.467 -18.171  1.00 -0.07           C  
ATOM   2342  CE1 TYR A 210     -15.344 -29.959 -20.752  1.00 -0.04           C  
ATOM   2343  CE2 TYR A 210     -15.158 -28.783 -18.654  1.00 -0.04           C  
ATOM   2344  CZ  TYR A 210     -14.697 -29.009 -19.954  1.00  0.08           C  
ATOM   2345  OH  TYR A 210     -13.599 -28.282 -20.426  1.00 -0.34           O  
ATOM   2346  H   TYR A 210     -18.886 -29.633 -16.240  1.00  0.19           H  
ATOM   2347  HD2 TYR A 210     -16.587 -29.303 -17.146  1.00  0.05           H  
ATOM   2348  HE2 TYR A 210     -14.639 -28.073 -18.018  1.00  0.05           H  
ATOM   2349  HH  TYR A 210     -13.389 -28.442 -21.339  1.00  0.25           H  
ATOM   2350  HE1 TYR A 210     -14.976 -30.186 -21.748  1.00  0.05           H  
ATOM   2351  HD1 TYR A 210     -16.968 -31.352 -20.914  1.00  0.05           H  
ATOM   2352  HB2 TYR A 210     -18.643 -31.734 -19.262  1.00  0.05           H  
ATOM   2353  HB3 TYR A 210     -18.082 -31.570 -17.585  1.00  0.05           H  
ATOM   2354  HA  TYR A 210     -19.458 -29.332 -19.177  1.00  0.08           H  
ATOM   2355  N   ARG A 211     -21.453 -30.998 -19.149  1.00 -0.26           N  
ATOM   2356  CA  ARG A 211     -22.780 -31.598 -19.002  1.00  0.13           C  
ATOM   2357  C   ARG A 211     -22.945 -32.718 -20.009  1.00  0.20           C  
ATOM   2358  O   ARG A 211     -22.035 -32.931 -20.794  1.00 -0.39           O  
ATOM   2359  CB  ARG A 211     -23.855 -30.495 -19.219  1.00 -0.01           C  
ATOM   2360  CG  ARG A 211     -23.707 -29.268 -18.276  1.00 -0.02           C  
ATOM   2361  CD  ARG A 211     -24.132 -29.544 -16.805  1.00  0.06           C  
ATOM   2362  NE  ARG A 211     -25.599 -29.522 -16.704  1.00 -0.27           N  
ATOM   2363  CZ  ARG A 211     -26.392 -30.576 -16.718  1.00  0.29           C  
ATOM   2364  NH1 ARG A 211     -27.689 -30.381 -16.623  1.00 -0.28           N  
ATOM   2365  NH2 ARG A 211     -25.974 -31.815 -16.825  1.00 -0.28           N  
ATOM   2366  H   ARG A 211     -21.130 -30.820 -20.082  1.00  0.19           H  
ATOM   2367 HH21 ARG A 211     -24.982 -32.048 -16.898  1.00  0.26           H  
ATOM   2368 HH22 ARG A 211     -26.639 -32.603 -16.850  1.00  0.26           H  
ATOM   2369 HH11 ARG A 211     -28.084 -29.432 -16.540  1.00  0.26           H  
ATOM   2370 HH12 ARG A 211     -28.351 -31.171 -16.631  1.00  0.26           H  
ATOM   2371  HE  ARG A 211     -26.026 -28.584 -16.606  1.00  0.26           H  
ATOM   2372  HD3 ARG A 211     -23.766 -28.694 -16.204  1.00  0.07           H  
ATOM   2373  HD2 ARG A 211     -23.627 -30.414 -16.371  1.00  0.07           H  
ATOM   2374  HG3 ARG A 211     -24.354 -28.462 -18.661  1.00  0.03           H  
ATOM   2375  HG2 ARG A 211     -22.673 -28.889 -18.315  1.00  0.03           H  
ATOM   2376  HB3 ARG A 211     -24.877 -30.890 -19.131  1.00  0.03           H  
ATOM   2377  HB2 ARG A 211     -23.734 -30.148 -20.254  1.00  0.03           H  
ATOM   2378  HA  ARG A 211     -22.887 -32.074 -18.017  1.00  0.08           H  
ATOM   2379  N   GLN A 212     -24.086 -33.446 -19.998  1.00 -0.26           N  
ATOM   2380  CA  GLN A 212     -24.263 -34.577 -20.910  1.00  0.13           C  
ATOM   2381  C   GLN A 212     -23.908 -34.181 -22.328  1.00  0.20           C  
ATOM   2382  O   GLN A 212     -23.158 -34.905 -22.964  1.00 -0.39           O  
ATOM   2383  CB  GLN A 212     -25.715 -35.142 -20.918  1.00  0.00           C  
ATOM   2384  CG  GLN A 212     -26.079 -35.980 -19.657  1.00  0.04           C  
ATOM   2385  CD  GLN A 212     -26.227 -35.199 -18.373  1.00  0.17           C  
ATOM   2386  OE1 GLN A 212     -26.181 -33.980 -18.391  1.00 -0.40           O  
ATOM   2387  NE2 GLN A 212     -26.418 -35.886 -17.226  1.00 -0.30           N  
ATOM   2388  H   GLN A 212     -24.810 -33.252 -19.338  1.00  0.19           H  
ATOM   2389 HE21 GLN A 212     -26.463 -36.886 -17.221  1.00  0.18           H  
ATOM   2390 HE22 GLN A 212     -26.521 -35.391 -16.363  1.00  0.18           H  
ATOM   2391  HG3 GLN A 212     -25.327 -36.771 -19.512  1.00  0.05           H  
ATOM   2392  HG2 GLN A 212     -27.052 -36.466 -19.834  1.00  0.05           H  
ATOM   2393  HB3 GLN A 212     -25.811 -35.818 -21.786  1.00  0.03           H  
ATOM   2394  HB2 GLN A 212     -26.439 -34.322 -21.053  1.00  0.03           H  
ATOM   2395  HA  GLN A 212     -23.573 -35.377 -20.597  1.00  0.08           H  
ATOM   2396  N   GLY A 213     -24.437 -33.046 -22.839  1.00 -0.27           N  
ATOM   2397  CA  GLY A 213     -24.126 -32.638 -24.210  1.00  0.12           C  
ATOM   2398  C   GLY A 213     -24.006 -31.138 -24.318  1.00  0.20           C  
ATOM   2399  O   GLY A 213     -24.497 -30.571 -25.281  1.00 -0.39           O  
ATOM   2400  H   GLY A 213     -25.072 -32.483 -22.307  1.00  0.19           H  
ATOM   2401  HA2 GLY A 213     -24.921 -33.006 -24.878  1.00  0.08           H  
ATOM   2402  HA3 GLY A 213     -23.165 -33.046 -24.558  1.00  0.08           H  
ATOM   2403  N   SER A 214     -23.336 -30.486 -23.342  1.00 -0.26           N  
ATOM   2404  CA  SER A 214     -23.182 -29.032 -23.388  1.00  0.15           C  
ATOM   2405  C   SER A 214     -22.147 -28.599 -22.373  1.00  0.21           C  
ATOM   2406  O   SER A 214     -21.730 -29.429 -21.580  1.00 -0.39           O  
ATOM   2407  CB  SER A 214     -24.538 -28.328 -23.108  1.00  0.08           C  
ATOM   2408  OG  SER A 214     -25.033 -28.739 -21.823  1.00 -0.39           O  
ATOM   2409  H   SER A 214     -22.932 -30.983 -22.570  1.00  0.19           H  
ATOM   2410  HG  SER A 214     -25.861 -28.326 -21.594  1.00  0.21           H  
ATOM   2411  HB3 SER A 214     -25.270 -28.601 -23.886  1.00  0.06           H  
ATOM   2412  HB2 SER A 214     -24.413 -27.233 -23.129  1.00  0.06           H  
ATOM   2413  HA  SER A 214     -22.811 -28.737 -24.384  1.00  0.08           H  
ATOM   2414  N   ILE A 215     -21.719 -27.316 -22.392  1.00 -0.26           N  
ATOM   2415  CA  ILE A 215     -20.734 -26.827 -21.428  1.00  0.13           C  
ATOM   2416  C   ILE A 215     -21.306 -25.566 -20.821  1.00  0.20           C  
ATOM   2417  O   ILE A 215     -21.983 -24.871 -21.560  1.00 -0.39           O  
ATOM   2418  CB  ILE A 215     -19.411 -26.492 -22.172  1.00 -0.00           C  
ATOM   2419  CG1 ILE A 215     -18.896 -27.651 -23.080  1.00 -0.05           C  
ATOM   2420  CG2 ILE A 215     -18.329 -25.975 -21.189  1.00 -0.06           C  
ATOM   2421  CD1 ILE A 215     -18.384 -28.890 -22.304  1.00 -0.06           C  
ATOM   2422  H   ILE A 215     -22.056 -26.663 -23.074  1.00  0.19           H  
ATOM   2423 HG23 ILE A 215     -18.664 -25.037 -20.723  1.00  0.02           H  
ATOM   2424 HG22 ILE A 215     -17.385 -25.778 -21.720  1.00  0.02           H  
ATOM   2425 HG21 ILE A 215     -18.145 -26.710 -20.394  1.00  0.02           H  
ATOM   2426 HD13 ILE A 215     -17.527 -28.609 -21.678  1.00  0.02           H  
ATOM   2427 HD12 ILE A 215     -18.051 -29.665 -23.011  1.00  0.02           H  
ATOM   2428 HD11 ILE A 215     -19.167 -29.321 -21.668  1.00  0.02           H  
ATOM   2429 HG13 ILE A 215     -18.064 -27.272 -23.698  1.00  0.03           H  
ATOM   2430 HG12 ILE A 215     -19.695 -27.968 -23.769  1.00  0.03           H  
ATOM   2431  HB  ILE A 215     -19.642 -25.662 -22.854  1.00  0.03           H  
ATOM   2432  HA  ILE A 215     -20.548 -27.553 -20.623  1.00  0.08           H  
ATOM   2433  N   ASP A 216     -21.065 -25.244 -19.526  1.00 -0.26           N  
ATOM   2434  CA  ASP A 216     -21.674 -24.052 -18.934  1.00  0.14           C  
ATOM   2435  C   ASP A 216     -20.620 -23.096 -18.413  1.00  0.21           C  
ATOM   2436  O   ASP A 216     -19.502 -23.524 -18.175  1.00 -0.39           O  
ATOM   2437  CB  ASP A 216     -22.593 -24.449 -17.748  1.00  0.04           C  
ATOM   2438  CG  ASP A 216     -23.490 -25.625 -18.025  1.00  0.04           C  
ATOM   2439  OD1 ASP A 216     -23.806 -25.883 -19.216  1.00 -0.57           O  
ATOM   2440  OD2 ASP A 216     -23.893 -26.300 -17.038  1.00 -0.57           O  
ATOM   2441  H   ASP A 216     -20.494 -25.818 -18.935  1.00  0.19           H  
ATOM   2442  HB3 ASP A 216     -23.239 -23.605 -17.471  1.00  0.05           H  
ATOM   2443  HB2 ASP A 216     -21.965 -24.693 -16.881  1.00  0.05           H  
ATOM   2444  HA  ASP A 216     -22.300 -23.517 -19.667  1.00  0.08           H  
ATOM   2445  N   CYS A 217     -20.990 -21.807 -18.210  1.00 -0.26           N  
ATOM   2446  CA  CYS A 217     -20.112 -20.836 -17.554  1.00  0.14           C  
ATOM   2447  C   CYS A 217     -20.880 -20.410 -16.324  1.00  0.20           C  
ATOM   2448  O   CYS A 217     -21.522 -19.372 -16.354  1.00 -0.39           O  
ATOM   2449  CB  CYS A 217     -19.826 -19.655 -18.523  1.00  0.04           C  
ATOM   2450  SG  CYS A 217     -19.142 -18.201 -17.657  1.00 -0.09           S  
ATOM   2451  H   CYS A 217     -21.910 -21.494 -18.453  1.00  0.19           H  
ATOM   2452 LPG2 CYS A 217     -18.917 -17.738 -18.100  1.00  0.00          LP  
ATOM   2453 LPG1 CYS A 217     -19.609 -17.918 -17.253  1.00  0.00          LP  
ATOM   2454  HB3 CYS A 217     -20.753 -19.324 -19.014  1.00  0.04           H  
ATOM   2455  HB2 CYS A 217     -19.117 -19.980 -19.299  1.00  0.04           H  
ATOM   2456  HA  CYS A 217     -19.149 -21.273 -17.241  1.00  0.08           H  
ATOM   2457  N   THR A 218     -20.849 -21.229 -15.246  1.00 -0.26           N  
ATOM   2458  CA  THR A 218     -21.700 -20.987 -14.082  1.00  0.16           C  
ATOM   2459  C   THR A 218     -20.887 -20.923 -12.810  1.00  0.21           C  
ATOM   2460  O   THR A 218     -19.704 -21.227 -12.830  1.00 -0.39           O  
ATOM   2461  CB  THR A 218     -22.749 -22.133 -14.035  1.00  0.09           C  
ATOM   2462  OG1 THR A 218     -22.060 -23.370 -14.301  1.00 -0.39           O  
ATOM   2463  CG2 THR A 218     -23.862 -21.874 -15.086  1.00 -0.03           C  
ATOM   2464  H   THR A 218     -20.298 -22.067 -15.238  1.00  0.19           H  
ATOM   2465 HG22 THR A 218     -24.543 -22.736 -15.151  1.00  0.03           H  
ATOM   2466 HG21 THR A 218     -23.417 -21.694 -16.075  1.00  0.03           H  
ATOM   2467 HG23 THR A 218     -24.451 -20.986 -14.808  1.00  0.03           H  
ATOM   2468  HG1 THR A 218     -22.635 -24.128 -14.287  1.00  0.21           H  
ATOM   2469  HB  THR A 218     -23.223 -22.192 -13.040  1.00  0.06           H  
ATOM   2470  HA  THR A 218     -22.220 -20.017 -14.144  1.00  0.08           H  
ATOM   2471  N   LEU A 219     -21.536 -20.503 -11.698  1.00 -0.26           N  
ATOM   2472  CA  LEU A 219     -20.838 -20.308 -10.429  1.00  0.13           C  
ATOM   2473  C   LEU A 219     -21.152 -21.490  -9.543  1.00  0.20           C  
ATOM   2474  O   LEU A 219     -22.009 -21.381  -8.682  1.00 -0.39           O  
ATOM   2475  CB  LEU A 219     -21.326 -18.949  -9.852  1.00 -0.01           C  
ATOM   2476  CG  LEU A 219     -20.618 -18.482  -8.548  1.00 -0.04           C  
ATOM   2477  CD1 LEU A 219     -19.081 -18.343  -8.723  1.00 -0.06           C  
ATOM   2478  CD2 LEU A 219     -21.225 -17.118  -8.116  1.00 -0.06           C  
ATOM   2479  H   LEU A 219     -22.519 -20.303 -11.718  1.00  0.19           H  
ATOM   2480 HD13 LEU A 219     -18.601 -19.331  -8.766  1.00  0.02           H  
ATOM   2481 HD12 LEU A 219     -18.650 -17.805  -7.869  1.00  0.02           H  
ATOM   2482 HD11 LEU A 219     -18.844 -17.780  -9.637  1.00  0.02           H  
ATOM   2483 HD23 LEU A 219     -21.101 -16.361  -8.905  1.00  0.02           H  
ATOM   2484 HD22 LEU A 219     -20.721 -16.759  -7.210  1.00  0.02           H  
ATOM   2485 HD21 LEU A 219     -22.299 -17.223  -7.901  1.00  0.02           H  
ATOM   2486  HG  LEU A 219     -20.805 -19.214  -7.745  1.00  0.03           H  
ATOM   2487  HB3 LEU A 219     -22.410 -19.011  -9.659  1.00  0.03           H  
ATOM   2488  HB2 LEU A 219     -21.170 -18.184 -10.629  1.00  0.03           H  
ATOM   2489  HA  LEU A 219     -19.754 -20.250 -10.589  1.00  0.08           H  
ATOM   2490  N   THR A 220     -20.480 -22.647  -9.748  1.00 -0.26           N  
ATOM   2491  CA  THR A 220     -20.802 -23.825  -8.939  1.00  0.16           C  
ATOM   2492  C   THR A 220     -20.309 -23.676  -7.518  1.00  0.21           C  
ATOM   2493  O   THR A 220     -19.621 -22.714  -7.216  1.00 -0.39           O  
ATOM   2494  CB  THR A 220     -20.215 -25.134  -9.543  1.00  0.09           C  
ATOM   2495  OG1 THR A 220     -20.901 -26.255  -8.953  1.00 -0.39           O  
ATOM   2496  CG2 THR A 220     -18.689 -25.264  -9.282  1.00 -0.03           C  
ATOM   2497  H   THR A 220     -19.771 -22.708 -10.453  1.00  0.19           H  
ATOM   2498 HG22 THR A 220     -18.275 -26.096  -9.873  1.00  0.03           H  
ATOM   2499 HG21 THR A 220     -18.494 -25.471  -8.219  1.00  0.03           H  
ATOM   2500 HG23 THR A 220     -18.161 -24.340  -9.556  1.00  0.03           H  
ATOM   2501  HG1 THR A 220     -20.604 -27.093  -9.293  1.00  0.21           H  
ATOM   2502  HB  THR A 220     -20.413 -25.128 -10.630  1.00  0.06           H  
ATOM   2503  HA  THR A 220     -21.899 -23.937  -8.919  1.00  0.08           H  
ATOM   2504  N   PHE A 221     -20.642 -24.655  -6.644  1.00 -0.26           N  
ATOM   2505  CA  PHE A 221     -20.125 -24.656  -5.277  1.00  0.14           C  
ATOM   2506  C   PHE A 221     -19.984 -26.089  -4.802  1.00  0.21           C  
ATOM   2507  O   PHE A 221     -20.448 -26.978  -5.498  1.00 -0.39           O  
ATOM   2508  CB  PHE A 221     -21.098 -23.915  -4.327  1.00  0.02           C  
ATOM   2509  CG  PHE A 221     -21.417 -22.481  -4.775  1.00 -0.04           C  
ATOM   2510  CD1 PHE A 221     -20.719 -21.395  -4.235  1.00 -0.06           C  
ATOM   2511  CD2 PHE A 221     -22.430 -22.241  -5.710  1.00 -0.06           C  
ATOM   2512  CE1 PHE A 221     -21.117 -20.086  -4.524  1.00 -0.07           C  
ATOM   2513  CE2 PHE A 221     -22.841 -20.936  -5.990  1.00 -0.07           C  
ATOM   2514  CZ  PHE A 221     -22.195 -19.857  -5.383  1.00 -0.07           C  
ATOM   2515  H   PHE A 221     -21.243 -25.410  -6.920  1.00  0.19           H  
ATOM   2516  HD2 PHE A 221     -22.907 -23.066  -6.225  1.00  0.06           H  
ATOM   2517  HE2 PHE A 221     -23.660 -20.759  -6.680  1.00  0.06           H  
ATOM   2518  HZ  PHE A 221     -22.532 -18.847  -5.584  1.00  0.06           H  
ATOM   2519  HE1 PHE A 221     -20.593 -19.245  -4.079  1.00  0.06           H  
ATOM   2520  HD1 PHE A 221     -19.868 -21.564  -3.583  1.00  0.06           H  
ATOM   2521  HB3 PHE A 221     -20.670 -23.886  -3.314  1.00  0.05           H  
ATOM   2522  HB2 PHE A 221     -22.039 -24.480  -4.272  1.00  0.05           H  
ATOM   2523  HA  PHE A 221     -19.130 -24.182  -5.235  1.00  0.08           H  
ATOM   2524  N   SER A 222     -19.367 -26.346  -3.625  1.00 -0.26           N  
ATOM   2525  CA  SER A 222     -19.311 -27.715  -3.110  1.00  0.15           C  
ATOM   2526  C   SER A 222     -20.671 -28.118  -2.586  1.00  0.21           C  
ATOM   2527  O   SER A 222     -21.540 -27.267  -2.500  1.00 -0.39           O  
ATOM   2528  CB  SER A 222     -18.283 -27.792  -1.949  1.00  0.08           C  
ATOM   2529  OG  SER A 222     -18.695 -26.876  -0.919  1.00 -0.39           O  
ATOM   2530  H   SER A 222     -18.990 -25.609  -3.061  1.00  0.19           H  
ATOM   2531  HG  SER A 222     -18.101 -26.866  -0.175  1.00  0.21           H  
ATOM   2532  HB3 SER A 222     -17.289 -27.507  -2.332  1.00  0.06           H  
ATOM   2533  HB2 SER A 222     -18.222 -28.817  -1.546  1.00  0.06           H  
ATOM   2534  HA  SER A 222     -19.006 -28.410  -3.910  1.00  0.08           H  
ATOM   2535  N   HIS A 223     -20.892 -29.401  -2.215  1.00 -0.26           N  
ATOM   2536  CA  HIS A 223     -22.151 -29.756  -1.560  1.00  0.14           C  
ATOM   2537  C   HIS A 223     -22.043 -29.357  -0.105  1.00  0.21           C  
ATOM   2538  O   HIS A 223     -20.961 -29.572   0.419  1.00 -0.39           O  
ATOM   2539  CB  HIS A 223     -22.442 -31.276  -1.644  1.00  0.04           C  
ATOM   2540  CG  HIS A 223     -22.553 -31.688  -3.089  1.00  0.06           C  
ATOM   2541  ND1 HIS A 223     -23.574 -31.377  -3.855  1.00 -0.26           N  
ATOM   2542  CD2 HIS A 223     -21.652 -32.409  -3.785  1.00 -0.03           C  
ATOM   2543  CE1 HIS A 223     -23.389 -31.862  -5.042  1.00  0.09           C  
ATOM   2544  NE2 HIS A 223     -22.293 -32.473  -5.071  1.00 -0.34           N  
ATOM   2545  H   HIS A 223     -20.183 -30.101  -2.306  1.00  0.19           H  
ATOM   2546  HD2 HIS A 223     -20.699 -32.829  -3.468  1.00  0.03           H  
ATOM   2547  HE1 HIS A 223     -24.066 -31.766  -5.891  1.00  0.11           H  
ATOM   2548  HD1 HIS A 223     -24.399 -30.833  -3.561  1.00  0.24           H  
ATOM   2549  HB3 HIS A 223     -23.383 -31.519  -1.128  1.00  0.05           H  
ATOM   2550  HB2 HIS A 223     -21.628 -31.835  -1.156  1.00  0.05           H  
ATOM   2551  HA  HIS A 223     -22.972 -29.242  -2.071  1.00  0.08           H  
ATOM   2552  N   PRO A 224     -23.057 -28.807   0.613  1.00 -0.25           N  
ATOM   2553  CA  PRO A 224     -24.373 -28.504   0.048  1.00  0.13           C  
ATOM   2554  C   PRO A 224     -24.334 -27.310  -0.887  1.00  0.20           C  
ATOM   2555  O   PRO A 224     -23.912 -26.247  -0.465  1.00 -0.39           O  
ATOM   2556  CB  PRO A 224     -25.145 -28.154   1.349  1.00 -0.01           C  
ATOM   2557  CG  PRO A 224     -24.059 -27.626   2.316  1.00 -0.03           C  
ATOM   2558  CD  PRO A 224     -22.853 -28.543   2.029  1.00  0.04           C  
ATOM   2559  HD2 PRO A 224     -21.895 -28.046   2.256  1.00  0.05           H  
ATOM   2560  HD3 PRO A 224     -22.929 -29.487   2.593  1.00  0.05           H  
ATOM   2561  HG2 PRO A 224     -23.772 -26.601   2.045  1.00  0.03           H  
ATOM   2562  HG3 PRO A 224     -24.373 -27.639   3.372  1.00  0.03           H  
ATOM   2563  HB3 PRO A 224     -25.569 -29.073   1.787  1.00  0.03           H  
ATOM   2564  HB2 PRO A 224     -25.961 -27.432   1.189  1.00  0.03           H  
ATOM   2565  HA  PRO A 224     -24.824 -29.393  -0.420  1.00  0.08           H  
ATOM   2566  N   THR A 225     -24.774 -27.450  -2.161  1.00 -0.26           N  
ATOM   2567  CA  THR A 225     -24.668 -26.338  -3.109  1.00  0.16           C  
ATOM   2568  C   THR A 225     -25.696 -25.288  -2.766  1.00  0.21           C  
ATOM   2569  O   THR A 225     -25.334 -24.135  -2.592  1.00 -0.39           O  
ATOM   2570  CB  THR A 225     -24.828 -26.824  -4.582  1.00  0.09           C  
ATOM   2571  OG1 THR A 225     -23.661 -27.561  -4.993  1.00 -0.39           O  
ATOM   2572  CG2 THR A 225     -24.996 -25.642  -5.570  1.00 -0.03           C  
ATOM   2573  H   THR A 225     -25.191 -28.305  -2.472  1.00  0.19           H  
ATOM   2574 HG22 THR A 225     -25.023 -26.019  -6.604  1.00  0.03           H  
ATOM   2575 HG21 THR A 225     -24.145 -24.958  -5.472  1.00  0.03           H  
ATOM   2576 HG23 THR A 225     -25.925 -25.082  -5.382  1.00  0.03           H  
ATOM   2577  HG1 THR A 225     -23.485 -28.325  -4.454  1.00  0.21           H  
ATOM   2578  HB  THR A 225     -25.721 -27.465  -4.683  1.00  0.06           H  
ATOM   2579  HA  THR A 225     -23.669 -25.884  -3.028  1.00  0.08           H  
ATOM   2580  N   TRP A 226     -26.986 -25.682  -2.674  1.00 -0.26           N  
ATOM   2581  CA  TRP A 226     -28.043 -24.717  -2.374  1.00  0.14           C  
ATOM   2582  C   TRP A 226     -27.658 -23.798  -1.236  1.00  0.21           C  
ATOM   2583  O   TRP A 226     -27.997 -22.628  -1.289  1.00 -0.39           O  
ATOM   2584  CB  TRP A 226     -29.367 -25.444  -2.010  1.00  0.00           C  
ATOM   2585  CG  TRP A 226     -29.176 -26.263  -0.760  1.00 -0.04           C  
ATOM   2586  CD1 TRP A 226     -28.837 -27.560  -0.664  1.00  0.02           C  
ATOM   2587  CD2 TRP A 226     -29.323 -25.745   0.648  1.00 -0.02           C  
ATOM   2588  NE1 TRP A 226     -28.735 -27.892   0.598  1.00 -0.29           N  
ATOM   2589  CE2 TRP A 226     -28.998 -26.850   1.410  1.00  0.06           C  
ATOM   2590  CE3 TRP A 226     -29.679 -24.525   1.218  1.00 -0.07           C  
ATOM   2591  CZ2 TRP A 226     -28.973 -26.793   2.803  1.00 -0.04           C  
ATOM   2592  CZ3 TRP A 226     -29.663 -24.454   2.617  1.00 -0.08           C  
ATOM   2593  CH2 TRP A 226     -29.309 -25.568   3.396  1.00 -0.08           C  
ATOM   2594  H   TRP A 226     -27.237 -26.633  -2.854  1.00  0.19           H  
ATOM   2595  HZ2 TRP A 226     -28.703 -27.660   3.397  1.00  0.05           H  
ATOM   2596  HH2 TRP A 226     -29.295 -25.480   4.478  1.00  0.05           H  
ATOM   2597  HZ3 TRP A 226     -29.928 -23.521   3.105  1.00  0.05           H  
ATOM   2598  HE3 TRP A 226     -29.952 -23.674   0.605  1.00  0.05           H  
ATOM   2599  HE1 TRP A 226     -28.481 -28.834   0.931  1.00  0.22           H  
ATOM   2600  HD1 TRP A 226     -28.667 -28.231  -1.506  1.00  0.08           H  
ATOM   2601  HB3 TRP A 226     -29.668 -26.100  -2.842  1.00  0.04           H  
ATOM   2602  HB2 TRP A 226     -30.173 -24.713  -1.845  1.00  0.04           H  
ATOM   2603  HA  TRP A 226     -28.212 -24.111  -3.281  1.00  0.08           H  
ATOM   2604  N   TYR A 227     -26.953 -24.288  -0.192  1.00 -0.26           N  
ATOM   2605  CA  TYR A 227     -26.599 -23.402   0.914  1.00  0.14           C  
ATOM   2606  C   TYR A 227     -25.630 -22.341   0.457  1.00  0.21           C  
ATOM   2607  O   TYR A 227     -25.880 -21.174   0.712  1.00 -0.39           O  
ATOM   2608  CB  TYR A 227     -25.950 -24.164   2.094  1.00  0.02           C  
ATOM   2609  CG  TYR A 227     -25.486 -23.150   3.149  1.00 -0.05           C  
ATOM   2610  CD1 TYR A 227     -26.403 -22.621   4.062  1.00 -0.07           C  
ATOM   2611  CD2 TYR A 227     -24.150 -22.737   3.200  1.00 -0.07           C  
ATOM   2612  CE1 TYR A 227     -25.999 -21.661   4.995  1.00 -0.04           C  
ATOM   2613  CE2 TYR A 227     -23.745 -21.784   4.138  1.00 -0.04           C  
ATOM   2614  CZ  TYR A 227     -24.666 -21.233   5.033  1.00  0.08           C  
ATOM   2615  OH  TYR A 227     -24.237 -20.268   5.950  1.00 -0.34           O  
ATOM   2616  H   TYR A 227     -26.660 -25.245  -0.162  1.00  0.19           H  
ATOM   2617  HD2 TYR A 227     -23.421 -23.149   2.510  1.00  0.05           H  
ATOM   2618  HE2 TYR A 227     -22.708 -21.467   4.174  1.00  0.05           H  
ATOM   2619  HH  TYR A 227     -24.938 -19.864   6.449  1.00  0.25           H  
ATOM   2620  HE1 TYR A 227     -26.729 -21.253   5.687  1.00  0.05           H  
ATOM   2621  HD1 TYR A 227     -27.437 -22.951   4.047  1.00  0.05           H  
ATOM   2622  HB2 TYR A 227     -25.090 -24.730   1.716  1.00  0.05           H  
ATOM   2623  HB3 TYR A 227     -26.660 -24.881   2.532  1.00  0.05           H  
ATOM   2624  HA  TYR A 227     -27.508 -22.904   1.290  1.00  0.08           H  
ATOM   2625  N   TRP A 228     -24.508 -22.710  -0.197  1.00 -0.26           N  
ATOM   2626  CA  TRP A 228     -23.543 -21.683  -0.584  1.00  0.14           C  
ATOM   2627  C   TRP A 228     -24.182 -20.747  -1.580  1.00  0.21           C  
ATOM   2628  O   TRP A 228     -24.011 -19.543  -1.468  1.00 -0.39           O  
ATOM   2629  CB  TRP A 228     -22.270 -22.279  -1.232  1.00  0.00           C  
ATOM   2630  CG  TRP A 228     -21.611 -23.255  -0.296  1.00 -0.04           C  
ATOM   2631  CD1 TRP A 228     -21.478 -24.579  -0.473  1.00  0.02           C  
ATOM   2632  CD2 TRP A 228     -20.979 -22.927   1.032  1.00 -0.02           C  
ATOM   2633  NE1 TRP A 228     -20.879 -25.104   0.564  1.00 -0.29           N  
ATOM   2634  CE2 TRP A 228     -20.578 -24.169   1.487  1.00  0.06           C  
ATOM   2635  CE3 TRP A 228     -20.760 -21.761   1.765  1.00 -0.07           C  
ATOM   2636  CZ2 TRP A 228     -19.963 -24.328   2.728  1.00 -0.04           C  
ATOM   2637  CZ3 TRP A 228     -20.145 -21.907   3.014  1.00 -0.08           C  
ATOM   2638  CH2 TRP A 228     -19.758 -23.170   3.490  1.00 -0.08           C  
ATOM   2639  H   TRP A 228     -24.330 -23.669  -0.429  1.00  0.19           H  
ATOM   2640  HZ2 TRP A 228     -19.659 -25.307   3.084  1.00  0.05           H  
ATOM   2641  HH2 TRP A 228     -19.289 -23.252   4.466  1.00  0.05           H  
ATOM   2642  HZ3 TRP A 228     -19.965 -21.027   3.624  1.00  0.05           H  
ATOM   2643  HE3 TRP A 228     -21.050 -20.789   1.382  1.00  0.05           H  
ATOM   2644  HE1 TRP A 228     -20.668 -26.109   0.663  1.00  0.22           H  
ATOM   2645  HD1 TRP A 228     -21.826 -25.116  -1.351  1.00  0.08           H  
ATOM   2646  HB3 TRP A 228     -21.554 -21.479  -1.476  1.00  0.04           H  
ATOM   2647  HB2 TRP A 228     -22.561 -22.787  -2.163  1.00  0.04           H  
ATOM   2648  HA  TRP A 228     -23.254 -21.120   0.318  1.00  0.08           H  
ATOM   2649  N   GLU A 229     -24.923 -21.295  -2.569  1.00 -0.26           N  
ATOM   2650  CA  GLU A 229     -25.556 -20.429  -3.555  1.00  0.13           C  
ATOM   2651  C   GLU A 229     -26.512 -19.499  -2.841  1.00  0.20           C  
ATOM   2652  O   GLU A 229     -26.366 -18.294  -2.962  1.00 -0.39           O  
ATOM   2653  CB  GLU A 229     -26.276 -21.259  -4.656  1.00 -0.00           C  
ATOM   2654  CG  GLU A 229     -26.894 -20.340  -5.742  1.00  0.00           C  
ATOM   2655  CD  GLU A 229     -27.563 -21.100  -6.857  1.00  0.04           C  
ATOM   2656  OE1 GLU A 229     -27.559 -22.361  -6.830  1.00 -0.57           O  
ATOM   2657  OE2 GLU A 229     -28.103 -20.429  -7.779  1.00 -0.57           O  
ATOM   2658  H   GLU A 229     -25.053 -22.287  -2.638  1.00  0.19           H  
ATOM   2659  HG3 GLU A 229     -26.101 -19.718  -6.184  1.00  0.04           H  
ATOM   2660  HG2 GLU A 229     -27.648 -19.684  -5.281  1.00  0.04           H  
ATOM   2661  HB3 GLU A 229     -27.067 -21.879  -4.207  1.00  0.03           H  
ATOM   2662  HB2 GLU A 229     -25.544 -21.934  -5.130  1.00  0.03           H  
ATOM   2663  HA  GLU A 229     -24.767 -19.830  -4.040  1.00  0.08           H  
ATOM   2664  N   ASN A 230     -27.494 -20.034  -2.083  1.00 -0.26           N  
ATOM   2665  CA  ASN A 230     -28.461 -19.163  -1.416  1.00  0.15           C  
ATOM   2666  C   ASN A 230     -27.748 -18.177  -0.520  1.00  0.21           C  
ATOM   2667  O   ASN A 230     -28.094 -17.007  -0.543  1.00 -0.39           O  
ATOM   2668  CB  ASN A 230     -29.477 -19.962  -0.557  1.00  0.08           C  
ATOM   2669  CG  ASN A 230     -30.316 -20.905  -1.387  1.00  0.18           C  
ATOM   2670  OD1 ASN A 230     -30.106 -21.007  -2.585  1.00 -0.40           O  
ATOM   2671  ND2 ASN A 230     -31.283 -21.615  -0.769  1.00 -0.30           N  
ATOM   2672  H   ASN A 230     -27.582 -21.024  -1.975  1.00  0.19           H  
ATOM   2673 HD21 ASN A 230     -31.450 -21.520   0.213  1.00  0.18           H  
ATOM   2674 HD22 ASN A 230     -31.846 -22.247  -1.303  1.00  0.18           H  
ATOM   2675  HB3 ASN A 230     -30.153 -19.256  -0.048  1.00  0.06           H  
ATOM   2676  HB2 ASN A 230     -28.941 -20.544   0.209  1.00  0.06           H  
ATOM   2677  HA  ASN A 230     -29.020 -18.611  -2.190  1.00  0.08           H  
ATOM   2678  N   LEU A 231     -26.748 -18.623   0.273  1.00 -0.26           N  
ATOM   2679  CA  LEU A 231     -26.022 -17.687   1.128  1.00  0.13           C  
ATOM   2680  C   LEU A 231     -25.505 -16.555   0.274  1.00  0.20           C  
ATOM   2681  O   LEU A 231     -25.668 -15.405   0.649  1.00 -0.39           O  
ATOM   2682  CB  LEU A 231     -24.828 -18.365   1.861  1.00 -0.01           C  
ATOM   2683  CG  LEU A 231     -23.899 -17.374   2.627  1.00 -0.04           C  
ATOM   2684  CD1 LEU A 231     -24.660 -16.582   3.727  1.00 -0.06           C  
ATOM   2685  CD2 LEU A 231     -22.709 -18.147   3.262  1.00 -0.06           C  
ATOM   2686  H   LEU A 231     -26.491 -19.590   0.279  1.00  0.19           H  
ATOM   2687 HD13 LEU A 231     -25.416 -15.912   3.292  1.00  0.02           H  
ATOM   2688 HD12 LEU A 231     -23.959 -15.957   4.302  1.00  0.02           H  
ATOM   2689 HD11 LEU A 231     -25.158 -17.276   4.421  1.00  0.02           H  
ATOM   2690 HD23 LEU A 231     -23.076 -18.864   4.010  1.00  0.02           H  
ATOM   2691 HD22 LEU A 231     -22.014 -17.453   3.759  1.00  0.02           H  
ATOM   2692 HD21 LEU A 231     -22.149 -18.700   2.493  1.00  0.02           H  
ATOM   2693  HG  LEU A 231     -23.469 -16.651   1.912  1.00  0.03           H  
ATOM   2694  HB3 LEU A 231     -24.219 -18.886   1.107  1.00  0.03           H  
ATOM   2695  HB2 LEU A 231     -25.221 -19.122   2.559  1.00  0.03           H  
ATOM   2696  HA  LEU A 231     -26.735 -17.297   1.871  1.00  0.08           H  
ATOM   2697  N   LEU A 232     -24.875 -16.858  -0.883  1.00 -0.26           N  
ATOM   2698  CA  LEU A 232     -24.361 -15.778  -1.718  1.00  0.13           C  
ATOM   2699  C   LEU A 232     -25.515 -14.888  -2.128  1.00  0.20           C  
ATOM   2700  O   LEU A 232     -25.394 -13.680  -2.001  1.00 -0.39           O  
ATOM   2701  CB  LEU A 232     -23.624 -16.318  -2.976  1.00 -0.01           C  
ATOM   2702  CG  LEU A 232     -22.920 -15.211  -3.820  1.00 -0.04           C  
ATOM   2703  CD1 LEU A 232     -21.667 -14.632  -3.101  1.00 -0.06           C  
ATOM   2704  CD2 LEU A 232     -22.477 -15.801  -5.184  1.00 -0.06           C  
ATOM   2705  H   LEU A 232     -24.760 -17.809  -1.181  1.00  0.19           H  
ATOM   2706 HD13 LEU A 232     -21.942 -14.070  -2.197  1.00  0.02           H  
ATOM   2707 HD12 LEU A 232     -21.125 -13.952  -3.775  1.00  0.02           H  
ATOM   2708 HD11 LEU A 232     -20.978 -15.441  -2.813  1.00  0.02           H  
ATOM   2709 HD23 LEU A 232     -21.728 -16.588  -5.011  1.00  0.02           H  
ATOM   2710 HD22 LEU A 232     -22.030 -15.019  -5.818  1.00  0.02           H  
ATOM   2711 HD21 LEU A 232     -23.333 -16.233  -5.725  1.00  0.02           H  
ATOM   2712  HG  LEU A 232     -23.632 -14.393  -4.025  1.00  0.03           H  
ATOM   2713  HB3 LEU A 232     -24.366 -16.834  -3.605  1.00  0.03           H  
ATOM   2714  HB2 LEU A 232     -22.875 -17.065  -2.669  1.00  0.03           H  
ATOM   2715  HA  LEU A 232     -23.652 -15.210  -1.097  1.00  0.08           H  
ATOM   2716  N   LYS A 233     -26.640 -15.466  -2.614  1.00 -0.26           N  
ATOM   2717  CA  LYS A 233     -27.767 -14.638  -3.044  1.00  0.13           C  
ATOM   2718  C   LYS A 233     -28.190 -13.730  -1.910  1.00  0.20           C  
ATOM   2719  O   LYS A 233     -28.457 -12.563  -2.152  1.00 -0.39           O  
ATOM   2720  CB  LYS A 233     -29.024 -15.434  -3.510  1.00 -0.01           C  
ATOM   2721  CG  LYS A 233     -28.805 -16.461  -4.662  1.00 -0.05           C  
ATOM   2722  CD  LYS A 233     -28.218 -15.846  -5.961  1.00 -0.07           C  
ATOM   2723  CE  LYS A 233     -27.981 -16.895  -7.083  1.00 -0.12           C  
ATOM   2724  NZ  LYS A 233     -29.188 -17.662  -7.454  1.00  0.39           N  
ATOM   2725  H   LYS A 233     -26.716 -16.462  -2.671  1.00  0.19           H  
ATOM   2726  HZ3 LYS A 233     -30.022 -17.036  -7.742  1.00 -0.12           H  
ATOM   2727  HZ2 LYS A 233     -29.508 -18.404  -6.737  1.00 -0.12           H  
ATOM   2728  HE3 LYS A 233     -27.194 -17.595  -6.768  1.00  0.00           H  
ATOM   2729  HE2 LYS A 233     -27.621 -16.378  -7.987  1.00  0.00           H  
ATOM   2730  HD3 LYS A 233     -27.246 -15.372  -5.754  1.00  0.02           H  
ATOM   2731  HD2 LYS A 233     -28.911 -15.081  -6.336  1.00  0.02           H  
ATOM   2732  HG3 LYS A 233     -29.790 -16.900  -4.891  1.00  0.03           H  
ATOM   2733  HG2 LYS A 233     -28.153 -17.281  -4.338  1.00  0.03           H  
ATOM   2734  HB3 LYS A 233     -29.786 -14.705  -3.838  1.00  0.03           H  
ATOM   2735  HB2 LYS A 233     -29.434 -15.976  -2.642  1.00  0.03           H  
ATOM   2736  HA  LYS A 233     -27.428 -14.001  -3.873  1.00  0.08           H  
ATOM   2737  N   ILE A 234     -28.258 -14.245  -0.662  1.00 -0.26           N  
ATOM   2738  CA  ILE A 234     -28.646 -13.390   0.459  1.00  0.13           C  
ATOM   2739  C   ILE A 234     -27.609 -12.300   0.579  1.00  0.20           C  
ATOM   2740  O   ILE A 234     -27.975 -11.135   0.596  1.00 -0.39           O  
ATOM   2741  CB  ILE A 234     -28.783 -14.166   1.807  1.00 -0.00           C  
ATOM   2742  CG1 ILE A 234     -29.993 -15.150   1.743  1.00 -0.05           C  
ATOM   2743  CG2 ILE A 234     -28.919 -13.175   3.002  1.00 -0.06           C  
ATOM   2744  CD1 ILE A 234     -30.027 -16.177   2.907  1.00 -0.06           C  
ATOM   2745  H   ILE A 234     -28.006 -15.198  -0.489  1.00  0.19           H  
ATOM   2746 HG23 ILE A 234     -28.042 -12.515   3.079  1.00  0.02           H  
ATOM   2747 HG22 ILE A 234     -28.995 -13.708   3.960  1.00  0.02           H  
ATOM   2748 HG21 ILE A 234     -29.815 -12.548   2.878  1.00  0.02           H  
ATOM   2749 HD13 ILE A 234     -29.071 -16.719   2.969  1.00  0.02           H  
ATOM   2750 HD12 ILE A 234     -30.829 -16.912   2.732  1.00  0.02           H  
ATOM   2751 HD11 ILE A 234     -30.224 -15.693   3.874  1.00  0.02           H  
ATOM   2752 HG13 ILE A 234     -29.953 -15.728   0.807  1.00  0.03           H  
ATOM   2753 HG12 ILE A 234     -30.935 -14.578   1.735  1.00  0.03           H  
ATOM   2754  HB  ILE A 234     -27.862 -14.751   1.962  1.00  0.03           H  
ATOM   2755  HA  ILE A 234     -29.622 -12.930   0.233  1.00  0.08           H  
ATOM   2756  N   CYS A 235     -26.311 -12.666   0.675  1.00 -0.26           N  
ATOM   2757  CA  CYS A 235     -25.279 -11.657   0.896  1.00  0.14           C  
ATOM   2758  C   CYS A 235     -25.462 -10.523  -0.082  1.00  0.20           C  
ATOM   2759  O   CYS A 235     -25.601  -9.386   0.341  1.00 -0.39           O  
ATOM   2760  CB  CYS A 235     -23.848 -12.244   0.756  1.00  0.03           C  
ATOM   2761  SG  CYS A 235     -23.573 -13.487   2.063  1.00 -0.17           S  
ATOM   2762  H   CYS A 235     -26.043 -13.630   0.630  1.00  0.19           H  
ATOM   2763 LPG2 CYS A 235     -23.586 -13.213   2.684  1.00  0.00          LP  
ATOM   2764 LPG1 CYS A 235     -24.021 -13.996   2.030  1.00  0.00          LP  
ATOM   2765  HG  CYS A 235     -22.645 -13.781   1.797  1.00  0.10           H  
ATOM   2766  HB3 CYS A 235     -23.095 -11.448   0.862  1.00  0.04           H  
ATOM   2767  HB2 CYS A 235     -23.712 -12.719  -0.227  1.00  0.04           H  
ATOM   2768  HA  CYS A 235     -25.397 -11.267   1.922  1.00  0.08           H  
ATOM   2769  N   VAL A 236     -25.474 -10.808  -1.403  1.00 -0.26           N  
ATOM   2770  CA  VAL A 236     -25.606  -9.716  -2.361  1.00  0.13           C  
ATOM   2771  C   VAL A 236     -26.944  -9.026  -2.230  1.00  0.20           C  
ATOM   2772  O   VAL A 236     -26.978  -7.805  -2.278  1.00 -0.39           O  
ATOM   2773  CB  VAL A 236     -25.277 -10.078  -3.842  1.00 -0.01           C  
ATOM   2774  CG1 VAL A 236     -26.054 -11.286  -4.426  1.00 -0.06           C  
ATOM   2775  CG2 VAL A 236     -25.555  -8.842  -4.734  1.00 -0.06           C  
ATOM   2776  H   VAL A 236     -25.403 -11.751  -1.725  1.00  0.19           H  
ATOM   2777 HG23 VAL A 236     -26.629  -8.611  -4.800  1.00  0.02           H  
ATOM   2778 HG22 VAL A 236     -25.187  -9.014  -5.750  1.00  0.02           H  
ATOM   2779 HG21 VAL A 236     -25.027  -7.981  -4.310  1.00  0.02           H  
ATOM   2780 HG13 VAL A 236     -25.749 -12.231  -3.965  1.00  0.02           H  
ATOM   2781 HG12 VAL A 236     -25.844 -11.377  -5.502  1.00  0.02           H  
ATOM   2782 HG11 VAL A 236     -27.132 -11.146  -4.285  1.00  0.02           H  
ATOM   2783  HB  VAL A 236     -24.203 -10.328  -3.899  1.00  0.03           H  
ATOM   2784  HA  VAL A 236     -24.865  -8.960  -2.058  1.00  0.08           H  
ATOM   2785  N   PHE A 237     -28.063  -9.758  -2.059  1.00 -0.26           N  
ATOM   2786  CA  PHE A 237     -29.350  -9.074  -1.940  1.00  0.14           C  
ATOM   2787  C   PHE A 237     -29.323  -8.091  -0.790  1.00  0.21           C  
ATOM   2788  O   PHE A 237     -29.976  -7.064  -0.875  1.00 -0.39           O  
ATOM   2789  CB  PHE A 237     -30.497 -10.094  -1.747  1.00  0.02           C  
ATOM   2790  CG  PHE A 237     -31.867  -9.402  -1.752  1.00 -0.04           C  
ATOM   2791  CD1 PHE A 237     -32.517  -9.130  -2.962  1.00 -0.06           C  
ATOM   2792  CD2 PHE A 237     -32.482  -9.052  -0.545  1.00 -0.06           C  
ATOM   2793  CE1 PHE A 237     -33.807  -8.592  -2.964  1.00 -0.07           C  
ATOM   2794  CE2 PHE A 237     -33.774  -8.517  -0.545  1.00 -0.07           C  
ATOM   2795  CZ  PHE A 237     -34.439  -8.291  -1.753  1.00 -0.07           C  
ATOM   2796  H   PHE A 237     -28.022 -10.758  -1.997  1.00  0.19           H  
ATOM   2797  HD2 PHE A 237     -31.962  -9.198   0.396  1.00  0.06           H  
ATOM   2798  HE2 PHE A 237     -34.261  -8.280   0.396  1.00  0.06           H  
ATOM   2799  HZ  PHE A 237     -35.445  -7.881  -1.753  1.00  0.06           H  
ATOM   2800  HE1 PHE A 237     -34.324  -8.409  -3.900  1.00  0.06           H  
ATOM   2801  HD1 PHE A 237     -32.024  -9.343  -3.906  1.00  0.06           H  
ATOM   2802  HB3 PHE A 237     -30.344 -10.651  -0.810  1.00  0.05           H  
ATOM   2803  HB2 PHE A 237     -30.471 -10.812  -2.580  1.00  0.05           H  
ATOM   2804  HA  PHE A 237     -29.534  -8.518  -2.874  1.00  0.08           H  
ATOM   2805  N   ILE A 238     -28.567  -8.365   0.296  1.00 -0.26           N  
ATOM   2806  CA  ILE A 238     -28.436  -7.362   1.349  1.00  0.13           C  
ATOM   2807  C   ILE A 238     -27.504  -6.263   0.883  1.00  0.20           C  
ATOM   2808  O   ILE A 238     -27.873  -5.101   0.965  1.00 -0.39           O  
ATOM   2809  CB  ILE A 238     -27.914  -7.963   2.691  1.00 -0.00           C  
ATOM   2810  CG1 ILE A 238     -28.862  -9.061   3.272  1.00 -0.05           C  
ATOM   2811  CG2 ILE A 238     -27.622  -6.842   3.732  1.00 -0.06           C  
ATOM   2812  CD1 ILE A 238     -30.272  -8.575   3.703  1.00 -0.06           C  
ATOM   2813  H   ILE A 238     -28.043  -9.217   0.365  1.00  0.19           H  
ATOM   2814 HG23 ILE A 238     -26.786  -6.206   3.401  1.00  0.02           H  
ATOM   2815 HG22 ILE A 238     -27.343  -7.279   4.702  1.00  0.02           H  
ATOM   2816 HG21 ILE A 238     -28.501  -6.196   3.874  1.00  0.02           H  
ATOM   2817 HD13 ILE A 238     -30.207  -7.788   4.468  1.00  0.02           H  
ATOM   2818 HD12 ILE A 238     -30.832  -9.420   4.136  1.00  0.02           H  
ATOM   2819 HD11 ILE A 238     -30.853  -8.197   2.849  1.00  0.02           H  
ATOM   2820 HG13 ILE A 238     -28.373  -9.513   4.152  1.00  0.03           H  
ATOM   2821 HG12 ILE A 238     -29.001  -9.863   2.531  1.00  0.03           H  
ATOM   2822  HB  ILE A 238     -26.948  -8.457   2.487  1.00  0.03           H  
ATOM   2823  HA  ILE A 238     -29.416  -6.904   1.546  1.00  0.08           H  
ATOM   2824  N   PHE A 239     -26.277  -6.606   0.427  1.00 -0.26           N  
ATOM   2825  CA  PHE A 239     -25.249  -5.580   0.251  1.00  0.14           C  
ATOM   2826  C   PHE A 239     -25.366  -4.780  -1.025  1.00  0.21           C  
ATOM   2827  O   PHE A 239     -25.137  -3.586  -0.933  1.00 -0.39           O  
ATOM   2828  CB  PHE A 239     -23.823  -6.182   0.366  1.00  0.02           C  
ATOM   2829  CG  PHE A 239     -23.666  -6.920   1.707  1.00 -0.04           C  
ATOM   2830  CD1 PHE A 239     -23.827  -6.233   2.917  1.00 -0.06           C  
ATOM   2831  CD2 PHE A 239     -23.366  -8.287   1.741  1.00 -0.06           C  
ATOM   2832  CE1 PHE A 239     -23.848  -6.926   4.130  1.00 -0.07           C  
ATOM   2833  CE2 PHE A 239     -23.372  -8.983   2.954  1.00 -0.07           C  
ATOM   2834  CZ  PHE A 239     -23.637  -8.307   4.148  1.00 -0.07           C  
ATOM   2835  H   PHE A 239     -26.029  -7.566   0.277  1.00  0.19           H  
ATOM   2836  HD2 PHE A 239     -23.127  -8.818   0.825  1.00  0.06           H  
ATOM   2837  HE2 PHE A 239     -23.169 -10.049   2.974  1.00  0.06           H  
ATOM   2838  HZ  PHE A 239     -23.676  -8.852   5.086  1.00  0.06           H  
ATOM   2839  HE1 PHE A 239     -24.026  -6.393   5.059  1.00  0.06           H  
ATOM   2840  HD1 PHE A 239     -23.936  -5.154   2.928  1.00  0.06           H  
ATOM   2841  HB3 PHE A 239     -23.066  -5.383   0.316  1.00  0.05           H  
ATOM   2842  HB2 PHE A 239     -23.660  -6.860  -0.486  1.00  0.05           H  
ATOM   2843  HA  PHE A 239     -25.360  -4.859   1.077  1.00  0.08           H  
ATOM   2844  N   ALA A 240     -25.698  -5.345  -2.210  1.00 -0.26           N  
ATOM   2845  CA  ALA A 240     -25.824  -4.504  -3.406  1.00  0.13           C  
ATOM   2846  C   ALA A 240     -27.268  -4.145  -3.679  1.00  0.20           C  
ATOM   2847  O   ALA A 240     -27.593  -3.925  -4.836  1.00 -0.39           O  
ATOM   2848  CB  ALA A 240     -25.201  -5.170  -4.659  1.00 -0.02           C  
ATOM   2849  H   ALA A 240     -25.902  -6.322  -2.280  1.00  0.19           H  
ATOM   2850  HB3 ALA A 240     -25.865  -5.973  -5.006  1.00  0.03           H  
ATOM   2851  HB2 ALA A 240     -24.210  -5.578  -4.413  1.00  0.03           H  
ATOM   2852  HB1 ALA A 240     -25.086  -4.449  -5.484  1.00  0.03           H  
ATOM   2853  HA  ALA A 240     -25.268  -3.560  -3.290  1.00  0.08           H  
ATOM   2854  N   PHE A 241     -28.165  -4.071  -2.667  1.00 -0.26           N  
ATOM   2855  CA  PHE A 241     -29.553  -3.726  -2.969  1.00  0.14           C  
ATOM   2856  C   PHE A 241     -30.312  -3.183  -1.774  1.00  0.21           C  
ATOM   2857  O   PHE A 241     -30.749  -2.046  -1.846  1.00 -0.39           O  
ATOM   2858  CB  PHE A 241     -30.256  -4.953  -3.605  1.00  0.02           C  
ATOM   2859  CG  PHE A 241     -31.717  -4.638  -3.941  1.00 -0.04           C  
ATOM   2860  CD1 PHE A 241     -32.005  -3.667  -4.906  1.00 -0.06           C  
ATOM   2861  CD2 PHE A 241     -32.767  -5.306  -3.300  1.00 -0.06           C  
ATOM   2862  CE1 PHE A 241     -33.329  -3.324  -5.187  1.00 -0.07           C  
ATOM   2863  CE2 PHE A 241     -34.093  -4.992  -3.610  1.00 -0.07           C  
ATOM   2864  CZ  PHE A 241     -34.375  -3.987  -4.540  1.00 -0.07           C  
ATOM   2865  H   PHE A 241     -27.918  -4.284  -1.722  1.00  0.19           H  
ATOM   2866  HD2 PHE A 241     -32.558  -6.069  -2.559  1.00  0.06           H  
ATOM   2867  HE2 PHE A 241     -34.905  -5.526  -3.126  1.00  0.06           H  
ATOM   2868  HZ  PHE A 241     -35.404  -3.720  -4.756  1.00  0.06           H  
ATOM   2869  HE1 PHE A 241     -33.535  -2.540  -5.907  1.00  0.06           H  
ATOM   2870  HD1 PHE A 241     -31.204  -3.173  -5.446  1.00  0.06           H  
ATOM   2871  HB3 PHE A 241     -30.184  -5.812  -2.927  1.00  0.05           H  
ATOM   2872  HB2 PHE A 241     -29.751  -5.240  -4.538  1.00  0.05           H  
ATOM   2873  HA  PHE A 241     -29.547  -2.912  -3.712  1.00  0.08           H  
ATOM   2874  N   ILE A 242     -30.509  -3.929  -0.662  1.00 -0.26           N  
ATOM   2875  CA  ILE A 242     -31.281  -3.354   0.444  1.00  0.13           C  
ATOM   2876  C   ILE A 242     -30.452  -2.285   1.125  1.00  0.20           C  
ATOM   2877  O   ILE A 242     -30.821  -1.122   1.065  1.00 -0.39           O  
ATOM   2878  CB  ILE A 242     -31.823  -4.408   1.457  1.00 -0.00           C  
ATOM   2879  CG1 ILE A 242     -32.759  -5.468   0.793  1.00 -0.05           C  
ATOM   2880  CG2 ILE A 242     -32.503  -3.709   2.670  1.00 -0.06           C  
ATOM   2881  CD1 ILE A 242     -34.059  -4.909   0.153  1.00 -0.06           C  
ATOM   2882  H   ILE A 242     -30.120  -4.848  -0.570  1.00  0.19           H  
ATOM   2883 HG23 ILE A 242     -31.763  -3.141   3.255  1.00  0.02           H  
ATOM   2884 HG22 ILE A 242     -32.959  -4.453   3.342  1.00  0.02           H  
ATOM   2885 HG21 ILE A 242     -33.284  -3.008   2.341  1.00  0.02           H  
ATOM   2886 HD13 ILE A 242     -34.655  -4.348   0.887  1.00  0.02           H  
ATOM   2887 HD12 ILE A 242     -34.679  -5.740  -0.217  1.00  0.02           H  
ATOM   2888 HD11 ILE A 242     -33.842  -4.257  -0.705  1.00  0.02           H  
ATOM   2889 HG13 ILE A 242     -33.046  -6.206   1.561  1.00  0.03           H  
ATOM   2890 HG12 ILE A 242     -32.204  -6.013   0.013  1.00  0.03           H  
ATOM   2891  HB  ILE A 242     -30.966  -4.972   1.861  1.00  0.03           H  
ATOM   2892  HA  ILE A 242     -32.165  -2.840   0.036  1.00  0.08           H  
ATOM   2893  N   MET A 243     -29.329  -2.651   1.783  1.00 -0.26           N  
ATOM   2894  CA  MET A 243     -28.540  -1.653   2.506  1.00  0.13           C  
ATOM   2895  C   MET A 243     -28.297  -0.393   1.690  1.00  0.21           C  
ATOM   2896  O   MET A 243     -28.669   0.664   2.176  1.00 -0.39           O  
ATOM   2897  CB  MET A 243     -27.227  -2.278   3.062  1.00 -0.00           C  
ATOM   2898  CG  MET A 243     -26.308  -1.231   3.742  1.00 -0.00           C  
ATOM   2899  SD  MET A 243     -24.708  -1.976   4.210  1.00 -0.16           S  
ATOM   2900  CE  MET A 243     -25.182  -3.244   5.427  1.00 -0.02           C  
ATOM   2901  H   MET A 243     -29.035  -3.609   1.805  1.00  0.19           H  
ATOM   2902 LPD2 MET A 243     -24.403  -2.256   3.672  1.00  0.00          LP  
ATOM   2903 LPD1 MET A 243     -24.296  -1.513   4.489  1.00  0.00          LP  
ATOM   2904  HE3 MET A 243     -25.891  -2.824   6.155  1.00  0.03           H  
ATOM   2905  HE2 MET A 243     -24.278  -3.581   5.955  1.00  0.03           H  
ATOM   2906  HE1 MET A 243     -25.637  -4.108   4.921  1.00  0.03           H  
ATOM   2907  HG3 MET A 243     -26.793  -0.798   4.630  1.00  0.04           H  
ATOM   2908  HG2 MET A 243     -26.068  -0.417   3.041  1.00  0.04           H  
ATOM   2909  HB3 MET A 243     -26.664  -2.774   2.260  1.00  0.03           H  
ATOM   2910  HB2 MET A 243     -27.505  -3.055   3.792  1.00  0.03           H  
ATOM   2911  HA  MET A 243     -29.141  -1.359   3.383  1.00  0.08           H  
ATOM   2912  N   PRO A 244     -27.694  -0.397   0.475  1.00 -0.25           N  
ATOM   2913  CA  PRO A 244     -27.447   0.857  -0.220  1.00  0.13           C  
ATOM   2914  C   PRO A 244     -28.700   1.658  -0.485  1.00  0.20           C  
ATOM   2915  O   PRO A 244     -28.635   2.873  -0.390  1.00 -0.39           O  
ATOM   2916  CB  PRO A 244     -26.783   0.347  -1.526  1.00 -0.01           C  
ATOM   2917  CG  PRO A 244     -27.201  -1.135  -1.624  1.00 -0.03           C  
ATOM   2918  CD  PRO A 244     -27.182  -1.599  -0.153  1.00  0.04           C  
ATOM   2919  HD2 PRO A 244     -27.771  -2.515  -0.027  1.00  0.05           H  
ATOM   2920  HD3 PRO A 244     -26.149  -1.741   0.197  1.00  0.05           H  
ATOM   2921  HG2 PRO A 244     -28.227  -1.203  -2.014  1.00  0.03           H  
ATOM   2922  HG3 PRO A 244     -26.535  -1.723  -2.271  1.00  0.03           H  
ATOM   2923  HB3 PRO A 244     -25.684   0.367  -1.427  1.00  0.03           H  
ATOM   2924  HB2 PRO A 244     -27.074   0.926  -2.415  1.00  0.03           H  
ATOM   2925  HA  PRO A 244     -26.741   1.462   0.367  1.00  0.08           H  
ATOM   2926  N   VAL A 245     -29.852   1.031  -0.808  1.00 -0.26           N  
ATOM   2927  CA  VAL A 245     -31.063   1.827  -1.007  1.00  0.13           C  
ATOM   2928  C   VAL A 245     -31.394   2.502   0.304  1.00  0.20           C  
ATOM   2929  O   VAL A 245     -31.747   3.671   0.287  1.00 -0.39           O  
ATOM   2930  CB  VAL A 245     -32.258   0.983  -1.541  1.00 -0.01           C  
ATOM   2931  CG1 VAL A 245     -33.597   1.770  -1.452  1.00 -0.06           C  
ATOM   2932  CG2 VAL A 245     -32.000   0.562  -3.017  1.00 -0.06           C  
ATOM   2933  H   VAL A 245     -29.910   0.032  -0.849  1.00  0.19           H  
ATOM   2934 HG23 VAL A 245     -32.024   1.442  -3.678  1.00  0.02           H  
ATOM   2935 HG22 VAL A 245     -32.770  -0.149  -3.355  1.00  0.02           H  
ATOM   2936 HG21 VAL A 245     -31.016   0.085  -3.127  1.00  0.02           H  
ATOM   2937 HG13 VAL A 245     -33.865   1.979  -0.404  1.00  0.02           H  
ATOM   2938 HG12 VAL A 245     -34.414   1.182  -1.898  1.00  0.02           H  
ATOM   2939 HG11 VAL A 245     -33.516   2.726  -1.991  1.00  0.02           H  
ATOM   2940  HB  VAL A 245     -32.359   0.079  -0.916  1.00  0.03           H  
ATOM   2941  HA  VAL A 245     -30.851   2.615  -1.749  1.00  0.08           H  
ATOM   2942  N   LEU A 246     -31.279   1.802   1.455  1.00 -0.26           N  
ATOM   2943  CA  LEU A 246     -31.562   2.463   2.729  1.00  0.13           C  
ATOM   2944  C   LEU A 246     -30.596   3.613   2.926  1.00  0.20           C  
ATOM   2945  O   LEU A 246     -31.023   4.674   3.353  1.00 -0.39           O  
ATOM   2946  CB  LEU A 246     -31.468   1.512   3.956  1.00 -0.01           C  
ATOM   2947  CG  LEU A 246     -32.441   0.291   3.931  1.00 -0.04           C  
ATOM   2948  CD1 LEU A 246     -32.216  -0.581   5.198  1.00 -0.06           C  
ATOM   2949  CD2 LEU A 246     -33.933   0.718   3.840  1.00 -0.06           C  
ATOM   2950  H   LEU A 246     -30.968   0.850   1.451  1.00  0.19           H  
ATOM   2951 HD13 LEU A 246     -31.170  -0.920   5.254  1.00  0.02           H  
ATOM   2952 HD12 LEU A 246     -32.862  -1.473   5.178  1.00  0.02           H  
ATOM   2953 HD11 LEU A 246     -32.446  -0.005   6.107  1.00  0.02           H  
ATOM   2954 HD23 LEU A 246     -34.176   1.435   4.639  1.00  0.02           H  
ATOM   2955 HD22 LEU A 246     -34.590  -0.159   3.948  1.00  0.02           H  
ATOM   2956 HD21 LEU A 246     -34.159   1.178   2.866  1.00  0.02           H  
ATOM   2957  HG  LEU A 246     -32.222  -0.347   3.060  1.00  0.03           H  
ATOM   2958  HB3 LEU A 246     -31.671   2.103   4.865  1.00  0.03           H  
ATOM   2959  HB2 LEU A 246     -30.433   1.141   4.025  1.00  0.03           H  
ATOM   2960  HA  LEU A 246     -32.575   2.891   2.683  1.00  0.08           H  
ATOM   2961  N   ILE A 247     -29.289   3.438   2.622  1.00 -0.26           N  
ATOM   2962  CA  ILE A 247     -28.350   4.551   2.788  1.00  0.13           C  
ATOM   2963  C   ILE A 247     -28.840   5.712   1.953  1.00  0.20           C  
ATOM   2964  O   ILE A 247     -28.865   6.830   2.442  1.00 -0.39           O  
ATOM   2965  CB  ILE A 247     -26.879   4.187   2.402  1.00 -0.00           C  
ATOM   2966  CG1 ILE A 247     -26.298   3.162   3.427  1.00 -0.05           C  
ATOM   2967  CG2 ILE A 247     -25.992   5.464   2.304  1.00 -0.06           C  
ATOM   2968  CD1 ILE A 247     -24.909   2.585   3.037  1.00 -0.06           C  
ATOM   2969  H   ILE A 247     -28.965   2.565   2.254  1.00  0.19           H  
ATOM   2970 HG23 ILE A 247     -26.370   6.161   1.540  1.00  0.02           H  
ATOM   2971 HG22 ILE A 247     -24.961   5.219   2.014  1.00  0.02           H  
ATOM   2972 HG21 ILE A 247     -25.970   5.987   3.273  1.00  0.02           H  
ATOM   2973 HD13 ILE A 247     -24.929   2.184   2.013  1.00  0.02           H  
ATOM   2974 HD12 ILE A 247     -24.640   1.767   3.724  1.00  0.02           H  
ATOM   2975 HD11 ILE A 247     -24.118   3.345   3.106  1.00  0.02           H  
ATOM   2976 HG13 ILE A 247     -26.984   2.306   3.523  1.00  0.03           H  
ATOM   2977 HG12 ILE A 247     -26.220   3.636   4.418  1.00  0.03           H  
ATOM   2978  HB  ILE A 247     -26.894   3.729   1.400  1.00  0.03           H  
ATOM   2979  HA  ILE A 247     -28.362   4.863   3.846  1.00  0.08           H  
ATOM   2980  N   ILE A 248     -29.234   5.472   0.683  1.00 -0.26           N  
ATOM   2981  CA  ILE A 248     -29.678   6.584  -0.154  1.00  0.13           C  
ATOM   2982  C   ILE A 248     -30.907   7.206   0.468  1.00  0.20           C  
ATOM   2983  O   ILE A 248     -30.971   8.422   0.569  1.00 -0.39           O  
ATOM   2984  CB  ILE A 248     -29.940   6.157  -1.630  1.00 -0.00           C  
ATOM   2985  CG1 ILE A 248     -28.588   5.768  -2.307  1.00 -0.05           C  
ATOM   2986  CG2 ILE A 248     -30.662   7.312  -2.381  1.00 -0.06           C  
ATOM   2987  CD1 ILE A 248     -28.718   5.164  -3.732  1.00 -0.06           C  
ATOM   2988  H   ILE A 248     -29.243   4.539   0.317  1.00  0.19           H  
ATOM   2989 HG23 ILE A 248     -31.658   7.505  -1.954  1.00  0.02           H  
ATOM   2990 HG22 ILE A 248     -30.814   7.067  -3.437  1.00  0.02           H  
ATOM   2991 HG21 ILE A 248     -30.068   8.234  -2.307  1.00  0.02           H  
ATOM   2992 HD13 ILE A 248     -29.432   4.325  -3.729  1.00  0.02           H  
ATOM   2993 HD12 ILE A 248     -27.739   4.786  -4.068  1.00  0.02           H  
ATOM   2994 HD11 ILE A 248     -29.050   5.915  -4.463  1.00  0.02           H  
ATOM   2995 HG13 ILE A 248     -28.066   5.022  -1.690  1.00  0.03           H  
ATOM   2996 HG12 ILE A 248     -27.944   6.655  -2.354  1.00  0.03           H  
ATOM   2997  HB  ILE A 248     -30.609   5.281  -1.633  1.00  0.03           H  
ATOM   2998  HA  ILE A 248     -28.882   7.348  -0.161  1.00  0.08           H  
ATOM   2999  N   THR A 249     -31.901   6.397   0.892  1.00 -0.26           N  
ATOM   3000  CA  THR A 249     -33.091   6.975   1.511  1.00  0.16           C  
ATOM   3001  C   THR A 249     -32.682   7.892   2.640  1.00  0.21           C  
ATOM   3002  O   THR A 249     -33.229   8.978   2.748  1.00 -0.39           O  
ATOM   3003  CB  THR A 249     -34.033   5.861   2.043  1.00  0.09           C  
ATOM   3004  OG1 THR A 249     -34.286   4.955   0.954  1.00 -0.39           O  
ATOM   3005  CG2 THR A 249     -35.365   6.449   2.579  1.00 -0.03           C  
ATOM   3006  H   THR A 249     -31.846   5.402   0.783  1.00  0.19           H  
ATOM   3007 HG22 THR A 249     -36.017   5.639   2.941  1.00  0.03           H  
ATOM   3008 HG21 THR A 249     -35.891   6.989   1.777  1.00  0.03           H  
ATOM   3009 HG23 THR A 249     -35.180   7.143   3.413  1.00  0.03           H  
ATOM   3010  HG1 THR A 249     -34.822   4.209   1.206  1.00  0.21           H  
ATOM   3011  HB  THR A 249     -33.520   5.320   2.857  1.00  0.06           H  
ATOM   3012  HA  THR A 249     -33.627   7.550   0.737  1.00  0.08           H  
ATOM   3013  N   VAL A 250     -31.712   7.477   3.487  1.00 -0.26           N  
ATOM   3014  CA  VAL A 250     -31.266   8.358   4.564  1.00  0.13           C  
ATOM   3015  C   VAL A 250     -30.644   9.593   3.954  1.00  0.20           C  
ATOM   3016  O   VAL A 250     -30.955  10.679   4.415  1.00 -0.39           O  
ATOM   3017  CB  VAL A 250     -30.270   7.673   5.548  1.00 -0.01           C  
ATOM   3018  CG1 VAL A 250     -29.663   8.701   6.545  1.00 -0.06           C  
ATOM   3019  CG2 VAL A 250     -30.976   6.536   6.340  1.00 -0.06           C  
ATOM   3020  H   VAL A 250     -31.263   6.589   3.363  1.00  0.19           H  
ATOM   3021 HG23 VAL A 250     -31.772   6.950   6.977  1.00  0.02           H  
ATOM   3022 HG22 VAL A 250     -30.252   6.012   6.984  1.00  0.02           H  
ATOM   3023 HG21 VAL A 250     -31.428   5.794   5.666  1.00  0.02           H  
ATOM   3024 HG13 VAL A 250     -29.058   9.458   6.022  1.00  0.02           H  
ATOM   3025 HG12 VAL A 250     -29.007   8.192   7.268  1.00  0.02           H  
ATOM   3026 HG11 VAL A 250     -30.463   9.215   7.100  1.00  0.02           H  
ATOM   3027  HB  VAL A 250     -29.440   7.236   4.967  1.00  0.03           H  
ATOM   3028  HA  VAL A 250     -32.150   8.669   5.146  1.00  0.08           H  
ATOM   3029  N   CYS A 251     -29.768   9.473   2.930  1.00 -0.26           N  
ATOM   3030  CA  CYS A 251     -29.160  10.674   2.356  1.00  0.14           C  
ATOM   3031  C   CYS A 251     -30.236  11.669   1.986  1.00  0.20           C  
ATOM   3032  O   CYS A 251     -30.111  12.833   2.329  1.00 -0.39           O  
ATOM   3033  CB  CYS A 251     -28.327  10.396   1.075  1.00  0.03           C  
ATOM   3034  SG  CYS A 251     -26.968   9.240   1.445  1.00 -0.17           S  
ATOM   3035  H   CYS A 251     -29.519   8.574   2.565  1.00  0.19           H  
ATOM   3036 LPG2 CYS A 251     -26.530   9.495   1.897  1.00  0.00          LP  
ATOM   3037 LPG1 CYS A 251     -27.195   8.639   1.665  1.00  0.00          LP  
ATOM   3038  HG  CYS A 251     -26.570   9.181   0.520  1.00  0.10           H  
ATOM   3039  HB3 CYS A 251     -27.892  11.335   0.697  1.00  0.04           H  
ATOM   3040  HB2 CYS A 251     -28.961   9.964   0.286  1.00  0.04           H  
ATOM   3041  HA  CYS A 251     -28.493  11.118   3.115  1.00  0.08           H  
ATOM   3042  N   TYR A 252     -31.298  11.227   1.277  1.00 -0.26           N  
ATOM   3043  CA  TYR A 252     -32.319  12.170   0.820  1.00  0.14           C  
ATOM   3044  C   TYR A 252     -33.173  12.661   1.966  1.00  0.21           C  
ATOM   3045  O   TYR A 252     -33.380  13.860   2.070  1.00 -0.39           O  
ATOM   3046  CB  TYR A 252     -33.216  11.522  -0.268  1.00  0.02           C  
ATOM   3047  CG  TYR A 252     -32.469  11.028  -1.523  1.00 -0.05           C  
ATOM   3048  CD1 TYR A 252     -31.145  11.375  -1.829  1.00 -0.07           C  
ATOM   3049  CD2 TYR A 252     -33.162  10.194  -2.407  1.00 -0.07           C  
ATOM   3050  CE1 TYR A 252     -30.563  10.972  -3.033  1.00 -0.04           C  
ATOM   3051  CE2 TYR A 252     -32.568   9.754  -3.594  1.00 -0.04           C  
ATOM   3052  CZ  TYR A 252     -31.273  10.155  -3.922  1.00  0.08           C  
ATOM   3053  OH  TYR A 252     -30.711   9.735  -5.129  1.00 -0.34           O  
ATOM   3054  H   TYR A 252     -31.396  10.254   1.050  1.00  0.19           H  
ATOM   3055  HD2 TYR A 252     -34.176   9.881  -2.177  1.00  0.05           H  
ATOM   3056  HE2 TYR A 252     -33.114   9.101  -4.267  1.00  0.05           H  
ATOM   3057  HH  TYR A 252     -29.860  10.119  -5.298  1.00  0.25           H  
ATOM   3058  HE1 TYR A 252     -29.556  11.298  -3.273  1.00  0.05           H  
ATOM   3059  HD1 TYR A 252     -30.538  11.963  -1.152  1.00  0.05           H  
ATOM   3060  HB2 TYR A 252     -33.970  12.254  -0.599  1.00  0.05           H  
ATOM   3061  HB3 TYR A 252     -33.744  10.666   0.184  1.00  0.05           H  
ATOM   3062  HA  TYR A 252     -31.837  13.058   0.381  1.00  0.08           H  
ATOM   3063  N   GLY A 253     -33.691  11.776   2.844  1.00 -0.27           N  
ATOM   3064  CA  GLY A 253     -34.507  12.268   3.953  1.00  0.12           C  
ATOM   3065  C   GLY A 253     -33.703  13.231   4.793  1.00  0.20           C  
ATOM   3066  O   GLY A 253     -34.198  14.288   5.154  1.00 -0.39           O  
ATOM   3067  H   GLY A 253     -33.516  10.792   2.762  1.00  0.19           H  
ATOM   3068  HA2 GLY A 253     -34.832  11.439   4.601  1.00  0.08           H  
ATOM   3069  HA3 GLY A 253     -35.405  12.767   3.555  1.00  0.08           H  
ATOM   3070  N   LEU A 254     -32.442  12.866   5.113  1.00 -0.26           N  
ATOM   3071  CA  LEU A 254     -31.593  13.760   5.897  1.00  0.13           C  
ATOM   3072  C   LEU A 254     -31.361  15.037   5.123  1.00  0.20           C  
ATOM   3073  O   LEU A 254     -31.373  16.104   5.717  1.00 -0.39           O  
ATOM   3074  CB  LEU A 254     -30.228  13.087   6.215  1.00 -0.01           C  
ATOM   3075  CG  LEU A 254     -29.297  13.919   7.147  1.00 -0.04           C  
ATOM   3076  CD1 LEU A 254     -29.936  14.158   8.543  1.00 -0.06           C  
ATOM   3077  CD2 LEU A 254     -27.935  13.186   7.304  1.00 -0.06           C  
ATOM   3078  H   LEU A 254     -32.072  11.988   4.805  1.00  0.19           H  
ATOM   3079 HD13 LEU A 254     -30.767  14.873   8.478  1.00  0.02           H  
ATOM   3080 HD12 LEU A 254     -29.200  14.580   9.240  1.00  0.02           H  
ATOM   3081 HD11 LEU A 254     -30.307  13.214   8.970  1.00  0.02           H  
ATOM   3082 HD23 LEU A 254     -28.082  12.199   7.767  1.00  0.02           H  
ATOM   3083 HD22 LEU A 254     -27.248  13.768   7.938  1.00  0.02           H  
ATOM   3084 HD21 LEU A 254     -27.456  13.045   6.322  1.00  0.02           H  
ATOM   3085  HG  LEU A 254     -29.101  14.900   6.685  1.00  0.03           H  
ATOM   3086  HB3 LEU A 254     -29.708  12.903   5.260  1.00  0.03           H  
ATOM   3087  HB2 LEU A 254     -30.419  12.112   6.692  1.00  0.03           H  
ATOM   3088  HA  LEU A 254     -32.136  13.975   6.829  1.00  0.08           H  
ATOM   3089  N   MET A 255     -31.146  14.951   3.789  1.00 -0.26           N  
ATOM   3090  CA  MET A 255     -30.952  16.170   3.012  1.00  0.13           C  
ATOM   3091  C   MET A 255     -32.157  17.058   3.196  1.00  0.20           C  
ATOM   3092  O   MET A 255     -31.989  18.218   3.533  1.00 -0.39           O  
ATOM   3093  CB  MET A 255     -30.699  15.899   1.500  1.00 -0.00           C  
ATOM   3094  CG  MET A 255     -30.291  17.174   0.715  1.00 -0.00           C  
ATOM   3095  SD  MET A 255     -30.487  16.929  -1.085  1.00 -0.16           S  
ATOM   3096  CE  MET A 255     -29.141  15.782  -1.518  1.00 -0.02           C  
ATOM   3097  H   MET A 255     -31.122  14.068   3.317  1.00  0.19           H  
ATOM   3098 LPD2 MET A 255     -31.093  16.656  -1.228  1.00  0.00          LP  
ATOM   3099 LPD1 MET A 255     -30.421  17.517  -1.418  1.00  0.00          LP  
ATOM   3100  HE3 MET A 255     -28.173  16.279  -1.365  1.00  0.03           H  
ATOM   3101  HE2 MET A 255     -29.239  15.512  -2.579  1.00  0.03           H  
ATOM   3102  HE1 MET A 255     -29.191  14.865  -0.914  1.00  0.03           H  
ATOM   3103  HG3 MET A 255     -29.254  17.465   0.940  1.00  0.04           H  
ATOM   3104  HG2 MET A 255     -30.954  18.006   0.986  1.00  0.04           H  
ATOM   3105  HB3 MET A 255     -31.615  15.483   1.056  1.00  0.03           H  
ATOM   3106  HB2 MET A 255     -29.893  15.158   1.394  1.00  0.03           H  
ATOM   3107  HA  MET A 255     -30.083  16.685   3.435  1.00  0.08           H  
ATOM   3108  N   ILE A 256     -33.381  16.523   2.991  1.00 -0.26           N  
ATOM   3109  CA  ILE A 256     -34.573  17.357   3.129  1.00  0.13           C  
ATOM   3110  C   ILE A 256     -34.551  17.977   4.507  1.00  0.20           C  
ATOM   3111  O   ILE A 256     -34.763  19.175   4.615  1.00 -0.39           O  
ATOM   3112  CB  ILE A 256     -35.892  16.560   2.880  1.00 -0.00           C  
ATOM   3113  CG1 ILE A 256     -36.000  16.159   1.374  1.00 -0.05           C  
ATOM   3114  CG2 ILE A 256     -37.131  17.389   3.331  1.00 -0.06           C  
ATOM   3115  CD1 ILE A 256     -37.095  15.096   1.085  1.00 -0.06           C  
ATOM   3116  H   ILE A 256     -33.478  15.550   2.774  1.00  0.19           H  
ATOM   3117 HG23 ILE A 256     -37.084  17.625   4.405  1.00  0.02           H  
ATOM   3118 HG22 ILE A 256     -38.066  16.835   3.170  1.00  0.02           H  
ATOM   3119 HG21 ILE A 256     -37.181  18.333   2.768  1.00  0.02           H  
ATOM   3120 HD13 ILE A 256     -36.944  14.209   1.719  1.00  0.02           H  
ATOM   3121 HD12 ILE A 256     -37.039  14.781   0.031  1.00  0.02           H  
ATOM   3122 HD11 ILE A 256     -38.105  15.492   1.260  1.00  0.02           H  
ATOM   3123 HG13 ILE A 256     -35.046  15.732   1.028  1.00  0.03           H  
ATOM   3124 HG12 ILE A 256     -36.195  17.057   0.765  1.00  0.03           H  
ATOM   3125  HB  ILE A 256     -35.858  15.646   3.496  1.00  0.03           H  
ATOM   3126  HA  ILE A 256     -34.516  18.169   2.385  1.00  0.08           H  
ATOM   3127  N   LEU A 257     -34.295  17.183   5.572  1.00 -0.26           N  
ATOM   3128  CA  LEU A 257     -34.300  17.759   6.916  1.00  0.13           C  
ATOM   3129  C   LEU A 257     -33.379  18.957   6.979  1.00  0.20           C  
ATOM   3130  O   LEU A 257     -33.771  19.948   7.575  1.00 -0.39           O  
ATOM   3131  CB  LEU A 257     -33.880  16.730   8.003  1.00 -0.01           C  
ATOM   3132  CG  LEU A 257     -33.814  17.306   9.452  1.00 -0.04           C  
ATOM   3133  CD1 LEU A 257     -35.180  17.876   9.930  1.00 -0.06           C  
ATOM   3134  CD2 LEU A 257     -33.339  16.203  10.440  1.00 -0.06           C  
ATOM   3135  H   LEU A 257     -34.125  16.201   5.460  1.00  0.19           H  
ATOM   3136 HD13 LEU A 257     -35.469  18.767   9.354  1.00  0.02           H  
ATOM   3137 HD12 LEU A 257     -35.123  18.177  10.987  1.00  0.02           H  
ATOM   3138 HD11 LEU A 257     -35.968  17.115   9.827  1.00  0.02           H  
ATOM   3139 HD23 LEU A 257     -34.049  15.362  10.448  1.00  0.02           H  
ATOM   3140 HD22 LEU A 257     -33.260  16.603  11.463  1.00  0.02           H  
ATOM   3141 HD21 LEU A 257     -32.348  15.823  10.150  1.00  0.02           H  
ATOM   3142  HG  LEU A 257     -33.068  18.119   9.486  1.00  0.03           H  
ATOM   3143  HB3 LEU A 257     -32.884  16.346   7.740  1.00  0.03           H  
ATOM   3144  HB2 LEU A 257     -34.586  15.884   7.978  1.00  0.03           H  
ATOM   3145  HA  LEU A 257     -35.336  18.082   7.106  1.00  0.08           H  
ATOM   3146  N   ARG A 258     -32.163  18.890   6.384  1.00 -0.26           N  
ATOM   3147  CA  ARG A 258     -31.237  20.021   6.461  1.00  0.13           C  
ATOM   3148  C   ARG A 258     -31.164  20.795   5.159  1.00  0.20           C  
ATOM   3149  O   ARG A 258     -30.070  21.188   4.784  1.00 -0.39           O  
ATOM   3150  CB  ARG A 258     -29.824  19.537   6.886  1.00 -0.01           C  
ATOM   3151  CG  ARG A 258     -29.806  18.649   8.160  1.00 -0.02           C  
ATOM   3152  CD  ARG A 258     -28.343  18.506   8.676  1.00  0.06           C  
ATOM   3153  NE  ARG A 258     -28.161  17.361   9.575  1.00 -0.27           N  
ATOM   3154  CZ  ARG A 258     -28.515  17.342  10.844  1.00  0.29           C  
ATOM   3155  NH1 ARG A 258     -29.100  18.352  11.446  1.00 -0.28           N  
ATOM   3156  NH2 ARG A 258     -28.270  16.262  11.551  1.00 -0.28           N  
ATOM   3157  H   ARG A 258     -31.876  18.078   5.871  1.00  0.19           H  
ATOM   3158 HH21 ARG A 258     -27.803  15.443  11.135  1.00  0.26           H  
ATOM   3159 HH22 ARG A 258     -28.534  16.203  12.546  1.00  0.26           H  
ATOM   3160 HH11 ARG A 258     -29.311  19.226  10.954  1.00  0.26           H  
ATOM   3161 HH12 ARG A 258     -29.364  18.295  12.440  1.00  0.26           H  
ATOM   3162  HE  ARG A 258     -27.694  16.530   9.174  1.00  0.26           H  
ATOM   3163  HD3 ARG A 258     -27.974  19.444   9.121  1.00  0.07           H  
ATOM   3164  HD2 ARG A 258     -27.703  18.336   7.793  1.00  0.07           H  
ATOM   3165  HG3 ARG A 258     -30.207  17.650   7.918  1.00  0.03           H  
ATOM   3166  HG2 ARG A 258     -30.455  19.096   8.927  1.00  0.03           H  
ATOM   3167  HB3 ARG A 258     -29.183  20.420   7.051  1.00  0.03           H  
ATOM   3168  HB2 ARG A 258     -29.399  18.944   6.065  1.00  0.03           H  
ATOM   3169  HA  ARG A 258     -31.553  20.752   7.224  1.00  0.08           H  
ATOM   3170  N   LEU A 259     -32.297  21.050   4.462  1.00 -0.26           N  
ATOM   3171  CA  LEU A 259     -32.268  21.878   3.252  1.00  0.13           C  
ATOM   3172  C   LEU A 259     -33.307  22.963   3.428  1.00  0.20           C  
ATOM   3173  O   LEU A 259     -34.476  22.686   3.210  1.00 -0.39           O  
ATOM   3174  CB  LEU A 259     -32.537  21.012   1.991  1.00 -0.01           C  
ATOM   3175  CG  LEU A 259     -32.231  21.717   0.632  1.00 -0.04           C  
ATOM   3176  CD1 LEU A 259     -32.534  20.744  -0.543  1.00 -0.06           C  
ATOM   3177  CD2 LEU A 259     -33.025  23.038   0.422  1.00 -0.06           C  
ATOM   3178  H   LEU A 259     -33.185  20.693   4.764  1.00  0.19           H  
ATOM   3179 HD13 LEU A 259     -31.987  19.798  -0.424  1.00  0.02           H  
ATOM   3180 HD12 LEU A 259     -32.236  21.191  -1.504  1.00  0.02           H  
ATOM   3181 HD11 LEU A 259     -33.611  20.518  -0.581  1.00  0.02           H  
ATOM   3182 HD23 LEU A 259     -34.102  22.864   0.566  1.00  0.02           H  
ATOM   3183 HD22 LEU A 259     -32.872  23.420  -0.599  1.00  0.02           H  
ATOM   3184 HD21 LEU A 259     -32.690  23.823   1.114  1.00  0.02           H  
ATOM   3185  HG  LEU A 259     -31.155  21.959   0.601  1.00  0.03           H  
ATOM   3186  HB3 LEU A 259     -33.570  20.633   2.010  1.00  0.03           H  
ATOM   3187  HB2 LEU A 259     -31.859  20.148   2.053  1.00  0.03           H  
ATOM   3188  HA  LEU A 259     -31.283  22.347   3.098  1.00  0.08           H  
ATOM   3189  N   LYS A 260     -32.896  24.196   3.810  1.00 -0.29           N  
ATOM   3190  CA  LYS A 260     -33.836  25.308   3.933  1.00  0.01           C  
ATOM   3191  C   LYS A 260     -33.264  26.512   3.213  1.00  0.17           C  
ATOM   3192  O   LYS A 260     -32.197  26.393   2.630  1.00 -0.40           O  
ATOM   3193  CB  LYS A 260     -34.032  25.560   5.448  1.00 -0.30           C  
ATOM   3194  H   LYS A 260     -31.940  24.394   4.031  1.00  0.19           H  
ATOM   3195  HB3 LYS A 260     -34.327  24.631   5.961  1.00 -0.21           H  
ATOM   3196  HB2 LYS A 260     -34.791  26.331   5.650  1.00 -0.21           H  
ATOM   3197  HA  LYS A 260     -34.813  25.085   3.473  1.00  0.04           H  
ATOM   3198  N   SER A 261     -33.958  27.674   3.230  1.00 -0.26           N  
ATOM   3199  CA  SER A 261     -33.433  28.873   2.572  1.00  0.15           C  
ATOM   3200  C   SER A 261     -32.503  29.596   3.525  1.00  0.21           C  
ATOM   3201  O   SER A 261     -31.861  28.930   4.321  1.00 -0.39           O  
ATOM   3202  CB  SER A 261     -34.619  29.749   2.089  1.00  0.08           C  
ATOM   3203  OG  SER A 261     -34.108  30.866   1.338  1.00 -0.39           O  
ATOM   3204  H   SER A 261     -34.822  27.744   3.731  1.00  0.19           H  
ATOM   3205  HG  SER A 261     -34.799  31.434   1.007  1.00  0.21           H  
ATOM   3206  HB3 SER A 261     -35.194  30.107   2.960  1.00  0.06           H  
ATOM   3207  HB2 SER A 261     -35.280  29.140   1.450  1.00  0.06           H  
ATOM   3208  HA  SER A 261     -32.847  28.605   1.678  1.00  0.08           H  
ATOM   3209  N   VAL A 262     -32.393  30.944   3.470  1.00 -0.26           N  
ATOM   3210  CA  VAL A 262     -31.476  31.658   4.361  1.00  0.13           C  
ATOM   3211  C   VAL A 262     -32.016  33.059   4.544  1.00  0.20           C  
ATOM   3212  O   VAL A 262     -31.387  34.021   4.134  1.00 -0.39           O  
ATOM   3213  CB  VAL A 262     -30.026  31.544   3.797  1.00 -0.01           C  
ATOM   3214  CG1 VAL A 262     -29.956  31.886   2.282  1.00 -0.06           C  
ATOM   3215  CG2 VAL A 262     -28.995  32.379   4.613  1.00 -0.06           C  
ATOM   3216  H   VAL A 262     -32.897  31.481   2.789  1.00  0.19           H  
ATOM   3217 HG23 VAL A 262     -29.036  33.448   4.360  1.00  0.02           H  
ATOM   3218 HG22 VAL A 262     -27.974  32.022   4.410  1.00  0.02           H  
ATOM   3219 HG21 VAL A 262     -29.177  32.278   5.690  1.00  0.02           H  
ATOM   3220 HG13 VAL A 262     -30.630  31.246   1.694  1.00  0.02           H  
ATOM   3221 HG12 VAL A 262     -28.937  31.714   1.910  1.00  0.02           H  
ATOM   3222 HG11 VAL A 262     -30.225  32.937   2.099  1.00  0.02           H  
ATOM   3223  HB  VAL A 262     -29.737  30.483   3.898  1.00  0.03           H  
ATOM   3224  HA  VAL A 262     -31.493  31.202   5.364  1.00  0.08           H  
ATOM   3225  N   ARG A 263     -33.219  33.170   5.158  1.00 -0.29           N  
ATOM   3226  CA  ARG A 263     -33.886  34.465   5.275  1.00  0.01           C  
ATOM   3227  C   ARG A 263     -33.767  35.046   6.667  1.00  0.17           C  
ATOM   3228  O   ARG A 263     -34.735  35.608   7.157  1.00 -0.40           O  
ATOM   3229  CB  ARG A 263     -35.366  34.293   4.845  1.00 -0.30           C  
ATOM   3230  H   ARG A 263     -33.699  32.367   5.518  1.00  0.19           H  
ATOM   3231  HB3 ARG A 263     -35.437  33.813   3.856  1.00 -0.21           H  
ATOM   3232  HB2 ARG A 263     -35.903  35.255   4.816  1.00 -0.21           H  
ATOM   3233  HA  ARG A 263     -33.448  35.186   4.576  1.00  0.04           H  
ATOM   3234  N   ASN A1002     -32.598  34.939   7.341  1.00 -0.26           N  
ATOM   3235  CA  ASN A1002     -32.500  35.472   8.701  1.00  0.15           C  
ATOM   3236  C   ASN A1002     -31.075  35.534   9.211  1.00  0.21           C  
ATOM   3237  O   ASN A1002     -30.215  34.859   8.669  1.00 -0.39           O  
ATOM   3238  CB  ASN A1002     -33.316  34.603   9.695  1.00  0.08           C  
ATOM   3239  CG  ASN A1002     -32.865  33.170   9.570  1.00  0.18           C  
ATOM   3240  OD1 ASN A1002     -31.969  32.771  10.298  1.00 -0.40           O  
ATOM   3241  ND2 ASN A1002     -33.456  32.377   8.650  1.00 -0.30           N  
ATOM   3242  H   ASN A1002     -31.800  34.483   6.943  1.00  0.19           H  
ATOM   3243 HD21 ASN A1002     -34.192  32.712   8.062  1.00  0.18           H  
ATOM   3244 HD22 ASN A1002     -33.161  31.428   8.546  1.00  0.18           H  
ATOM   3245  HB3 ASN A1002     -34.393  34.674   9.480  1.00  0.06           H  
ATOM   3246  HB2 ASN A1002     -33.171  34.950  10.730  1.00  0.06           H  
ATOM   3247  HA  ASN A1002     -32.899  36.500   8.702  1.00  0.08           H  
ATOM   3248  N   ILE A1003     -30.825  36.346  10.267  1.00 -0.26           N  
ATOM   3249  CA  ILE A1003     -29.475  36.467  10.820  1.00  0.13           C  
ATOM   3250  C   ILE A1003     -28.857  35.133  11.180  1.00  0.20           C  
ATOM   3251  O   ILE A1003     -27.660  34.973  11.003  1.00 -0.39           O  
ATOM   3252  CB  ILE A1003     -29.436  37.394  12.079  1.00 -0.00           C  
ATOM   3253  CG1 ILE A1003     -27.990  37.652  12.603  1.00 -0.05           C  
ATOM   3254  CG2 ILE A1003     -30.286  36.829  13.259  1.00 -0.06           C  
ATOM   3255  CD1 ILE A1003     -27.010  38.243  11.554  1.00 -0.06           C  
ATOM   3256  H   ILE A1003     -31.554  36.916  10.648  1.00  0.19           H  
ATOM   3257 HG23 ILE A1003     -31.319  36.605  12.961  1.00  0.02           H  
ATOM   3258 HG22 ILE A1003     -30.330  37.565  14.078  1.00  0.02           H  
ATOM   3259 HG21 ILE A1003     -29.838  35.908  13.662  1.00  0.02           H  
ATOM   3260 HD13 ILE A1003     -26.755  37.512  10.774  1.00  0.02           H  
ATOM   3261 HD12 ILE A1003     -26.073  38.555  12.040  1.00  0.02           H  
ATOM   3262 HD11 ILE A1003     -27.460  39.123  11.079  1.00  0.02           H  
ATOM   3263 HG13 ILE A1003     -27.572  36.717  13.003  1.00  0.03           H  
ATOM   3264 HG12 ILE A1003     -28.057  38.368  13.437  1.00  0.03           H  
ATOM   3265  HB  ILE A1003     -29.865  38.368  11.785  1.00  0.03           H  
ATOM   3266  HA  ILE A1003     -28.886  36.937  10.021  1.00  0.08           H  
ATOM   3267  N   PHE A1004     -29.634  34.165  11.712  1.00 -0.26           N  
ATOM   3268  CA  PHE A1004     -29.016  32.944  12.230  1.00  0.14           C  
ATOM   3269  C   PHE A1004     -28.459  32.122  11.093  1.00  0.21           C  
ATOM   3270  O   PHE A1004     -27.302  31.734  11.135  1.00 -0.39           O  
ATOM   3271  CB  PHE A1004     -30.012  32.097  13.067  1.00  0.02           C  
ATOM   3272  CG  PHE A1004     -30.456  32.905  14.294  1.00 -0.04           C  
ATOM   3273  CD1 PHE A1004     -29.641  32.945  15.431  1.00 -0.06           C  
ATOM   3274  CD2 PHE A1004     -31.667  33.609  14.294  1.00 -0.06           C  
ATOM   3275  CE1 PHE A1004     -30.020  33.698  16.545  1.00 -0.07           C  
ATOM   3276  CE2 PHE A1004     -32.029  34.391  15.394  1.00 -0.07           C  
ATOM   3277  CZ  PHE A1004     -31.204  34.440  16.520  1.00 -0.07           C  
ATOM   3278  H   PHE A1004     -30.625  34.277  11.775  1.00  0.19           H  
ATOM   3279  HD2 PHE A1004     -32.334  33.555  13.439  1.00  0.06           H  
ATOM   3280  HE2 PHE A1004     -32.953  34.961  15.374  1.00  0.06           H  
ATOM   3281  HZ  PHE A1004     -31.481  35.050  17.375  1.00  0.06           H  
ATOM   3282  HE1 PHE A1004     -29.395  33.708  17.431  1.00  0.06           H  
ATOM   3283  HD1 PHE A1004     -28.708  32.390  15.455  1.00  0.06           H  
ATOM   3284  HB3 PHE A1004     -29.527  31.167  13.402  1.00  0.05           H  
ATOM   3285  HB2 PHE A1004     -30.882  31.809  12.459  1.00  0.05           H  
ATOM   3286  HA  PHE A1004     -28.188  33.233  12.900  1.00  0.08           H  
ATOM   3287  N   GLU A1005     -29.268  31.840  10.052  1.00 -0.26           N  
ATOM   3288  CA  GLU A1005     -28.743  31.069   8.928  1.00  0.13           C  
ATOM   3289  C   GLU A1005     -27.694  31.895   8.216  1.00  0.20           C  
ATOM   3290  O   GLU A1005     -26.671  31.349   7.835  1.00 -0.39           O  
ATOM   3291  CB  GLU A1005     -29.878  30.623   7.968  1.00 -0.00           C  
ATOM   3292  CG  GLU A1005     -30.803  29.580   8.649  1.00  0.00           C  
ATOM   3293  CD  GLU A1005     -31.892  29.158   7.701  1.00  0.04           C  
ATOM   3294  OE1 GLU A1005     -31.860  27.988   7.236  1.00 -0.57           O  
ATOM   3295  OE2 GLU A1005     -32.788  30.001   7.421  1.00 -0.57           O  
ATOM   3296  H   GLU A1005     -30.206  32.192  10.020  1.00  0.19           H  
ATOM   3297  HG3 GLU A1005     -31.266  29.998   9.556  1.00  0.04           H  
ATOM   3298  HG2 GLU A1005     -30.217  28.694   8.946  1.00  0.04           H  
ATOM   3299  HB3 GLU A1005     -29.437  30.163   7.068  1.00  0.03           H  
ATOM   3300  HB2 GLU A1005     -30.465  31.504   7.663  1.00  0.03           H  
ATOM   3301  HA  GLU A1005     -28.258  30.158   9.315  1.00  0.08           H  
ATOM   3302  N   MET A1006     -27.918  33.216   8.040  1.00 -0.26           N  
ATOM   3303  CA  MET A1006     -26.904  34.057   7.400  1.00  0.13           C  
ATOM   3304  C   MET A1006     -25.561  33.867   8.074  1.00  0.20           C  
ATOM   3305  O   MET A1006     -24.598  33.541   7.397  1.00 -0.39           O  
ATOM   3306  CB  MET A1006     -27.308  35.554   7.492  1.00 -0.00           C  
ATOM   3307  CG  MET A1006     -26.318  36.507   6.776  1.00 -0.00           C  
ATOM   3308  SD  MET A1006     -26.627  38.201   7.391  1.00 -0.16           S  
ATOM   3309  CE  MET A1006     -26.171  39.173   5.929  1.00 -0.02           C  
ATOM   3310  H   MET A1006     -28.780  33.634   8.340  1.00  0.19           H  
ATOM   3311 LPD2 MET A1006     -27.278  38.292   7.559  1.00  0.00          LP  
ATOM   3312 LPD1 MET A1006     -26.233  38.350   7.924  1.00  0.00          LP  
ATOM   3313  HE3 MET A1006     -25.109  39.022   5.695  1.00  0.03           H  
ATOM   3314  HE2 MET A1006     -26.359  40.238   6.116  1.00  0.03           H  
ATOM   3315  HE1 MET A1006     -26.794  38.843   5.087  1.00  0.03           H  
ATOM   3316  HG3 MET A1006     -26.479  36.438   5.690  1.00  0.04           H  
ATOM   3317  HG2 MET A1006     -25.270  36.255   6.995  1.00  0.04           H  
ATOM   3318  HB3 MET A1006     -27.361  35.837   8.550  1.00  0.03           H  
ATOM   3319  HB2 MET A1006     -28.309  35.691   7.054  1.00  0.03           H  
ATOM   3320  HA  MET A1006     -26.831  33.775   6.336  1.00  0.08           H  
ATOM   3321  N   LEU A1007     -25.468  34.070   9.410  1.00 -0.26           N  
ATOM   3322  CA  LEU A1007     -24.173  33.936  10.076  1.00  0.13           C  
ATOM   3323  C   LEU A1007     -23.721  32.498  10.014  1.00  0.20           C  
ATOM   3324  O   LEU A1007     -22.534  32.292   9.829  1.00 -0.39           O  
ATOM   3325  CB  LEU A1007     -24.165  34.400  11.563  1.00 -0.01           C  
ATOM   3326  CG  LEU A1007     -23.885  35.917  11.774  1.00 -0.04           C  
ATOM   3327  CD1 LEU A1007     -24.275  36.336  13.219  1.00 -0.06           C  
ATOM   3328  CD2 LEU A1007     -22.385  36.263  11.560  1.00 -0.06           C  
ATOM   3329  H   LEU A1007     -26.279  34.289   9.956  1.00  0.19           H  
ATOM   3330 HD13 LEU A1007     -25.325  36.093  13.427  1.00  0.02           H  
ATOM   3331 HD12 LEU A1007     -24.139  37.418  13.366  1.00  0.02           H  
ATOM   3332 HD11 LEU A1007     -23.650  35.803  13.949  1.00  0.02           H  
ATOM   3333 HD23 LEU A1007     -21.753  35.700  12.263  1.00  0.02           H  
ATOM   3334 HD22 LEU A1007     -22.239  37.334  11.752  1.00  0.02           H  
ATOM   3335 HD21 LEU A1007     -22.042  36.049  10.540  1.00  0.02           H  
ATOM   3336  HG  LEU A1007     -24.497  36.490  11.058  1.00  0.03           H  
ATOM   3337  HB3 LEU A1007     -23.409  33.839  12.136  1.00  0.03           H  
ATOM   3338  HB2 LEU A1007     -25.148  34.165  11.989  1.00  0.03           H  
ATOM   3339  HA  LEU A1007     -23.443  34.531   9.506  1.00  0.08           H  
ATOM   3340  N   ARG A1008     -24.602  31.483  10.162  1.00 -0.26           N  
ATOM   3341  CA  ARG A1008     -24.119  30.105  10.064  1.00  0.13           C  
ATOM   3342  C   ARG A1008     -23.320  29.936   8.790  1.00  0.20           C  
ATOM   3343  O   ARG A1008     -22.262  29.329   8.833  1.00 -0.39           O  
ATOM   3344  CB  ARG A1008     -25.265  29.056  10.081  1.00 -0.01           C  
ATOM   3345  CG  ARG A1008     -24.722  27.604   9.952  1.00 -0.02           C  
ATOM   3346  CD  ARG A1008     -25.864  26.551   9.916  1.00  0.06           C  
ATOM   3347  NE  ARG A1008     -25.345  25.206   9.644  1.00 -0.27           N  
ATOM   3348  CZ  ARG A1008     -26.111  24.152   9.455  1.00  0.29           C  
ATOM   3349  NH1 ARG A1008     -25.545  22.998   9.181  1.00 -0.28           N  
ATOM   3350  NH2 ARG A1008     -27.421  24.203   9.526  1.00 -0.28           N  
ATOM   3351  H   ARG A1008     -25.574  31.655  10.339  1.00  0.19           H  
ATOM   3352 HH21 ARG A1008     -27.917  25.076   9.745  1.00  0.26           H  
ATOM   3353 HH22 ARG A1008     -27.994  23.362   9.364  1.00  0.26           H  
ATOM   3354 HH11 ARG A1008     -24.520  22.909   9.113  1.00  0.26           H  
ATOM   3355 HH12 ARG A1008     -26.110  22.152   9.018  1.00  0.26           H  
ATOM   3356  HE  ARG A1008     -24.319  25.098   9.580  1.00  0.26           H  
ATOM   3357  HD3 ARG A1008     -26.555  26.847   9.110  1.00  0.07           H  
ATOM   3358  HD2 ARG A1008     -26.392  26.569  10.884  1.00  0.07           H  
ATOM   3359  HG3 ARG A1008     -24.041  27.383  10.791  1.00  0.03           H  
ATOM   3360  HG2 ARG A1008     -24.156  27.504   9.011  1.00  0.03           H  
ATOM   3361  HB3 ARG A1008     -25.940  29.262   9.238  1.00  0.03           H  
ATOM   3362  HB2 ARG A1008     -25.837  29.156  11.018  1.00  0.03           H  
ATOM   3363  HA  ARG A1008     -23.464  29.918  10.928  1.00  0.08           H  
ATOM   3364  N   ILE A1009     -23.809  30.464   7.646  1.00 -0.26           N  
ATOM   3365  CA  ILE A1009     -23.057  30.313   6.401  1.00  0.13           C  
ATOM   3366  C   ILE A1009     -21.714  30.996   6.548  1.00  0.20           C  
ATOM   3367  O   ILE A1009     -20.710  30.404   6.186  1.00 -0.39           O  
ATOM   3368  CB  ILE A1009     -23.820  30.877   5.163  1.00 -0.00           C  
ATOM   3369  CG1 ILE A1009     -25.149  30.115   4.847  1.00 -0.05           C  
ATOM   3370  CG2 ILE A1009     -22.899  30.951   3.911  1.00 -0.06           C  
ATOM   3371  CD1 ILE A1009     -24.985  28.645   4.373  1.00 -0.06           C  
ATOM   3372  H   ILE A1009     -24.667  30.983   7.648  1.00  0.19           H  
ATOM   3373 HG23 ILE A1009     -22.103  31.699   4.051  1.00  0.02           H  
ATOM   3374 HG22 ILE A1009     -23.477  31.245   3.021  1.00  0.02           H  
ATOM   3375 HG21 ILE A1009     -22.424  29.978   3.718  1.00  0.02           H  
ATOM   3376 HD13 ILE A1009     -24.378  28.584   3.457  1.00  0.02           H  
ATOM   3377 HD12 ILE A1009     -25.977  28.221   4.146  1.00  0.02           H  
ATOM   3378 HD11 ILE A1009     -24.525  28.015   5.148  1.00  0.02           H  
ATOM   3379 HG13 ILE A1009     -25.683  30.665   4.054  1.00  0.03           H  
ATOM   3380 HG12 ILE A1009     -25.803  30.111   5.732  1.00  0.03           H  
ATOM   3381  HB  ILE A1009     -24.096  31.914   5.413  1.00  0.03           H  
ATOM   3382  HA  ILE A1009     -22.860  29.242   6.238  1.00  0.08           H  
ATOM   3383  N   ASP A1010     -21.656  32.243   7.063  1.00 -0.26           N  
ATOM   3384  CA  ASP A1010     -20.359  32.913   7.172  1.00  0.14           C  
ATOM   3385  C   ASP A1010     -19.429  32.221   8.146  1.00  0.21           C  
ATOM   3386  O   ASP A1010     -18.252  32.092   7.846  1.00 -0.39           O  
ATOM   3387  CB  ASP A1010     -20.501  34.380   7.656  1.00  0.04           C  
ATOM   3388  CG  ASP A1010     -21.257  35.209   6.654  1.00  0.04           C  
ATOM   3389  OD1 ASP A1010     -22.272  35.847   7.040  1.00 -0.57           O  
ATOM   3390  OD2 ASP A1010     -20.844  35.245   5.463  1.00 -0.57           O  
ATOM   3391  H   ASP A1010     -22.485  32.722   7.362  1.00  0.19           H  
ATOM   3392  HB3 ASP A1010     -19.507  34.833   7.778  1.00  0.05           H  
ATOM   3393  HB2 ASP A1010     -21.005  34.402   8.634  1.00  0.05           H  
ATOM   3394  HA  ASP A1010     -19.883  32.914   6.177  1.00  0.08           H  
ATOM   3395  N   GLU A1011     -19.930  31.801   9.327  1.00 -0.26           N  
ATOM   3396  CA  GLU A1011     -19.049  31.303  10.382  1.00  0.13           C  
ATOM   3397  C   GLU A1011     -18.778  29.824  10.194  1.00  0.20           C  
ATOM   3398  O   GLU A1011     -17.619  29.442  10.201  1.00 -0.39           O  
ATOM   3399  CB  GLU A1011     -19.666  31.541  11.790  1.00 -0.00           C  
ATOM   3400  CG  GLU A1011     -19.990  33.032  12.096  1.00  0.00           C  
ATOM   3401  CD  GLU A1011     -18.786  33.934  12.189  1.00  0.04           C  
ATOM   3402  OE1 GLU A1011     -17.640  33.425  12.309  1.00 -0.57           O  
ATOM   3403  OE2 GLU A1011     -18.975  35.183  12.147  1.00 -0.57           O  
ATOM   3404  H   GLU A1011     -20.913  31.837   9.500  1.00  0.19           H  
ATOM   3405  HG3 GLU A1011     -20.509  33.089  13.066  1.00  0.04           H  
ATOM   3406  HG2 GLU A1011     -20.668  33.439  11.331  1.00  0.04           H  
ATOM   3407  HB3 GLU A1011     -18.984  31.150  12.561  1.00  0.03           H  
ATOM   3408  HB2 GLU A1011     -20.603  30.970  11.847  1.00  0.03           H  
ATOM   3409  HA  GLU A1011     -18.091  31.848  10.351  1.00  0.08           H  
ATOM   3410  N   GLY A1012     -19.825  28.977  10.037  1.00 -0.27           N  
ATOM   3411  CA  GLY A1012     -19.626  27.531   9.922  1.00  0.12           C  
ATOM   3412  C   GLY A1012     -20.191  26.820  11.126  1.00  0.20           C  
ATOM   3413  O   GLY A1012     -20.993  27.412  11.832  1.00 -0.39           O  
ATOM   3414  H   GLY A1012     -20.770  29.311  10.017  1.00  0.19           H  
ATOM   3415  HA2 GLY A1012     -18.566  27.259   9.812  1.00  0.08           H  
ATOM   3416  HA3 GLY A1012     -20.165  27.160   9.038  1.00  0.08           H  
ATOM   3417  N   LEU A1013     -19.806  25.543  11.369  1.00 -0.26           N  
ATOM   3418  CA  LEU A1013     -20.354  24.812  12.514  1.00  0.13           C  
ATOM   3419  C   LEU A1013     -19.376  23.731  12.929  1.00  0.20           C  
ATOM   3420  O   LEU A1013     -19.736  22.565  12.947  1.00 -0.39           O  
ATOM   3421  CB  LEU A1013     -21.764  24.269  12.127  1.00 -0.01           C  
ATOM   3422  CG  LEU A1013     -22.736  24.063  13.330  1.00 -0.04           C  
ATOM   3423  CD1 LEU A1013     -24.120  23.565  12.828  1.00 -0.06           C  
ATOM   3424  CD2 LEU A1013     -22.193  23.098  14.418  1.00 -0.06           C  
ATOM   3425  H   LEU A1013     -19.176  25.065  10.752  1.00  0.19           H  
ATOM   3426 HD13 LEU A1013     -24.557  24.282  12.117  1.00  0.02           H  
ATOM   3427 HD12 LEU A1013     -24.814  23.459  13.674  1.00  0.02           H  
ATOM   3428 HD11 LEU A1013     -24.021  22.589  12.330  1.00  0.02           H  
ATOM   3429 HD23 LEU A1013     -22.010  22.099  13.996  1.00  0.02           H  
ATOM   3430 HD22 LEU A1013     -22.929  23.001  15.231  1.00  0.02           H  
ATOM   3431 HD21 LEU A1013     -21.260  23.485  14.856  1.00  0.02           H  
ATOM   3432  HG  LEU A1013     -22.892  25.042  13.808  1.00  0.03           H  
ATOM   3433  HB3 LEU A1013     -21.663  23.339  11.545  1.00  0.03           H  
ATOM   3434  HB2 LEU A1013     -22.240  25.011  11.466  1.00  0.03           H  
ATOM   3435  HA  LEU A1013     -20.442  25.494  13.373  1.00  0.08           H  
ATOM   3436  N   ARG A1014     -18.116  24.098  13.260  1.00 -0.29           N  
ATOM   3437  CA  ARG A1014     -17.153  23.091  13.704  1.00  0.01           C  
ATOM   3438  C   ARG A1014     -17.346  22.847  15.180  1.00  0.17           C  
ATOM   3439  O   ARG A1014     -17.777  23.757  15.869  1.00 -0.40           O  
ATOM   3440  CB  ARG A1014     -15.696  23.529  13.433  1.00 -0.30           C  
ATOM   3441  H   ARG A1014     -17.832  25.059  13.268  1.00  0.19           H  
ATOM   3442  HB3 ARG A1014     -15.538  23.721  12.360  1.00 -0.21           H  
ATOM   3443  HB2 ARG A1014     -14.979  22.768  13.780  1.00 -0.21           H  
ATOM   3444  HA  ARG A1014     -17.300  22.149  13.156  1.00  0.04           H  
ATOM   3445  N   LEU A1015     -17.035  21.627  15.677  1.00 -0.27           N  
ATOM   3446  CA  LEU A1015     -17.243  21.313  17.088  1.00  0.13           C  
ATOM   3447  C   LEU A1015     -15.929  20.936  17.729  1.00  0.20           C  
ATOM   3448  O   LEU A1015     -15.910  20.070  18.589  1.00 -0.39           O  
ATOM   3449  CB  LEU A1015     -18.294  20.174  17.186  1.00 -0.01           C  
ATOM   3450  CG  LEU A1015     -19.674  20.530  16.552  1.00 -0.04           C  
ATOM   3451  CD1 LEU A1015     -20.603  19.284  16.566  1.00 -0.06           C  
ATOM   3452  CD2 LEU A1015     -20.378  21.694  17.302  1.00 -0.06           C  
ATOM   3453  H   LEU A1015     -16.657  20.907  15.092  1.00  0.19           H  
ATOM   3454 HD13 LEU A1015     -20.143  18.451  16.012  1.00  0.02           H  
ATOM   3455 HD12 LEU A1015     -21.571  19.516  16.094  1.00  0.02           H  
ATOM   3456 HD11 LEU A1015     -20.791  18.956  17.601  1.00  0.02           H  
ATOM   3457 HD23 LEU A1015     -20.511  21.435  18.362  1.00  0.02           H  
ATOM   3458 HD22 LEU A1015     -21.371  21.873  16.869  1.00  0.02           H  
ATOM   3459 HD21 LEU A1015     -19.814  22.633  17.226  1.00  0.02           H  
ATOM   3460  HG  LEU A1015     -19.522  20.831  15.501  1.00  0.03           H  
ATOM   3461  HB3 LEU A1015     -18.439  19.909  18.241  1.00  0.03           H  
ATOM   3462  HB2 LEU A1015     -17.877  19.292  16.673  1.00  0.03           H  
ATOM   3463  HA  LEU A1015     -17.578  22.179  17.680  1.00  0.08           H  
ATOM   3464  N   LYS A1016     -14.820  21.597  17.326  1.00 -0.26           N  
ATOM   3465  CA  LYS A1016     -13.523  21.347  17.951  1.00  0.13           C  
ATOM   3466  C   LYS A1016     -12.791  22.665  18.016  1.00  0.20           C  
ATOM   3467  O   LYS A1016     -13.117  23.528  17.217  1.00 -0.39           O  
ATOM   3468  CB  LYS A1016     -12.688  20.337  17.122  1.00 -0.01           C  
ATOM   3469  CG  LYS A1016     -13.421  18.976  16.962  1.00 -0.04           C  
ATOM   3470  CD  LYS A1016     -12.525  17.866  16.344  1.00 -0.01           C  
ATOM   3471  CE  LYS A1016     -12.046  18.189  14.901  1.00 -0.04           C  
ATOM   3472  NZ  LYS A1016     -11.319  17.043  14.304  1.00  0.22           N  
ATOM   3473  H   LYS A1016     -14.853  22.283  16.595  1.00  0.19           H  
ATOM   3474  HZ3 LYS A1016     -10.447  16.772  14.886  1.00  0.20           H  
ATOM   3475  HZ2 LYS A1016     -10.971  17.269  13.304  1.00  0.20           H  
ATOM   3476  HZ1 LYS A1016     -11.940  16.161  14.225  1.00  0.20           H  
ATOM   3477  HE3 LYS A1016     -11.375  19.064  14.917  1.00  0.08           H  
ATOM   3478  HE2 LYS A1016     -12.920  18.437  14.275  1.00  0.08           H  
ATOM   3479  HD3 LYS A1016     -13.109  16.931  16.318  1.00  0.03           H  
ATOM   3480  HD2 LYS A1016     -11.648  17.697  16.991  1.00  0.03           H  
ATOM   3481  HG3 LYS A1016     -14.320  19.112  16.339  1.00  0.03           H  
ATOM   3482  HG2 LYS A1016     -13.747  18.630  17.956  1.00  0.03           H  
ATOM   3483  HB3 LYS A1016     -11.718  20.179  17.621  1.00  0.03           H  
ATOM   3484  HB2 LYS A1016     -12.505  20.784  16.132  1.00  0.03           H  
ATOM   3485  HA  LYS A1016     -13.647  20.976  18.979  1.00  0.08           H  
ATOM   3486  N   ILE A1017     -11.816  22.874  18.926  1.00 -0.26           N  
ATOM   3487  CA  ILE A1017     -11.163  24.180  18.948  1.00  0.13           C  
ATOM   3488  C   ILE A1017     -10.322  24.293  17.697  1.00  0.20           C  
ATOM   3489  O   ILE A1017      -9.618  23.343  17.390  1.00 -0.39           O  
ATOM   3490  CB  ILE A1017     -10.345  24.468  20.243  1.00 -0.00           C  
ATOM   3491  CG1 ILE A1017     -11.312  24.513  21.468  1.00 -0.05           C  
ATOM   3492  CG2 ILE A1017      -9.565  25.803  20.085  1.00 -0.06           C  
ATOM   3493  CD1 ILE A1017     -10.622  24.687  22.848  1.00 -0.06           C  
ATOM   3494  H   ILE A1017     -11.515  22.153  19.553  1.00  0.19           H  
ATOM   3495 HG23 ILE A1017      -8.848  25.757  19.251  1.00  0.02           H  
ATOM   3496 HG22 ILE A1017      -8.990  26.016  20.993  1.00  0.02           H  
ATOM   3497 HG21 ILE A1017     -10.263  26.633  19.902  1.00  0.02           H  
ATOM   3498 HD13 ILE A1017      -9.882  23.890  23.017  1.00  0.02           H  
ATOM   3499 HD12 ILE A1017     -11.379  24.632  23.644  1.00  0.02           H  
ATOM   3500 HD11 ILE A1017     -10.126  25.661  22.949  1.00  0.02           H  
ATOM   3501 HG13 ILE A1017     -11.878  23.571  21.500  1.00  0.03           H  
ATOM   3502 HG12 ILE A1017     -12.035  25.330  21.333  1.00  0.03           H  
ATOM   3503  HB  ILE A1017      -9.616  23.653  20.384  1.00  0.03           H  
ATOM   3504  HA  ILE A1017     -11.951  24.946  18.911  1.00  0.08           H  
ATOM   3505  N   TYR A1018     -10.380  25.436  16.969  1.00 -0.26           N  
ATOM   3506  CA  TYR A1018      -9.568  25.609  15.767  1.00  0.14           C  
ATOM   3507  C   TYR A1018      -9.010  27.013  15.727  1.00  0.21           C  
ATOM   3508  O   TYR A1018      -9.519  27.860  16.444  1.00 -0.39           O  
ATOM   3509  CB  TYR A1018     -10.419  25.312  14.502  1.00  0.02           C  
ATOM   3510  CG  TYR A1018     -11.730  26.120  14.464  1.00 -0.05           C  
ATOM   3511  CD1 TYR A1018     -12.961  25.492  14.689  1.00 -0.07           C  
ATOM   3512  CD2 TYR A1018     -11.719  27.493  14.189  1.00 -0.07           C  
ATOM   3513  CE1 TYR A1018     -14.153  26.221  14.662  1.00 -0.04           C  
ATOM   3514  CE2 TYR A1018     -12.911  28.223  14.148  1.00 -0.04           C  
ATOM   3515  CZ  TYR A1018     -14.136  27.594  14.388  1.00  0.08           C  
ATOM   3516  OH  TYR A1018     -15.317  28.344  14.345  1.00 -0.34           O  
ATOM   3517  H   TYR A1018     -10.990  26.193  17.215  1.00  0.19           H  
ATOM   3518  HD2 TYR A1018     -10.784  28.004  13.997  1.00  0.05           H  
ATOM   3519  HE2 TYR A1018     -12.890  29.285  13.925  1.00  0.05           H  
ATOM   3520  HH  TYR A1018     -16.108  27.829  14.464  1.00  0.25           H  
ATOM   3521  HE1 TYR A1018     -15.093  25.714  14.856  1.00  0.05           H  
ATOM   3522  HD1 TYR A1018     -13.002  24.426  14.881  1.00  0.05           H  
ATOM   3523  HB2 TYR A1018     -10.644  24.233  14.490  1.00  0.05           H  
ATOM   3524  HB3 TYR A1018      -9.844  25.539  13.591  1.00  0.05           H  
ATOM   3525  HA  TYR A1018      -8.697  24.933  15.782  1.00  0.08           H  
ATOM   3526  N   LYS A1019      -7.977  27.274  14.890  1.00 -0.26           N  
ATOM   3527  CA  LYS A1019      -7.478  28.639  14.739  1.00  0.13           C  
ATOM   3528  C   LYS A1019      -8.338  29.300  13.688  1.00  0.20           C  
ATOM   3529  O   LYS A1019      -8.570  28.666  12.670  1.00 -0.39           O  
ATOM   3530  CB  LYS A1019      -5.994  28.680  14.287  1.00 -0.01           C  
ATOM   3531  CG  LYS A1019      -5.052  28.065  15.357  1.00 -0.04           C  
ATOM   3532  CD  LYS A1019      -3.573  28.096  14.882  1.00 -0.01           C  
ATOM   3533  CE  LYS A1019      -2.619  27.473  15.938  1.00 -0.04           C  
ATOM   3534  NZ  LYS A1019      -1.208  27.502  15.488  1.00  0.22           N  
ATOM   3535  H   LYS A1019      -7.591  26.562  14.300  1.00  0.19           H  
ATOM   3536  HZ3 LYS A1019      -1.064  26.941  14.574  1.00  0.20           H  
ATOM   3537  HZ2 LYS A1019      -0.547  27.071  16.230  1.00  0.20           H  
ATOM   3538  HZ1 LYS A1019      -0.863  28.511  15.307  1.00  0.20           H  
ATOM   3539  HE3 LYS A1019      -2.925  26.432  16.140  1.00  0.08           H  
ATOM   3540  HE2 LYS A1019      -2.708  28.042  16.876  1.00  0.08           H  
ATOM   3541  HD3 LYS A1019      -3.273  29.140  14.693  1.00  0.03           H  
ATOM   3542  HD2 LYS A1019      -3.480  27.534  13.938  1.00  0.03           H  
ATOM   3543  HG3 LYS A1019      -5.350  27.022  15.555  1.00  0.03           H  
ATOM   3544  HG2 LYS A1019      -5.147  28.634  16.297  1.00  0.03           H  
ATOM   3545  HB3 LYS A1019      -5.706  29.727  14.107  1.00  0.03           H  
ATOM   3546  HB2 LYS A1019      -5.887  28.132  13.336  1.00  0.03           H  
ATOM   3547  HA  LYS A1019      -7.541  29.172  15.700  1.00  0.08           H  
ATOM   3548  N   ASN A1020      -8.827  30.545  13.893  1.00 -0.26           N  
ATOM   3549  CA  ASN A1020      -9.678  31.175  12.881  1.00  0.15           C  
ATOM   3550  C   ASN A1020      -8.811  31.809  11.815  1.00  0.21           C  
ATOM   3551  O   ASN A1020      -7.598  31.735  11.928  1.00 -0.39           O  
ATOM   3552  CB  ASN A1020     -10.645  32.191  13.554  1.00  0.08           C  
ATOM   3553  CG  ASN A1020      -9.942  33.361  14.196  1.00  0.18           C  
ATOM   3554  OD1 ASN A1020      -8.724  33.403  14.191  1.00 -0.40           O  
ATOM   3555  ND2 ASN A1020     -10.686  34.334  14.763  1.00 -0.30           N  
ATOM   3556  H   ASN A1020      -8.585  31.072  14.713  1.00  0.19           H  
ATOM   3557 HD21 ASN A1020     -11.685  34.295  14.762  1.00  0.18           H  
ATOM   3558 HD22 ASN A1020     -10.228  35.111  15.198  1.00  0.18           H  
ATOM   3559  HB3 ASN A1020     -11.208  31.654  14.331  1.00  0.06           H  
ATOM   3560  HB2 ASN A1020     -11.372  32.583  12.828  1.00  0.06           H  
ATOM   3561  HA  ASN A1020     -10.307  30.413  12.389  1.00  0.08           H  
ATOM   3562  N   THR A1021      -9.404  32.439  10.774  1.00 -0.26           N  
ATOM   3563  CA  THR A1021      -8.597  33.105   9.750  1.00  0.16           C  
ATOM   3564  C   THR A1021      -7.554  33.989  10.392  1.00  0.21           C  
ATOM   3565  O   THR A1021      -6.399  33.938   9.998  1.00 -0.39           O  
ATOM   3566  CB  THR A1021      -9.466  34.040   8.860  1.00  0.09           C  
ATOM   3567  OG1 THR A1021     -10.275  34.840   9.743  1.00 -0.39           O  
ATOM   3568  CG2 THR A1021     -10.356  33.250   7.862  1.00 -0.03           C  
ATOM   3569  H   THR A1021     -10.399  32.462  10.684  1.00  0.19           H  
ATOM   3570 HG22 THR A1021     -10.930  33.951   7.237  1.00  0.03           H  
ATOM   3571 HG21 THR A1021     -11.066  32.599   8.390  1.00  0.03           H  
ATOM   3572 HG23 THR A1021      -9.733  32.628   7.200  1.00  0.03           H  
ATOM   3573  HG1 THR A1021     -10.790  35.497   9.286  1.00  0.21           H  
ATOM   3574  HB  THR A1021      -8.794  34.693   8.272  1.00  0.06           H  
ATOM   3575  HA  THR A1021      -8.096  32.346   9.127  1.00  0.08           H  
ATOM   3576  N   GLU A1022      -7.956  34.817  11.381  1.00 -0.26           N  
ATOM   3577  CA  GLU A1022      -6.998  35.731  11.997  1.00  0.13           C  
ATOM   3578  C   GLU A1022      -5.910  34.950  12.705  1.00  0.20           C  
ATOM   3579  O   GLU A1022      -4.774  35.399  12.699  1.00 -0.39           O  
ATOM   3580  CB  GLU A1022      -7.659  36.706  13.013  1.00 -0.00           C  
ATOM   3581  CG  GLU A1022      -8.798  37.573  12.404  1.00  0.00           C  
ATOM   3582  CD  GLU A1022      -8.377  38.258  11.128  1.00  0.04           C  
ATOM   3583  OE1 GLU A1022      -7.696  39.316  11.208  1.00 -0.57           O  
ATOM   3584  OE2 GLU A1022      -8.726  37.743  10.031  1.00 -0.57           O  
ATOM   3585  H   GLU A1022      -8.904  34.806  11.697  1.00  0.19           H  
ATOM   3586  HG3 GLU A1022      -9.098  38.341  13.135  1.00  0.04           H  
ATOM   3587  HG2 GLU A1022      -9.689  36.959  12.201  1.00  0.04           H  
ATOM   3588  HB3 GLU A1022      -6.877  37.382  13.399  1.00  0.03           H  
ATOM   3589  HB2 GLU A1022      -8.059  36.131  13.863  1.00  0.03           H  
ATOM   3590  HA  GLU A1022      -6.530  36.330  11.196  1.00  0.08           H  
ATOM   3591  N   GLY A1023      -6.237  33.790  13.324  1.00 -0.27           N  
ATOM   3592  CA  GLY A1023      -5.250  33.017  14.075  1.00  0.12           C  
ATOM   3593  C   GLY A1023      -5.757  32.675  15.459  1.00  0.20           C  
ATOM   3594  O   GLY A1023      -5.360  31.648  15.988  1.00 -0.39           O  
ATOM   3595  H   GLY A1023      -7.167  33.422  13.285  1.00  0.19           H  
ATOM   3596  HA2 GLY A1023      -4.302  33.557  14.216  1.00  0.08           H  
ATOM   3597  HA3 GLY A1023      -5.035  32.094  13.516  1.00  0.08           H  
ATOM   3598  N   TYR A1024      -6.609  33.535  16.067  1.00 -0.29           N  
ATOM   3599  CA  TYR A1024      -7.069  33.290  17.431  1.00  0.01           C  
ATOM   3600  C   TYR A1024      -7.824  31.985  17.562  1.00  0.17           C  
ATOM   3601  O   TYR A1024      -8.226  31.423  16.555  1.00 -0.40           O  
ATOM   3602  CB  TYR A1024      -7.951  34.465  17.913  1.00 -0.30           C  
ATOM   3603  H   TYR A1024      -6.917  34.374  15.616  1.00  0.19           H  
ATOM   3604  HB2 TYR A1024      -8.180  34.389  18.985  1.00 -0.21           H  
ATOM   3605  HB3 TYR A1024      -8.886  34.519  17.333  1.00 -0.21           H  
ATOM   3606  HA  TYR A1024      -6.179  33.257  18.082  1.00  0.04           H  
ATOM   3607  N   TYR A1025      -8.009  31.486  18.808  1.00 -0.26           N  
ATOM   3608  CA  TYR A1025      -8.585  30.155  19.001  1.00  0.14           C  
ATOM   3609  C   TYR A1025     -10.093  30.291  19.075  1.00  0.21           C  
ATOM   3610  O   TYR A1025     -10.552  31.242  19.688  1.00 -0.39           O  
ATOM   3611  CB  TYR A1025      -8.002  29.451  20.260  1.00  0.02           C  
ATOM   3612  CG  TYR A1025      -6.568  28.908  20.061  1.00 -0.05           C  
ATOM   3613  CD1 TYR A1025      -6.216  27.653  20.576  1.00 -0.07           C  
ATOM   3614  CD2 TYR A1025      -5.588  29.632  19.368  1.00 -0.07           C  
ATOM   3615  CE1 TYR A1025      -4.959  27.094  20.330  1.00 -0.04           C  
ATOM   3616  CE2 TYR A1025      -4.326  29.082  19.123  1.00 -0.04           C  
ATOM   3617  CZ  TYR A1025      -4.007  27.810  19.605  1.00  0.08           C  
ATOM   3618  OH  TYR A1025      -2.750  27.257  19.371  1.00 -0.34           O  
ATOM   3619  H   TYR A1025      -7.753  32.021  19.617  1.00  0.19           H  
ATOM   3620  HD2 TYR A1025      -5.779  30.633  19.009  1.00  0.05           H  
ATOM   3621  HE2 TYR A1025      -3.593  29.649  18.558  1.00  0.05           H  
ATOM   3622  HH  TYR A1025      -2.082  27.760  19.826  1.00  0.25           H  
ATOM   3623  HE1 TYR A1025      -4.716  26.104  20.702  1.00  0.05           H  
ATOM   3624  HD1 TYR A1025      -6.916  27.092  21.179  1.00  0.05           H  
ATOM   3625  HB2 TYR A1025      -8.669  28.610  20.498  1.00  0.05           H  
ATOM   3626  HB3 TYR A1025      -8.012  30.139  21.119  1.00  0.05           H  
ATOM   3627  HA  TYR A1025      -8.320  29.510  18.148  1.00  0.08           H  
ATOM   3628  N   THR A1026     -10.875  29.374  18.450  1.00 -0.26           N  
ATOM   3629  CA  THR A1026     -12.315  29.599  18.281  1.00  0.16           C  
ATOM   3630  C   THR A1026     -13.050  28.286  18.090  1.00  0.21           C  
ATOM   3631  O   THR A1026     -12.396  27.314  17.749  1.00 -0.39           O  
ATOM   3632  CB  THR A1026     -12.440  30.512  17.027  1.00  0.09           C  
ATOM   3633  OG1 THR A1026     -11.804  31.763  17.342  1.00 -0.39           O  
ATOM   3634  CG2 THR A1026     -13.901  30.766  16.567  1.00 -0.03           C  
ATOM   3635  H   THR A1026     -10.475  28.585  17.979  1.00  0.19           H  
ATOM   3636 HG22 THR A1026     -13.905  31.433  15.691  1.00  0.03           H  
ATOM   3637 HG21 THR A1026     -14.478  31.246  17.368  1.00  0.03           H  
ATOM   3638 HG23 THR A1026     -14.399  29.831  16.279  1.00  0.03           H  
ATOM   3639  HG1 THR A1026     -11.777  32.380  16.620  1.00  0.21           H  
ATOM   3640  HB  THR A1026     -11.889  30.019  16.207  1.00  0.06           H  
ATOM   3641  HA  THR A1026     -12.740  30.110  19.159  1.00  0.08           H  
ATOM   3642  N   ILE A1027     -14.391  28.223  18.298  1.00 -0.26           N  
ATOM   3643  CA  ILE A1027     -15.123  26.965  18.111  1.00  0.13           C  
ATOM   3644  C   ILE A1027     -16.571  27.227  17.755  1.00  0.20           C  
ATOM   3645  O   ILE A1027     -17.035  28.328  18.000  1.00 -0.39           O  
ATOM   3646  CB  ILE A1027     -15.039  26.109  19.414  1.00 -0.00           C  
ATOM   3647  CG1 ILE A1027     -15.623  24.672  19.226  1.00 -0.05           C  
ATOM   3648  CG2 ILE A1027     -15.723  26.839  20.603  1.00 -0.06           C  
ATOM   3649  CD1 ILE A1027     -15.218  23.672  20.342  1.00 -0.06           C  
ATOM   3650  H   ILE A1027     -14.907  29.024  18.612  1.00  0.19           H  
ATOM   3651 HG23 ILE A1027     -15.310  27.849  20.743  1.00  0.02           H  
ATOM   3652 HG22 ILE A1027     -15.551  26.279  21.529  1.00  0.02           H  
ATOM   3653 HG21 ILE A1027     -16.809  26.923  20.447  1.00  0.02           H  
ATOM   3654 HD13 ILE A1027     -14.129  23.670  20.483  1.00  0.02           H  
ATOM   3655 HD12 ILE A1027     -15.527  22.651  20.068  1.00  0.02           H  
ATOM   3656 HD11 ILE A1027     -15.704  23.927  21.293  1.00  0.02           H  
ATOM   3657 HG13 ILE A1027     -15.260  24.257  18.275  1.00  0.03           H  
ATOM   3658 HG12 ILE A1027     -16.723  24.705  19.186  1.00  0.03           H  
ATOM   3659  HB  ILE A1027     -13.969  26.017  19.652  1.00  0.03           H  
ATOM   3660  HA  ILE A1027     -14.669  26.406  17.279  1.00  0.08           H  
ATOM   3661  N   GLY A1028     -17.322  26.246  17.200  1.00 -0.27           N  
ATOM   3662  CA  GLY A1028     -18.770  26.411  17.111  1.00  0.12           C  
ATOM   3663  C   GLY A1028     -19.132  27.309  15.956  1.00  0.20           C  
ATOM   3664  O   GLY A1028     -18.745  26.989  14.843  1.00 -0.39           O  
ATOM   3665  H   GLY A1028     -16.927  25.388  16.864  1.00  0.19           H  
ATOM   3666  HA2 GLY A1028     -19.151  26.789  18.073  1.00  0.08           H  
ATOM   3667  HA3 GLY A1028     -19.270  25.446  16.938  1.00  0.08           H  
ATOM   3668  N   ILE A1029     -19.877  28.414  16.199  1.00 -0.26           N  
ATOM   3669  CA  ILE A1029     -20.348  29.266  15.109  1.00  0.13           C  
ATOM   3670  C   ILE A1029     -19.667  30.599  15.318  1.00  0.20           C  
ATOM   3671  O   ILE A1029     -20.322  31.594  15.581  1.00 -0.39           O  
ATOM   3672  CB  ILE A1029     -21.909  29.267  15.123  1.00 -0.00           C  
ATOM   3673  CG1 ILE A1029     -22.416  27.789  15.167  1.00 -0.05           C  
ATOM   3674  CG2 ILE A1029     -22.480  30.027  13.895  1.00 -0.06           C  
ATOM   3675  CD1 ILE A1029     -23.944  27.593  14.976  1.00 -0.06           C  
ATOM   3676  H   ILE A1029     -20.145  28.677  17.129  1.00  0.19           H  
ATOM   3677 HG23 ILE A1029     -22.081  31.050  13.842  1.00  0.02           H  
ATOM   3678 HG22 ILE A1029     -23.574  30.106  13.949  1.00  0.02           H  
ATOM   3679 HG21 ILE A1029     -22.213  29.488  12.976  1.00  0.02           H  
ATOM   3680 HD13 ILE A1029     -24.504  28.243  15.656  1.00  0.02           H  
ATOM   3681 HD12 ILE A1029     -24.228  26.553  15.200  1.00  0.02           H  
ATOM   3682 HD11 ILE A1029     -24.249  27.810  13.940  1.00  0.02           H  
ATOM   3683 HG13 ILE A1029     -22.147  27.345  16.140  1.00  0.03           H  
ATOM   3684 HG12 ILE A1029     -21.901  27.217  14.381  1.00  0.03           H  
ATOM   3685  HB  ILE A1029     -22.245  29.790  16.032  1.00  0.03           H  
ATOM   3686  HA  ILE A1029     -20.028  28.898  14.119  1.00  0.08           H  
ATOM   3687  N   GLY A1030     -18.317  30.610  15.210  1.00 -0.27           N  
ATOM   3688  CA  GLY A1030     -17.566  31.842  15.431  1.00  0.12           C  
ATOM   3689  C   GLY A1030     -17.465  32.188  16.899  1.00  0.20           C  
ATOM   3690  O   GLY A1030     -17.345  33.366  17.198  1.00 -0.39           O  
ATOM   3691  H   GLY A1030     -17.806  29.772  15.003  1.00  0.19           H  
ATOM   3692  HA2 GLY A1030     -18.046  32.671  14.888  1.00  0.08           H  
ATOM   3693  HA3 GLY A1030     -16.540  31.744  15.040  1.00  0.08           H  
ATOM   3694  N   HIS A1031     -17.491  31.209  17.837  1.00 -0.26           N  
ATOM   3695  CA  HIS A1031     -17.403  31.563  19.254  1.00  0.14           C  
ATOM   3696  C   HIS A1031     -15.946  31.794  19.600  1.00  0.21           C  
ATOM   3697  O   HIS A1031     -15.272  30.858  20.002  1.00 -0.39           O  
ATOM   3698  CB  HIS A1031     -18.038  30.485  20.171  1.00  0.04           C  
ATOM   3699  CG  HIS A1031     -18.044  30.975  21.596  1.00  0.06           C  
ATOM   3700  ND1 HIS A1031     -18.833  31.927  22.037  1.00 -0.26           N  
ATOM   3701  CD2 HIS A1031     -17.263  30.523  22.596  1.00 -0.03           C  
ATOM   3702  CE1 HIS A1031     -18.608  32.133  23.296  1.00  0.09           C  
ATOM   3703  NE2 HIS A1031     -17.708  31.350  23.686  1.00 -0.34           N  
ATOM   3704  H   HIS A1031     -17.533  30.239  17.589  1.00  0.19           H  
ATOM   3705  HD2 HIS A1031     -16.507  29.743  22.572  1.00  0.03           H  
ATOM   3706  HE1 HIS A1031     -19.117  32.865  23.924  1.00  0.11           H  
ATOM   3707  HD1 HIS A1031     -19.530  32.435  21.471  1.00  0.24           H  
ATOM   3708  HB3 HIS A1031     -17.474  29.544  20.111  1.00  0.05           H  
ATOM   3709  HB2 HIS A1031     -19.074  30.284  19.855  1.00  0.05           H  
ATOM   3710  HA  HIS A1031     -17.984  32.483  19.437  1.00  0.08           H  
ATOM   3711  N   LEU A1032     -15.443  33.041  19.442  1.00 -0.26           N  
ATOM   3712  CA  LEU A1032     -14.048  33.341  19.779  1.00  0.13           C  
ATOM   3713  C   LEU A1032     -13.715  32.870  21.180  1.00  0.20           C  
ATOM   3714  O   LEU A1032     -14.572  33.005  22.039  1.00 -0.39           O  
ATOM   3715  CB  LEU A1032     -13.811  34.879  19.707  1.00 -0.01           C  
ATOM   3716  CG  LEU A1032     -12.380  35.367  20.083  1.00 -0.04           C  
ATOM   3717  CD1 LEU A1032     -11.318  34.925  19.040  1.00 -0.06           C  
ATOM   3718  CD2 LEU A1032     -12.366  36.918  20.196  1.00 -0.06           C  
ATOM   3719  H   LEU A1032     -16.019  33.771  19.066  1.00  0.19           H  
ATOM   3720 HD13 LEU A1032     -11.198  33.834  19.008  1.00  0.02           H  
ATOM   3721 HD12 LEU A1032     -10.348  35.363  19.313  1.00  0.02           H  
ATOM   3722 HD11 LEU A1032     -11.587  35.276  18.032  1.00  0.02           H  
ATOM   3723 HD23 LEU A1032     -12.634  37.376  19.231  1.00  0.02           H  
ATOM   3724 HD22 LEU A1032     -11.367  37.280  20.487  1.00  0.02           H  
ATOM   3725 HD21 LEU A1032     -13.084  37.260  20.957  1.00  0.02           H  
ATOM   3726  HG  LEU A1032     -12.097  34.965  21.071  1.00  0.03           H  
ATOM   3727  HB3 LEU A1032     -14.530  35.341  20.402  1.00  0.03           H  
ATOM   3728  HB2 LEU A1032     -14.049  35.234  18.691  1.00  0.03           H  
ATOM   3729  HA  LEU A1032     -13.411  32.838  19.038  1.00  0.08           H  
ATOM   3730  N   LEU A1033     -12.491  32.341  21.432  1.00 -0.26           N  
ATOM   3731  CA  LEU A1033     -12.080  31.978  22.790  1.00  0.13           C  
ATOM   3732  C   LEU A1033     -10.968  32.889  23.261  1.00  0.20           C  
ATOM   3733  O   LEU A1033     -11.174  33.579  24.248  1.00 -0.39           O  
ATOM   3734  CB  LEU A1033     -11.643  30.489  22.864  1.00 -0.01           C  
ATOM   3735  CG  LEU A1033     -12.827  29.506  22.620  1.00 -0.04           C  
ATOM   3736  CD1 LEU A1033     -12.288  28.070  22.380  1.00 -0.06           C  
ATOM   3737  CD2 LEU A1033     -13.824  29.492  23.816  1.00 -0.06           C  
ATOM   3738  H   LEU A1033     -11.823  32.206  20.698  1.00  0.19           H  
ATOM   3739 HD13 LEU A1033     -11.614  28.049  21.511  1.00  0.02           H  
ATOM   3740 HD12 LEU A1033     -13.120  27.376  22.185  1.00  0.02           H  
ATOM   3741 HD11 LEU A1033     -11.739  27.716  23.265  1.00  0.02           H  
ATOM   3742 HD23 LEU A1033     -13.297  29.280  24.758  1.00  0.02           H  
ATOM   3743 HD22 LEU A1033     -14.574  28.707  23.662  1.00  0.02           H  
ATOM   3744 HD21 LEU A1033     -14.369  30.439  23.923  1.00  0.02           H  
ATOM   3745  HG  LEU A1033     -13.369  29.815  21.709  1.00  0.03           H  
ATOM   3746  HB3 LEU A1033     -11.199  30.280  23.850  1.00  0.03           H  
ATOM   3747  HB2 LEU A1033     -10.861  30.315  22.109  1.00  0.03           H  
ATOM   3748  HA  LEU A1033     -12.897  32.127  23.510  1.00  0.08           H  
ATOM   3749  N   THR A1034      -9.782  32.929  22.608  1.00 -0.26           N  
ATOM   3750  CA  THR A1034      -8.705  33.764  23.138  1.00  0.16           C  
ATOM   3751  C   THR A1034      -7.587  33.978  22.145  1.00  0.20           C  
ATOM   3752  O   THR A1034      -7.410  33.149  21.266  1.00 -0.39           O  
ATOM   3753  CB  THR A1034      -8.093  33.136  24.423  1.00  0.09           C  
ATOM   3754  OG1 THR A1034      -7.066  34.005  24.937  1.00 -0.39           O  
ATOM   3755  CG2 THR A1034      -7.512  31.727  24.135  1.00 -0.03           C  
ATOM   3756  H   THR A1034      -9.601  32.385  21.786  1.00  0.19           H  
ATOM   3757 HG22 THR A1034      -7.174  31.251  25.068  1.00  0.03           H  
ATOM   3758 HG21 THR A1034      -6.653  31.795  23.451  1.00  0.03           H  
ATOM   3759 HG23 THR A1034      -8.281  31.091  23.673  1.00  0.03           H  
ATOM   3760  HG1 THR A1034      -6.697  33.689  25.756  1.00  0.21           H  
ATOM   3761  HB  THR A1034      -8.889  33.039  25.180  1.00  0.06           H  
ATOM   3762  HA  THR A1034      -9.125  34.753  23.389  1.00  0.08           H  
ATOM   3763  N   LYS A1035      -6.821  35.083  22.305  1.00 -0.29           N  
ATOM   3764  CA  LYS A1035      -5.638  35.300  21.478  1.00  0.01           C  
ATOM   3765  C   LYS A1035      -4.533  34.370  21.922  1.00  0.17           C  
ATOM   3766  O   LYS A1035      -3.774  33.912  21.081  1.00 -0.40           O  
ATOM   3767  CB  LYS A1035      -5.133  36.753  21.671  1.00 -0.30           C  
ATOM   3768  H   LYS A1035      -7.006  35.740  23.039  1.00  0.19           H  
ATOM   3769  HB3 LYS A1035      -5.910  37.486  21.403  1.00 -0.21           H  
ATOM   3770  HB2 LYS A1035      -4.224  36.952  21.083  1.00 -0.21           H  
ATOM   3771  HA  LYS A1035      -5.880  35.138  20.414  1.00  0.04           H  
ATOM   3772  N   SER A1036      -4.416  34.089  23.242  1.00 -0.26           N  
ATOM   3773  CA  SER A1036      -3.306  33.271  23.724  1.00  0.15           C  
ATOM   3774  C   SER A1036      -3.162  32.013  22.895  1.00  0.21           C  
ATOM   3775  O   SER A1036      -4.180  31.369  22.692  1.00 -0.39           O  
ATOM   3776  CB  SER A1036      -3.500  32.821  25.195  1.00  0.08           C  
ATOM   3777  OG  SER A1036      -2.392  31.993  25.596  1.00 -0.39           O  
ATOM   3778  H   SER A1036      -5.040  34.488  23.914  1.00  0.19           H  
ATOM   3779  HG  SER A1036      -2.465  31.700  26.499  1.00  0.21           H  
ATOM   3780  HB3 SER A1036      -4.443  32.254  25.275  1.00  0.06           H  
ATOM   3781  HB2 SER A1036      -3.566  33.709  25.846  1.00  0.06           H  
ATOM   3782  HA  SER A1036      -2.416  33.914  23.680  1.00  0.08           H  
ATOM   3783  N   PRO A1037      -1.969  31.594  22.400  1.00 -0.25           N  
ATOM   3784  CA  PRO A1037      -1.914  30.375  21.609  1.00  0.13           C  
ATOM   3785  C   PRO A1037      -1.968  29.139  22.478  1.00  0.20           C  
ATOM   3786  O   PRO A1037      -2.083  28.059  21.921  1.00 -0.39           O  
ATOM   3787  CB  PRO A1037      -0.516  30.549  20.969  1.00 -0.01           C  
ATOM   3788  CG  PRO A1037       0.290  31.268  22.075  1.00 -0.03           C  
ATOM   3789  CD  PRO A1037      -0.717  32.303  22.630  1.00  0.04           C  
ATOM   3790  HD2 PRO A1037      -0.507  32.519  23.690  1.00  0.05           H  
ATOM   3791  HD3 PRO A1037      -0.695  33.230  22.033  1.00  0.05           H  
ATOM   3792  HG2 PRO A1037       0.545  30.536  22.860  1.00  0.03           H  
ATOM   3793  HG3 PRO A1037       1.220  31.729  21.703  1.00  0.03           H  
ATOM   3794  HB3 PRO A1037      -0.593  31.219  20.096  1.00  0.03           H  
ATOM   3795  HB2 PRO A1037      -0.062  29.597  20.648  1.00  0.03           H  
ATOM   3796  HA  PRO A1037      -2.704  30.345  20.844  1.00  0.08           H  
ATOM   3797  N   SER A1038      -1.881  29.244  23.826  1.00 -0.26           N  
ATOM   3798  CA  SER A1038      -1.909  28.035  24.643  1.00  0.15           C  
ATOM   3799  C   SER A1038      -3.251  27.351  24.501  1.00  0.21           C  
ATOM   3800  O   SER A1038      -4.248  27.946  24.879  1.00 -0.39           O  
ATOM   3801  CB  SER A1038      -1.661  28.336  26.143  1.00  0.08           C  
ATOM   3802  OG  SER A1038      -1.727  27.105  26.886  1.00 -0.39           O  
ATOM   3803  H   SER A1038      -1.797  30.125  24.291  1.00  0.19           H  
ATOM   3804  HG  SER A1038      -1.558  27.233  27.814  1.00  0.21           H  
ATOM   3805  HB3 SER A1038      -2.423  29.041  26.510  1.00  0.06           H  
ATOM   3806  HB2 SER A1038      -0.667  28.802  26.260  1.00  0.06           H  
ATOM   3807  HA  SER A1038      -1.088  27.376  24.314  1.00  0.08           H  
ATOM   3808  N   LEU A1039      -3.309  26.105  23.974  1.00 -0.26           N  
ATOM   3809  CA  LEU A1039      -4.592  25.408  23.901  1.00  0.13           C  
ATOM   3810  C   LEU A1039      -5.213  25.356  25.276  1.00  0.20           C  
ATOM   3811  O   LEU A1039      -6.415  25.539  25.374  1.00 -0.39           O  
ATOM   3812  CB  LEU A1039      -4.417  23.953  23.377  1.00 -0.01           C  
ATOM   3813  CG  LEU A1039      -5.730  23.111  23.333  1.00 -0.04           C  
ATOM   3814  CD1 LEU A1039      -6.784  23.716  22.362  1.00 -0.06           C  
ATOM   3815  CD2 LEU A1039      -5.403  21.651  22.909  1.00 -0.06           C  
ATOM   3816  H   LEU A1039      -2.488  25.640  23.638  1.00  0.19           H  
ATOM   3817 HD13 LEU A1039      -7.169  24.674  22.737  1.00  0.02           H  
ATOM   3818 HD12 LEU A1039      -7.640  23.032  22.258  1.00  0.02           H  
ATOM   3819 HD11 LEU A1039      -6.347  23.874  21.365  1.00  0.02           H  
ATOM   3820 HD23 LEU A1039      -4.971  21.633  21.896  1.00  0.02           H  
ATOM   3821 HD22 LEU A1039      -6.313  21.031  22.912  1.00  0.02           H  
ATOM   3822 HD21 LEU A1039      -4.681  21.197  23.606  1.00  0.02           H  
ATOM   3823  HG  LEU A1039      -6.173  23.064  24.343  1.00  0.03           H  
ATOM   3824  HB3 LEU A1039      -3.698  23.445  24.039  1.00  0.03           H  
ATOM   3825  HB2 LEU A1039      -3.978  23.991  22.367  1.00  0.03           H  
ATOM   3826  HA  LEU A1039      -5.242  25.980  23.222  1.00  0.08           H  
ATOM   3827  N   ASN A1040      -4.428  25.105  26.349  1.00 -0.26           N  
ATOM   3828  CA  ASN A1040      -5.032  25.012  27.677  1.00  0.15           C  
ATOM   3829  C   ASN A1040      -5.816  26.266  27.989  1.00  0.21           C  
ATOM   3830  O   ASN A1040      -6.894  26.158  28.548  1.00 -0.39           O  
ATOM   3831  CB  ASN A1040      -3.984  24.808  28.804  1.00  0.08           C  
ATOM   3832  CG  ASN A1040      -4.630  24.566  30.149  1.00  0.18           C  
ATOM   3833  OD1 ASN A1040      -5.739  24.058  30.199  1.00 -0.40           O  
ATOM   3834  ND2 ASN A1040      -3.959  24.903  31.272  1.00 -0.30           N  
ATOM   3835  H   ASN A1040      -3.441  24.960  26.252  1.00  0.19           H  
ATOM   3836 HD21 ASN A1040      -3.045  25.308  31.238  1.00  0.18           H  
ATOM   3837 HD22 ASN A1040      -4.386  24.744  32.163  1.00  0.18           H  
ATOM   3838  HB3 ASN A1040      -3.332  25.693  28.846  1.00  0.06           H  
ATOM   3839  HB2 ASN A1040      -3.364  23.928  28.574  1.00  0.06           H  
ATOM   3840  HA  ASN A1040      -5.704  24.139  27.659  1.00  0.08           H  
ATOM   3841  N   ALA A1041      -5.306  27.470  27.643  1.00 -0.26           N  
ATOM   3842  CA  ALA A1041      -6.071  28.684  27.926  1.00  0.13           C  
ATOM   3843  C   ALA A1041      -7.384  28.637  27.179  1.00  0.20           C  
ATOM   3844  O   ALA A1041      -8.424  28.851  27.781  1.00 -0.39           O  
ATOM   3845  CB  ALA A1041      -5.300  29.968  27.520  1.00 -0.02           C  
ATOM   3846  H   ALA A1041      -4.423  27.546  27.177  1.00  0.19           H  
ATOM   3847  HB3 ALA A1041      -5.063  29.962  26.446  1.00  0.03           H  
ATOM   3848  HB2 ALA A1041      -4.358  30.036  28.087  1.00  0.03           H  
ATOM   3849  HB1 ALA A1041      -5.907  30.860  27.739  1.00  0.03           H  
ATOM   3850  HA  ALA A1041      -6.269  28.730  29.011  1.00  0.08           H  
ATOM   3851  N   ALA A1042      -7.359  28.353  25.858  1.00 -0.26           N  
ATOM   3852  CA  ALA A1042      -8.611  28.315  25.102  1.00  0.13           C  
ATOM   3853  C   ALA A1042      -9.538  27.272  25.684  1.00  0.20           C  
ATOM   3854  O   ALA A1042     -10.723  27.531  25.820  1.00 -0.39           O  
ATOM   3855  CB  ALA A1042      -8.335  28.002  23.610  1.00 -0.02           C  
ATOM   3856  H   ALA A1042      -6.493  28.158  25.390  1.00  0.19           H  
ATOM   3857  HB3 ALA A1042      -7.929  26.985  23.512  1.00  0.03           H  
ATOM   3858  HB2 ALA A1042      -7.599  28.712  23.205  1.00  0.03           H  
ATOM   3859  HB1 ALA A1042      -9.259  28.078  23.020  1.00  0.03           H  
ATOM   3860  HA  ALA A1042      -9.098  29.301  25.180  1.00  0.08           H  
ATOM   3861  N   LYS A1043      -9.004  26.083  26.043  1.00 -0.26           N  
ATOM   3862  CA  LYS A1043      -9.834  25.073  26.689  1.00  0.13           C  
ATOM   3863  C   LYS A1043     -10.418  25.659  27.950  1.00  0.20           C  
ATOM   3864  O   LYS A1043     -11.611  25.520  28.150  1.00 -0.39           O  
ATOM   3865  CB  LYS A1043      -9.028  23.797  27.060  1.00 -0.01           C  
ATOM   3866  CG  LYS A1043      -9.911  22.752  27.796  1.00 -0.04           C  
ATOM   3867  CD  LYS A1043      -9.130  21.480  28.232  1.00 -0.01           C  
ATOM   3868  CE  LYS A1043      -8.012  21.770  29.273  1.00 -0.04           C  
ATOM   3869  NZ  LYS A1043      -7.503  20.523  29.889  1.00  0.22           N  
ATOM   3870  H   LYS A1043      -8.032  25.891  25.908  1.00  0.19           H  
ATOM   3871  HZ3 LYS A1043      -8.270  20.000  30.445  1.00  0.20           H  
ATOM   3872  HZ2 LYS A1043      -6.700  20.726  30.587  1.00  0.20           H  
ATOM   3873  HZ1 LYS A1043      -7.115  19.839  29.146  1.00  0.20           H  
ATOM   3874  HE3 LYS A1043      -8.406  22.431  30.065  1.00  0.08           H  
ATOM   3875  HE2 LYS A1043      -7.172  22.286  28.781  1.00  0.08           H  
ATOM   3876  HD3 LYS A1043      -8.702  20.978  27.349  1.00  0.03           H  
ATOM   3877  HD2 LYS A1043      -9.855  20.795  28.698  1.00  0.03           H  
ATOM   3878  HG3 LYS A1043     -10.738  22.456  27.131  1.00  0.03           H  
ATOM   3879  HG2 LYS A1043     -10.352  23.199  28.700  1.00  0.03           H  
ATOM   3880  HB3 LYS A1043      -8.202  24.104  27.714  1.00  0.03           H  
ATOM   3881  HB2 LYS A1043      -8.602  23.351  26.147  1.00  0.03           H  
ATOM   3882  HA  LYS A1043     -10.643  24.785  26.000  1.00  0.08           H  
ATOM   3883  N   SER A1044      -9.615  26.304  28.823  1.00 -0.26           N  
ATOM   3884  CA  SER A1044     -10.167  26.807  30.079  1.00  0.15           C  
ATOM   3885  C   SER A1044     -11.302  27.765  29.805  1.00  0.21           C  
ATOM   3886  O   SER A1044     -12.344  27.640  30.430  1.00 -0.39           O  
ATOM   3887  CB  SER A1044      -9.081  27.513  30.930  1.00  0.08           C  
ATOM   3888  OG  SER A1044      -8.016  26.578  31.173  1.00 -0.39           O  
ATOM   3889  H   SER A1044      -8.640  26.428  28.641  1.00  0.19           H  
ATOM   3890  HG  SER A1044      -7.305  26.951  31.684  1.00  0.21           H  
ATOM   3891  HB3 SER A1044      -9.522  27.848  31.884  1.00  0.06           H  
ATOM   3892  HB2 SER A1044      -8.697  28.393  30.390  1.00  0.06           H  
ATOM   3893  HA  SER A1044     -10.542  25.945  30.657  1.00  0.08           H  
ATOM   3894  N   GLU A1045     -11.122  28.725  28.869  1.00 -0.26           N  
ATOM   3895  CA  GLU A1045     -12.212  29.651  28.562  1.00  0.13           C  
ATOM   3896  C   GLU A1045     -13.424  28.858  28.125  1.00  0.20           C  
ATOM   3897  O   GLU A1045     -14.530  29.166  28.539  1.00 -0.39           O  
ATOM   3898  CB  GLU A1045     -11.857  30.645  27.417  1.00 -0.00           C  
ATOM   3899  CG  GLU A1045     -10.712  31.629  27.776  1.00  0.00           C  
ATOM   3900  CD  GLU A1045     -11.036  32.420  29.016  1.00  0.04           C  
ATOM   3901  OE1 GLU A1045     -11.919  33.315  28.935  1.00 -0.57           O  
ATOM   3902  OE2 GLU A1045     -10.413  32.152  30.079  1.00 -0.57           O  
ATOM   3903  H   GLU A1045     -10.261  28.789  28.361  1.00  0.19           H  
ATOM   3904  HG3 GLU A1045     -10.572  32.337  26.944  1.00  0.04           H  
ATOM   3905  HG2 GLU A1045      -9.761  31.096  27.918  1.00  0.04           H  
ATOM   3906  HB3 GLU A1045     -12.755  31.237  27.173  1.00  0.03           H  
ATOM   3907  HB2 GLU A1045     -11.569  30.078  26.517  1.00  0.03           H  
ATOM   3908  HA  GLU A1045     -12.469  30.216  29.473  1.00  0.08           H  
ATOM   3909  N   LEU A1046     -13.231  27.828  27.273  1.00 -0.26           N  
ATOM   3910  CA  LEU A1046     -14.372  27.046  26.799  1.00  0.13           C  
ATOM   3911  C   LEU A1046     -15.009  26.266  27.931  1.00  0.20           C  
ATOM   3912  O   LEU A1046     -16.226  26.261  28.040  1.00 -0.39           O  
ATOM   3913  CB  LEU A1046     -13.900  26.083  25.677  1.00 -0.01           C  
ATOM   3914  CG  LEU A1046     -15.016  25.173  25.097  1.00 -0.04           C  
ATOM   3915  CD1 LEU A1046     -16.209  25.975  24.511  1.00 -0.06           C  
ATOM   3916  CD2 LEU A1046     -14.384  24.243  24.025  1.00 -0.06           C  
ATOM   3917  H   LEU A1046     -12.309  27.594  26.955  1.00  0.19           H  
ATOM   3918 HD13 LEU A1046     -16.796  26.459  25.303  1.00  0.02           H  
ATOM   3919 HD12 LEU A1046     -16.883  25.311  23.955  1.00  0.02           H  
ATOM   3920 HD11 LEU A1046     -15.853  26.750  23.823  1.00  0.02           H  
ATOM   3921 HD23 LEU A1046     -14.012  24.829  23.172  1.00  0.02           H  
ATOM   3922 HD22 LEU A1046     -15.115  23.513  23.662  1.00  0.02           H  
ATOM   3923 HD21 LEU A1046     -13.547  23.678  24.460  1.00  0.02           H  
ATOM   3924  HG  LEU A1046     -15.405  24.546  25.911  1.00  0.03           H  
ATOM   3925  HB3 LEU A1046     -13.113  25.433  26.088  1.00  0.03           H  
ATOM   3926  HB2 LEU A1046     -13.455  26.672  24.861  1.00  0.03           H  
ATOM   3927  HA  LEU A1046     -15.102  27.754  26.376  1.00  0.08           H  
ATOM   3928  N   ASP A1047     -14.203  25.595  28.785  1.00 -0.26           N  
ATOM   3929  CA  ASP A1047     -14.760  24.849  29.909  1.00  0.14           C  
ATOM   3930  C   ASP A1047     -15.573  25.782  30.774  1.00  0.20           C  
ATOM   3931  O   ASP A1047     -16.622  25.369  31.240  1.00 -0.39           O  
ATOM   3932  CB  ASP A1047     -13.673  24.176  30.790  1.00  0.04           C  
ATOM   3933  CG  ASP A1047     -12.916  23.073  30.092  1.00  0.04           C  
ATOM   3934  OD1 ASP A1047     -13.298  22.686  28.953  1.00 -0.57           O  
ATOM   3935  OD2 ASP A1047     -11.931  22.564  30.693  1.00 -0.57           O  
ATOM   3936  H   ASP A1047     -13.212  25.612  28.677  1.00  0.19           H  
ATOM   3937  HB3 ASP A1047     -14.155  23.725  31.672  1.00  0.05           H  
ATOM   3938  HB2 ASP A1047     -12.961  24.940  31.140  1.00  0.05           H  
ATOM   3939  HA  ASP A1047     -15.426  24.066  29.519  1.00  0.08           H  
ATOM   3940  N   LYS A1048     -15.123  27.035  31.000  1.00 -0.29           N  
ATOM   3941  CA  LYS A1048     -15.950  27.970  31.758  1.00  0.01           C  
ATOM   3942  C   LYS A1048     -17.206  28.278  30.973  1.00  0.17           C  
ATOM   3943  O   LYS A1048     -18.291  28.212  31.531  1.00 -0.40           O  
ATOM   3944  CB  LYS A1048     -15.188  29.295  32.010  1.00 -0.30           C  
ATOM   3945  H   LYS A1048     -14.248  27.356  30.630  1.00  0.19           H  
ATOM   3946  HB3 LYS A1048     -14.261  29.118  32.578  1.00 -0.21           H  
ATOM   3947  HB2 LYS A1048     -15.815  30.019  32.554  1.00 -0.21           H  
ATOM   3948  HA  LYS A1048     -16.208  27.525  32.734  1.00  0.04           H  
ATOM   3949  N   ALA A1049     -17.072  28.626  29.672  1.00 -0.27           N  
ATOM   3950  CA  ALA A1049     -18.238  29.040  28.893  1.00  0.13           C  
ATOM   3951  C   ALA A1049     -19.367  28.037  28.997  1.00  0.20           C  
ATOM   3952  O   ALA A1049     -20.492  28.444  29.243  1.00 -0.39           O  
ATOM   3953  CB  ALA A1049     -17.893  29.250  27.395  1.00 -0.02           C  
ATOM   3954  H   ALA A1049     -16.166  28.663  29.248  1.00  0.19           H  
ATOM   3955  HB3 ALA A1049     -17.591  28.301  26.930  1.00  0.03           H  
ATOM   3956  HB2 ALA A1049     -17.069  29.973  27.287  1.00  0.03           H  
ATOM   3957  HB1 ALA A1049     -18.770  29.641  26.857  1.00  0.03           H  
ATOM   3958  HA  ALA A1049     -18.574  30.008  29.302  1.00  0.08           H  
ATOM   3959  N   ILE A1050     -19.096  26.724  28.817  1.00 -0.26           N  
ATOM   3960  CA  ILE A1050     -20.160  25.729  28.983  1.00  0.13           C  
ATOM   3961  C   ILE A1050     -20.330  25.453  30.462  1.00  0.20           C  
ATOM   3962  O   ILE A1050     -21.449  25.496  30.950  1.00 -0.39           O  
ATOM   3963  CB  ILE A1050     -19.885  24.412  28.197  1.00 -0.00           C  
ATOM   3964  CG1 ILE A1050     -19.580  24.662  26.686  1.00 -0.05           C  
ATOM   3965  CG2 ILE A1050     -21.060  23.406  28.370  1.00 -0.06           C  
ATOM   3966  CD1 ILE A1050     -20.641  25.503  25.928  1.00 -0.06           C  
ATOM   3967  H   ILE A1050     -18.156  26.419  28.638  1.00  0.19           H  
ATOM   3968 HG23 ILE A1050     -21.208  23.153  29.430  1.00  0.02           H  
ATOM   3969 HG22 ILE A1050     -20.839  22.475  27.829  1.00  0.02           H  
ATOM   3970 HG21 ILE A1050     -22.007  23.814  27.989  1.00  0.02           H  
ATOM   3971 HD13 ILE A1050     -21.644  25.062  26.007  1.00  0.02           H  
ATOM   3972 HD12 ILE A1050     -20.375  25.555  24.861  1.00  0.02           H  
ATOM   3973 HD11 ILE A1050     -20.677  26.528  26.322  1.00  0.02           H  
ATOM   3974 HG13 ILE A1050     -19.496  23.688  26.179  1.00  0.03           H  
ATOM   3975 HG12 ILE A1050     -18.609  25.174  26.583  1.00  0.03           H  
ATOM   3976  HB  ILE A1050     -18.989  23.939  28.636  1.00  0.03           H  
ATOM   3977  HA  ILE A1050     -21.118  26.131  28.618  1.00  0.08           H  
ATOM   3978  N   GLY A1051     -19.223  25.164  31.182  1.00 -0.27           N  
ATOM   3979  CA  GLY A1051     -19.287  24.882  32.614  1.00  0.12           C  
ATOM   3980  C   GLY A1051     -18.666  23.529  32.860  1.00  0.20           C  
ATOM   3981  O   GLY A1051     -17.745  23.417  33.654  1.00 -0.39           O  
ATOM   3982  H   GLY A1051     -18.318  25.144  30.757  1.00  0.19           H  
ATOM   3983  HA2 GLY A1051     -20.314  24.869  33.010  1.00  0.08           H  
ATOM   3984  HA3 GLY A1051     -18.722  25.659  33.153  1.00  0.08           H  
ATOM   3985  N   ARG A1052     -19.173  22.483  32.171  1.00 -0.26           N  
ATOM   3986  CA  ARG A1052     -18.576  21.154  32.308  1.00  0.13           C  
ATOM   3987  C   ARG A1052     -17.191  21.142  31.706  1.00  0.20           C  
ATOM   3988  O   ARG A1052     -16.865  22.049  30.957  1.00 -0.39           O  
ATOM   3989  CB  ARG A1052     -19.430  20.054  31.611  1.00 -0.01           C  
ATOM   3990  CG  ARG A1052     -19.343  20.124  30.059  1.00 -0.02           C  
ATOM   3991  CD  ARG A1052     -20.316  19.119  29.388  1.00  0.06           C  
ATOM   3992  NE  ARG A1052     -20.213  19.246  27.931  1.00 -0.27           N  
ATOM   3993  CZ  ARG A1052     -19.284  18.676  27.192  1.00  0.29           C  
ATOM   3994  NH1 ARG A1052     -18.322  17.928  27.681  1.00 -0.28           N  
ATOM   3995  NH2 ARG A1052     -19.318  18.864  25.892  1.00 -0.28           N  
ATOM   3996  H   ARG A1052     -19.944  22.618  31.549  1.00  0.19           H  
ATOM   3997 HH21 ARG A1052     -20.053  19.443  25.455  1.00  0.26           H  
ATOM   3998 HH22 ARG A1052     -18.608  18.445  25.274  1.00  0.26           H  
ATOM   3999 HH11 ARG A1052     -18.224  17.756  28.688  1.00  0.26           H  
ATOM   4000 HH12 ARG A1052     -17.625  17.488  27.061  1.00  0.26           H  
ATOM   4001  HE  ARG A1052     -20.942  19.813  27.467  1.00  0.26           H  
ATOM   4002  HD3 ARG A1052     -21.340  19.397  29.691  1.00  0.07           H  
ATOM   4003  HD2 ARG A1052     -20.172  18.087  29.742  1.00  0.07           H  
ATOM   4004  HG3 ARG A1052     -18.317  19.907  29.727  1.00  0.03           H  
ATOM   4005  HG2 ARG A1052     -19.592  21.136  29.708  1.00  0.03           H  
ATOM   4006  HB3 ARG A1052     -20.477  20.164  31.938  1.00  0.03           H  
ATOM   4007  HB2 ARG A1052     -19.081  19.058  31.927  1.00  0.03           H  
ATOM   4008  HA  ARG A1052     -18.513  20.917  33.384  1.00  0.08           H  
ATOM   4009  N   ASN A1053     -16.366  20.107  31.991  1.00 -0.26           N  
ATOM   4010  CA  ASN A1053     -15.085  20.009  31.299  1.00  0.15           C  
ATOM   4011  C   ASN A1053     -15.382  19.620  29.867  1.00  0.21           C  
ATOM   4012  O   ASN A1053     -15.895  18.532  29.654  1.00 -0.39           O  
ATOM   4013  CB  ASN A1053     -14.131  18.961  31.926  1.00  0.08           C  
ATOM   4014  CG  ASN A1053     -12.857  18.860  31.121  1.00  0.18           C  
ATOM   4015  OD1 ASN A1053     -12.637  17.846  30.479  1.00 -0.40           O  
ATOM   4016  ND2 ASN A1053     -11.991  19.896  31.125  1.00 -0.30           N  
ATOM   4017  H   ASN A1053     -16.641  19.372  32.612  1.00  0.19           H  
ATOM   4018 HD21 ASN A1053     -12.165  20.736  31.642  1.00  0.18           H  
ATOM   4019 HD22 ASN A1053     -11.151  19.831  30.590  1.00  0.18           H  
ATOM   4020  HB3 ASN A1053     -14.627  17.978  31.954  1.00  0.06           H  
ATOM   4021  HB2 ASN A1053     -13.888  19.248  32.961  1.00  0.06           H  
ATOM   4022  HA  ASN A1053     -14.583  20.989  31.362  1.00  0.08           H  
ATOM   4023  N   THR A1054     -15.081  20.491  28.878  1.00 -0.26           N  
ATOM   4024  CA  THR A1054     -15.344  20.164  27.476  1.00  0.16           C  
ATOM   4025  C   THR A1054     -14.195  19.429  26.827  1.00  0.21           C  
ATOM   4026  O   THR A1054     -14.443  18.740  25.849  1.00 -0.39           O  
ATOM   4027  CB  THR A1054     -15.646  21.434  26.636  1.00  0.09           C  
ATOM   4028  OG1 THR A1054     -14.491  22.279  26.487  1.00 -0.39           O  
ATOM   4029  CG2 THR A1054     -16.886  22.179  27.197  1.00 -0.03           C  
ATOM   4030  H   THR A1054     -14.652  21.367  29.092  1.00  0.19           H  
ATOM   4031 HG22 THR A1054     -17.108  23.056  26.575  1.00  0.03           H  
ATOM   4032 HG21 THR A1054     -16.714  22.516  28.227  1.00  0.03           H  
ATOM   4033 HG23 THR A1054     -17.770  21.521  27.194  1.00  0.03           H  
ATOM   4034  HG1 THR A1054     -14.194  22.688  27.293  1.00  0.21           H  
ATOM   4035  HB  THR A1054     -15.882  21.126  25.606  1.00  0.06           H  
ATOM   4036  HA  THR A1054     -16.236  19.525  27.410  1.00  0.08           H  
ATOM   4037  N   ASN A1055     -12.942  19.562  27.317  1.00 -0.26           N  
ATOM   4038  CA  ASN A1055     -11.818  18.909  26.646  1.00  0.15           C  
ATOM   4039  C   ASN A1055     -11.761  19.312  25.189  1.00  0.21           C  
ATOM   4040  O   ASN A1055     -11.451  18.488  24.345  1.00 -0.39           O  
ATOM   4041  CB  ASN A1055     -11.865  17.369  26.843  1.00  0.08           C  
ATOM   4042  CG  ASN A1055     -10.594  16.667  26.423  1.00  0.18           C  
ATOM   4043  OD1 ASN A1055      -9.590  17.318  26.177  1.00 -0.40           O  
ATOM   4044  ND2 ASN A1055     -10.601  15.319  26.340  1.00 -0.30           N  
ATOM   4045  H   ASN A1055     -12.750  20.125  28.125  1.00  0.19           H  
ATOM   4046 HD21 ASN A1055     -11.422  14.788  26.550  1.00  0.18           H  
ATOM   4047 HD22 ASN A1055      -9.768  14.839  26.063  1.00  0.18           H  
ATOM   4048  HB3 ASN A1055     -12.713  16.949  26.282  1.00  0.06           H  
ATOM   4049  HB2 ASN A1055     -12.020  17.158  27.913  1.00  0.06           H  
ATOM   4050  HA  ASN A1055     -10.878  19.271  27.090  1.00  0.08           H  
ATOM   4051  N   GLY A1056     -12.052  20.594  24.870  1.00 -0.27           N  
ATOM   4052  CA  GLY A1056     -11.910  21.051  23.491  1.00  0.12           C  
ATOM   4053  C   GLY A1056     -12.981  20.565  22.543  1.00  0.20           C  
ATOM   4054  O   GLY A1056     -12.774  20.749  21.354  1.00 -0.39           O  
ATOM   4055  H   GLY A1056     -12.350  21.255  25.563  1.00  0.19           H  
ATOM   4056  HA2 GLY A1056     -10.929  20.735  23.103  1.00  0.08           H  
ATOM   4057  HA3 GLY A1056     -11.928  22.148  23.464  1.00  0.08           H  
ATOM   4058  N   VAL A1057     -14.107  19.963  23.001  1.00 -0.26           N  
ATOM   4059  CA  VAL A1057     -15.119  19.450  22.070  1.00  0.13           C  
ATOM   4060  C   VAL A1057     -16.505  19.714  22.618  1.00  0.20           C  
ATOM   4061  O   VAL A1057     -16.663  19.597  23.823  1.00 -0.39           O  
ATOM   4062  CB  VAL A1057     -14.926  17.918  21.871  1.00 -0.01           C  
ATOM   4063  CG1 VAL A1057     -15.990  17.326  20.904  1.00 -0.06           C  
ATOM   4064  CG2 VAL A1057     -13.498  17.601  21.346  1.00 -0.06           C  
ATOM   4065  H   VAL A1057     -14.260  19.812  23.979  1.00  0.19           H  
ATOM   4066 HG23 VAL A1057     -13.312  18.125  20.397  1.00  0.02           H  
ATOM   4067 HG22 VAL A1057     -13.379  16.520  21.178  1.00  0.02           H  
ATOM   4068 HG21 VAL A1057     -12.734  17.912  22.074  1.00  0.02           H  
ATOM   4069 HG13 VAL A1057     -17.009  17.472  21.293  1.00  0.02           H  
ATOM   4070 HG12 VAL A1057     -15.833  16.243  20.779  1.00  0.02           H  
ATOM   4071 HG11 VAL A1057     -15.919  17.802  19.915  1.00  0.02           H  
ATOM   4072  HB  VAL A1057     -15.043  17.429  22.854  1.00  0.03           H  
ATOM   4073  HA  VAL A1057     -15.036  19.951  21.093  1.00  0.08           H  
ATOM   4074  N   ILE A1058     -17.516  20.055  21.779  1.00 -0.26           N  
ATOM   4075  CA  ILE A1058     -18.855  20.350  22.297  1.00  0.13           C  
ATOM   4076  C   ILE A1058     -19.922  19.772  21.400  1.00  0.20           C  
ATOM   4077  O   ILE A1058     -19.605  19.384  20.289  1.00 -0.39           O  
ATOM   4078  CB  ILE A1058     -19.054  21.880  22.515  1.00 -0.00           C  
ATOM   4079  CG1 ILE A1058     -18.925  22.672  21.181  1.00 -0.05           C  
ATOM   4080  CG2 ILE A1058     -18.088  22.379  23.617  1.00 -0.06           C  
ATOM   4081  CD1 ILE A1058     -19.153  24.200  21.333  1.00 -0.06           C  
ATOM   4082  H   ILE A1058     -17.378  20.126  20.789  1.00  0.19           H  
ATOM   4083 HG23 ILE A1058     -18.177  21.755  24.519  1.00  0.02           H  
ATOM   4084 HG22 ILE A1058     -18.321  23.411  23.909  1.00  0.02           H  
ATOM   4085 HG21 ILE A1058     -17.057  22.326  23.246  1.00  0.02           H  
ATOM   4086 HD13 ILE A1058     -20.100  24.395  21.861  1.00  0.02           H  
ATOM   4087 HD12 ILE A1058     -19.199  24.675  20.341  1.00  0.02           H  
ATOM   4088 HD11 ILE A1058     -18.329  24.671  21.888  1.00  0.02           H  
ATOM   4089 HG13 ILE A1058     -19.683  22.291  20.481  1.00  0.03           H  
ATOM   4090 HG12 ILE A1058     -17.935  22.508  20.731  1.00  0.03           H  
ATOM   4091  HB  ILE A1058     -20.067  22.054  22.902  1.00  0.03           H  
ATOM   4092  HA  ILE A1058     -19.006  19.829  23.253  1.00  0.08           H  
ATOM   4093  N   THR A1059     -21.191  19.695  21.863  1.00 -0.26           N  
ATOM   4094  CA  THR A1059     -22.253  19.151  21.018  1.00  0.16           C  
ATOM   4095  C   THR A1059     -22.850  20.245  20.162  1.00  0.21           C  
ATOM   4096  O   THR A1059     -22.613  21.414  20.425  1.00 -0.39           O  
ATOM   4097  CB  THR A1059     -23.364  18.517  21.899  1.00  0.09           C  
ATOM   4098  OG1 THR A1059     -23.926  19.552  22.724  1.00 -0.39           O  
ATOM   4099  CG2 THR A1059     -22.793  17.369  22.777  1.00 -0.03           C  
ATOM   4100  H   THR A1059     -21.436  20.025  22.777  1.00  0.19           H  
ATOM   4101 HG22 THR A1059     -23.602  16.897  23.355  1.00  0.03           H  
ATOM   4102 HG21 THR A1059     -22.042  17.751  23.486  1.00  0.03           H  
ATOM   4103 HG23 THR A1059     -22.323  16.599  22.146  1.00  0.03           H  
ATOM   4104  HG1 THR A1059     -24.613  19.227  23.297  1.00  0.21           H  
ATOM   4105  HB  THR A1059     -24.157  18.104  21.249  1.00  0.06           H  
ATOM   4106  HA  THR A1059     -21.853  18.363  20.360  1.00  0.08           H  
ATOM   4107  N   LYS A1060     -23.645  19.879  19.129  1.00 -0.26           N  
ATOM   4108  CA  LYS A1060     -24.337  20.895  18.335  1.00  0.13           C  
ATOM   4109  C   LYS A1060     -25.157  21.770  19.255  1.00  0.20           C  
ATOM   4110  O   LYS A1060     -25.010  22.979  19.197  1.00 -0.39           O  
ATOM   4111  CB  LYS A1060     -25.245  20.241  17.253  1.00 -0.01           C  
ATOM   4112  CG  LYS A1060     -26.164  21.268  16.535  1.00 -0.04           C  
ATOM   4113  CD  LYS A1060     -27.015  20.584  15.426  1.00 -0.01           C  
ATOM   4114  CE  LYS A1060     -28.195  21.468  14.931  1.00 -0.04           C  
ATOM   4115  NZ  LYS A1060     -27.762  22.715  14.259  1.00  0.22           N  
ATOM   4116  H   LYS A1060     -23.784  18.913  18.906  1.00  0.19           H  
ATOM   4117  HZ3 LYS A1060     -27.145  23.346  14.879  1.00  0.20           H  
ATOM   4118  HZ2 LYS A1060     -28.613  23.341  14.021  1.00  0.20           H  
ATOM   4119  HZ1 LYS A1060     -27.219  22.518  13.346  1.00  0.20           H  
ATOM   4120  HE3 LYS A1060     -28.842  21.710  15.792  1.00  0.08           H  
ATOM   4121  HE2 LYS A1060     -28.803  20.880  14.222  1.00  0.08           H  
ATOM   4122  HD3 LYS A1060     -27.448  19.655  15.833  1.00  0.03           H  
ATOM   4123  HD2 LYS A1060     -26.366  20.312  14.577  1.00  0.03           H  
ATOM   4124  HG3 LYS A1060     -25.540  22.066  16.103  1.00  0.03           H  
ATOM   4125  HG2 LYS A1060     -26.845  21.718  17.275  1.00  0.03           H  
ATOM   4126  HB3 LYS A1060     -25.881  19.479  17.731  1.00  0.03           H  
ATOM   4127  HB2 LYS A1060     -24.605  19.733  16.512  1.00  0.03           H  
ATOM   4128  HA  LYS A1060     -23.588  21.522  17.827  1.00  0.08           H  
ATOM   4129  N   ASP A1061     -26.025  21.181  20.107  1.00 -0.26           N  
ATOM   4130  CA  ASP A1061     -26.847  21.996  21.004  1.00  0.14           C  
ATOM   4131  C   ASP A1061     -26.002  23.021  21.728  1.00  0.21           C  
ATOM   4132  O   ASP A1061     -26.346  24.193  21.732  1.00 -0.39           O  
ATOM   4133  CB  ASP A1061     -27.558  21.098  22.052  1.00  0.04           C  
ATOM   4134  CG  ASP A1061     -28.168  21.936  23.141  1.00  0.04           C  
ATOM   4135  OD1 ASP A1061     -29.266  22.517  22.931  1.00 -0.57           O  
ATOM   4136  OD2 ASP A1061     -27.552  22.039  24.237  1.00 -0.57           O  
ATOM   4137  H   ASP A1061     -26.128  20.185  20.122  1.00  0.19           H  
ATOM   4138  HB3 ASP A1061     -26.832  20.409  22.511  1.00  0.05           H  
ATOM   4139  HB2 ASP A1061     -28.339  20.492  21.565  1.00  0.05           H  
ATOM   4140  HA  ASP A1061     -27.613  22.520  20.407  1.00  0.08           H  
ATOM   4141  N   GLU A1062     -24.882  22.596  22.348  1.00 -0.26           N  
ATOM   4142  CA  GLU A1062     -24.043  23.548  23.077  1.00  0.13           C  
ATOM   4143  C   GLU A1062     -23.553  24.622  22.131  1.00  0.20           C  
ATOM   4144  O   GLU A1062     -23.640  25.793  22.468  1.00 -0.39           O  
ATOM   4145  CB  GLU A1062     -22.832  22.828  23.728  1.00 -0.00           C  
ATOM   4146  CG  GLU A1062     -23.259  21.957  24.942  1.00  0.00           C  
ATOM   4147  CD  GLU A1062     -22.182  21.016  25.421  1.00  0.04           C  
ATOM   4148  OE1 GLU A1062     -21.302  20.601  24.617  1.00 -0.57           O  
ATOM   4149  OE2 GLU A1062     -22.205  20.657  26.629  1.00 -0.57           O  
ATOM   4150  H   GLU A1062     -24.614  21.632  22.298  1.00  0.19           H  
ATOM   4151  HG3 GLU A1062     -24.133  21.341  24.689  1.00  0.04           H  
ATOM   4152  HG2 GLU A1062     -23.549  22.621  25.772  1.00  0.04           H  
ATOM   4153  HB3 GLU A1062     -22.075  23.558  24.057  1.00  0.03           H  
ATOM   4154  HB2 GLU A1062     -22.383  22.208  22.944  1.00  0.03           H  
ATOM   4155  HA  GLU A1062     -24.643  24.022  23.872  1.00  0.08           H  
ATOM   4156  N   ALA A1063     -23.042  24.253  20.935  1.00 -0.26           N  
ATOM   4157  CA  ALA A1063     -22.607  25.279  19.988  1.00  0.13           C  
ATOM   4158  C   ALA A1063     -23.748  26.214  19.656  1.00  0.20           C  
ATOM   4159  O   ALA A1063     -23.522  27.407  19.529  1.00 -0.39           O  
ATOM   4160  CB  ALA A1063     -22.074  24.659  18.671  1.00 -0.02           C  
ATOM   4161  H   ALA A1063     -22.975  23.287  20.675  1.00  0.19           H  
ATOM   4162  HB3 ALA A1063     -22.863  24.088  18.160  1.00  0.03           H  
ATOM   4163  HB2 ALA A1063     -21.236  23.984  18.893  1.00  0.03           H  
ATOM   4164  HB1 ALA A1063     -21.720  25.451  17.992  1.00  0.03           H  
ATOM   4165  HA  ALA A1063     -21.795  25.858  20.456  1.00  0.08           H  
ATOM   4166  N   GLU A1064     -24.988  25.697  19.510  1.00 -0.26           N  
ATOM   4167  CA  GLU A1064     -26.112  26.580  19.210  1.00  0.13           C  
ATOM   4168  C   GLU A1064     -26.402  27.467  20.401  1.00  0.20           C  
ATOM   4169  O   GLU A1064     -26.756  28.617  20.198  1.00 -0.39           O  
ATOM   4170  CB  GLU A1064     -27.378  25.799  18.765  1.00 -0.00           C  
ATOM   4171  CG  GLU A1064     -27.143  25.095  17.399  1.00  0.00           C  
ATOM   4172  CD  GLU A1064     -28.356  24.332  16.935  1.00  0.04           C  
ATOM   4173  OE1 GLU A1064     -28.936  23.570  17.752  1.00 -0.57           O  
ATOM   4174  OE2 GLU A1064     -28.728  24.473  15.737  1.00 -0.57           O  
ATOM   4175  H   GLU A1064     -25.160  24.720  19.638  1.00  0.19           H  
ATOM   4176  HG3 GLU A1064     -26.308  24.384  17.466  1.00  0.04           H  
ATOM   4177  HG2 GLU A1064     -26.883  25.848  16.637  1.00  0.04           H  
ATOM   4178  HB3 GLU A1064     -28.219  26.503  18.653  1.00  0.03           H  
ATOM   4179  HB2 GLU A1064     -27.649  25.064  19.539  1.00  0.03           H  
ATOM   4180  HA  GLU A1064     -25.821  27.223  18.365  1.00  0.08           H  
ATOM   4181  N   LYS A1065     -26.260  26.992  21.659  1.00 -0.26           N  
ATOM   4182  CA  LYS A1065     -26.457  27.901  22.789  1.00  0.13           C  
ATOM   4183  C   LYS A1065     -25.403  28.986  22.743  1.00  0.20           C  
ATOM   4184  O   LYS A1065     -25.758  30.149  22.868  1.00 -0.39           O  
ATOM   4185  CB  LYS A1065     -26.426  27.194  24.172  1.00 -0.01           C  
ATOM   4186  CG  LYS A1065     -27.668  26.283  24.387  1.00 -0.04           C  
ATOM   4187  CD  LYS A1065     -27.687  25.676  25.817  1.00 -0.01           C  
ATOM   4188  CE  LYS A1065     -29.015  24.932  26.145  1.00 -0.04           C  
ATOM   4189  NZ  LYS A1065     -29.220  23.716  25.325  1.00  0.22           N  
ATOM   4190  H   LYS A1065     -25.983  26.045  21.831  1.00  0.19           H  
ATOM   4191  HZ3 LYS A1065     -29.359  23.925  24.274  1.00  0.20           H  
ATOM   4192  HZ2 LYS A1065     -30.100  23.162  25.620  1.00  0.20           H  
ATOM   4193  HZ1 LYS A1065     -28.384  23.040  25.439  1.00  0.20           H  
ATOM   4194  HE3 LYS A1065     -29.867  25.620  26.010  1.00  0.08           H  
ATOM   4195  HE2 LYS A1065     -28.991  24.638  27.209  1.00  0.08           H  
ATOM   4196  HD3 LYS A1065     -27.573  26.492  26.550  1.00  0.03           H  
ATOM   4197  HD2 LYS A1065     -26.832  24.990  25.936  1.00  0.03           H  
ATOM   4198  HG3 LYS A1065     -27.661  25.481  23.634  1.00  0.03           H  
ATOM   4199  HG2 LYS A1065     -28.584  26.880  24.246  1.00  0.03           H  
ATOM   4200  HB3 LYS A1065     -26.424  27.974  24.952  1.00  0.03           H  
ATOM   4201  HB2 LYS A1065     -25.500  26.608  24.276  1.00  0.03           H  
ATOM   4202  HA  LYS A1065     -27.443  28.385  22.682  1.00  0.08           H  
ATOM   4203  N   LEU A1066     -24.108  28.637  22.552  1.00 -0.26           N  
ATOM   4204  CA  LEU A1066     -23.082  29.676  22.430  1.00  0.13           C  
ATOM   4205  C   LEU A1066     -23.515  30.654  21.359  1.00  0.20           C  
ATOM   4206  O   LEU A1066     -23.420  31.857  21.542  1.00 -0.39           O  
ATOM   4207  CB  LEU A1066     -21.685  29.136  22.000  1.00 -0.01           C  
ATOM   4208  CG  LEU A1066     -20.958  28.222  23.034  1.00 -0.04           C  
ATOM   4209  CD1 LEU A1066     -19.657  27.647  22.403  1.00 -0.06           C  
ATOM   4210  CD2 LEU A1066     -20.608  28.990  24.339  1.00 -0.06           C  
ATOM   4211  H   LEU A1066     -23.847  27.675  22.457  1.00  0.19           H  
ATOM   4212 HD13 LEU A1066     -19.877  27.093  21.479  1.00  0.02           H  
ATOM   4213 HD12 LEU A1066     -19.148  26.962  23.098  1.00  0.02           H  
ATOM   4214 HD11 LEU A1066     -18.962  28.458  22.154  1.00  0.02           H  
ATOM   4215 HD23 LEU A1066     -20.102  29.938  24.107  1.00  0.02           H  
ATOM   4216 HD22 LEU A1066     -19.932  28.392  24.966  1.00  0.02           H  
ATOM   4217 HD21 LEU A1066     -21.510  29.207  24.931  1.00  0.02           H  
ATOM   4218  HG  LEU A1066     -21.602  27.366  23.293  1.00  0.03           H  
ATOM   4219  HB3 LEU A1066     -21.028  29.995  21.786  1.00  0.03           H  
ATOM   4220  HB2 LEU A1066     -21.808  28.577  21.060  1.00  0.03           H  
ATOM   4221  HA  LEU A1066     -22.999  30.211  23.385  1.00  0.08           H  
ATOM   4222  N   PHE A1067     -23.990  30.137  20.209  1.00 -0.26           N  
ATOM   4223  CA  PHE A1067     -24.322  31.020  19.093  1.00  0.14           C  
ATOM   4224  C   PHE A1067     -25.433  31.980  19.447  1.00  0.21           C  
ATOM   4225  O   PHE A1067     -25.304  33.161  19.168  1.00 -0.39           O  
ATOM   4226  CB  PHE A1067     -24.775  30.146  17.895  1.00  0.02           C  
ATOM   4227  CG  PHE A1067     -25.145  30.867  16.590  1.00 -0.04           C  
ATOM   4228  CD1 PHE A1067     -24.474  32.015  16.151  1.00 -0.06           C  
ATOM   4229  CD2 PHE A1067     -26.176  30.337  15.801  1.00 -0.06           C  
ATOM   4230  CE1 PHE A1067     -24.755  32.555  14.894  1.00 -0.07           C  
ATOM   4231  CE2 PHE A1067     -26.426  30.844  14.525  1.00 -0.07           C  
ATOM   4232  CZ  PHE A1067     -25.695  31.939  14.065  1.00 -0.07           C  
ATOM   4233  H   PHE A1067     -24.075  29.144  20.096  1.00  0.19           H  
ATOM   4234  HD2 PHE A1067     -26.787  29.515  16.163  1.00  0.06           H  
ATOM   4235  HE2 PHE A1067     -27.179  30.386  13.892  1.00  0.06           H  
ATOM   4236  HZ  PHE A1067     -25.861  32.301  13.063  1.00  0.06           H  
ATOM   4237  HE1 PHE A1067     -24.236  33.448  14.562  1.00  0.06           H  
ATOM   4238  HD1 PHE A1067     -23.726  32.498  16.766  1.00  0.06           H  
ATOM   4239  HB3 PHE A1067     -25.655  29.581  18.221  1.00  0.05           H  
ATOM   4240  HB2 PHE A1067     -23.973  29.429  17.669  1.00  0.05           H  
ATOM   4241  HA  PHE A1067     -23.402  31.570  18.841  1.00  0.08           H  
ATOM   4242  N   ASN A1068     -26.544  31.501  20.049  1.00 -0.26           N  
ATOM   4243  CA  ASN A1068     -27.669  32.401  20.293  1.00  0.15           C  
ATOM   4244  C   ASN A1068     -27.271  33.493  21.258  1.00  0.21           C  
ATOM   4245  O   ASN A1068     -27.513  34.653  20.959  1.00 -0.39           O  
ATOM   4246  CB  ASN A1068     -28.935  31.671  20.814  1.00  0.08           C  
ATOM   4247  CG  ASN A1068     -29.536  30.825  19.715  1.00  0.18           C  
ATOM   4248  OD1 ASN A1068     -30.274  31.366  18.907  1.00 -0.40           O  
ATOM   4249  ND2 ASN A1068     -29.249  29.508  19.636  1.00 -0.30           N  
ATOM   4250  H   ASN A1068     -26.613  30.539  20.319  1.00  0.19           H  
ATOM   4251 HD21 ASN A1068     -28.647  29.062  20.298  1.00  0.18           H  
ATOM   4252 HD22 ASN A1068     -29.646  28.960  18.898  1.00  0.18           H  
ATOM   4253  HB3 ASN A1068     -29.687  32.417  21.118  1.00  0.06           H  
ATOM   4254  HB2 ASN A1068     -28.687  31.067  21.701  1.00  0.06           H  
ATOM   4255  HA  ASN A1068     -27.937  32.877  19.335  1.00  0.08           H  
ATOM   4256  N   GLN A1069     -26.663  33.161  22.420  1.00 -0.26           N  
ATOM   4257  CA  GLN A1069     -26.271  34.228  23.343  1.00  0.13           C  
ATOM   4258  C   GLN A1069     -25.347  35.200  22.642  1.00  0.20           C  
ATOM   4259  O   GLN A1069     -25.451  36.389  22.899  1.00 -0.39           O  
ATOM   4260  CB  GLN A1069     -25.633  33.723  24.670  1.00  0.00           C  
ATOM   4261  CG  GLN A1069     -24.233  33.083  24.476  1.00  0.04           C  
ATOM   4262  CD  GLN A1069     -23.627  32.550  25.752  1.00  0.17           C  
ATOM   4263  OE1 GLN A1069     -24.275  32.564  26.786  1.00 -0.40           O  
ATOM   4264  NE2 GLN A1069     -22.367  32.064  25.701  1.00 -0.30           N  
ATOM   4265  H   GLN A1069     -26.477  32.204  22.652  1.00  0.19           H  
ATOM   4266 HE21 GLN A1069     -21.844  32.067  24.847  1.00  0.18           H  
ATOM   4267 HE22 GLN A1069     -21.944  31.698  26.531  1.00  0.18           H  
ATOM   4268  HG3 GLN A1069     -23.535  33.819  24.052  1.00  0.05           H  
ATOM   4269  HG2 GLN A1069     -24.326  32.237  23.787  1.00  0.05           H  
ATOM   4270  HB3 GLN A1069     -26.315  32.989  25.131  1.00  0.03           H  
ATOM   4271  HB2 GLN A1069     -25.527  34.575  25.361  1.00  0.03           H  
ATOM   4272  HA  GLN A1069     -27.194  34.768  23.617  1.00  0.08           H  
ATOM   4273  N   ASP A1070     -24.442  34.725  21.755  1.00 -0.26           N  
ATOM   4274  CA  ASP A1070     -23.561  35.651  21.046  1.00  0.14           C  
ATOM   4275  C   ASP A1070     -24.370  36.546  20.128  1.00  0.21           C  
ATOM   4276  O   ASP A1070     -24.110  37.739  20.087  1.00 -0.39           O  
ATOM   4277  CB  ASP A1070     -22.475  34.895  20.234  1.00  0.04           C  
ATOM   4278  CG  ASP A1070     -21.557  34.072  21.102  1.00  0.04           C  
ATOM   4279  OD1 ASP A1070     -21.531  34.281  22.345  1.00 -0.57           O  
ATOM   4280  OD2 ASP A1070     -20.841  33.197  20.541  1.00 -0.57           O  
ATOM   4281  H   ASP A1070     -24.364  33.744  21.558  1.00  0.19           H  
ATOM   4282  HB3 ASP A1070     -21.857  35.617  19.677  1.00  0.05           H  
ATOM   4283  HB2 ASP A1070     -22.957  34.218  19.513  1.00  0.05           H  
ATOM   4284  HA  ASP A1070     -23.044  36.282  21.789  1.00  0.08           H  
ATOM   4285  N   VAL A1071     -25.361  36.006  19.382  1.00 -0.26           N  
ATOM   4286  CA  VAL A1071     -26.175  36.866  18.519  1.00  0.13           C  
ATOM   4287  C   VAL A1071     -26.870  37.902  19.375  1.00  0.20           C  
ATOM   4288  O   VAL A1071     -26.819  39.077  19.045  1.00 -0.39           O  
ATOM   4289  CB  VAL A1071     -27.199  36.070  17.652  1.00 -0.01           C  
ATOM   4290  CG1 VAL A1071     -28.202  37.017  16.932  1.00 -0.06           C  
ATOM   4291  CG2 VAL A1071     -26.469  35.200  16.588  1.00 -0.06           C  
ATOM   4292  H   VAL A1071     -25.566  35.026  19.437  1.00  0.19           H  
ATOM   4293 HG23 VAL A1071     -25.879  35.837  15.913  1.00  0.02           H  
ATOM   4294 HG22 VAL A1071     -27.193  34.634  15.981  1.00  0.02           H  
ATOM   4295 HG21 VAL A1071     -25.790  34.478  17.059  1.00  0.02           H  
ATOM   4296 HG13 VAL A1071     -28.808  37.584  17.655  1.00  0.02           H  
ATOM   4297 HG12 VAL A1071     -28.892  36.440  16.297  1.00  0.02           H  
ATOM   4298 HG11 VAL A1071     -27.657  37.728  16.295  1.00  0.02           H  
ATOM   4299  HB  VAL A1071     -27.778  35.412  18.321  1.00  0.03           H  
ATOM   4300  HA  VAL A1071     -25.509  37.406  17.830  1.00  0.08           H  
ATOM   4301  N   ASP A1072     -27.529  37.499  20.483  1.00 -0.26           N  
ATOM   4302  CA  ASP A1072     -28.197  38.496  21.317  1.00  0.14           C  
ATOM   4303  C   ASP A1072     -27.182  39.490  21.836  1.00  0.21           C  
ATOM   4304  O   ASP A1072     -27.448  40.681  21.807  1.00 -0.39           O  
ATOM   4305  CB  ASP A1072     -28.940  37.850  22.515  1.00  0.04           C  
ATOM   4306  CG  ASP A1072     -29.670  38.901  23.310  1.00  0.04           C  
ATOM   4307  OD1 ASP A1072     -30.481  39.650  22.704  1.00 -0.57           O  
ATOM   4308  OD2 ASP A1072     -29.440  38.992  24.546  1.00 -0.57           O  
ATOM   4309  H   ASP A1072     -27.561  36.532  20.745  1.00  0.19           H  
ATOM   4310  HB3 ASP A1072     -28.219  37.317  23.156  1.00  0.05           H  
ATOM   4311  HB2 ASP A1072     -29.677  37.121  22.144  1.00  0.05           H  
ATOM   4312  HA  ASP A1072     -28.938  39.021  20.691  1.00  0.08           H  
ATOM   4313  N   ALA A1073     -26.003  39.029  22.309  1.00 -0.26           N  
ATOM   4314  CA  ALA A1073     -25.006  39.967  22.822  1.00  0.13           C  
ATOM   4315  C   ALA A1073     -24.691  41.024  21.791  1.00  0.20           C  
ATOM   4316  O   ALA A1073     -24.611  42.188  22.149  1.00 -0.39           O  
ATOM   4317  CB  ALA A1073     -23.691  39.254  23.230  1.00 -0.02           C  
ATOM   4318  H   ALA A1073     -25.798  38.050  22.318  1.00  0.19           H  
ATOM   4319  HB3 ALA A1073     -23.214  38.798  22.351  1.00  0.03           H  
ATOM   4320  HB2 ALA A1073     -23.896  38.465  23.968  1.00  0.03           H  
ATOM   4321  HB1 ALA A1073     -22.990  39.978  23.674  1.00  0.03           H  
ATOM   4322  HA  ALA A1073     -25.429  40.460  23.711  1.00  0.08           H  
ATOM   4323  N   ALA A1074     -24.514  40.644  20.506  1.00 -0.26           N  
ATOM   4324  CA  ALA A1074     -24.258  41.657  19.483  1.00  0.13           C  
ATOM   4325  C   ALA A1074     -25.382  42.671  19.469  1.00  0.20           C  
ATOM   4326  O   ALA A1074     -25.107  43.859  19.398  1.00 -0.39           O  
ATOM   4327  CB  ALA A1074     -24.115  41.014  18.079  1.00 -0.02           C  
ATOM   4328  H   ALA A1074     -24.572  39.678  20.239  1.00  0.19           H  
ATOM   4329  HB3 ALA A1074     -25.024  40.450  17.827  1.00  0.03           H  
ATOM   4330  HB2 ALA A1074     -23.259  40.321  18.063  1.00  0.03           H  
ATOM   4331  HB1 ALA A1074     -23.956  41.789  17.313  1.00  0.03           H  
ATOM   4332  HA  ALA A1074     -23.312  42.171  19.728  1.00  0.08           H  
ATOM   4333  N   VAL A1075     -26.658  42.229  19.546  1.00 -0.26           N  
ATOM   4334  CA  VAL A1075     -27.761  43.192  19.563  1.00  0.13           C  
ATOM   4335  C   VAL A1075     -27.661  44.045  20.808  1.00  0.20           C  
ATOM   4336  O   VAL A1075     -27.838  45.248  20.713  1.00 -0.39           O  
ATOM   4337  CB  VAL A1075     -29.165  42.520  19.471  1.00 -0.01           C  
ATOM   4338  CG1 VAL A1075     -30.304  43.559  19.677  1.00 -0.06           C  
ATOM   4339  CG2 VAL A1075     -29.346  41.820  18.094  1.00 -0.06           C  
ATOM   4340  H   VAL A1075     -26.858  41.251  19.633  1.00  0.19           H  
ATOM   4341 HG23 VAL A1075     -29.335  42.572  17.292  1.00  0.02           H  
ATOM   4342 HG22 VAL A1075     -30.309  41.288  18.057  1.00  0.02           H  
ATOM   4343 HG21 VAL A1075     -28.545  41.091  17.901  1.00  0.02           H  
ATOM   4344 HG13 VAL A1075     -30.280  43.974  20.697  1.00  0.02           H  
ATOM   4345 HG12 VAL A1075     -31.288  43.086  19.534  1.00  0.02           H  
ATOM   4346 HG11 VAL A1075     -30.207  44.387  18.958  1.00  0.02           H  
ATOM   4347  HB  VAL A1075     -29.252  41.762  20.268  1.00  0.03           H  
ATOM   4348  HA  VAL A1075     -27.652  43.850  18.685  1.00  0.08           H  
ATOM   4349  N   ARG A1076     -27.378  43.470  21.997  1.00 -0.26           N  
ATOM   4350  CA  ARG A1076     -27.263  44.316  23.185  1.00  0.13           C  
ATOM   4351  C   ARG A1076     -26.165  45.335  22.956  1.00  0.20           C  
ATOM   4352  O   ARG A1076     -26.342  46.488  23.320  1.00 -0.39           O  
ATOM   4353  CB  ARG A1076     -26.990  43.524  24.494  1.00 -0.01           C  
ATOM   4354  CG  ARG A1076     -28.135  42.528  24.840  1.00 -0.02           C  
ATOM   4355  CD  ARG A1076     -28.010  41.989  26.293  1.00  0.06           C  
ATOM   4356  NE  ARG A1076     -26.678  41.435  26.564  1.00 -0.27           N  
ATOM   4357  CZ  ARG A1076     -26.291  40.217  26.241  1.00  0.29           C  
ATOM   4358  NH1 ARG A1076     -27.050  39.363  25.596  1.00 -0.28           N  
ATOM   4359  NH2 ARG A1076     -25.081  39.831  26.576  1.00 -0.28           N  
ATOM   4360  H   ARG A1076     -27.217  42.485  22.066  1.00  0.19           H  
ATOM   4361 HH21 ARG A1076     -24.438  40.460  27.080  1.00  0.26           H  
ATOM   4362 HH22 ARG A1076     -24.741  38.885  26.350  1.00  0.26           H  
ATOM   4363 HH11 ARG A1076     -28.002  39.602  25.300  1.00  0.26           H  
ATOM   4364 HH12 ARG A1076     -26.710  38.420  25.357  1.00  0.26           H  
ATOM   4365  HE  ARG A1076     -26.019  42.047  27.073  1.00  0.26           H  
ATOM   4366  HD3 ARG A1076     -28.821  41.283  26.535  1.00  0.07           H  
ATOM   4367  HD2 ARG A1076     -28.167  42.847  26.969  1.00  0.07           H  
ATOM   4368  HG3 ARG A1076     -28.123  41.686  24.133  1.00  0.03           H  
ATOM   4369  HG2 ARG A1076     -29.111  43.032  24.742  1.00  0.03           H  
ATOM   4370  HB3 ARG A1076     -26.894  44.256  25.313  1.00  0.03           H  
ATOM   4371  HB2 ARG A1076     -26.035  42.982  24.406  1.00  0.03           H  
ATOM   4372  HA  ARG A1076     -28.214  44.863  23.310  1.00  0.08           H  
ATOM   4373  N   GLY A1077     -25.031  44.931  22.339  1.00 -0.27           N  
ATOM   4374  CA  GLY A1077     -23.983  45.896  22.016  1.00  0.12           C  
ATOM   4375  C   GLY A1077     -24.544  47.026  21.186  1.00  0.20           C  
ATOM   4376  O   GLY A1077     -24.261  48.180  21.466  1.00 -0.39           O  
ATOM   4377  H   GLY A1077     -24.896  43.974  22.070  1.00  0.19           H  
ATOM   4378  HA2 GLY A1077     -23.184  45.422  21.423  1.00  0.08           H  
ATOM   4379  HA3 GLY A1077     -23.533  46.268  22.948  1.00  0.08           H  
ATOM   4380  N   ILE A1078     -25.346  46.702  20.148  1.00 -0.26           N  
ATOM   4381  CA  ILE A1078     -25.939  47.753  19.321  1.00  0.13           C  
ATOM   4382  C   ILE A1078     -26.771  48.673  20.180  1.00  0.20           C  
ATOM   4383  O   ILE A1078     -26.585  49.878  20.115  1.00 -0.39           O  
ATOM   4384  CB  ILE A1078     -26.816  47.164  18.168  1.00 -0.00           C  
ATOM   4385  CG1 ILE A1078     -25.895  46.562  17.067  1.00 -0.05           C  
ATOM   4386  CG2 ILE A1078     -27.812  48.201  17.579  1.00 -0.06           C  
ATOM   4387  CD1 ILE A1078     -26.641  45.833  15.919  1.00 -0.06           C  
ATOM   4388  H   ILE A1078     -25.549  45.740  19.949  1.00  0.19           H  
ATOM   4389 HG23 ILE A1078     -28.471  48.634  18.344  1.00  0.02           H  
ATOM   4390 HG22 ILE A1078     -28.471  47.692  16.866  1.00  0.02           H  
ATOM   4391 HG21 ILE A1078     -27.275  49.016  17.072  1.00  0.02           H  
ATOM   4392 HD13 ILE A1078     -27.358  45.102  16.323  1.00  0.02           H  
ATOM   4393 HD12 ILE A1078     -25.913  45.300  15.287  1.00  0.02           H  
ATOM   4394 HD11 ILE A1078     -27.175  46.546  15.277  1.00  0.02           H  
ATOM   4395 HG13 ILE A1078     -25.219  45.833  17.542  1.00  0.03           H  
ATOM   4396 HG12 ILE A1078     -25.288  47.369  16.628  1.00  0.03           H  
ATOM   4397  HB  ILE A1078     -27.444  46.359  18.577  1.00  0.03           H  
ATOM   4398  HA  ILE A1078     -25.127  48.353  18.882  1.00  0.08           H  
ATOM   4399  N   LEU A1079     -27.717  48.121  20.967  1.00 -0.26           N  
ATOM   4400  CA  LEU A1079     -28.682  48.981  21.649  1.00  0.13           C  
ATOM   4401  C   LEU A1079     -27.981  49.911  22.612  1.00  0.20           C  
ATOM   4402  O   LEU A1079     -28.325  51.082  22.656  1.00 -0.39           O  
ATOM   4403  CB  LEU A1079     -29.770  48.164  22.401  1.00 -0.01           C  
ATOM   4404  CG  LEU A1079     -30.678  47.280  21.487  1.00 -0.04           C  
ATOM   4405  CD1 LEU A1079     -31.611  46.407  22.373  1.00 -0.06           C  
ATOM   4406  CD2 LEU A1079     -31.530  48.116  20.488  1.00 -0.06           C  
ATOM   4407  H   LEU A1079     -27.783  47.125  21.056  1.00  0.19           H  
ATOM   4408 HD13 LEU A1079     -31.019  45.771  23.050  1.00  0.02           H  
ATOM   4409 HD12 LEU A1079     -32.237  45.748  21.751  1.00  0.02           H  
ATOM   4410 HD11 LEU A1079     -32.272  47.045  22.979  1.00  0.02           H  
ATOM   4411 HD23 LEU A1079     -32.107  48.883  21.025  1.00  0.02           H  
ATOM   4412 HD22 LEU A1079     -32.237  47.466  19.948  1.00  0.02           H  
ATOM   4413 HD21 LEU A1079     -30.904  48.609  19.730  1.00  0.02           H  
ATOM   4414  HG  LEU A1079     -30.059  46.591  20.892  1.00  0.03           H  
ATOM   4415  HB3 LEU A1079     -30.413  48.861  22.962  1.00  0.03           H  
ATOM   4416  HB2 LEU A1079     -29.250  47.524  23.133  1.00  0.03           H  
ATOM   4417  HA  LEU A1079     -29.167  49.621  20.895  1.00  0.08           H  
ATOM   4418  N   ARG A1080     -26.994  49.435  23.403  1.00 -0.26           N  
ATOM   4419  CA  ARG A1080     -26.285  50.366  24.282  1.00  0.13           C  
ATOM   4420  C   ARG A1080     -25.438  51.325  23.472  1.00  0.20           C  
ATOM   4421  O   ARG A1080     -25.265  52.454  23.902  1.00 -0.39           O  
ATOM   4422  CB  ARG A1080     -25.410  49.661  25.356  1.00 -0.01           C  
ATOM   4423  CG  ARG A1080     -24.124  49.014  24.775  1.00 -0.02           C  
ATOM   4424  CD  ARG A1080     -23.303  48.274  25.866  1.00  0.06           C  
ATOM   4425  NE  ARG A1080     -22.076  47.691  25.317  1.00 -0.27           N  
ATOM   4426  CZ  ARG A1080     -21.209  47.010  26.036  1.00  0.29           C  
ATOM   4427  NH1 ARG A1080     -21.368  46.791  27.320  1.00 -0.28           N  
ATOM   4428  NH2 ARG A1080     -20.138  46.527  25.447  1.00 -0.28           N  
ATOM   4429  H   ARG A1080     -26.729  48.469  23.370  1.00  0.19           H  
ATOM   4430 HH21 ARG A1080     -19.969  46.673  24.440  1.00  0.26           H  
ATOM   4431 HH22 ARG A1080     -19.436  45.989  25.976  1.00  0.26           H  
ATOM   4432 HH11 ARG A1080     -22.184  47.146  27.833  1.00  0.26           H  
ATOM   4433 HH12 ARG A1080     -20.670  46.254  27.856  1.00  0.26           H  
ATOM   4434  HE  ARG A1080     -21.892  47.833  24.310  1.00  0.26           H  
ATOM   4435  HD3 ARG A1080     -23.940  47.479  26.289  1.00  0.07           H  
ATOM   4436  HD2 ARG A1080     -23.047  49.003  26.653  1.00  0.07           H  
ATOM   4437  HG3 ARG A1080     -23.483  49.788  24.321  1.00  0.03           H  
ATOM   4438  HG2 ARG A1080     -24.404  48.293  23.997  1.00  0.03           H  
ATOM   4439  HB3 ARG A1080     -26.022  48.896  25.861  1.00  0.03           H  
ATOM   4440  HB2 ARG A1080     -25.106  50.408  26.109  1.00  0.03           H  
ATOM   4441  HA  ARG A1080     -27.042  50.952  24.831  1.00  0.08           H  
ATOM   4442  N   ASN A1081     -24.881  50.905  22.311  1.00 -0.26           N  
ATOM   4443  CA  ASN A1081     -23.993  51.799  21.572  1.00  0.15           C  
ATOM   4444  C   ASN A1081     -24.791  52.940  20.970  1.00  0.21           C  
ATOM   4445  O   ASN A1081     -25.462  52.728  19.972  1.00 -0.39           O  
ATOM   4446  CB  ASN A1081     -23.202  51.059  20.463  1.00  0.08           C  
ATOM   4447  CG  ASN A1081     -22.211  52.029  19.868  1.00  0.18           C  
ATOM   4448  OD1 ASN A1081     -22.624  52.857  19.072  1.00 -0.40           O  
ATOM   4449  ND2 ASN A1081     -20.913  51.985  20.239  1.00 -0.30           N  
ATOM   4450  H   ASN A1081     -25.047  49.987  21.946  1.00  0.19           H  
ATOM   4451 HD21 ASN A1081     -20.575  51.308  20.894  1.00  0.18           H  
ATOM   4452 HD22 ASN A1081     -20.270  52.648  19.855  1.00  0.18           H  
ATOM   4453  HB3 ASN A1081     -23.884  50.685  19.685  1.00  0.06           H  
ATOM   4454  HB2 ASN A1081     -22.684  50.191  20.899  1.00  0.06           H  
ATOM   4455  HA  ASN A1081     -23.235  52.178  22.278  1.00  0.08           H  
ATOM   4456  N   ALA A1082     -24.729  54.161  21.550  1.00 -0.26           N  
ATOM   4457  CA  ALA A1082     -25.520  55.276  21.026  1.00  0.13           C  
ATOM   4458  C   ALA A1082     -25.286  55.563  19.557  1.00  0.20           C  
ATOM   4459  O   ALA A1082     -26.182  56.123  18.946  1.00 -0.39           O  
ATOM   4460  CB  ALA A1082     -25.207  56.584  21.800  1.00 -0.02           C  
ATOM   4461  H   ALA A1082     -24.178  54.312  22.373  1.00  0.19           H  
ATOM   4462  HB3 ALA A1082     -24.147  56.852  21.673  1.00  0.03           H  
ATOM   4463  HB2 ALA A1082     -25.413  56.453  22.873  1.00  0.03           H  
ATOM   4464  HB1 ALA A1082     -25.827  57.415  21.426  1.00  0.03           H  
ATOM   4465  HA  ALA A1082     -26.586  55.028  21.167  1.00  0.08           H  
ATOM   4466  N   LYS A1083     -24.119  55.232  18.958  1.00 -0.26           N  
ATOM   4467  CA  LYS A1083     -23.930  55.514  17.534  1.00  0.13           C  
ATOM   4468  C   LYS A1083     -24.703  54.524  16.687  1.00  0.20           C  
ATOM   4469  O   LYS A1083     -25.265  54.930  15.683  1.00 -0.39           O  
ATOM   4470  CB  LYS A1083     -22.425  55.488  17.139  1.00 -0.01           C  
ATOM   4471  CG  LYS A1083     -22.153  55.804  15.640  1.00 -0.04           C  
ATOM   4472  CD  LYS A1083     -22.674  57.175  15.119  1.00 -0.01           C  
ATOM   4473  CE  LYS A1083     -22.116  58.389  15.911  1.00 -0.04           C  
ATOM   4474  NZ  LYS A1083     -22.575  59.673  15.331  1.00  0.22           N  
ATOM   4475  H   LYS A1083     -23.387  54.772  19.464  1.00  0.19           H  
ATOM   4476  HZ3 LYS A1083     -22.249  59.798  14.308  1.00  0.20           H  
ATOM   4477  HZ2 LYS A1083     -22.193  60.520  15.886  1.00  0.20           H  
ATOM   4478  HZ1 LYS A1083     -23.654  59.754  15.338  1.00  0.20           H  
ATOM   4479  HE3 LYS A1083     -21.013  58.349  15.905  1.00  0.08           H  
ATOM   4480  HE2 LYS A1083     -22.455  58.343  16.959  1.00  0.08           H  
ATOM   4481  HD3 LYS A1083     -23.775  57.198  15.133  1.00  0.03           H  
ATOM   4482  HD2 LYS A1083     -22.363  57.276  14.065  1.00  0.03           H  
ATOM   4483  HG3 LYS A1083     -22.626  55.013  15.040  1.00  0.03           H  
ATOM   4484  HG2 LYS A1083     -21.065  55.751  15.463  1.00  0.03           H  
ATOM   4485  HB3 LYS A1083     -22.024  54.481  17.331  1.00  0.03           H  
ATOM   4486  HB2 LYS A1083     -21.867  56.186  17.782  1.00  0.03           H  
ATOM   4487  HA  LYS A1083     -24.311  56.529  17.339  1.00  0.08           H  
ATOM   4488  N   LEU A1084     -24.733  53.223  17.058  1.00 -0.26           N  
ATOM   4489  CA  LEU A1084     -25.392  52.220  16.216  1.00  0.13           C  
ATOM   4490  C   LEU A1084     -26.887  52.190  16.458  1.00  0.20           C  
ATOM   4491  O   LEU A1084     -27.633  52.106  15.494  1.00 -0.39           O  
ATOM   4492  CB  LEU A1084     -24.803  50.803  16.471  1.00 -0.01           C  
ATOM   4493  CG  LEU A1084     -23.256  50.712  16.298  1.00 -0.04           C  
ATOM   4494  CD1 LEU A1084     -22.761  49.268  16.585  1.00 -0.06           C  
ATOM   4495  CD2 LEU A1084     -22.802  51.141  14.878  1.00 -0.06           C  
ATOM   4496  H   LEU A1084     -24.317  52.933  17.922  1.00  0.19           H  
ATOM   4497 HD13 LEU A1084     -23.084  48.925  17.578  1.00  0.02           H  
ATOM   4498 HD12 LEU A1084     -21.662  49.232  16.559  1.00  0.02           H  
ATOM   4499 HD11 LEU A1084     -23.154  48.583  15.821  1.00  0.02           H  
ATOM   4500 HD23 LEU A1084     -23.381  50.607  14.112  1.00  0.02           H  
ATOM   4501 HD22 LEU A1084     -21.739  50.906  14.734  1.00  0.02           H  
ATOM   4502 HD21 LEU A1084     -22.929  52.224  14.735  1.00  0.02           H  
ATOM   4503  HG  LEU A1084     -22.753  51.370  17.024  1.00  0.03           H  
ATOM   4504  HB3 LEU A1084     -25.282  50.089  15.782  1.00  0.03           H  
ATOM   4505  HB2 LEU A1084     -25.067  50.503  17.496  1.00  0.03           H  
ATOM   4506  HA  LEU A1084     -25.240  52.468  15.153  1.00  0.08           H  
ATOM   4507  N   LYS A1085     -27.334  52.254  17.733  1.00 -0.29           N  
ATOM   4508  CA  LYS A1085     -28.764  52.212  18.046  1.00  0.01           C  
ATOM   4509  C   LYS A1085     -29.670  52.938  17.069  1.00  0.18           C  
ATOM   4510  O   LYS A1085     -30.526  52.287  16.489  1.00 -0.40           O  
ATOM   4511  CB  LYS A1085     -29.022  52.808  19.453  1.00 -0.30           C  
ATOM   4512  H   LYS A1085     -26.690  52.292  18.500  1.00  0.19           H  
ATOM   4513  HB3 LYS A1085     -28.436  52.293  20.230  1.00 -0.21           H  
ATOM   4514  HB2 LYS A1085     -30.088  52.769  19.723  1.00 -0.21           H  
ATOM   4515  HA  LYS A1085     -29.056  51.150  18.082  1.00  0.04           H  
ATOM   4516  N   PRO A1086     -29.562  54.271  16.837  1.00 -0.25           N  
ATOM   4517  CA  PRO A1086     -30.541  54.935  15.983  1.00  0.13           C  
ATOM   4518  C   PRO A1086     -30.484  54.456  14.551  1.00  0.20           C  
ATOM   4519  O   PRO A1086     -31.492  54.547  13.867  1.00 -0.39           O  
ATOM   4520  CB  PRO A1086     -30.081  56.409  16.129  1.00 -0.01           C  
ATOM   4521  CG  PRO A1086     -28.579  56.311  16.481  1.00 -0.03           C  
ATOM   4522  CD  PRO A1086     -28.515  55.089  17.427  1.00  0.04           C  
ATOM   4523  HD2 PRO A1086     -27.513  54.640  17.403  1.00  0.05           H  
ATOM   4524  HD3 PRO A1086     -28.786  55.364  18.459  1.00  0.05           H  
ATOM   4525  HG2 PRO A1086     -28.008  56.103  15.561  1.00  0.03           H  
ATOM   4526  HG3 PRO A1086     -28.177  57.226  16.945  1.00  0.03           H  
ATOM   4527  HB3 PRO A1086     -30.601  56.871  16.985  1.00  0.03           H  
ATOM   4528  HB2 PRO A1086     -30.273  57.016  15.229  1.00  0.03           H  
ATOM   4529  HA  PRO A1086     -31.562  54.796  16.376  1.00  0.08           H  
ATOM   4530  N   VAL A1087     -29.331  53.940  14.069  1.00 -0.26           N  
ATOM   4531  CA  VAL A1087     -29.271  53.444  12.696  1.00  0.13           C  
ATOM   4532  C   VAL A1087     -29.981  52.109  12.657  1.00  0.20           C  
ATOM   4533  O   VAL A1087     -30.791  51.874  11.775  1.00 -0.39           O  
ATOM   4534  CB  VAL A1087     -27.801  53.343  12.190  1.00 -0.01           C  
ATOM   4535  CG1 VAL A1087     -27.757  52.921  10.695  1.00 -0.06           C  
ATOM   4536  CG2 VAL A1087     -27.075  54.704  12.394  1.00 -0.06           C  
ATOM   4537  H   VAL A1087     -28.532  53.823  14.659  1.00  0.19           H  
ATOM   4538 HG23 VAL A1087     -26.155  54.741  11.799  1.00  0.02           H  
ATOM   4539 HG22 VAL A1087     -26.797  54.863  13.446  1.00  0.02           H  
ATOM   4540 HG21 VAL A1087     -27.720  55.537  12.087  1.00  0.02           H  
ATOM   4541 HG13 VAL A1087     -28.217  51.932  10.567  1.00  0.02           H  
ATOM   4542 HG12 VAL A1087     -26.718  52.856  10.336  1.00  0.02           H  
ATOM   4543 HG11 VAL A1087     -28.295  53.647  10.068  1.00  0.02           H  
ATOM   4544  HB  VAL A1087     -27.259  52.575  12.770  1.00  0.03           H  
ATOM   4545  HA  VAL A1087     -29.802  54.149  12.035  1.00  0.08           H  
ATOM   4546  N   TYR A1088     -29.691  51.218  13.628  1.00 -0.26           N  
ATOM   4547  CA  TYR A1088     -30.361  49.919  13.672  1.00  0.14           C  
ATOM   4548  C   TYR A1088     -31.862  50.041  13.528  1.00  0.21           C  
ATOM   4549  O   TYR A1088     -32.434  49.322  12.725  1.00 -0.39           O  
ATOM   4550  CB  TYR A1088     -30.016  49.236  15.020  1.00  0.02           C  
ATOM   4551  CG  TYR A1088     -30.750  47.909  15.246  1.00 -0.05           C  
ATOM   4552  CD1 TYR A1088     -30.216  46.710  14.764  1.00 -0.07           C  
ATOM   4553  CD2 TYR A1088     -31.950  47.883  15.966  1.00 -0.07           C  
ATOM   4554  CE1 TYR A1088     -30.759  45.488  15.166  1.00 -0.04           C  
ATOM   4555  CE2 TYR A1088     -32.517  46.660  16.338  1.00 -0.04           C  
ATOM   4556  CZ  TYR A1088     -31.900  45.459  15.977  1.00  0.08           C  
ATOM   4557  OH  TYR A1088     -32.442  44.249  16.420  1.00 -0.34           O  
ATOM   4558  H   TYR A1088     -29.002  51.433  14.325  1.00  0.19           H  
ATOM   4559  HD2 TYR A1088     -32.442  48.809  16.248  1.00  0.05           H  
ATOM   4560  HE2 TYR A1088     -33.438  46.641  16.911  1.00  0.05           H  
ATOM   4561  HH  TYR A1088     -31.804  43.544  16.455  1.00  0.25           H  
ATOM   4562  HE1 TYR A1088     -30.291  44.566  14.840  1.00  0.05           H  
ATOM   4563  HD1 TYR A1088     -29.375  46.720  14.081  1.00  0.05           H  
ATOM   4564  HB2 TYR A1088     -30.255  49.904  15.860  1.00  0.05           H  
ATOM   4565  HB3 TYR A1088     -28.930  49.070  15.037  1.00  0.05           H  
ATOM   4566  HA  TYR A1088     -29.976  49.296  12.848  1.00  0.08           H  
ATOM   4567  N   ASP A1089     -32.530  50.933  14.292  1.00 -0.26           N  
ATOM   4568  CA  ASP A1089     -33.987  51.016  14.184  1.00  0.14           C  
ATOM   4569  C   ASP A1089     -34.416  51.426  12.792  1.00  0.21           C  
ATOM   4570  O   ASP A1089     -35.333  50.826  12.254  1.00 -0.39           O  
ATOM   4571  CB  ASP A1089     -34.589  52.021  15.199  1.00  0.04           C  
ATOM   4572  CG  ASP A1089     -34.338  51.553  16.608  1.00  0.04           C  
ATOM   4573  OD1 ASP A1089     -34.788  50.424  16.946  1.00 -0.57           O  
ATOM   4574  OD2 ASP A1089     -33.692  52.305  17.385  1.00 -0.57           O  
ATOM   4575  H   ASP A1089     -32.047  51.528  14.941  1.00  0.19           H  
ATOM   4576  HB3 ASP A1089     -35.679  52.095  15.055  1.00  0.05           H  
ATOM   4577  HB2 ASP A1089     -34.152  53.020  15.039  1.00  0.05           H  
ATOM   4578  HA  ASP A1089     -34.407  50.018  14.397  1.00  0.08           H  
ATOM   4579  N   SER A1090     -33.778  52.452  12.186  1.00 -0.26           N  
ATOM   4580  CA  SER A1090     -34.207  52.886  10.855  1.00  0.15           C  
ATOM   4581  C   SER A1090     -34.030  51.790   9.827  1.00  0.21           C  
ATOM   4582  O   SER A1090     -34.816  51.725   8.893  1.00 -0.39           O  
ATOM   4583  CB  SER A1090     -33.377  54.104  10.382  1.00  0.08           C  
ATOM   4584  OG  SER A1090     -32.010  53.683  10.266  1.00 -0.39           O  
ATOM   4585  H   SER A1090     -33.010  52.920  12.632  1.00  0.19           H  
ATOM   4586  HG  SER A1090     -31.435  54.387   9.997  1.00  0.21           H  
ATOM   4587  HB3 SER A1090     -33.471  54.923  11.114  1.00  0.06           H  
ATOM   4588  HB2 SER A1090     -33.750  54.456   9.406  1.00  0.06           H  
ATOM   4589  HA  SER A1090     -35.269  53.179  10.905  1.00  0.08           H  
ATOM   4590  N   LEU A1091     -32.995  50.932   9.975  1.00 -0.26           N  
ATOM   4591  CA  LEU A1091     -32.780  49.864   9.000  1.00  0.13           C  
ATOM   4592  C   LEU A1091     -33.918  48.861   8.998  1.00  0.20           C  
ATOM   4593  O   LEU A1091     -34.613  48.735   9.993  1.00 -0.39           O  
ATOM   4594  CB  LEU A1091     -31.459  49.088   9.269  1.00 -0.01           C  
ATOM   4595  CG  LEU A1091     -30.155  49.873   8.956  1.00 -0.04           C  
ATOM   4596  CD1 LEU A1091     -28.930  48.997   9.344  1.00 -0.06           C  
ATOM   4597  CD2 LEU A1091     -30.069  50.290   7.463  1.00 -0.06           C  
ATOM   4598  H   LEU A1091     -32.360  51.022  10.746  1.00  0.19           H  
ATOM   4599 HD13 LEU A1091     -28.993  48.686  10.398  1.00  0.02           H  
ATOM   4600 HD12 LEU A1091     -27.992  49.558   9.210  1.00  0.02           H  
ATOM   4601 HD11 LEU A1091     -28.894  48.093   8.717  1.00  0.02           H  
ATOM   4602 HD23 LEU A1091     -30.396  49.475   6.803  1.00  0.02           H  
ATOM   4603 HD22 LEU A1091     -29.033  50.538   7.203  1.00  0.02           H  
ATOM   4604 HD21 LEU A1091     -30.686  51.179   7.263  1.00  0.02           H  
ATOM   4605  HG  LEU A1091     -30.128  50.788   9.568  1.00  0.03           H  
ATOM   4606  HB3 LEU A1091     -31.444  48.155   8.686  1.00  0.03           H  
ATOM   4607  HB2 LEU A1091     -31.443  48.821  10.335  1.00  0.03           H  
ATOM   4608  HA  LEU A1091     -32.750  50.320   7.999  1.00  0.08           H  
ATOM   4609  N   ASP A1092     -34.104  48.131   7.869  1.00 -0.26           N  
ATOM   4610  CA  ASP A1092     -35.154  47.112   7.785  1.00  0.14           C  
ATOM   4611  C   ASP A1092     -34.649  45.793   8.326  1.00  0.21           C  
ATOM   4612  O   ASP A1092     -33.459  45.677   8.557  1.00 -0.39           O  
ATOM   4613  CB  ASP A1092     -35.613  46.936   6.311  1.00  0.04           C  
ATOM   4614  CG  ASP A1092     -34.451  46.514   5.449  1.00  0.04           C  
ATOM   4615  OD1 ASP A1092     -33.852  47.401   4.783  1.00 -0.57           O  
ATOM   4616  OD2 ASP A1092     -34.120  45.298   5.442  1.00 -0.57           O  
ATOM   4617  H   ASP A1092     -33.496  48.246   7.082  1.00  0.19           H  
ATOM   4618  HB3 ASP A1092     -36.012  47.895   5.943  1.00  0.05           H  
ATOM   4619  HB2 ASP A1092     -36.412  46.184   6.228  1.00  0.05           H  
ATOM   4620  HA  ASP A1092     -36.029  47.421   8.381  1.00  0.08           H  
ATOM   4621  N   ALA A1093     -35.526  44.784   8.535  1.00 -0.26           N  
ATOM   4622  CA  ALA A1093     -35.074  43.507   9.095  1.00  0.13           C  
ATOM   4623  C   ALA A1093     -33.884  42.922   8.364  1.00  0.20           C  
ATOM   4624  O   ALA A1093     -32.973  42.429   9.011  1.00 -0.39           O  
ATOM   4625  CB  ALA A1093     -36.204  42.445   9.040  1.00 -0.02           C  
ATOM   4626  H   ALA A1093     -36.501  44.908   8.348  1.00  0.19           H  
ATOM   4627  HB3 ALA A1093     -36.511  42.269   7.997  1.00  0.03           H  
ATOM   4628  HB2 ALA A1093     -37.079  42.787   9.613  1.00  0.03           H  
ATOM   4629  HB1 ALA A1093     -35.857  41.491   9.470  1.00  0.03           H  
ATOM   4630  HA  ALA A1093     -34.808  43.661  10.152  1.00  0.08           H  
ATOM   4631  N   VAL A1094     -33.878  42.946   7.013  1.00 -0.26           N  
ATOM   4632  CA  VAL A1094     -32.804  42.272   6.285  1.00  0.13           C  
ATOM   4633  C   VAL A1094     -31.520  43.049   6.468  1.00  0.20           C  
ATOM   4634  O   VAL A1094     -30.491  42.453   6.745  1.00 -0.39           O  
ATOM   4635  CB  VAL A1094     -33.142  42.075   4.776  1.00 -0.01           C  
ATOM   4636  CG1 VAL A1094     -31.938  41.425   4.043  1.00 -0.06           C  
ATOM   4637  CG2 VAL A1094     -34.409  41.195   4.586  1.00 -0.06           C  
ATOM   4638  H   VAL A1094     -34.587  43.436   6.502  1.00  0.19           H  
ATOM   4639 HG23 VAL A1094     -34.252  40.204   5.032  1.00  0.02           H  
ATOM   4640 HG22 VAL A1094     -34.628  41.063   3.515  1.00  0.02           H  
ATOM   4641 HG21 VAL A1094     -35.291  41.650   5.059  1.00  0.02           H  
ATOM   4642 HG13 VAL A1094     -31.110  42.145   4.028  1.00  0.02           H  
ATOM   4643 HG12 VAL A1094     -32.193  41.171   3.006  1.00  0.02           H  
ATOM   4644 HG11 VAL A1094     -31.607  40.507   4.551  1.00  0.02           H  
ATOM   4645  HB  VAL A1094     -33.334  43.058   4.312  1.00  0.03           H  
ATOM   4646  HA  VAL A1094     -32.663  41.267   6.719  1.00  0.08           H  
ATOM   4647  N   ARG A1095     -31.544  44.390   6.322  1.00 -0.26           N  
ATOM   4648  CA  ARG A1095     -30.316  45.159   6.522  1.00  0.13           C  
ATOM   4649  C   ARG A1095     -29.925  45.175   7.988  1.00  0.20           C  
ATOM   4650  O   ARG A1095     -28.741  45.241   8.277  1.00 -0.39           O  
ATOM   4651  CB  ARG A1095     -30.456  46.606   5.988  1.00 -0.01           C  
ATOM   4652  CG  ARG A1095     -30.677  46.654   4.449  1.00 -0.02           C  
ATOM   4653  CD  ARG A1095     -30.688  48.121   3.947  1.00  0.06           C  
ATOM   4654  NE  ARG A1095     -30.695  48.205   2.482  1.00 -0.27           N  
ATOM   4655  CZ  ARG A1095     -31.764  48.083   1.725  1.00  0.29           C  
ATOM   4656  NH1 ARG A1095     -32.964  47.847   2.203  1.00 -0.28           N  
ATOM   4657  NH2 ARG A1095     -31.625  48.202   0.424  1.00 -0.28           N  
ATOM   4658  H   ARG A1095     -32.401  44.867   6.119  1.00  0.19           H  
ATOM   4659 HH21 ARG A1095     -30.705  48.389  -0.004  1.00  0.26           H  
ATOM   4660 HH22 ARG A1095     -32.432  48.101  -0.209  1.00  0.26           H  
ATOM   4661 HH11 ARG A1095     -33.136  47.735   3.210  1.00  0.26           H  
ATOM   4662 HH12 ARG A1095     -33.775  47.757   1.575  1.00  0.26           H  
ATOM   4663  HE  ARG A1095     -29.786  48.394   2.027  1.00  0.26           H  
ATOM   4664  HD3 ARG A1095     -29.750  48.587   4.297  1.00  0.07           H  
ATOM   4665  HD2 ARG A1095     -31.503  48.691   4.416  1.00  0.07           H  
ATOM   4666  HG3 ARG A1095     -31.621  46.156   4.186  1.00  0.03           H  
ATOM   4667  HG2 ARG A1095     -29.869  46.114   3.935  1.00  0.03           H  
ATOM   4668  HB3 ARG A1095     -29.533  47.149   6.244  1.00  0.03           H  
ATOM   4669  HB2 ARG A1095     -31.302  47.094   6.494  1.00  0.03           H  
ATOM   4670  HA  ARG A1095     -29.497  44.678   5.960  1.00  0.08           H  
ATOM   4671  N   ARG A1096     -30.879  45.099   8.943  1.00 -0.26           N  
ATOM   4672  CA  ARG A1096     -30.495  44.968  10.349  1.00  0.13           C  
ATOM   4673  C   ARG A1096     -29.641  43.729  10.482  1.00  0.20           C  
ATOM   4674  O   ARG A1096     -28.624  43.792  11.155  1.00 -0.39           O  
ATOM   4675  CB  ARG A1096     -31.714  44.858  11.313  1.00 -0.01           C  
ATOM   4676  CG  ARG A1096     -32.372  46.247  11.544  1.00 -0.02           C  
ATOM   4677  CD  ARG A1096     -33.813  46.226  12.131  1.00  0.06           C  
ATOM   4678  NE  ARG A1096     -33.962  45.478  13.381  1.00 -0.27           N  
ATOM   4679  CZ  ARG A1096     -35.074  45.448  14.085  1.00  0.29           C  
ATOM   4680  NH1 ARG A1096     -36.166  46.080  13.720  1.00 -0.28           N  
ATOM   4681  NH2 ARG A1096     -35.101  44.754  15.200  1.00 -0.28           N  
ATOM   4682  H   ARG A1096     -31.847  45.075   8.700  1.00  0.19           H  
ATOM   4683 HH21 ARG A1096     -34.274  44.234  15.528  1.00  0.26           H  
ATOM   4684 HH22 ARG A1096     -35.952  44.710  15.780  1.00  0.26           H  
ATOM   4685 HH11 ARG A1096     -36.211  46.629  12.853  1.00  0.26           H  
ATOM   4686 HH12 ARG A1096     -37.019  46.039  14.297  1.00  0.26           H  
ATOM   4687  HE  ARG A1096     -33.144  44.956  13.719  1.00  0.26           H  
ATOM   4688  HD3 ARG A1096     -34.489  45.793  11.376  1.00  0.07           H  
ATOM   4689  HD2 ARG A1096     -34.090  47.281  12.296  1.00  0.07           H  
ATOM   4690  HG3 ARG A1096     -32.445  46.750  10.572  1.00  0.03           H  
ATOM   4691  HG2 ARG A1096     -31.714  46.847  12.195  1.00  0.03           H  
ATOM   4692  HB3 ARG A1096     -31.357  44.464  12.278  1.00  0.03           H  
ATOM   4693  HB2 ARG A1096     -32.444  44.145  10.906  1.00  0.03           H  
ATOM   4694  HA  ARG A1096     -29.889  45.843  10.638  1.00  0.08           H  
ATOM   4695  N   ALA A1097     -30.020  42.597   9.846  1.00 -0.26           N  
ATOM   4696  CA  ALA A1097     -29.165  41.415   9.922  1.00  0.13           C  
ATOM   4697  C   ALA A1097     -27.773  41.766   9.447  1.00  0.20           C  
ATOM   4698  O   ALA A1097     -26.815  41.372  10.092  1.00 -0.39           O  
ATOM   4699  CB  ALA A1097     -29.714  40.228   9.091  1.00 -0.02           C  
ATOM   4700  H   ALA A1097     -30.868  42.553   9.312  1.00  0.19           H  
ATOM   4701  HB3 ALA A1097     -29.757  40.484   8.024  1.00  0.03           H  
ATOM   4702  HB2 ALA A1097     -30.726  39.970   9.440  1.00  0.03           H  
ATOM   4703  HB1 ALA A1097     -29.068  39.345   9.200  1.00  0.03           H  
ATOM   4704  HA  ALA A1097     -29.121  41.100  10.978  1.00  0.08           H  
ATOM   4705  N   ALA A1098     -27.625  42.518   8.332  1.00 -0.26           N  
ATOM   4706  CA  ALA A1098     -26.283  42.904   7.899  1.00  0.13           C  
ATOM   4707  C   ALA A1098     -25.566  43.648   9.003  1.00  0.20           C  
ATOM   4708  O   ALA A1098     -24.412  43.350   9.269  1.00 -0.39           O  
ATOM   4709  CB  ALA A1098     -26.305  43.773   6.612  1.00 -0.02           C  
ATOM   4710  H   ALA A1098     -28.419  42.822   7.802  1.00  0.19           H  
ATOM   4711  HB3 ALA A1098     -26.831  44.722   6.781  1.00  0.03           H  
ATOM   4712  HB2 ALA A1098     -26.811  43.231   5.801  1.00  0.03           H  
ATOM   4713  HB1 ALA A1098     -25.282  44.009   6.287  1.00  0.03           H  
ATOM   4714  HA  ALA A1098     -25.725  41.978   7.688  1.00  0.08           H  
ATOM   4715  N   LEU A1099     -26.230  44.622   9.666  1.00 -0.26           N  
ATOM   4716  CA  LEU A1099     -25.555  45.360  10.736  1.00  0.13           C  
ATOM   4717  C   LEU A1099     -25.191  44.435  11.875  1.00  0.20           C  
ATOM   4718  O   LEU A1099     -24.103  44.564  12.415  1.00 -0.39           O  
ATOM   4719  CB  LEU A1099     -26.422  46.552  11.236  1.00 -0.01           C  
ATOM   4720  CG  LEU A1099     -25.713  47.505  12.248  1.00 -0.04           C  
ATOM   4721  CD1 LEU A1099     -24.473  48.213  11.633  1.00 -0.06           C  
ATOM   4722  CD2 LEU A1099     -26.708  48.594  12.740  1.00 -0.06           C  
ATOM   4723  H   LEU A1099     -27.181  44.844   9.437  1.00  0.19           H  
ATOM   4724 HD13 LEU A1099     -23.668  47.501  11.406  1.00  0.02           H  
ATOM   4725 HD12 LEU A1099     -24.072  48.949  12.344  1.00  0.02           H  
ATOM   4726 HD11 LEU A1099     -24.748  48.745  10.709  1.00  0.02           H  
ATOM   4727 HD23 LEU A1099     -27.002  49.258  11.913  1.00  0.02           H  
ATOM   4728 HD22 LEU A1099     -26.257  49.210  13.533  1.00  0.02           H  
ATOM   4729 HD21 LEU A1099     -27.613  48.125  13.146  1.00  0.02           H  
ATOM   4730  HG  LEU A1099     -25.389  46.917  13.124  1.00  0.03           H  
ATOM   4731  HB3 LEU A1099     -27.327  46.133  11.703  1.00  0.03           H  
ATOM   4732  HB2 LEU A1099     -26.737  47.147  10.366  1.00  0.03           H  
ATOM   4733  HA  LEU A1099     -24.617  45.733  10.310  1.00  0.08           H  
ATOM   4734  N   ILE A1100     -26.075  43.484  12.252  1.00 -0.26           N  
ATOM   4735  CA  ILE A1100     -25.711  42.546  13.311  1.00  0.13           C  
ATOM   4736  C   ILE A1100     -24.508  41.765  12.835  1.00  0.20           C  
ATOM   4737  O   ILE A1100     -23.582  41.594  13.610  1.00 -0.39           O  
ATOM   4738  CB  ILE A1100     -26.848  41.559  13.722  1.00 -0.00           C  
ATOM   4739  CG1 ILE A1100     -28.064  42.326  14.330  1.00 -0.05           C  
ATOM   4740  CG2 ILE A1100     -26.290  40.515  14.735  1.00 -0.06           C  
ATOM   4741  CD1 ILE A1100     -29.339  41.447  14.476  1.00 -0.06           C  
ATOM   4742  H   ILE A1100     -26.950  43.379  11.778  1.00  0.19           H  
ATOM   4743 HG23 ILE A1100     -25.517  39.880  14.278  1.00  0.02           H  
ATOM   4744 HG22 ILE A1100     -27.070  39.845  15.113  1.00  0.02           H  
ATOM   4745 HG21 ILE A1100     -25.849  41.039  15.594  1.00  0.02           H  
ATOM   4746 HD13 ILE A1100     -29.591  40.973  13.516  1.00  0.02           H  
ATOM   4747 HD12 ILE A1100     -30.194  42.068  14.783  1.00  0.02           H  
ATOM   4748 HD11 ILE A1100     -29.218  40.660  15.234  1.00  0.02           H  
ATOM   4749 HG13 ILE A1100     -28.332  43.176  13.685  1.00  0.03           H  
ATOM   4750 HG12 ILE A1100     -27.781  42.736  15.312  1.00  0.03           H  
ATOM   4751  HB  ILE A1100     -27.181  41.030  12.816  1.00  0.03           H  
ATOM   4752  HA  ILE A1100     -25.425  43.122  14.206  1.00  0.08           H  
ATOM   4753  N   ASN A1101     -24.496  41.275  11.576  1.00 -0.26           N  
ATOM   4754  CA  ASN A1101     -23.368  40.465  11.119  1.00  0.15           C  
ATOM   4755  C   ASN A1101     -22.073  41.216  11.336  1.00  0.21           C  
ATOM   4756  O   ASN A1101     -21.121  40.624  11.821  1.00 -0.39           O  
ATOM   4757  CB  ASN A1101     -23.517  40.056   9.628  1.00  0.08           C  
ATOM   4758  CG  ASN A1101     -22.471  39.048   9.204  1.00  0.18           C  
ATOM   4759  OD1 ASN A1101     -21.294  39.265   9.446  1.00 -0.40           O  
ATOM   4760  ND2 ASN A1101     -22.849  37.925   8.558  1.00 -0.30           N  
ATOM   4761  H   ASN A1101     -25.264  41.438  10.956  1.00  0.19           H  
ATOM   4762 HD21 ASN A1101     -23.805  37.724   8.355  1.00  0.18           H  
ATOM   4763 HD22 ASN A1101     -22.155  37.266   8.263  1.00  0.18           H  
ATOM   4764  HB3 ASN A1101     -23.422  40.942   8.984  1.00  0.06           H  
ATOM   4765  HB2 ASN A1101     -24.527  39.640   9.484  1.00  0.06           H  
ATOM   4766  HA  ASN A1101     -23.367  39.545  11.724  1.00  0.08           H  
ATOM   4767  N   MET A1102     -22.013  42.523  10.995  1.00 -0.26           N  
ATOM   4768  CA  MET A1102     -20.768  43.258  11.206  1.00  0.13           C  
ATOM   4769  C   MET A1102     -20.410  43.255  12.676  1.00  0.20           C  
ATOM   4770  O   MET A1102     -19.282  42.930  13.013  1.00 -0.39           O  
ATOM   4771  CB  MET A1102     -20.818  44.746  10.762  1.00 -0.00           C  
ATOM   4772  CG  MET A1102     -21.009  44.932   9.238  1.00 -0.00           C  
ATOM   4773  SD  MET A1102     -20.802  46.696   8.799  1.00 -0.16           S  
ATOM   4774  CE  MET A1102     -19.018  46.970   9.037  1.00 -0.02           C  
ATOM   4775  H   MET A1102     -22.808  43.000  10.614  1.00  0.19           H  
ATOM   4776 LPD2 MET A1102     -20.983  46.810   8.155  1.00  0.00          LP  
ATOM   4777 LPD1 MET A1102     -21.167  47.095   9.210  1.00  0.00          LP  
ATOM   4778  HE3 MET A1102     -18.805  47.175  10.094  1.00  0.03           H  
ATOM   4779  HE2 MET A1102     -18.703  47.836   8.437  1.00  0.03           H  
ATOM   4780  HE1 MET A1102     -18.454  46.084   8.719  1.00  0.03           H  
ATOM   4781  HG3 MET A1102     -22.021  44.618   8.946  1.00  0.04           H  
ATOM   4782  HG2 MET A1102     -20.279  44.333   8.676  1.00  0.04           H  
ATOM   4783  HB3 MET A1102     -19.851  45.189  11.032  1.00  0.03           H  
ATOM   4784  HB2 MET A1102     -21.614  45.290  11.295  1.00  0.03           H  
ATOM   4785  HA  MET A1102     -19.966  42.753  10.640  1.00  0.08           H  
ATOM   4786  N   VAL A1103     -21.353  43.622  13.572  1.00 -0.26           N  
ATOM   4787  CA  VAL A1103     -21.013  43.691  14.994  1.00  0.13           C  
ATOM   4788  C   VAL A1103     -20.564  42.324  15.452  1.00  0.20           C  
ATOM   4789  O   VAL A1103     -19.531  42.209  16.092  1.00 -0.39           O  
ATOM   4790  CB  VAL A1103     -22.183  44.235  15.865  1.00 -0.01           C  
ATOM   4791  CG1 VAL A1103     -21.862  44.109  17.382  1.00 -0.06           C  
ATOM   4792  CG2 VAL A1103     -22.459  45.724  15.513  1.00 -0.06           C  
ATOM   4793  H   VAL A1103     -22.286  43.835  13.272  1.00  0.19           H  
ATOM   4794 HG23 VAL A1103     -21.562  46.337  15.680  1.00  0.02           H  
ATOM   4795 HG22 VAL A1103     -23.255  46.112  16.158  1.00  0.02           H  
ATOM   4796 HG21 VAL A1103     -22.778  45.851  14.469  1.00  0.02           H  
ATOM   4797 HG13 VAL A1103     -21.720  43.058  17.676  1.00  0.02           H  
ATOM   4798 HG12 VAL A1103     -22.684  44.520  17.989  1.00  0.02           H  
ATOM   4799 HG11 VAL A1103     -20.943  44.661  17.620  1.00  0.02           H  
ATOM   4800  HB  VAL A1103     -23.090  43.644  15.656  1.00  0.03           H  
ATOM   4801  HA  VAL A1103     -20.168  44.382  15.118  1.00  0.08           H  
ATOM   4802  N   PHE A1104     -21.345  41.278  15.112  1.00 -0.26           N  
ATOM   4803  CA  PHE A1104     -20.970  39.914  15.473  1.00  0.14           C  
ATOM   4804  C   PHE A1104     -19.550  39.637  15.030  1.00  0.21           C  
ATOM   4805  O   PHE A1104     -18.798  39.041  15.784  1.00 -0.39           O  
ATOM   4806  CB  PHE A1104     -21.927  38.902  14.784  1.00  0.02           C  
ATOM   4807  CG  PHE A1104     -21.756  37.479  15.330  1.00 -0.04           C  
ATOM   4808  CD1 PHE A1104     -22.655  36.985  16.281  1.00 -0.06           C  
ATOM   4809  CD2 PHE A1104     -20.719  36.654  14.879  1.00 -0.06           C  
ATOM   4810  CE1 PHE A1104     -22.592  35.651  16.691  1.00 -0.07           C  
ATOM   4811  CE2 PHE A1104     -20.616  35.336  15.333  1.00 -0.07           C  
ATOM   4812  CZ  PHE A1104     -21.560  34.828  16.230  1.00 -0.07           C  
ATOM   4813  H   PHE A1104     -22.189  41.432  14.603  1.00  0.19           H  
ATOM   4814  HD2 PHE A1104     -19.990  37.034  14.173  1.00  0.06           H  
ATOM   4815  HE2 PHE A1104     -19.801  34.706  14.989  1.00  0.06           H  
ATOM   4816  HZ  PHE A1104     -21.490  33.799  16.571  1.00  0.06           H  
ATOM   4817  HE1 PHE A1104     -23.346  35.258  17.363  1.00  0.06           H  
ATOM   4818  HD1 PHE A1104     -23.411  37.637  16.703  1.00  0.06           H  
ATOM   4819  HB3 PHE A1104     -21.754  38.898  13.698  1.00  0.05           H  
ATOM   4820  HB2 PHE A1104     -22.971  39.215  14.948  1.00  0.05           H  
ATOM   4821  HA  PHE A1104     -21.060  39.810  16.567  1.00  0.08           H  
ATOM   4822  N   GLN A1105     -19.168  40.059  13.802  1.00 -0.26           N  
ATOM   4823  CA  GLN A1105     -17.819  39.772  13.324  1.00  0.13           C  
ATOM   4824  C   GLN A1105     -16.772  40.495  14.144  1.00  0.20           C  
ATOM   4825  O   GLN A1105     -15.847  39.842  14.601  1.00 -0.39           O  
ATOM   4826  CB  GLN A1105     -17.627  40.176  11.833  1.00  0.00           C  
ATOM   4827  CG  GLN A1105     -16.227  39.761  11.302  1.00  0.04           C  
ATOM   4828  CD  GLN A1105     -16.027  40.088   9.842  1.00  0.17           C  
ATOM   4829  OE1 GLN A1105     -16.978  40.424   9.154  1.00 -0.40           O  
ATOM   4830  NE2 GLN A1105     -14.780  39.995   9.333  1.00 -0.30           N  
ATOM   4831  H   GLN A1105     -19.798  40.558  13.203  1.00  0.19           H  
ATOM   4832 HE21 GLN A1105     -14.005  39.720   9.902  1.00  0.18           H  
ATOM   4833 HE22 GLN A1105     -14.623  40.210   8.368  1.00  0.18           H  
ATOM   4834  HG3 GLN A1105     -16.088  38.676  11.425  1.00  0.05           H  
ATOM   4835  HG2 GLN A1105     -15.445  40.282  11.878  1.00  0.05           H  
ATOM   4836  HB3 GLN A1105     -17.742  41.264  11.710  1.00  0.03           H  
ATOM   4837  HB2 GLN A1105     -18.405  39.693  11.226  1.00  0.03           H  
ATOM   4838  HA  GLN A1105     -17.663  38.682  13.401  1.00  0.08           H  
ATOM   4839  N   MET A1106     -16.883  41.837  14.298  1.00 -0.26           N  
ATOM   4840  CA  MET A1106     -15.775  42.633  14.845  1.00  0.13           C  
ATOM   4841  C   MET A1106     -16.045  43.205  16.223  1.00  0.20           C  
ATOM   4842  O   MET A1106     -15.154  43.139  17.056  1.00 -0.39           O  
ATOM   4843  CB  MET A1106     -15.361  43.738  13.827  1.00 -0.00           C  
ATOM   4844  CG  MET A1106     -16.368  44.911  13.696  1.00 -0.00           C  
ATOM   4845  SD  MET A1106     -15.851  46.075  12.390  1.00 -0.16           S  
ATOM   4846  CE  MET A1106     -16.275  45.159  10.870  1.00 -0.02           C  
ATOM   4847  H   MET A1106     -17.706  42.303  13.970  1.00  0.19           H  
ATOM   4848 LPD2 MET A1106     -16.196  46.659  12.429  1.00  0.00          LP  
ATOM   4849 LPD1 MET A1106     -15.185  46.203  12.423  1.00  0.00          LP  
ATOM   4850  HE3 MET A1106     -15.560  44.341  10.702  1.00  0.03           H  
ATOM   4851  HE2 MET A1106     -16.226  45.851  10.019  1.00  0.03           H  
ATOM   4852  HE1 MET A1106     -17.292  44.747  10.937  1.00  0.03           H  
ATOM   4853  HG3 MET A1106     -16.409  45.480  14.637  1.00  0.04           H  
ATOM   4854  HG2 MET A1106     -17.378  44.565  13.450  1.00  0.04           H  
ATOM   4855  HB3 MET A1106     -15.231  43.250  12.849  1.00  0.03           H  
ATOM   4856  HB2 MET A1106     -14.389  44.167  14.126  1.00  0.03           H  
ATOM   4857  HA  MET A1106     -14.879  41.996  14.947  1.00  0.08           H  
ATOM   4858  N   GLY A1107     -17.243  43.772  16.497  1.00 -0.27           N  
ATOM   4859  CA  GLY A1107     -17.529  44.354  17.809  1.00  0.12           C  
ATOM   4860  C   GLY A1107     -18.177  45.710  17.653  1.00  0.20           C  
ATOM   4861  O   GLY A1107     -17.921  46.365  16.656  1.00 -0.39           O  
ATOM   4862  H   GLY A1107     -17.977  43.785  15.822  1.00  0.19           H  
ATOM   4863  HA2 GLY A1107     -16.625  44.506  18.418  1.00  0.08           H  
ATOM   4864  HA3 GLY A1107     -18.199  43.667  18.348  1.00  0.08           H  
ATOM   4865  N   GLU A1108     -19.005  46.155  18.627  1.00 -0.29           N  
ATOM   4866  CA  GLU A1108     -19.701  47.433  18.474  1.00  0.01           C  
ATOM   4867  C   GLU A1108     -18.712  48.541  18.197  1.00  0.17           C  
ATOM   4868  O   GLU A1108     -18.869  49.263  17.225  1.00 -0.40           O  
ATOM   4869  CB  GLU A1108     -20.497  47.788  19.755  1.00 -0.30           C  
ATOM   4870  H   GLU A1108     -19.181  45.611  19.450  1.00  0.19           H  
ATOM   4871  HB3 GLU A1108     -21.248  47.017  19.990  1.00 -0.21           H  
ATOM   4872  HB2 GLU A1108     -20.998  48.762  19.650  1.00 -0.21           H  
ATOM   4873  HA  GLU A1108     -20.409  47.347  17.636  1.00  0.04           H  
ATOM   4874  N   THR A1109     -17.678  48.675  19.056  1.00 -0.26           N  
ATOM   4875  CA  THR A1109     -16.682  49.726  18.859  1.00  0.16           C
[truncated: 187,921 more chars]
