# Supplementary material for: Landscaping the Nitazene Scaffold to Identify Novel Mu-Opioid Receptor Modulators: From Molecular Design and Chemical Synthesis to Pharmacological Profiling
Source: J Med Chem. 2026 Jul 6;69(14):16658–76. doi: 10.1021/acs.jmedchem.6c00283 (PMC13403233; doi:10.1021/acs.jmedchem.6c00283)
Supplement: Supplementary file 3 [file jm6c00283_si_003.pdb]

HEADER    ETO_FINAL_HISFIXED_MIN                                                
COMPND    ETO_FINAL_HISFIXED_MIN                                                
REMARK    GENERATED BY SYBYL (TRIPOS, INC.)       23-MAR-25                     
SEQRES   1 R  287  SER MET ILE THR ALA ILE THR ILE MET ALA LEU TYR SER          
SEQRES   2 R  287  ILE VAL CYS VAL VAL GLY LEU PHE GLY ASN PHE LEU VAL          
SEQRES   3 R  287  MET TYR VAL ILE VAL ARG TYR THR LYS MET LYS THR ALA          
SEQRES   4 R  287  THR ASN ILE TYR ILE PHE ASN LEU ALA LEU ALA ASP ALA          
SEQRES   5 R  287  LEU ALA THR SER THR LEU PRO PHE GLN SER VAL ASN TYR          
SEQRES   6 R  287  LEU MET GLY THR TRP PRO PHE GLY THR ILE LEU CYS LYS          
SEQRES   7 R  287  ILE VAL ILE SER ILE ASP TYR TYR ASN MET PHE THR SER          
SEQRES   8 R  287  ILE PHE THR LEU CYS THR MET SER VAL ASP ARG TYR ILE          
SEQRES   9 R  287  ALA VAL CYS HIS PRO VAL LYS ALA LEU ASP PHE ARG THR          
SEQRES  10 R  287  PRO ARG ASN ALA LYS ILE ILE ASN VAL CYS ASN TRP ILE          
SEQRES  11 R  287  LEU SER SER ALA ILE GLY LEU PRO VAL MET PHE MET ALA          
SEQRES  12 R  287  THR THR LYS TYR ARG GLN GLY SER ILE ASP CYS THR LEU          
SEQRES  13 R  287  THR PHE SER HIS PRO THR TRP TYR TRP GLU ASN LEU LEU          
SEQRES  14 R  287  LYS ILE CYS VAL PHE ILE PHE ALA PHE ILE MET PRO VAL          
SEQRES  15 R  287  LEU ILE ILE THR VAL CYS TYR GLY LEU MET ILE LEU ARG          
SEQRES  16 R  287  LEU LYS SER VAL ARG MET LEU SER GLY SER LYS GLU LYS          
SEQRES  17 R  287  ASP ARG ASN LEU ARG ARG ILE THR ARG MET VAL LEU VAL          
SEQRES  18 R  287  VAL VAL ALA VAL PHE ILE VAL CYS TRP THR PRO ILE HIS          
SEQRES  19 R  287  ILE TYR VAL ILE ILE LYS ALA LEU VAL THR ILE PRO GLU          
SEQRES  20 R  287  THR THR PHE GLN THR VAL SER TRP HIS PHE CYS ILE ALA          
SEQRES  21 R  287  LEU GLY TYR THR ASN SER CYS LEU ASN PRO VAL LEU TYR          
SEQRES  22 R  287  ALA PHE LEU ASP GLU ASN PHE LYS ARG CYS PHE ARG GLU          
SEQRES  23 R  287  PHE                                                          
HET    NO2  N   1      58                                                       
ATOM      1  N   SER R  66     163.117 132.571 139.650  1.00 -0.36           N  
ATOM      2  CA  SER R  66     162.030 133.517 139.402  1.00  0.13           C  
ATOM      3  C   SER R  66     161.929 133.784 137.917  1.00  0.20           C  
ATOM      4  O   SER R  66     160.986 133.348 137.272  1.00 -0.39           O  
ATOM      5  CB  SER R  66     162.260 134.846 140.168  1.00  0.08           C  
ATOM      6  OG  SER R  66     163.496 135.438 139.715  1.00 -0.39           O  
ATOM      7  HA  SER R  66     161.075 133.079 139.740  1.00  0.08           H  
ATOM      8  HB2 SER R  66     161.414 135.531 139.982  1.00  0.06           H  
ATOM      9  HB3 SER R  66     162.312 134.627 141.248  1.00  0.06           H  
ATOM     10  HG  SER R  66     163.703 136.251 140.169  1.00  0.21           H  
ATOM     11 HNCA SER R  66     164.028 132.920 139.879  1.00  0.14           H  
ATOM     12  H   SER R  66     162.967 131.593 139.492  1.00  0.14           H  
ATOM     13  N   MET R  67     162.917 134.515 137.359  1.00 -0.26           N  
ATOM     14  CA  MET R  67     162.863 134.856 135.941  1.00  0.13           C  
ATOM     15  C   MET R  67     162.710 133.614 135.084  1.00  0.20           C  
ATOM     16  O   MET R  67     161.880 133.593 134.186  1.00 -0.39           O  
ATOM     17  CB  MET R  67     164.133 135.640 135.508  1.00 -0.00           C  
ATOM     18  CG  MET R  67     164.147 135.980 133.993  1.00 -0.00           C  
ATOM     19  SD  MET R  67     162.651 136.877 133.456  1.00 -0.16           S  
ATOM     20  CE  MET R  67     162.781 138.448 134.366  1.00 -0.02           C  
ATOM     21  HA  MET R  67     161.973 135.487 135.782  1.00  0.08           H  
ATOM     22  HB2 MET R  67     164.202 136.569 136.095  1.00  0.03           H  
ATOM     23  HB3 MET R  67     165.024 135.033 135.736  1.00  0.03           H  
ATOM     24  HG2 MET R  67     165.031 136.589 133.746  1.00  0.04           H  
ATOM     25  HG3 MET R  67     164.203 135.050 133.406  1.00  0.04           H  
ATOM     26  HE1 MET R  67     163.787 138.876 134.243  1.00  0.03           H  
ATOM     27  HE2 MET R  67     162.039 139.151 133.960  1.00  0.03           H  
ATOM     28  HE3 MET R  67     162.573 138.289 135.433  1.00  0.03           H  
ATOM     29 LPD1 MET R  67     162.656 136.981 132.785  1.00  0.00          LP  
ATOM     30 LPD2 MET R  67     162.088 136.540 133.629  1.00  0.00          LP  
ATOM     31  H   MET R  67     163.665 134.863 137.932  1.00  0.19           H  
ATOM     32  N   ILE R  68     163.509 132.554 135.337  1.00 -0.26           N  
ATOM     33  CA  ILE R  68     163.415 131.357 134.496  1.00  0.13           C  
ATOM     34  C   ILE R  68     161.993 130.834 134.555  1.00  0.20           C  
ATOM     35  O   ILE R  68     161.413 130.537 133.521  1.00 -0.39           O  
ATOM     36  CB  ILE R  68     164.446 130.251 134.885  1.00 -0.00           C  
ATOM     37  CG1 ILE R  68     165.894 130.736 134.556  1.00 -0.05           C  
ATOM     38  CG2 ILE R  68     164.118 128.912 134.160  1.00 -0.06           C  
ATOM     39  CD1 ILE R  68     167.011 129.817 135.119  1.00 -0.06           C  
ATOM     40  HA  ILE R  68     163.603 131.649 133.449  1.00  0.08           H  
ATOM     41  HB  ILE R  68     164.359 130.076 135.971  1.00  0.03           H  
ATOM     42 HG12 ILE R  68     166.017 130.822 133.464  1.00  0.03           H  
ATOM     43 HG13 ILE R  68     166.056 131.737 134.986  1.00  0.03           H  
ATOM     44 HD11 ILE R  68     167.035 128.842 134.610  1.00  0.02           H  
ATOM     45 HD12 ILE R  68     167.995 130.291 134.970  1.00  0.02           H  
ATOM     46 HD13 ILE R  68     166.867 129.652 136.198  1.00  0.02           H  
ATOM     47 HG21 ILE R  68     164.158 129.050 133.068  1.00  0.02           H  
ATOM     48 HG22 ILE R  68     164.825 128.119 134.440  1.00  0.02           H  
ATOM     49 HG23 ILE R  68     163.115 128.547 134.427  1.00  0.02           H  
ATOM     50  H   ILE R  68     164.142 132.574 136.111  1.00  0.19           H  
ATOM     51  N   THR R  69     161.405 130.703 135.763  1.00 -0.26           N  
ATOM     52  CA  THR R  69     160.061 130.137 135.858  1.00  0.16           C  
ATOM     53  C   THR R  69     159.089 130.924 134.999  1.00  0.21           C  
ATOM     54  O   THR R  69     158.322 130.333 134.253  1.00 -0.39           O  
ATOM     55  CB  THR R  69     159.565 130.168 137.328  1.00  0.09           C  
ATOM     56  OG1 THR R  69     160.696 129.876 138.169  1.00 -0.39           O  
ATOM     57  CG2 THR R  69     158.433 129.129 137.535  1.00 -0.03           C  
ATOM     58  HA  THR R  69     160.113 129.095 135.503  1.00  0.08           H  
ATOM     59  HB  THR R  69     159.198 131.184 137.564  1.00  0.06           H  
ATOM     60  HG1 THR R  69     160.496 129.947 139.096  1.00  0.21           H  
ATOM     61 HG23 THR R  69     157.694 129.200 136.725  1.00  0.03           H  
ATOM     62 HG21 THR R  69     158.859 128.115 137.534  1.00  0.03           H  
ATOM     63 HG22 THR R  69     157.912 129.298 138.487  1.00  0.03           H  
ATOM     64  H   THR R  69     161.871 130.964 136.611  1.00  0.19           H  
ATOM     65  N   ALA R  70     159.102 132.274 135.102  1.00 -0.26           N  
ATOM     66  CA  ALA R  70     158.149 133.066 134.321  1.00  0.13           C  
ATOM     67  C   ALA R  70     158.400 132.859 132.842  1.00  0.20           C  
ATOM     68  O   ALA R  70     157.451 132.678 132.092  1.00 -0.39           O  
ATOM     69  CB  ALA R  70     158.250 134.575 134.658  1.00 -0.02           C  
ATOM     70  HA  ALA R  70     157.135 132.708 134.552  1.00  0.08           H  
ATOM     71  HB1 ALA R  70     157.519 135.147 134.064  1.00  0.03           H  
ATOM     72  HB2 ALA R  70     158.040 134.735 135.727  1.00  0.03           H  
ATOM     73  HB3 ALA R  70     159.260 134.951 134.434  1.00  0.03           H  
ATOM     74  H   ALA R  70     159.771 132.745 135.691  1.00  0.19           H  
ATOM     75  N   ILE R  71     159.677 132.877 132.394  1.00 -0.26           N  
ATOM     76  CA  ILE R  71     159.936 132.659 130.968  1.00  0.13           C  
ATOM     77  C   ILE R  71     159.377 131.302 130.582  1.00  0.20           C  
ATOM     78  O   ILE R  71     158.651 131.202 129.603  1.00 -0.39           O  
ATOM     79  CB  ILE R  71     161.447 132.773 130.592  1.00 -0.00           C  
ATOM     80  CG1 ILE R  71     161.925 134.251 130.752  1.00 -0.05           C  
ATOM     81  CG2 ILE R  71     161.699 132.252 129.146  1.00 -0.06           C  
ATOM     82  CD1 ILE R  71     163.454 134.443 130.562  1.00 -0.06           C  
ATOM     83  HA  ILE R  71     159.378 133.413 130.388  1.00  0.08           H  
ATOM     84  HB  ILE R  71     162.019 132.132 131.284  1.00  0.03           H  
ATOM     85 HG12 ILE R  71     161.394 134.896 130.032  1.00  0.03           H  
ATOM     86 HG13 ILE R  71     161.672 134.607 131.762  1.00  0.03           H  
ATOM     87 HD11 ILE R  71     163.756 134.297 129.515  1.00  0.02           H  
ATOM     88 HD12 ILE R  71     163.739 135.469 130.845  1.00  0.02           H  
ATOM     89 HD13 ILE R  71     164.011 133.737 131.197  1.00  0.02           H  
ATOM     90 HG21 ILE R  71     161.142 132.863 128.420  1.00  0.02           H  
ATOM     91 HG22 ILE R  71     162.767 132.284 128.888  1.00  0.02           H  
ATOM     92 HG23 ILE R  71     161.384 131.203 129.033  1.00  0.02           H  
ATOM     93  H   ILE R  71     160.447 132.992 133.033  1.00  0.19           H  
ATOM     94  N   THR R  72     159.708 130.229 131.334  1.00 -0.26           N  
ATOM     95  CA  THR R  72     159.213 128.901 130.960  1.00  0.16           C  
ATOM     96  C   THR R  72     157.701 128.883 130.840  1.00  0.21           C  
ATOM     97  O   THR R  72     157.172 128.372 129.862  1.00 -0.39           O  
ATOM     98  CB  THR R  72     159.665 127.834 131.996  1.00  0.09           C  
ATOM     99  OG1 THR R  72     161.105 127.828 132.007  1.00 -0.39           O  
ATOM    100  CG2 THR R  72     159.134 126.419 131.639  1.00 -0.03           C  
ATOM    101  HA  THR R  72     159.645 128.633 129.983  1.00  0.08           H  
ATOM    102  HB  THR R  72     159.284 128.127 132.991  1.00  0.06           H  
ATOM    103  HG1 THR R  72     161.475 127.239 132.656  1.00  0.21           H  
ATOM    104 HG23 THR R  72     158.034 126.390 131.651  1.00  0.03           H  
ATOM    105 HG21 THR R  72     159.487 126.127 130.638  1.00  0.03           H  
ATOM    106 HG22 THR R  72     159.503 125.682 132.369  1.00  0.03           H  
ATOM    107  H   THR R  72     160.310 130.320 132.138  1.00  0.19           H  
ATOM    108  N   ILE R  73     156.972 129.428 131.837  1.00 -0.26           N  
ATOM    109  CA  ILE R  73     155.506 129.401 131.761  1.00  0.13           C  
ATOM    110  C   ILE R  73     155.045 130.164 130.533  1.00  0.20           C  
ATOM    111  O   ILE R  73     154.193 129.680 129.801  1.00 -0.39           O  
ATOM    112  CB  ILE R  73     154.883 130.049 133.040  1.00 -0.00           C  
ATOM    113  CG1 ILE R  73     155.126 129.142 134.287  1.00 -0.05           C  
ATOM    114  CG2 ILE R  73     153.364 130.345 132.854  1.00 -0.06           C  
ATOM    115  CD1 ILE R  73     155.110 129.942 135.617  1.00 -0.06           C  
ATOM    116  HA  ILE R  73     155.154 128.360 131.673  1.00  0.08           H  
ATOM    117  HB  ILE R  73     155.383 131.019 133.201  1.00  0.03           H  
ATOM    118 HG12 ILE R  73     154.364 128.346 134.313  1.00  0.03           H  
ATOM    119 HG13 ILE R  73     156.109 128.646 134.225  1.00  0.03           H  
ATOM    120 HD11 ILE R  73     154.184 130.518 135.746  1.00  0.02           H  
ATOM    121 HD12 ILE R  73     155.213 129.257 136.473  1.00  0.02           H  
ATOM    122 HD13 ILE R  73     155.954 130.647 135.634  1.00  0.02           H  
ATOM    123 HG21 ILE R  73     152.833 129.427 132.564  1.00  0.02           H  
ATOM    124 HG22 ILE R  73     152.909 130.733 133.777  1.00  0.02           H  
ATOM    125 HG23 ILE R  73     153.203 131.103 132.072  1.00  0.02           H  
ATOM    126  H   ILE R  73     157.434 129.879 132.613  1.00  0.19           H  
ATOM    127  N   MET R  74     155.583 131.379 130.286  1.00 -0.26           N  
ATOM    128  CA  MET R  74     155.125 132.143 129.121  1.00  0.13           C  
ATOM    129  C   MET R  74     155.422 131.360 127.859  1.00  0.20           C  
ATOM    130  O   MET R  74     154.558 131.251 127.000  1.00 -0.39           O  
ATOM    131  CB  MET R  74     155.796 133.541 129.057  1.00 -0.00           C  
ATOM    132  CG  MET R  74     155.301 134.467 130.201  1.00 -0.00           C  
ATOM    133  SD  MET R  74     153.541 134.909 129.997  1.00 -0.16           S  
ATOM    134  CE  MET R  74     153.577 136.011 128.546  1.00 -0.02           C  
ATOM    135  HA  MET R  74     154.031 132.266 129.179  1.00  0.08           H  
ATOM    136  HB2 MET R  74     156.888 133.415 129.129  1.00  0.03           H  
ATOM    137  HB3 MET R  74     155.578 134.013 128.086  1.00  0.03           H  
ATOM    138  HG2 MET R  74     155.400 133.977 131.180  1.00  0.04           H  
ATOM    139  HG3 MET R  74     155.901 135.387 130.224  1.00  0.04           H  
ATOM    140  HE1 MET R  74     153.553 135.414 127.623  1.00  0.03           H  
ATOM    141  HE2 MET R  74     152.695 136.667 128.578  1.00  0.03           H  
ATOM    142  HE3 MET R  74     154.482 136.633 128.548  1.00  0.03           H  
ATOM    143 LPD1 MET R  74     153.162 134.358 129.878  1.00  0.00          LP  
ATOM    144 LPD2 MET R  74     153.304 135.232 130.545  1.00  0.00          LP  
ATOM    145  H   MET R  74     156.313 131.747 130.876  1.00  0.19           H  
ATOM    146  N   ALA R  75     156.641 130.794 127.719  1.00 -0.26           N  
ATOM    147  CA  ALA R  75     156.931 130.010 126.517  1.00  0.13           C  
ATOM    148  C   ALA R  75     155.925 128.889 126.360  1.00  0.20           C  
ATOM    149  O   ALA R  75     155.423 128.676 125.265  1.00 -0.39           O  
ATOM    150  CB  ALA R  75     158.358 129.405 126.575  1.00 -0.02           C  
ATOM    151  HA  ALA R  75     156.861 130.672 125.638  1.00  0.08           H  
ATOM    152  HB1 ALA R  75     158.563 128.827 125.660  1.00  0.03           H  
ATOM    153  HB2 ALA R  75     159.106 130.209 126.661  1.00  0.03           H  
ATOM    154  HB3 ALA R  75     158.458 128.738 127.444  1.00  0.03           H  
ATOM    155  H   ALA R  75     157.343 130.885 128.437  1.00  0.19           H  
ATOM    156  N   LEU R  76     155.616 128.154 127.452  1.00 -0.26           N  
ATOM    157  CA  LEU R  76     154.649 127.061 127.333  1.00  0.13           C  
ATOM    158  C   LEU R  76     153.339 127.595 126.797  1.00  0.20           C  
ATOM    159  O   LEU R  76     152.810 127.038 125.846  1.00 -0.39           O  
ATOM    160  CB  LEU R  76     154.464 126.354 128.704  1.00 -0.01           C  
ATOM    161  CG  LEU R  76     153.430 125.191 128.711  1.00 -0.04           C  
ATOM    162  CD1 LEU R  76     153.784 124.068 127.696  1.00 -0.06           C  
ATOM    163  CD2 LEU R  76     153.358 124.595 130.145  1.00 -0.06           C  
ATOM    164  HA  LEU R  76     155.062 126.347 126.603  1.00  0.08           H  
ATOM    165  HB2 LEU R  76     155.447 125.970 129.024  1.00  0.03           H  
ATOM    166  HB3 LEU R  76     154.142 127.106 129.441  1.00  0.03           H  
ATOM    167  HG  LEU R  76     152.435 125.591 128.447  1.00  0.03           H  
ATOM    168 HD21 LEU R  76     153.005 125.350 130.865  1.00  0.02           H  
ATOM    169 HD22 LEU R  76     152.669 123.741 130.174  1.00  0.02           H  
ATOM    170 HD23 LEU R  76     154.350 124.241 130.467  1.00  0.02           H  
ATOM    171 HD11 LEU R  76     154.803 123.693 127.880  1.00  0.02           H  
ATOM    172 HD12 LEU R  76     153.080 123.227 127.794  1.00  0.02           H  
ATOM    173 HD13 LEU R  76     153.720 124.427 126.659  1.00  0.02           H  
ATOM    174  H   LEU R  76     156.041 128.354 128.345  1.00  0.19           H  
ATOM    175  N   TYR R  77     152.787 128.683 127.381  1.00 -0.26           N  
ATOM    176  CA  TYR R  77     151.526 129.195 126.845  1.00  0.14           C  
ATOM    177  C   TYR R  77     151.678 129.636 125.404  1.00  0.21           C  
ATOM    178  O   TYR R  77     150.796 129.371 124.598  1.00 -0.39           O  
ATOM    179  CB  TYR R  77     150.892 130.321 127.702  1.00  0.02           C  
ATOM    180  CG  TYR R  77     150.433 129.895 129.113  1.00 -0.05           C  
ATOM    181  CD1 TYR R  77     149.680 128.732 129.330  1.00 -0.07           C  
ATOM    182  CD2 TYR R  77     150.742 130.701 130.217  1.00 -0.07           C  
ATOM    183  CE1 TYR R  77     149.137 128.454 130.586  1.00 -0.04           C  
ATOM    184  CE2 TYR R  77     150.171 130.445 131.468  1.00 -0.04           C  
ATOM    185  CZ  TYR R  77     149.310 129.358 131.637  1.00  0.08           C  
ATOM    186  OH  TYR R  77     148.629 129.188 132.845  1.00 -0.34           O  
ATOM    187  HA  TYR R  77     150.827 128.350 126.786  1.00  0.08           H  
ATOM    188  HB3 TYR R  77     151.609 131.155 127.747  1.00  0.05           H  
ATOM    189  HB2 TYR R  77     149.986 130.679 127.190  1.00  0.05           H  
ATOM    190  HD2 TYR R  77     151.419 131.542 130.109  1.00  0.05           H  
ATOM    191  HE2 TYR R  77     150.390 131.094 132.310  1.00  0.05           H  
ATOM    192  HE1 TYR R  77     148.575 127.537 130.742  1.00  0.05           H  
ATOM    193  HD1 TYR R  77     149.483 128.025 128.535  1.00  0.05           H  
ATOM    194  HH  TYR R  77     147.760 128.824 132.694  1.00  0.25           H  
ATOM    195  H   TYR R  77     153.236 129.156 128.149  1.00  0.19           H  
ATOM    196  N   SER R  78     152.786 130.312 125.035  1.00 -0.26           N  
ATOM    197  CA  SER R  78     152.942 130.701 123.633  1.00  0.15           C  
ATOM    198  C   SER R  78     152.925 129.502 122.705  1.00  0.21           C  
ATOM    199  O   SER R  78     152.231 129.530 121.699  1.00 -0.39           O  
ATOM    200  CB  SER R  78     154.259 131.485 123.405  1.00  0.08           C  
ATOM    201  OG  SER R  78     154.228 132.682 124.204  1.00 -0.39           O  
ATOM    202  HA  SER R  78     152.107 131.367 123.359  1.00  0.08           H  
ATOM    203  HB2 SER R  78     155.114 130.849 123.689  1.00  0.06           H  
ATOM    204  HB3 SER R  78     154.353 131.745 122.336  1.00  0.06           H  
ATOM    205  HG  SER R  78     155.024 133.202 124.133  1.00  0.21           H  
ATOM    206  H   SER R  78     153.505 130.553 125.701  1.00  0.19           H  
ATOM    207  N   ILE R  79     153.694 128.434 123.015  1.00 -0.26           N  
ATOM    208  CA  ILE R  79     153.733 127.279 122.107  1.00  0.13           C  
ATOM    209  C   ILE R  79     152.332 126.714 121.979  1.00  0.20           C  
ATOM    210  O   ILE R  79     151.874 126.458 120.874  1.00 -0.39           O  
ATOM    211  CB  ILE R  79     154.731 126.191 122.614  1.00 -0.00           C  
ATOM    212  CG1 ILE R  79     156.197 126.723 122.528  1.00 -0.05           C  
ATOM    213  CG2 ILE R  79     154.563 124.868 121.809  1.00 -0.06           C  
ATOM    214  CD1 ILE R  79     157.197 125.923 123.406  1.00 -0.06           C  
ATOM    215  HA  ILE R  79     154.051 127.613 121.106  1.00  0.08           H  
ATOM    216  HB  ILE R  79     154.486 125.978 123.669  1.00  0.03           H  
ATOM    217 HG12 ILE R  79     156.534 126.708 121.478  1.00  0.03           H  
ATOM    218 HG13 ILE R  79     156.247 127.769 122.869  1.00  0.03           H  
ATOM    219 HD11 ILE R  79     157.291 124.879 123.073  1.00  0.02           H  
ATOM    220 HD12 ILE R  79     158.196 126.385 123.351  1.00  0.02           H  
ATOM    221 HD13 ILE R  79     156.873 125.931 124.458  1.00  0.02           H  
ATOM    222 HG21 ILE R  79     154.735 125.051 120.737  1.00  0.02           H  
ATOM    223 HG22 ILE R  79     155.271 124.100 122.149  1.00  0.02           H  
ATOM    224 HG23 ILE R  79     153.552 124.451 121.932  1.00  0.02           H  
ATOM    225  H   ILE R  79     154.208 128.418 123.883  1.00  0.19           H  
ATOM    226  N   VAL R  80     151.635 126.505 123.117  1.00 -0.26           N  
ATOM    227  CA  VAL R  80     150.285 125.935 123.053  1.00  0.13           C  
ATOM    228  C   VAL R  80     149.406 126.821 122.191  1.00  0.20           C  
ATOM    229  O   VAL R  80     148.746 126.318 121.292  1.00 -0.39           O  
ATOM    230  CB  VAL R  80     149.699 125.787 124.492  1.00 -0.01           C  
ATOM    231  CG1 VAL R  80     148.179 125.472 124.507  1.00 -0.06           C  
ATOM    232  CG2 VAL R  80     150.444 124.676 125.287  1.00 -0.06           C  
ATOM    233  HA  VAL R  80     150.328 124.941 122.578  1.00  0.08           H  
ATOM    234  HB  VAL R  80     149.831 126.752 125.011  1.00  0.03           H  
ATOM    235 HG11 VAL R  80     147.987 124.470 124.098  1.00  0.02           H  
ATOM    236 HG12 VAL R  80     147.832 125.487 125.549  1.00  0.02           H  
ATOM    237 HG13 VAL R  80     147.592 126.212 123.944  1.00  0.02           H  
ATOM    238 HG21 VAL R  80     151.528 124.849 125.324  1.00  0.02           H  
ATOM    239 HG22 VAL R  80     150.068 124.647 126.319  1.00  0.02           H  
ATOM    240 HG23 VAL R  80     150.272 123.690 124.828  1.00  0.02           H  
ATOM    241  H   VAL R  80     152.032 126.766 124.006  1.00  0.19           H  
ATOM    242  N   CYS R  81     149.367 128.150 122.440  1.00 -0.26           N  
ATOM    243  CA  CYS R  81     148.479 128.995 121.637  1.00  0.14           C  
ATOM    244  C   CYS R  81     148.813 128.871 120.161  1.00  0.20           C  
ATOM    245  O   CYS R  81     147.923 128.650 119.353  1.00 -0.39           O  
ATOM    246  CB  CYS R  81     148.590 130.492 122.030  1.00  0.03           C  
ATOM    247  SG  CYS R  81     147.378 131.433 121.043  1.00 -0.17           S  
ATOM    248  HA  CYS R  81     147.447 128.660 121.800  1.00  0.08           H  
ATOM    249  HB2 CYS R  81     148.365 130.637 123.097  1.00  0.04           H  
ATOM    250  HB3 CYS R  81     149.608 130.864 121.834  1.00  0.04           H  
ATOM    251  HG  CYS R  81     147.680 132.365 121.273  1.00  0.10           H  
ATOM    252 LPG1 CYS R  81     147.434 131.303 120.379  1.00  0.00          LP  
ATOM    253 LPG2 CYS R  81     146.740 131.315 121.243  1.00  0.00          LP  
ATOM    254  H   CYS R  81     149.934 128.563 123.164  1.00  0.19           H  
ATOM    255  N   VAL R  82     150.101 129.025 119.778  1.00 -0.26           N  
ATOM    256  CA  VAL R  82     150.431 129.047 118.348  1.00  0.13           C  
ATOM    257  C   VAL R  82     150.036 127.736 117.695  1.00  0.20           C  
ATOM    258  O   VAL R  82     149.398 127.754 116.651  1.00 -0.39           O  
ATOM    259  CB  VAL R  82     151.943 129.343 118.106  1.00 -0.01           C  
ATOM    260  CG1 VAL R  82     152.341 129.108 116.620  1.00 -0.06           C  
ATOM    261  CG2 VAL R  82     152.290 130.805 118.508  1.00 -0.06           C  
ATOM    262  HA  VAL R  82     149.839 129.841 117.863  1.00  0.08           H  
ATOM    263  HB  VAL R  82     152.538 128.651 118.728  1.00  0.03           H  
ATOM    264 HG11 VAL R  82     151.713 129.722 115.955  1.00  0.02           H  
ATOM    265 HG12 VAL R  82     153.395 129.382 116.457  1.00  0.02           H  
ATOM    266 HG13 VAL R  82     152.223 128.051 116.335  1.00  0.02           H  
ATOM    267 HG21 VAL R  82     152.011 131.018 119.550  1.00  0.02           H  
ATOM    268 HG22 VAL R  82     153.372 130.983 118.405  1.00  0.02           H  
ATOM    269 HG23 VAL R  82     151.758 131.517 117.859  1.00  0.02           H  
ATOM    270  H   VAL R  82     150.832 129.120 120.465  1.00  0.19           H  
ATOM    271  N   VAL R  83     150.409 126.576 118.282  1.00 -0.26           N  
ATOM    272  CA  VAL R  83     150.058 125.302 117.641  1.00  0.13           C  
ATOM    273  C   VAL R  83     148.548 125.233 117.529  1.00  0.20           C  
ATOM    274  O   VAL R  83     148.029 124.885 116.477  1.00 -0.39           O  
ATOM    275  CB  VAL R  83     150.601 124.073 118.432  1.00 -0.01           C  
ATOM    276  CG1 VAL R  83     150.046 122.739 117.854  1.00 -0.06           C  
ATOM    277  CG2 VAL R  83     152.157 124.036 118.406  1.00 -0.06           C  
ATOM    278  HA  VAL R  83     150.475 125.283 116.621  1.00  0.08           H  
ATOM    279  HB  VAL R  83     150.266 124.158 119.481  1.00  0.03           H  
ATOM    280 HG11 VAL R  83     150.326 122.637 116.794  1.00  0.02           H  
ATOM    281 HG12 VAL R  83     150.456 121.881 118.409  1.00  0.02           H  
ATOM    282 HG13 VAL R  83     148.949 122.692 117.929  1.00  0.02           H  
ATOM    283 HG21 VAL R  83     152.596 124.959 118.811  1.00  0.02           H  
ATOM    284 HG22 VAL R  83     152.528 123.194 119.011  1.00  0.02           H  
ATOM    285 HG23 VAL R  83     152.519 123.909 117.374  1.00  0.02           H  
ATOM    286  H   VAL R  83     150.887 126.583 119.169  1.00  0.19           H  
ATOM    287  N   GLY R  84     147.810 125.554 118.616  1.00 -0.27           N  
ATOM    288  CA  GLY R  84     146.358 125.412 118.550  1.00  0.12           C  
ATOM    289  C   GLY R  84     145.711 126.296 117.517  1.00  0.20           C  
ATOM    290  O   GLY R  84     144.808 125.843 116.827  1.00 -0.39           O  
ATOM    291  HA3 GLY R  84     146.114 124.365 118.315  1.00  0.08           H  
ATOM    292  HA2 GLY R  84     145.887 125.671 119.509  1.00  0.08           H  
ATOM    293  H   GLY R  84     148.232 125.877 119.474  1.00  0.19           H  
ATOM    294  N   LEU R  85     146.123 127.575 117.400  1.00 -0.26           N  
ATOM    295  CA  LEU R  85     145.486 128.420 116.391  1.00  0.13           C  
ATOM    296  C   LEU R  85     145.844 127.907 115.013  1.00  0.20           C  
ATOM    297  O   LEU R  85     144.965 127.814 114.166  1.00 -0.39           O  
ATOM    298  CB  LEU R  85     145.885 129.919 116.520  1.00 -0.01           C  
ATOM    299  CG  LEU R  85     145.496 130.601 117.870  1.00 -0.04           C  
ATOM    300  CD1 LEU R  85     146.034 132.059 117.893  1.00 -0.06           C  
ATOM    301  CD2 LEU R  85     143.965 130.612 118.141  1.00 -0.06           C  
ATOM    302  HA  LEU R  85     144.391 128.331 116.470  1.00  0.08           H  
ATOM    303  HB2 LEU R  85     146.978 129.983 116.391  1.00  0.03           H  
ATOM    304  HB3 LEU R  85     145.414 130.481 115.698  1.00  0.03           H  
ATOM    305  HG  LEU R  85     145.975 130.062 118.700  1.00  0.03           H  
ATOM    306 HD21 LEU R  85     143.555 129.596 118.189  1.00  0.02           H  
ATOM    307 HD22 LEU R  85     143.750 131.102 119.104  1.00  0.02           H  
ATOM    308 HD23 LEU R  85     143.436 131.163 117.353  1.00  0.02           H  
ATOM    309 HD11 LEU R  85     145.603 132.641 117.063  1.00  0.02           H  
ATOM    310 HD12 LEU R  85     145.770 132.559 118.837  1.00  0.02           H  
ATOM    311 HD13 LEU R  85     147.131 132.068 117.795  1.00  0.02           H  
ATOM    312  H   LEU R  85     146.878 127.933 117.966  1.00  0.19           H  
ATOM    313  N   PHE R  86     147.128 127.562 114.763  1.00 -0.26           N  
ATOM    314  CA  PHE R  86     147.483 127.057 113.436  1.00  0.14           C  
ATOM    315  C   PHE R  86     146.623 125.863 113.083  1.00  0.21           C  
ATOM    316  O   PHE R  86     146.016 125.842 112.021  1.00 -0.39           O  
ATOM    317  CB  PHE R  86     148.977 126.649 113.359  1.00  0.02           C  
ATOM    318  CG  PHE R  86     149.265 126.058 111.972  1.00 -0.04           C  
ATOM    319  CD1 PHE R  86     149.585 126.901 110.903  1.00 -0.06           C  
ATOM    320  CD2 PHE R  86     149.202 124.675 111.763  1.00 -0.06           C  
ATOM    321  CE1 PHE R  86     149.845 126.368 109.637  1.00 -0.07           C  
ATOM    322  CE2 PHE R  86     149.461 124.140 110.499  1.00 -0.07           C  
ATOM    323  CZ  PHE R  86     149.789 124.986 109.435  1.00 -0.07           C  
ATOM    324  HA  PHE R  86     147.293 127.849 112.692  1.00  0.08           H  
ATOM    325  HB2 PHE R  86     149.613 127.531 113.537  1.00  0.05           H  
ATOM    326  HB3 PHE R  86     149.212 125.912 114.142  1.00  0.05           H  
ATOM    327  HD2 PHE R  86     148.949 124.009 112.582  1.00  0.06           H  
ATOM    328  HE2 PHE R  86     149.409 123.067 110.343  1.00  0.06           H  
ATOM    329  HZ  PHE R  86     150.001 124.572 108.454  1.00  0.06           H  
ATOM    330  HE1 PHE R  86     150.091 127.027 108.810  1.00  0.06           H  
ATOM    331  HD1 PHE R  86     149.632 127.976 111.050  1.00  0.06           H  
ATOM    332  H   PHE R  86     147.839 127.632 115.474  1.00  0.19           H  
ATOM    333  N   GLY R  87     146.558 124.840 113.963  1.00 -0.27           N  
ATOM    334  CA  GLY R  87     145.787 123.654 113.599  1.00  0.12           C  
ATOM    335  C   GLY R  87     144.330 123.983 113.383  1.00  0.20           C  
ATOM    336  O   GLY R  87     143.749 123.520 112.412  1.00 -0.39           O  
ATOM    337  HA3 GLY R  87     146.203 123.221 112.676  1.00  0.08           H  
ATOM    338  HA2 GLY R  87     145.836 122.887 114.388  1.00  0.08           H  
ATOM    339  H   GLY R  87     147.026 124.875 114.857  1.00  0.19           H  
ATOM    340  N   ASN R  88     143.703 124.766 114.289  1.00 -0.26           N  
ATOM    341  CA  ASN R  88     142.267 124.999 114.139  1.00  0.15           C  
ATOM    342  C   ASN R  88     141.964 125.800 112.898  1.00  0.21           C  
ATOM    343  O   ASN R  88     141.087 125.408 112.140  1.00 -0.39           O  
ATOM    344  CB  ASN R  88     141.597 125.535 115.423  1.00  0.08           C  
ATOM    345  CG  ASN R  88     141.695 124.440 116.457  1.00  0.18           C  
ATOM    346  OD1 ASN R  88     140.913 123.510 116.370  1.00 -0.40           O  
ATOM    347  ND2 ASN R  88     142.633 124.465 117.422  1.00 -0.30           N  
ATOM    348  HA  ASN R  88     141.797 124.016 113.952  1.00  0.08           H  
ATOM    349  HB2 ASN R  88     142.067 126.474 115.752  1.00  0.06           H  
ATOM    350  HB3 ASN R  88     140.530 125.717 115.220  1.00  0.06           H  
ATOM    351 HD22 ASN R  88     142.672 123.705 118.073  1.00  0.18           H  
ATOM    352 HD21 ASN R  88     143.302 125.206 117.480  1.00  0.18           H  
ATOM    353  H   ASN R  88     144.201 125.180 115.060  1.00  0.19           H  
ATOM    354  N   PHE R  89     142.668 126.919 112.630  1.00 -0.26           N  
ATOM    355  CA  PHE R  89     142.352 127.632 111.395  1.00  0.14           C  
ATOM    356  C   PHE R  89     142.697 126.800 110.179  1.00  0.21           C  
ATOM    357  O   PHE R  89     141.947 126.844 109.214  1.00 -0.39           O  
ATOM    358  CB  PHE R  89     143.012 129.030 111.297  1.00  0.02           C  
ATOM    359  CG  PHE R  89     142.327 129.995 112.277  1.00 -0.04           C  
ATOM    360  CD1 PHE R  89     140.997 130.379 112.059  1.00 -0.06           C  
ATOM    361  CD2 PHE R  89     143.011 130.500 113.387  1.00 -0.06           C  
ATOM    362  CE1 PHE R  89     140.333 131.191 112.982  1.00 -0.07           C  
ATOM    363  CE2 PHE R  89     142.366 131.366 114.275  1.00 -0.07           C  
ATOM    364  CZ  PHE R  89     141.017 131.685 114.095  1.00 -0.07           C  
ATOM    365  HA  PHE R  89     141.260 127.773 111.358  1.00  0.08           H  
ATOM    366  HB2 PHE R  89     144.094 128.941 111.482  1.00  0.05           H  
ATOM    367  HB3 PHE R  89     142.875 129.438 110.282  1.00  0.05           H  
ATOM    368  HD2 PHE R  89     144.045 130.226 113.563  1.00  0.06           H  
ATOM    369  HE2 PHE R  89     142.914 131.796 115.105  1.00  0.06           H  
ATOM    370  HZ  PHE R  89     140.505 132.316 114.815  1.00  0.06           H  
ATOM    371  HE1 PHE R  89     139.286 131.440 112.832  1.00  0.06           H  
ATOM    372  HD1 PHE R  89     140.468 130.050 111.171  1.00  0.06           H  
ATOM    373  H   PHE R  89     143.418 127.237 113.224  1.00  0.19           H  
ATOM    374  N   LEU R  90     143.808 126.029 110.171  1.00 -0.26           N  
ATOM    375  CA  LEU R  90     144.076 125.209 108.988  1.00  0.13           C  
ATOM    376  C   LEU R  90     142.906 124.282 108.727  1.00  0.20           C  
ATOM    377  O   LEU R  90     142.424 124.215 107.606  1.00 -0.39           O  
ATOM    378  CB  LEU R  90     145.376 124.365 109.128  1.00 -0.01           C  
ATOM    379  CG  LEU R  90     145.611 123.361 107.954  1.00 -0.04           C  
ATOM    380  CD1 LEU R  90     145.703 124.070 106.573  1.00 -0.06           C  
ATOM    381  CD2 LEU R  90     146.912 122.548 108.199  1.00 -0.06           C  
ATOM    382  HA  LEU R  90     144.182 125.896 108.134  1.00  0.08           H  
ATOM    383  HB2 LEU R  90     146.237 125.049 109.211  1.00  0.03           H  
ATOM    384  HB3 LEU R  90     145.313 123.791 110.067  1.00  0.03           H  
ATOM    385  HG  LEU R  90     144.777 122.638 107.920  1.00  0.03           H  
ATOM    386 HD21 LEU R  90     146.884 122.044 109.176  1.00  0.02           H  
ATOM    387 HD22 LEU R  90     147.041 121.778 107.421  1.00  0.02           H  
ATOM    388 HD23 LEU R  90     147.786 123.215 108.176  1.00  0.02           H  
ATOM    389 HD11 LEU R  90     146.491 124.839 106.591  1.00  0.02           H  
ATOM    390 HD12 LEU R  90     145.946 123.340 105.786  1.00  0.02           H  
ATOM    391 HD13 LEU R  90     144.753 124.548 106.294  1.00  0.02           H  
ATOM    392  H   LEU R  90     144.441 125.994 110.956  1.00  0.19           H  
ATOM    393  N   VAL R  91     142.424 123.544 109.751  1.00 -0.26           N  
ATOM    394  CA  VAL R  91     141.294 122.646 109.502  1.00  0.13           C  
ATOM    395  C   VAL R  91     140.125 123.437 108.953  1.00  0.20           C  
ATOM    396  O   VAL R  91     139.529 123.035 107.963  1.00 -0.39           O  
ATOM    397  CB  VAL R  91     140.837 121.881 110.780  1.00 -0.01           C  
ATOM    398  CG1 VAL R  91     139.450 121.203 110.593  1.00 -0.06           C  
ATOM    399  CG2 VAL R  91     141.883 120.797 111.142  1.00 -0.06           C  
ATOM    400  HA  VAL R  91     141.581 121.919 108.724  1.00  0.08           H  
ATOM    401  HB  VAL R  91     140.752 122.594 111.619  1.00  0.03           H  
ATOM    402 HG11 VAL R  91     139.451 120.555 109.702  1.00  0.02           H  
ATOM    403 HG12 VAL R  91     139.205 120.589 111.472  1.00  0.02           H  
ATOM    404 HG13 VAL R  91     138.658 121.958 110.484  1.00  0.02           H  
ATOM    405 HG21 VAL R  91     142.866 121.251 111.329  1.00  0.02           H  
ATOM    406 HG22 VAL R  91     141.563 120.252 112.042  1.00  0.02           H  
ATOM    407 HG23 VAL R  91     141.977 120.082 110.313  1.00  0.02           H  
ATOM    408  H   VAL R  91     142.813 123.623 110.678  1.00  0.19           H  
ATOM    409  N   MET R  92     139.765 124.573 109.590  1.00 -0.26           N  
ATOM    410  CA  MET R  92     138.622 125.336 109.086  1.00  0.13           C  
ATOM    411  C   MET R  92     138.848 125.694 107.631  1.00  0.20           C  
ATOM    412  O   MET R  92     137.949 125.542 106.815  1.00 -0.39           O  
ATOM    413  CB  MET R  92     138.367 126.640 109.892  1.00 -0.00           C  
ATOM    414  CG  MET R  92     137.882 126.355 111.339  1.00 -0.00           C  
ATOM    415  SD  MET R  92     137.880 127.896 112.314  1.00 -0.16           S  
ATOM    416  CE  MET R  92     136.287 128.628 111.832  1.00 -0.02           C  
ATOM    417  HA  MET R  92     137.719 124.706 109.144  1.00  0.08           H  
ATOM    418  HB2 MET R  92     139.297 127.227 109.919  1.00  0.03           H  
ATOM    419  HB3 MET R  92     137.604 127.240 109.373  1.00  0.03           H  
ATOM    420  HG2 MET R  92     136.880 125.896 111.346  1.00  0.04           H  
ATOM    421  HG3 MET R  92     138.572 125.675 111.852  1.00  0.04           H  
ATOM    422  HE1 MET R  92     135.470 127.972 112.165  1.00  0.03           H  
ATOM    423  HE2 MET R  92     136.188 129.609 112.318  1.00  0.03           H  
ATOM    424  HE3 MET R  92     136.231 128.763 110.742  1.00  0.03           H  
ATOM    425 LPD1 MET R  92     137.903 127.768 112.980  1.00  0.00          LP  
ATOM    426 LPD2 MET R  92     138.400 128.298 112.142  1.00  0.00          LP  
ATOM    427  H   MET R  92     140.289 124.906 110.384  1.00  0.19           H  
ATOM    428  N   TYR R  93     140.059 126.179 107.283  1.00 -0.26           N  
ATOM    429  CA  TYR R  93     140.315 126.541 105.889  1.00  0.14           C  
ATOM    430  C   TYR R  93     140.091 125.372 104.958  1.00  0.21           C  
ATOM    431  O   TYR R  93     139.444 125.537 103.933  1.00 -0.39           O  
ATOM    432  CB  TYR R  93     141.771 127.047 105.723  1.00  0.02           C  
ATOM    433  CG  TYR R  93     142.056 127.407 104.259  1.00 -0.05           C  
ATOM    434  CD1 TYR R  93     141.618 128.632 103.744  1.00 -0.07           C  
ATOM    435  CD2 TYR R  93     142.757 126.525 103.430  1.00 -0.07           C  
ATOM    436  CE1 TYR R  93     141.941 129.003 102.436  1.00 -0.04           C  
ATOM    437  CE2 TYR R  93     143.107 126.910 102.133  1.00 -0.04           C  
ATOM    438  CZ  TYR R  93     142.722 128.159 101.638  1.00  0.08           C  
ATOM    439  OH  TYR R  93     143.122 128.545 100.353  1.00 -0.34           O  
ATOM    440  HA  TYR R  93     139.621 127.348 105.601  1.00  0.08           H  
ATOM    441  HB3 TYR R  93     141.928 127.936 106.354  1.00  0.05           H  
ATOM    442  HB2 TYR R  93     142.478 126.275 106.060  1.00  0.05           H  
ATOM    443  HD2 TYR R  93     143.036 125.539 103.790  1.00  0.05           H  
ATOM    444  HE2 TYR R  93     143.686 126.237 101.509  1.00  0.05           H  
ATOM    445  HE1 TYR R  93     141.582 129.950 102.047  1.00  0.05           H  
ATOM    446  HD1 TYR R  93     141.027 129.302 104.361  1.00  0.05           H  
ATOM    447  HH  TYR R  93     143.167 129.496 100.272  1.00  0.25           H  
ATOM    448  H   TYR R  93     140.789 126.286 107.970  1.00  0.19           H  
ATOM    449  N   VAL R  94     140.625 124.175 105.292  1.00 -0.26           N  
ATOM    450  CA  VAL R  94     140.433 123.040 104.389  1.00  0.13           C  
ATOM    451  C   VAL R  94     138.947 122.757 104.277  1.00  0.20           C  
ATOM    452  O   VAL R  94     138.452 122.546 103.178  1.00 -0.39           O  
ATOM    453  CB  VAL R  94     141.223 121.767 104.811  1.00 -0.01           C  
ATOM    454  CG1 VAL R  94     140.883 120.567 103.880  1.00 -0.06           C  
ATOM    455  CG2 VAL R  94     142.754 122.035 104.760  1.00 -0.06           C  
ATOM    456  HA  VAL R  94     140.791 123.345 103.394  1.00  0.08           H  
ATOM    457  HB  VAL R  94     140.939 121.504 105.844  1.00  0.03           H  
ATOM    458 HG11 VAL R  94     141.085 120.825 102.829  1.00  0.02           H  
ATOM    459 HG12 VAL R  94     141.497 119.692 104.143  1.00  0.02           H  
ATOM    460 HG13 VAL R  94     139.824 120.280 103.971  1.00  0.02           H  
ATOM    461 HG21 VAL R  94     143.042 122.865 105.419  1.00  0.02           H  
ATOM    462 HG22 VAL R  94     143.302 121.141 105.088  1.00  0.02           H  
ATOM    463 HG23 VAL R  94     143.073 122.280 103.735  1.00  0.02           H  
ATOM    464  H   VAL R  94     141.112 124.054 106.167  1.00  0.19           H  
ATOM    465  N   ILE R  95     138.208 122.749 105.411  1.00 -0.26           N  
ATOM    466  CA  ILE R  95     136.774 122.452 105.337  1.00  0.13           C  
ATOM    467  C   ILE R  95     136.074 123.455 104.447  1.00  0.20           C  
ATOM    468  O   ILE R  95     135.301 123.056 103.588  1.00 -0.39           O  
ATOM    469  CB  ILE R  95     136.105 122.411 106.742  1.00 -0.00           C  
ATOM    470  CG1 ILE R  95     136.591 121.135 107.487  1.00 -0.05           C  
ATOM    471  CG2 ILE R  95     134.558 122.440 106.599  1.00 -0.06           C  
ATOM    472  CD1 ILE R  95     136.145 121.030 108.963  1.00 -0.06           C  
ATOM    473  HA  ILE R  95     136.672 121.466 104.862  1.00  0.08           H  
ATOM    474  HB  ILE R  95     136.414 123.306 107.307  1.00  0.03           H  
ATOM    475 HG12 ILE R  95     136.202 120.260 106.953  1.00  0.03           H  
ATOM    476 HG13 ILE R  95     137.692 121.093 107.474  1.00  0.03           H  
ATOM    477 HD11 ILE R  95     135.070 120.826 109.050  1.00  0.02           H  
ATOM    478 HD12 ILE R  95     136.677 120.194 109.440  1.00  0.02           H  
ATOM    479 HD13 ILE R  95     136.394 121.960 109.490  1.00  0.02           H  
ATOM    480 HG21 ILE R  95     134.212 121.611 105.965  1.00  0.02           H  
ATOM    481 HG22 ILE R  95     134.065 122.358 107.571  1.00  0.02           H  
ATOM    482 HG23 ILE R  95     134.228 123.393 106.159  1.00  0.02           H  
ATOM    483  H   ILE R  95     138.633 122.964 106.300  1.00  0.19           H  
ATOM    484  N   VAL R  96     136.301 124.768 104.661  1.00 -0.26           N  
ATOM    485  CA  VAL R  96     135.526 125.766 103.918  1.00  0.13           C  
ATOM    486  C   VAL R  96     135.910 125.772 102.459  1.00  0.20           C  
ATOM    487  O   VAL R  96     135.034 125.792 101.610  1.00 -0.39           O  
ATOM    488  CB  VAL R  96     135.684 127.181 104.552  1.00 -0.01           C  
ATOM    489  CG1 VAL R  96     135.028 128.280 103.668  1.00 -0.06           C  
ATOM    490  CG2 VAL R  96     135.055 127.214 105.975  1.00 -0.06           C  
ATOM    491  HA  VAL R  96     134.457 125.497 103.968  1.00  0.08           H  
ATOM    492  HB  VAL R  96     136.761 127.411 104.632  1.00  0.03           H  
ATOM    493 HG11 VAL R  96     133.963 128.054 103.505  1.00  0.02           H  
ATOM    494 HG12 VAL R  96     135.106 129.263 104.158  1.00  0.02           H  
ATOM    495 HG13 VAL R  96     135.525 128.353 102.689  1.00  0.02           H  
ATOM    496 HG21 VAL R  96     135.484 126.435 106.622  1.00  0.02           H  
ATOM    497 HG22 VAL R  96     135.238 128.189 106.452  1.00  0.02           H  
ATOM    498 HG23 VAL R  96     133.968 127.052 105.921  1.00  0.02           H  
ATOM    499  H   VAL R  96     136.993 125.060 105.334  1.00  0.19           H  
ATOM    500  N   ARG R  97     137.213 125.776 102.122  1.00 -0.26           N  
ATOM    501  CA  ARG R  97     137.570 125.844 100.703  1.00  0.13           C  
ATOM    502  C   ARG R  97     137.258 124.561  99.978  1.00  0.20           C  
ATOM    503  O   ARG R  97     136.794 124.644  98.851  1.00 -0.39           O  
ATOM    504  CB  ARG R  97     139.096 126.128 100.571  1.00 -0.01           C  
ATOM    505  CG  ARG R  97     139.629 125.979  99.116  1.00 -0.02           C  
ATOM    506  CD  ARG R  97     141.104 126.458  99.006  1.00  0.06           C  
ATOM    507  NE  ARG R  97     141.754 126.027  97.762  1.00 -0.27           N  
ATOM    508  CZ  ARG R  97     143.010 126.280  97.467  1.00  0.29           C  
ATOM    509  NH1 ARG R  97     143.793 126.981  98.247  1.00 -0.28           N  
ATOM    510  NH2 ARG R  97     143.507 125.813  96.348  1.00 -0.28           N  
ATOM    511  HA  ARG R  97     137.016 126.667 100.219  1.00  0.08           H  
ATOM    512  HB2 ARG R  97     139.296 127.144 100.947  1.00  0.03           H  
ATOM    513  HB3 ARG R  97     139.653 125.416 101.203  1.00  0.03           H  
ATOM    514  HG2 ARG R  97     139.577 124.917  98.825  1.00  0.03           H  
ATOM    515  HG3 ARG R  97     139.001 126.557  98.418  1.00  0.03           H  
ATOM    516  HD2 ARG R  97     141.099 127.558  99.087  1.00  0.07           H  
ATOM    517  HD3 ARG R  97     141.655 126.030  99.858  1.00  0.07           H  
ATOM    518  HE  ARG R  97     141.187 125.473  97.101  1.00  0.26           H  
ATOM    519 HH12 ARG R  97     144.775 127.161  97.998  1.00  0.26           H  
ATOM    520 HH11 ARG R  97     143.457 127.377  99.133  1.00  0.26           H  
ATOM    521 HH22 ARG R  97     144.487 125.986  96.083  1.00  0.26           H  
ATOM    522 HH21 ARG R  97     142.941 125.234  95.713  1.00  0.26           H  
ATOM    523  H   ARG R  97     137.929 125.725 102.832  1.00  0.19           H  
ATOM    524  N   TYR R  98     137.536 123.375 100.564  1.00 -0.26           N  
ATOM    525  CA  TYR R  98     137.387 122.140  99.794  1.00  0.14           C  
ATOM    526  C   TYR R  98     136.127 121.372 100.114  1.00  0.21           C  
ATOM    527  O   TYR R  98     135.341 121.089  99.222  1.00 -0.39           O  
ATOM    528  CB  TYR R  98     138.619 121.212  99.982  1.00  0.02           C  
ATOM    529  CG  TYR R  98     139.852 121.823  99.299  1.00 -0.05           C  
ATOM    530  CD1 TYR R  98     140.092 121.584  97.940  1.00 -0.07           C  
ATOM    531  CD2 TYR R  98     140.749 122.617 100.020  1.00 -0.07           C  
ATOM    532  CE1 TYR R  98     141.230 122.107  97.320  1.00 -0.04           C  
ATOM    533  CE2 TYR R  98     141.903 123.117  99.409  1.00 -0.04           C  
ATOM    534  CZ  TYR R  98     142.144 122.866  98.056  1.00  0.08           C  
ATOM    535  OH  TYR R  98     143.289 123.375  97.448  1.00 -0.34           O  
ATOM    536  HA  TYR R  98     137.346 122.345  98.711  1.00  0.08           H  
ATOM    537  HB3 TYR R  98     138.820 121.037 101.050  1.00  0.05           H  
ATOM    538  HB2 TYR R  98     138.421 120.228  99.526  1.00  0.05           H  
ATOM    539  HD2 TYR R  98     140.551 122.847 101.059  1.00  0.05           H  
ATOM    540  HE2 TYR R  98     142.617 123.698  99.982  1.00  0.05           H  
ATOM    541  HE1 TYR R  98     141.407 121.927  96.265  1.00  0.05           H  
ATOM    542  HD1 TYR R  98     139.396 120.988  97.358  1.00  0.05           H  
ATOM    543  HH  TYR R  98     143.780 122.673  97.031  1.00  0.25           H  
ATOM    544  H   TYR R  98     137.867 123.320 101.514  1.00  0.19           H  
ATOM    545  N   THR R  99     135.917 120.982 101.383  1.00 -0.26           N  
ATOM    546  CA  THR R  99     134.794 120.092 101.678  1.00  0.16           C  
ATOM    547  C   THR R  99     133.469 120.829 101.595  1.00  0.21           C  
ATOM    548  O   THR R  99     132.501 120.222 101.165  1.00 -0.39           O  
ATOM    549  CB  THR R  99     135.018 119.493 103.084  1.00  0.09           C  
ATOM    550  OG1 THR R  99     136.351 118.952 103.080  1.00 -0.39           O  
ATOM    551  CG2 THR R  99     133.990 118.390 103.409  1.00 -0.03           C  
ATOM    552  HA  THR R  99     134.796 119.261 100.954  1.00  0.08           H  
ATOM    553  HB  THR R  99     134.920 120.298 103.830  1.00  0.06           H  
ATOM    554  HG1 THR R  99     136.599 118.538 103.899  1.00  0.21           H  
ATOM    555 HG23 THR R  99     132.970 118.805 103.438  1.00  0.03           H  
ATOM    556 HG21 THR R  99     134.035 117.575 102.671  1.00  0.03           H  
ATOM    557 HG22 THR R  99     134.250 117.991 104.397  1.00  0.03           H  
ATOM    558  H   THR R  99     136.537 121.260 102.123  1.00  0.19           H  
ATOM    559  N   LYS R 100     133.384 122.120 101.997  1.00 -0.26           N  
ATOM    560  CA  LYS R 100     132.120 122.867 101.882  1.00  0.13           C  
ATOM    561  C   LYS R 100     131.004 122.176 102.654  1.00  0.20           C  
ATOM    562  O   LYS R 100     129.857 122.254 102.248  1.00 -0.39           O  
ATOM    563  CB  LYS R 100     131.790 123.144 100.390  1.00 -0.01           C  
ATOM    564  CG  LYS R 100     132.999 123.838  99.706  1.00 -0.04           C  
ATOM    565  CD  LYS R 100     132.755 124.155  98.208  1.00 -0.01           C  
ATOM    566  CE  LYS R 100     134.061 124.703  97.565  1.00 -0.04           C  
ATOM    567  NZ  LYS R 100     133.862 125.164  96.170  1.00  0.22           N  
ATOM    568  HA  LYS R 100     132.229 123.844 102.384  1.00  0.08           H  
ATOM    569  HB2 LYS R 100     131.567 122.195  99.879  1.00  0.03           H  
ATOM    570  HB3 LYS R 100     130.899 123.789 100.318  1.00  0.03           H  
ATOM    571  HG2 LYS R 100     133.212 124.779 100.236  1.00  0.03           H  
ATOM    572  HG3 LYS R 100     133.886 123.190  99.789  1.00  0.03           H  
ATOM    573  HD2 LYS R 100     132.440 123.240  97.679  1.00  0.03           H  
ATOM    574  HD3 LYS R 100     131.946 124.900  98.125  1.00  0.03           H  
ATOM    575  HE2 LYS R 100     134.443 125.538  98.179  1.00  0.08           H  
ATOM    576  HE3 LYS R 100     134.816 123.896  97.582  1.00  0.08           H  
ATOM    577  HZ1 LYS R 100     133.151 125.978  96.107  1.00  0.20           H  
ATOM    578  HZ2 LYS R 100     134.785 125.523  95.733  1.00  0.20           H  
ATOM    579  HZ3 LYS R 100     133.499 124.372  95.527  1.00  0.20           H  
ATOM    580  H   LYS R 100     134.193 122.596 102.367  1.00  0.19           H  
ATOM    581  N   MET R 101     131.314 121.507 103.791  1.00 -0.26           N  
ATOM    582  CA  MET R 101     130.277 120.979 104.690  1.00  0.13           C  
ATOM    583  C   MET R 101     129.086 120.289 104.068  1.00  0.20           C  
ATOM    584  O   MET R 101     127.960 120.522 104.476  1.00 -0.39           O  
ATOM    585  CB  MET R 101     129.874 122.104 105.685  1.00 -0.00           C  
ATOM    586  CG  MET R 101     131.046 122.464 106.636  1.00 -0.00           C  
ATOM    587  SD  MET R 101     130.497 123.557 107.987  1.00 -0.16           S  
ATOM    588  CE  MET R 101     130.824 125.198 107.270  1.00 -0.02           C  
ATOM    589  HA  MET R 101     130.710 120.159 105.287  1.00  0.08           H  
ATOM    590  HB2 MET R 101     129.546 122.992 105.121  1.00  0.03           H  
ATOM    591  HB3 MET R 101     129.030 121.769 106.303  1.00  0.03           H  
ATOM    592  HG2 MET R 101     131.447 121.559 107.121  1.00  0.04           H  
ATOM    593  HG3 MET R 101     131.849 122.952 106.069  1.00  0.04           H  
ATOM    594  HE1 MET R 101     130.280 125.310 106.321  1.00  0.03           H  
ATOM    595  HE2 MET R 101     130.485 125.971 107.977  1.00  0.03           H  
ATOM    596  HE3 MET R 101     131.903 125.321 107.095  1.00  0.03           H  
ATOM    597 LPD1 MET R 101     129.837 123.472 108.123  1.00  0.00          LP  
ATOM    598 LPD2 MET R 101     130.859 123.456 108.552  1.00  0.00          LP  
ATOM    599  H   MET R 101     132.267 121.450 104.091  1.00  0.19           H  
ATOM    600  N   LYS R 102     129.322 119.383 103.101  1.00 -0.26           N  
ATOM    601  CA  LYS R 102     128.215 118.587 102.565  1.00  0.13           C  
ATOM    602  C   LYS R 102     127.917 117.333 103.340  1.00  0.20           C  
ATOM    603  O   LYS R 102     126.952 116.677 102.983  1.00 -0.39           O  
ATOM    604  CB  LYS R 102     128.536 118.226 101.085  1.00 -0.01           C  
ATOM    605  CG  LYS R 102     129.576 117.071 100.955  1.00 -0.04           C  
ATOM    606  CD  LYS R 102     130.240 117.002  99.549  1.00 -0.01           C  
ATOM    607  CE  LYS R 102     131.349 118.079  99.357  1.00 -0.04           C  
ATOM    608  NZ  LYS R 102     132.002 117.986  98.028  1.00  0.22           N  
ATOM    609  HA  LYS R 102     127.290 119.190 102.559  1.00  0.08           H  
ATOM    610  HB2 LYS R 102     127.612 117.915 100.566  1.00  0.03           H  
ATOM    611  HB3 LYS R 102     128.885 119.148 100.598  1.00  0.03           H  
ATOM    612  HG2 LYS R 102     130.369 117.147 101.715  1.00  0.03           H  
ATOM    613  HG3 LYS R 102     129.045 116.121 101.143  1.00  0.03           H  
ATOM    614  HD2 LYS R 102     130.708 116.009  99.432  1.00  0.03           H  
ATOM    615  HD3 LYS R 102     129.464 117.102  98.772  1.00  0.03           H  
ATOM    616  HE2 LYS R 102     130.925 119.089  99.476  1.00  0.08           H  
ATOM    617  HE3 LYS R 102     132.111 117.941 100.145  1.00  0.08           H  
ATOM    618  HZ1 LYS R 102     131.299 118.133  97.219  1.00  0.20           H  
ATOM    619  HZ2 LYS R 102     132.779 118.733  97.909  1.00  0.20           H  
ATOM    620  HZ3 LYS R 102     132.472 117.025  97.864  1.00  0.20           H  
ATOM    621  H   LYS R 102     130.255 119.246 102.767  1.00  0.19           H  
ATOM    622  N   THR R 103     128.707 116.963 104.372  1.00 -0.26           N  
ATOM    623  CA  THR R 103     128.490 115.680 105.032  1.00  0.16           C  
ATOM    624  C   THR R 103     128.456 115.867 106.532  1.00  0.21           C  
ATOM    625  O   THR R 103     129.261 116.630 107.044  1.00 -0.39           O  
ATOM    626  CB  THR R 103     129.621 114.666 104.697  1.00  0.09           C  
ATOM    627  OG1 THR R 103     129.971 114.802 103.306  1.00 -0.39           O  
ATOM    628  CG2 THR R 103     129.202 113.201 105.004  1.00 -0.03           C  
ATOM    629  HA  THR R 103     127.543 115.229 104.698  1.00  0.08           H  
ATOM    630  HB  THR R 103     130.498 114.906 105.318  1.00  0.06           H  
ATOM    631  HG1 THR R 103     130.661 114.207 103.028  1.00  0.21           H  
ATOM    632 HG23 THR R 103     128.912 113.087 106.059  1.00  0.03           H  
ATOM    633 HG21 THR R 103     128.354 112.906 104.367  1.00  0.03           H  
ATOM    634 HG22 THR R 103     130.041 112.517 104.803  1.00  0.03           H  
ATOM    635  H   THR R 103     129.465 117.523 104.699  1.00  0.19           H  
ATOM    636  N   ALA R 104     127.550 115.173 107.255  1.00 -0.26           N  
ATOM    637  CA  ALA R 104     127.475 115.354 108.700  1.00  0.13           C  
ATOM    638  C   ALA R 104     128.818 115.341 109.406  1.00  0.20           C  
ATOM    639  O   ALA R 104     129.103 116.249 110.171  1.00 -0.39           O  
ATOM    640  CB  ALA R 104     126.628 114.214 109.332  1.00 -0.02           C  
ATOM    641  HA  ALA R 104     126.990 116.319 108.918  1.00  0.08           H  
ATOM    642  HB1 ALA R 104     126.690 114.245 110.430  1.00  0.03           H  
ATOM    643  HB2 ALA R 104     125.571 114.303 109.032  1.00  0.03           H  
ATOM    644  HB3 ALA R 104     127.001 113.233 109.004  1.00  0.03           H  
ATOM    645  H   ALA R 104     126.885 114.564 106.820  1.00  0.19           H  
ATOM    646  N   THR R 105     129.671 114.316 109.198  1.00 -0.26           N  
ATOM    647  CA  THR R 105     130.911 114.248 109.972  1.00  0.16           C  
ATOM    648  C   THR R 105     131.697 115.537 109.854  1.00  0.21           C  
ATOM    649  O   THR R 105     132.197 116.066 110.836  1.00 -0.39           O  
ATOM    650  CB  THR R 105     131.828 113.090 109.477  1.00  0.09           C  
ATOM    651  OG1 THR R 105     131.056 111.875 109.361  1.00 -0.39           O  
ATOM    652  CG2 THR R 105     133.023 112.868 110.445  1.00 -0.03           C  
ATOM    653  HA  THR R 105     130.653 114.071 111.024  1.00  0.08           H  
ATOM    654  HB  THR R 105     132.220 113.356 108.477  1.00  0.06           H  
ATOM    655  HG1 THR R 105     131.599 111.162 109.025  1.00  0.21           H  
ATOM    656 HG23 THR R 105     133.616 113.787 110.554  1.00  0.03           H  
ATOM    657 HG21 THR R 105     132.653 112.563 111.436  1.00  0.03           H  
ATOM    658 HG22 THR R 105     133.685 112.077 110.062  1.00  0.03           H  
ATOM    659  H   THR R 105     129.463 113.586 108.549  1.00  0.19           H  
ATOM    660  N   ASN R 106     131.812 116.054 108.615  1.00 -0.26           N  
ATOM    661  CA  ASN R 106     132.590 117.271 108.392  1.00  0.15           C  
ATOM    662  C   ASN R 106     131.987 118.413 109.184  1.00  0.21           C  
ATOM    663  O   ASN R 106     132.717 119.264 109.671  1.00 -0.39           O  
ATOM    664  CB  ASN R 106     132.558 117.627 106.882  1.00  0.08           C  
ATOM    665  CG  ASN R 106     133.013 116.431 106.079  1.00  0.18           C  
ATOM    666  OD1 ASN R 106     133.806 115.658 106.587  1.00 -0.40           O  
ATOM    667  ND2 ASN R 106     132.554 116.210 104.832  1.00 -0.30           N  
ATOM    668  HA  ASN R 106     133.630 117.108 108.721  1.00  0.08           H  
ATOM    669  HB2 ASN R 106     131.533 117.902 106.594  1.00  0.06           H  
ATOM    670  HB3 ASN R 106     133.222 118.483 106.687  1.00  0.06           H  
ATOM    671 HD22 ASN R 106     132.903 115.413 104.337  1.00  0.18           H  
ATOM    672 HD21 ASN R 106     131.882 116.803 104.394  1.00  0.18           H  
ATOM    673  H   ASN R 106     131.336 115.625 107.844  1.00  0.19           H  
ATOM    674  N   ILE R 107     130.642 118.449 109.326  1.00 -0.26           N  
ATOM    675  CA  ILE R 107     130.019 119.500 110.131  1.00  0.13           C  
ATOM    676  C   ILE R 107     130.447 119.330 111.572  1.00  0.20           C  
ATOM    677  O   ILE R 107     130.764 120.321 112.217  1.00 -0.39           O  
ATOM    678  CB  ILE R 107     128.462 119.507 109.976  1.00 -0.00           C  
ATOM    679  CG1 ILE R 107     128.088 119.901 108.514  1.00 -0.05           C  
ATOM    680  CG2 ILE R 107     127.792 120.467 111.000  1.00 -0.06           C  
ATOM    681  CD1 ILE R 107     126.594 119.690 108.151  1.00 -0.06           C  
ATOM    682  HA  ILE R 107     130.397 120.480 109.795  1.00  0.08           H  
ATOM    683  HB  ILE R 107     128.080 118.496 110.187  1.00  0.03           H  
ATOM    684 HG12 ILE R 107     128.338 120.964 108.376  1.00  0.03           H  
ATOM    685 HG13 ILE R 107     128.684 119.315 107.796  1.00  0.03           H  
ATOM    686 HD11 ILE R 107     125.950 120.377 108.713  1.00  0.02           H  
ATOM    687 HD12 ILE R 107     126.440 119.885 107.077  1.00  0.02           H  
ATOM    688 HD13 ILE R 107     126.281 118.657 108.363  1.00  0.02           H  
ATOM    689 HG21 ILE R 107     128.136 121.499 110.837  1.00  0.02           H  
ATOM    690 HG22 ILE R 107     126.696 120.442 110.925  1.00  0.02           H  
ATOM    691 HG23 ILE R 107     128.043 120.171 112.027  1.00  0.02           H  
ATOM    692  H   ILE R 107     130.060 117.721 108.952  1.00  0.19           H  
ATOM    693  N   TYR R 108     130.471 118.093 112.118  1.00 -0.26           N  
ATOM    694  CA  TYR R 108     130.965 117.953 113.486  1.00  0.14           C  
ATOM    695  C   TYR R 108     132.402 118.426 113.578  1.00  0.21           C  
ATOM    696  O   TYR R 108     132.741 119.166 114.491  1.00 -0.39           O  
ATOM    697  CB  TYR R 108     130.911 116.520 114.084  1.00  0.02           C  
ATOM    698  CG  TYR R 108     129.494 115.945 114.263  1.00 -0.05           C  
ATOM    699  CD1 TYR R 108     128.521 116.645 114.987  1.00 -0.07           C  
ATOM    700  CD2 TYR R 108     129.153 114.699 113.722  1.00 -0.07           C  
ATOM    701  CE1 TYR R 108     127.195 116.200 115.012  1.00 -0.04           C  
ATOM    702  CE2 TYR R 108     127.838 114.228 113.780  1.00 -0.04           C  
ATOM    703  CZ  TYR R 108     126.853 114.978 114.425  1.00  0.08           C  
ATOM    704  OH  TYR R 108     125.544 114.497 114.478  1.00 -0.34           O  
ATOM    705  HA  TYR R 108     130.372 118.623 114.130  1.00  0.08           H  
ATOM    706  HB3 TYR R 108     131.525 115.860 113.453  1.00  0.05           H  
ATOM    707  HB2 TYR R 108     131.366 116.559 115.086  1.00  0.05           H  
ATOM    708  HD2 TYR R 108     129.910 114.076 113.261  1.00  0.05           H  
ATOM    709  HE2 TYR R 108     127.578 113.276 113.329  1.00  0.05           H  
ATOM    710  HE1 TYR R 108     126.430 116.806 115.487  1.00  0.05           H  
ATOM    711  HD1 TYR R 108     128.789 117.538 115.541  1.00  0.05           H  
ATOM    712  HH  TYR R 108     125.132 114.668 115.318  1.00  0.25           H  
ATOM    713  H   TYR R 108     130.196 117.275 111.599  1.00  0.19           H  
ATOM    714  N   ILE R 109     133.275 118.001 112.638  1.00 -0.26           N  
ATOM    715  CA  ILE R 109     134.684 118.396 112.737  1.00  0.13           C  
ATOM    716  C   ILE R 109     134.772 119.911 112.658  1.00  0.20           C  
ATOM    717  O   ILE R 109     135.515 120.520 113.414  1.00 -0.39           O  
ATOM    718  CB  ILE R 109     135.573 117.718 111.649  1.00 -0.00           C  
ATOM    719  CG1 ILE R 109     135.601 116.169 111.850  1.00 -0.05           C  
ATOM    720  CG2 ILE R 109     137.023 118.285 111.683  1.00 -0.06           C  
ATOM    721  CD1 ILE R 109     136.241 115.393 110.667  1.00 -0.06           C  
ATOM    722  HA  ILE R 109     135.069 118.071 113.715  1.00  0.08           H  
ATOM    723  HB  ILE R 109     135.129 117.959 110.668  1.00  0.03           H  
ATOM    724 HG12 ILE R 109     136.151 115.930 112.774  1.00  0.03           H  
ATOM    725 HG13 ILE R 109     134.579 115.781 111.970  1.00  0.03           H  
ATOM    726 HD11 ILE R 109     137.304 115.638 110.541  1.00  0.02           H  
ATOM    727 HD12 ILE R 109     136.171 114.308 110.846  1.00  0.02           H  
ATOM    728 HD13 ILE R 109     135.708 115.626 109.733  1.00  0.02           H  
ATOM    729 HG21 ILE R 109     137.546 117.965 112.597  1.00  0.02           H  
ATOM    730 HG22 ILE R 109     137.589 117.942 110.806  1.00  0.02           H  
ATOM    731 HG23 ILE R 109     137.033 119.382 111.660  1.00  0.02           H  
ATOM    732  H   ILE R 109     132.954 117.441 111.865  1.00  0.19           H  
ATOM    733  N   PHE R 110     134.028 120.569 111.744  1.00 -0.26           N  
ATOM    734  CA  PHE R 110     134.084 122.032 111.706  1.00  0.14           C  
ATOM    735  C   PHE R 110     133.717 122.637 113.046  1.00  0.21           C  
ATOM    736  O   PHE R 110     134.395 123.539 113.518  1.00 -0.39           O  
ATOM    737  CB  PHE R 110     133.050 122.611 110.703  1.00  0.02           C  
ATOM    738  CG  PHE R 110     133.179 124.140 110.638  1.00 -0.04           C  
ATOM    739  CD1 PHE R 110     134.171 124.730 109.846  1.00 -0.06           C  
ATOM    740  CD2 PHE R 110     132.310 124.956 111.371  1.00 -0.06           C  
ATOM    741  CE1 PHE R 110     134.275 126.121 109.764  1.00 -0.07           C  
ATOM    742  CE2 PHE R 110     132.411 126.347 111.289  1.00 -0.07           C  
ATOM    743  CZ  PHE R 110     133.386 126.931 110.475  1.00 -0.07           C  
ATOM    744  HA  PHE R 110     135.102 122.361 111.449  1.00  0.08           H  
ATOM    745  HB2 PHE R 110     133.207 122.189 109.706  1.00  0.05           H  
ATOM    746  HB3 PHE R 110     132.028 122.332 110.999  1.00  0.05           H  
ATOM    747  HD2 PHE R 110     131.552 124.514 112.011  1.00  0.06           H  
ATOM    748  HE2 PHE R 110     131.733 126.975 111.859  1.00  0.06           H  
ATOM    749  HZ  PHE R 110     133.451 128.012 110.397  1.00  0.06           H  
ATOM    750  HE1 PHE R 110     135.046 126.574 109.149  1.00  0.06           H  
ATOM    751  HD1 PHE R 110     134.867 124.111 109.292  1.00  0.06           H  
ATOM    752  H   PHE R 110     133.433 120.071 111.102  1.00  0.19           H  
ATOM    753  N   ASN R 111     132.620 122.164 113.677  1.00 -0.26           N  
ATOM    754  CA  ASN R 111     132.210 122.766 114.947  1.00  0.15           C  
ATOM    755  C   ASN R 111     133.304 122.538 115.970  1.00  0.21           C  
ATOM    756  O   ASN R 111     133.652 123.456 116.698  1.00 -0.39           O  
ATOM    757  CB  ASN R 111     130.899 122.166 115.533  1.00  0.08           C  
ATOM    758  CG  ASN R 111     129.669 122.696 114.838  1.00  0.18           C  
ATOM    759  OD1 ASN R 111     129.012 123.568 115.384  1.00 -0.40           O  
ATOM    760  ND2 ASN R 111     129.302 122.214 113.635  1.00 -0.30           N  
ATOM    761  HA  ASN R 111     132.078 123.854 114.819  1.00  0.08           H  
ATOM    762  HB2 ASN R 111     130.914 121.066 115.480  1.00  0.06           H  
ATOM    763  HB3 ASN R 111     130.814 122.442 116.597  1.00  0.06           H  
ATOM    764 HD22 ASN R 111     128.486 122.594 113.204  1.00  0.18           H  
ATOM    765 HD21 ASN R 111     129.808 121.484 113.174  1.00  0.18           H  
ATOM    766  H   ASN R 111     132.122 121.375 113.306  1.00  0.19           H  
ATOM    767  N   LEU R 112     133.853 121.305 116.029  1.00 -0.26           N  
ATOM    768  CA  LEU R 112     135.002 121.045 116.906  1.00  0.13           C  
ATOM    769  C   LEU R 112     136.059 122.097 116.654  1.00  0.20           C  
ATOM    770  O   LEU R 112     136.471 122.775 117.584  1.00 -0.39           O  
ATOM    771  CB  LEU R 112     135.490 119.583 116.647  1.00 -0.01           C  
ATOM    772  CG  LEU R 112     136.865 119.102 117.202  1.00 -0.04           C  
ATOM    773  CD1 LEU R 112     136.977 117.568 116.936  1.00 -0.06           C  
ATOM    774  CD2 LEU R 112     138.061 119.837 116.522  1.00 -0.06           C  
ATOM    775  HA  LEU R 112     134.693 121.134 117.961  1.00  0.08           H  
ATOM    776  HB2 LEU R 112     134.705 118.914 117.030  1.00  0.03           H  
ATOM    777  HB3 LEU R 112     135.544 119.424 115.567  1.00  0.03           H  
ATOM    778  HG  LEU R 112     136.902 119.267 118.294  1.00  0.03           H  
ATOM    779 HD21 LEU R 112     138.237 120.810 117.000  1.00  0.02           H  
ATOM    780 HD22 LEU R 112     138.997 119.273 116.607  1.00  0.02           H  
ATOM    781 HD23 LEU R 112     137.884 119.983 115.447  1.00  0.02           H  
ATOM    782 HD11 LEU R 112     136.973 117.364 115.854  1.00  0.02           H  
ATOM    783 HD12 LEU R 112     137.901 117.149 117.358  1.00  0.02           H  
ATOM    784 HD13 LEU R 112     136.137 117.024 117.394  1.00  0.02           H  
ATOM    785  H   LEU R 112     133.504 120.571 115.431  1.00  0.19           H  
ATOM    786  N   ALA R 113     136.519 122.263 115.395  1.00 -0.26           N  
ATOM    787  CA  ALA R 113     137.607 123.213 115.157  1.00  0.13           C  
ATOM    788  C   ALA R 113     137.228 124.609 115.607  1.00  0.20           C  
ATOM    789  O   ALA R 113     138.040 125.302 116.206  1.00 -0.39           O  
ATOM    790  CB  ALA R 113     138.025 123.230 113.665  1.00 -0.02           C  
ATOM    791  HA  ALA R 113     138.482 122.903 115.752  1.00  0.08           H  
ATOM    792  HB1 ALA R 113     138.893 123.893 113.527  1.00  0.03           H  
ATOM    793  HB2 ALA R 113     138.306 122.216 113.344  1.00  0.03           H  
ATOM    794  HB3 ALA R 113     137.194 123.585 113.037  1.00  0.03           H  
ATOM    795  H   ALA R 113     136.134 121.735 114.627  1.00  0.19           H  
ATOM    796  N   LEU R 114     135.985 125.055 115.329  1.00 -0.26           N  
ATOM    797  CA  LEU R 114     135.591 126.387 115.791  1.00  0.13           C  
ATOM    798  C   LEU R 114     135.652 126.470 117.302  1.00  0.20           C  
ATOM    799  O   LEU R 114     136.204 127.424 117.830  1.00 -0.39           O  
ATOM    800  CB  LEU R 114     134.156 126.735 115.302  1.00 -0.01           C  
ATOM    801  CG  LEU R 114     133.612 128.104 115.812  1.00 -0.04           C  
ATOM    802  CD1 LEU R 114     134.456 129.308 115.308  1.00 -0.06           C  
ATOM    803  CD2 LEU R 114     132.133 128.282 115.368  1.00 -0.06           C  
ATOM    804  HA  LEU R 114     136.308 127.107 115.365  1.00  0.08           H  
ATOM    805  HB2 LEU R 114     134.140 126.718 114.200  1.00  0.03           H  
ATOM    806  HB3 LEU R 114     133.479 125.943 115.659  1.00  0.03           H  
ATOM    807  HG  LEU R 114     133.630 128.109 116.914  1.00  0.03           H  
ATOM    808 HD21 LEU R 114     131.510 127.455 115.741  1.00  0.02           H  
ATOM    809 HD22 LEU R 114     131.721 129.224 115.764  1.00  0.02           H  
ATOM    810 HD23 LEU R 114     132.063 128.304 114.270  1.00  0.02           H  
ATOM    811 HD11 LEU R 114     134.487 129.311 114.209  1.00  0.02           H  
ATOM    812 HD12 LEU R 114     134.010 130.257 115.643  1.00  0.02           H  
ATOM    813 HD13 LEU R 114     135.486 129.275 115.693  1.00  0.02           H  
ATOM    814  H   LEU R 114     135.329 124.476 114.828  1.00  0.19           H  
ATOM    815  N   ALA R 115     135.078 125.486 118.031  1.00 -0.26           N  
ATOM    816  CA  ALA R 115     135.102 125.582 119.491  1.00  0.13           C  
ATOM    817  C   ALA R 115     136.533 125.652 119.979  1.00  0.20           C  
ATOM    818  O   ALA R 115     136.856 126.502 120.797  1.00 -0.39           O  
ATOM    819  CB  ALA R 115     134.373 124.387 120.157  1.00 -0.02           C  
ATOM    820  HA  ALA R 115     134.598 126.518 119.779  1.00  0.08           H  
ATOM    821  HB1 ALA R 115     134.388 124.495 121.253  1.00  0.03           H  
ATOM    822  HB2 ALA R 115     133.326 124.353 119.818  1.00  0.03           H  
ATOM    823  HB3 ALA R 115     134.861 123.437 119.889  1.00  0.03           H  
ATOM    824  H   ALA R 115     134.658 124.684 117.587  1.00  0.19           H  
ATOM    825  N   ASP R 116     137.407 124.754 119.476  1.00 -0.26           N  
ATOM    826  CA  ASP R 116     138.802 124.777 119.920  1.00  0.14           C  
ATOM    827  C   ASP R 116     139.468 126.091 119.571  1.00  0.21           C  
ATOM    828  O   ASP R 116     140.189 126.631 120.399  1.00 -0.39           O  
ATOM    829  CB  ASP R 116     139.549 123.504 119.434  1.00  0.04           C  
ATOM    830  CG  ASP R 116     139.074 122.264 120.161  1.00  0.04           C  
ATOM    831  OD1 ASP R 116     138.650 122.353 121.346  1.00 -0.57           O  
ATOM    832  OD2 ASP R 116     139.117 121.149 119.578  1.00 -0.57           O  
ATOM    833  HA  ASP R 116     138.803 124.746 121.022  1.00  0.08           H  
ATOM    834  HB2 ASP R 116     139.395 123.374 118.353  1.00  0.05           H  
ATOM    835  HB3 ASP R 116     140.628 123.608 119.613  1.00  0.05           H  
ATOM    836  H   ASP R 116     137.117 124.063 118.800  1.00  0.19           H  
ATOM    837  N   ALA R 117     139.239 126.667 118.372  1.00 -0.26           N  
ATOM    838  CA  ALA R 117     139.812 127.989 118.112  1.00  0.13           C  
ATOM    839  C   ALA R 117     139.354 129.017 119.124  1.00  0.20           C  
ATOM    840  O   ALA R 117     140.165 129.764 119.654  1.00 -0.39           O  
ATOM    841  CB  ALA R 117     139.411 128.530 116.712  1.00 -0.02           C  
ATOM    842  HA  ALA R 117     140.911 127.914 118.161  1.00  0.08           H  
ATOM    843  HB1 ALA R 117     139.863 129.520 116.542  1.00  0.03           H  
ATOM    844  HB2 ALA R 117     139.757 127.855 115.919  1.00  0.03           H  
ATOM    845  HB3 ALA R 117     138.318 128.625 116.628  1.00  0.03           H  
ATOM    846  H   ALA R 117     138.661 126.217 117.678  1.00  0.19           H  
ATOM    847  N   LEU R 118     138.032 129.082 119.389  1.00 -0.26           N  
ATOM    848  CA  LEU R 118     137.538 130.102 120.314  1.00  0.13           C  
ATOM    849  C   LEU R 118     138.101 129.850 121.691  1.00  0.20           C  
ATOM    850  O   LEU R 118     138.455 130.810 122.358  1.00 -0.39           O  
ATOM    851  CB  LEU R 118     135.984 130.112 120.363  1.00 -0.01           C  
ATOM    852  CG  LEU R 118     135.306 130.549 119.025  1.00 -0.04           C  
ATOM    853  CD1 LEU R 118     133.782 130.253 119.079  1.00 -0.06           C  
ATOM    854  CD2 LEU R 118     135.528 132.056 118.709  1.00 -0.06           C  
ATOM    855  HA  LEU R 118     137.910 131.088 120.000  1.00  0.08           H  
ATOM    856  HB2 LEU R 118     135.662 129.092 120.626  1.00  0.03           H  
ATOM    857  HB3 LEU R 118     135.649 130.786 121.166  1.00  0.03           H  
ATOM    858  HG  LEU R 118     135.724 129.965 118.189  1.00  0.03           H  
ATOM    859 HD21 LEU R 118     136.586 132.284 118.520  1.00  0.02           H  
ATOM    860 HD22 LEU R 118     134.967 132.342 117.806  1.00  0.02           H  
ATOM    861 HD23 LEU R 118     135.177 132.679 119.546  1.00  0.02           H  
ATOM    862 HD11 LEU R 118     133.315 130.810 119.906  1.00  0.02           H  
ATOM    863 HD12 LEU R 118     133.288 130.549 118.141  1.00  0.02           H  
ATOM    864 HD13 LEU R 118     133.606 129.176 119.226  1.00  0.02           H  
ATOM    865  H   LEU R 118     137.393 128.415 118.982  1.00  0.19           H  
ATOM    866  N   ALA R 119     138.214 128.582 122.144  1.00 -0.26           N  
ATOM    867  CA  ALA R 119     138.879 128.361 123.426  1.00  0.13           C  
ATOM    868  C   ALA R 119     140.294 128.895 123.348  1.00  0.20           C  
ATOM    869  O   ALA R 119     140.675 129.725 124.159  1.00 -0.39           O  
ATOM    870  CB  ALA R 119     138.896 126.857 123.816  1.00 -0.02           C  
ATOM    871  HA  ALA R 119     138.338 128.918 124.211  1.00  0.08           H  
ATOM    872  HB1 ALA R 119     139.363 126.721 124.803  1.00  0.03           H  
ATOM    873  HB2 ALA R 119     137.871 126.463 123.863  1.00  0.03           H  
ATOM    874  HB3 ALA R 119     139.458 126.264 123.080  1.00  0.03           H  
ATOM    875  H   ALA R 119     137.898 127.795 121.598  1.00  0.19           H  
ATOM    876  N   THR R 120     141.109 128.442 122.374  1.00 -0.26           N  
ATOM    877  CA  THR R 120     142.502 128.897 122.333  1.00  0.16           C  
ATOM    878  C   THR R 120     142.604 130.411 122.327  1.00  0.21           C  
ATOM    879  O   THR R 120     143.481 130.962 122.976  1.00 -0.39           O  
ATOM    880  CB  THR R 120     143.194 128.264 121.099  1.00  0.09           C  
ATOM    881  OG1 THR R 120     143.006 126.838 121.183  1.00 -0.39           O  
ATOM    882  CG2 THR R 120     144.710 128.573 121.078  1.00 -0.03           C  
ATOM    883  HA  THR R 120     143.001 128.523 123.242  1.00  0.08           H  
ATOM    884  HB  THR R 120     142.692 128.658 120.200  1.00  0.06           H  
ATOM    885  HG1 THR R 120     143.316 126.368 120.416  1.00  0.21           H  
ATOM    886 HG23 THR R 120     144.898 129.656 121.063  1.00  0.03           H  
ATOM    887 HG21 THR R 120     145.159 128.140 121.983  1.00  0.03           H  
ATOM    888 HG22 THR R 120     145.181 128.119 120.193  1.00  0.03           H  
ATOM    889  H   THR R 120     140.786 127.779 121.684  1.00  0.19           H  
ATOM    890  N   SER R 121     141.708 131.112 121.601  1.00 -0.26           N  
ATOM    891  CA  SER R 121     141.796 132.577 121.523  1.00  0.15           C  
ATOM    892  C   SER R 121     141.888 133.318 122.840  1.00  0.21           C  
ATOM    893  O   SER R 121     142.461 134.396 122.867  1.00 -0.39           O  
ATOM    894  CB  SER R 121     140.547 133.127 120.782  1.00  0.08           C  
ATOM    895  OG  SER R 121     140.686 134.542 120.549  1.00 -0.39           O  
ATOM    896  HA  SER R 121     142.688 132.839 120.932  1.00  0.08           H  
ATOM    897  HB2 SER R 121     140.438 132.611 119.812  1.00  0.06           H  
ATOM    898  HB3 SER R 121     139.653 132.920 121.394  1.00  0.06           H  
ATOM    899  HG  SER R 121     139.931 134.928 120.114  1.00  0.21           H  
ATOM    900  H   SER R 121     140.997 130.623 121.078  1.00  0.19           H  
ATOM    901  N   THR R 122     141.344 132.805 123.960  1.00 -0.26           N  
ATOM    902  CA  THR R 122     141.492 133.540 125.222  1.00  0.16           C  
ATOM    903  C   THR R 122     142.921 133.434 125.733  1.00  0.21           C  
ATOM    904  O   THR R 122     143.332 134.279 126.515  1.00 -0.39           O  
ATOM    905  CB  THR R 122     140.596 132.881 126.305  1.00  0.09           C  
ATOM    906  OG1 THR R 122     140.966 131.494 126.377  1.00 -0.39           O  
ATOM    907  CG2 THR R 122     139.092 133.038 125.949  1.00 -0.03           C  
ATOM    908  HA  THR R 122     141.206 134.595 125.097  1.00  0.08           H  
ATOM    909  HB  THR R 122     140.810 133.358 127.275  1.00  0.06           H  
ATOM    910  HG1 THR R 122     140.490 130.989 127.031  1.00  0.21           H  
ATOM    911 HG23 THR R 122     138.831 134.099 125.817  1.00  0.03           H  
ATOM    912 HG21 THR R 122     138.858 132.499 125.021  1.00  0.03           H  
ATOM    913 HG22 THR R 122     138.461 132.627 126.747  1.00  0.03           H  
ATOM    914  H   THR R 122     140.920 131.891 123.963  1.00  0.19           H  
ATOM    915  N   LEU R 123     143.703 132.396 125.346  1.00 -0.26           N  
ATOM    916  CA  LEU R 123     144.933 132.083 126.082  1.00  0.13           C  
ATOM    917  C   LEU R 123     145.911 133.242 126.219  1.00  0.21           C  
ATOM    918  O   LEU R 123     146.376 133.460 127.330  1.00 -0.39           O  
ATOM    919  CB  LEU R 123     145.552 130.739 125.578  1.00 -0.01           C  
ATOM    920  CG  LEU R 123     146.765 130.194 126.392  1.00 -0.04           C  
ATOM    921  CD1 LEU R 123     146.406 129.935 127.882  1.00 -0.06           C  
ATOM    922  CD2 LEU R 123     147.269 128.862 125.762  1.00 -0.06           C  
ATOM    923  HA  LEU R 123     144.572 131.882 127.104  1.00  0.08           H  
ATOM    924  HB2 LEU R 123     144.763 129.968 125.599  1.00  0.03           H  
ATOM    925  HB3 LEU R 123     145.867 130.850 124.532  1.00  0.03           H  
ATOM    926  HG  LEU R 123     147.581 130.936 126.343  1.00  0.03           H  
ATOM    927 HD21 LEU R 123     147.521 128.991 124.700  1.00  0.02           H  
ATOM    928 HD22 LEU R 123     148.172 128.505 126.281  1.00  0.02           H  
ATOM    929 HD23 LEU R 123     146.495 128.082 125.839  1.00  0.02           H  
ATOM    930 HD11 LEU R 123     145.510 129.301 127.959  1.00  0.02           H  
ATOM    931 HD12 LEU R 123     147.233 129.429 128.398  1.00  0.02           H  
ATOM    932 HD13 LEU R 123     146.221 130.875 128.414  1.00  0.02           H  
ATOM    933  H   LEU R 123     143.399 131.753 124.635  1.00  0.19           H  
ATOM    934  N   PRO R 124     146.264 134.048 125.184  1.00 -0.25           N  
ATOM    935  CA  PRO R 124     147.157 135.182 125.418  1.00  0.13           C  
ATOM    936  C   PRO R 124     146.685 136.106 126.519  1.00  0.20           C  
ATOM    937  O   PRO R 124     147.505 136.667 127.232  1.00 -0.39           O  
ATOM    938  CB  PRO R 124     147.061 135.895 124.046  1.00 -0.01           C  
ATOM    939  CG  PRO R 124     146.766 134.737 123.068  1.00 -0.03           C  
ATOM    940  CD  PRO R 124     145.734 133.883 123.838  1.00  0.04           C  
ATOM    941  HA  PRO R 124     148.174 134.809 125.607  1.00  0.08           H  
ATOM    942  HD3 PRO R 124     145.699 132.857 123.449  1.00  0.05           H  
ATOM    943  HD2 PRO R 124     144.736 134.340 123.778  1.00  0.05           H  
ATOM    944  HG3 PRO R 124     147.695 134.161 122.930  1.00  0.03           H  
ATOM    945  HG2 PRO R 124     146.399 135.074 122.085  1.00  0.03           H  
ATOM    946  HB2 PRO R 124     146.202 136.587 124.030  1.00  0.03           H  
ATOM    947  HB3 PRO R 124     147.974 136.459 123.794  1.00  0.03           H  
ATOM    948  N   PHE R 125     145.355 136.287 126.680  1.00 -0.26           N  
ATOM    949  CA  PHE R 125     144.876 137.178 127.733  1.00  0.14           C  
ATOM    950  C   PHE R 125     145.287 136.615 129.076  1.00  0.21           C  
ATOM    951  O   PHE R 125     145.676 137.371 129.955  1.00 -0.39           O  
ATOM    952  CB  PHE R 125     143.348 137.429 127.663  1.00  0.02           C  
ATOM    953  CG  PHE R 125     143.045 138.239 126.393  1.00 -0.04           C  
ATOM    954  CD1 PHE R 125     143.124 139.636 126.421  1.00 -0.06           C  
ATOM    955  CD2 PHE R 125     142.702 137.604 125.195  1.00 -0.06           C  
ATOM    956  CE1 PHE R 125     142.969 140.381 125.249  1.00 -0.07           C  
ATOM    957  CE2 PHE R 125     142.505 138.347 124.027  1.00 -0.07           C  
ATOM    958  CZ  PHE R 125     142.655 139.736 124.050  1.00 -0.07           C  
ATOM    959  HA  PHE R 125     145.381 138.154 127.627  1.00  0.08           H  
ATOM    960  HB2 PHE R 125     142.792 136.480 127.680  1.00  0.05           H  
ATOM    961  HB3 PHE R 125     143.044 138.009 128.546  1.00  0.05           H  
ATOM    962  HD2 PHE R 125     142.590 136.528 125.159  1.00  0.06           H  
ATOM    963  HE2 PHE R 125     142.239 137.843 123.103  1.00  0.06           H  
ATOM    964  HZ  PHE R 125     142.525 140.313 123.140  1.00  0.06           H  
ATOM    965  HE1 PHE R 125     143.087 141.459 125.271  1.00  0.06           H  
ATOM    966  HD1 PHE R 125     143.309 140.149 127.356  1.00  0.06           H  
ATOM    967  H   PHE R 125     144.690 135.768 126.137  1.00  0.19           H  
ATOM    968  N   GLN R 126     145.234 135.278 129.256  1.00 -0.26           N  
ATOM    969  CA  GLN R 126     145.715 134.717 130.515  1.00  0.13           C  
ATOM    970  C   GLN R 126     147.212 134.925 130.584  1.00  0.20           C  
ATOM    971  O   GLN R 126     147.727 135.293 131.630  1.00 -0.39           O  
ATOM    972  CB  GLN R 126     145.353 133.219 130.710  1.00  0.00           C  
ATOM    973  CG  GLN R 126     143.832 132.900 130.591  1.00  0.04           C  
ATOM    974  CD  GLN R 126     142.950 133.575 131.618  1.00  0.17           C  
ATOM    975  OE1 GLN R 126     143.439 134.262 132.499  1.00 -0.40           O  
ATOM    976  NE2 GLN R 126     141.616 133.396 131.541  1.00 -0.30           N  
ATOM    977  HA  GLN R 126     145.266 135.283 131.345  1.00  0.08           H  
ATOM    978  HB2 GLN R 126     145.902 132.638 129.954  1.00  0.03           H  
ATOM    979  HB3 GLN R 126     145.709 132.897 131.704  1.00  0.03           H  
ATOM    980  HG2 GLN R 126     143.461 133.172 129.593  1.00  0.05           H  
ATOM    981  HG3 GLN R 126     143.692 131.813 130.712  1.00  0.05           H  
ATOM    982 HE22 GLN R 126     141.026 133.845 132.212  1.00  0.18           H  
ATOM    983 HE21 GLN R 126     141.200 132.813 130.841  1.00  0.18           H  
ATOM    984  H   GLN R 126     144.969 134.660 128.509  1.00  0.19           H  
ATOM    985  N   SER R 127     147.941 134.703 129.467  1.00 -0.26           N  
ATOM    986  CA  SER R 127     149.382 134.938 129.500  1.00  0.15           C  
ATOM    987  C   SER R 127     149.722 136.339 129.968  1.00  0.21           C  
ATOM    988  O   SER R 127     150.575 136.503 130.828  1.00 -0.39           O  
ATOM    989  CB  SER R 127     150.040 134.679 128.121  1.00  0.08           C  
ATOM    990  OG  SER R 127     149.605 133.402 127.617  1.00 -0.39           O  
ATOM    991  HA  SER R 127     149.818 134.217 130.212  1.00  0.08           H  
ATOM    992  HB2 SER R 127     149.761 135.484 127.423  1.00  0.06           H  
ATOM    993  HB3 SER R 127     151.135 134.679 128.233  1.00  0.06           H  
ATOM    994  HG  SER R 127     149.969 133.198 126.760  1.00  0.21           H  
ATOM    995  H   SER R 127     147.526 134.364 128.613  1.00  0.19           H  
ATOM    996  N   VAL R 128     149.059 137.376 129.409  1.00 -0.26           N  
ATOM    997  CA  VAL R 128     149.337 138.740 129.870  1.00  0.13           C  
ATOM    998  C   VAL R 128     148.947 138.847 131.329  1.00  0.20           C  
ATOM    999  O   VAL R 128     149.692 139.437 132.099  1.00 -0.39           O  
ATOM   1000  CB  VAL R 128     148.638 139.809 128.982  1.00 -0.01           C  
ATOM   1001  CG1 VAL R 128     148.800 141.228 129.595  1.00 -0.06           C  
ATOM   1002  CG2 VAL R 128     149.236 139.790 127.544  1.00 -0.06           C  
ATOM   1003  HA  VAL R 128     150.424 138.915 129.816  1.00  0.08           H  
ATOM   1004  HB  VAL R 128     147.565 139.561 128.934  1.00  0.03           H  
ATOM   1005 HG11 VAL R 128     149.869 141.459 129.699  1.00  0.02           H  
ATOM   1006 HG12 VAL R 128     148.344 141.995 128.952  1.00  0.02           H  
ATOM   1007 HG13 VAL R 128     148.322 141.292 130.585  1.00  0.02           H  
ATOM   1008 HG21 VAL R 128     149.112 138.805 127.070  1.00  0.02           H  
ATOM   1009 HG22 VAL R 128     148.741 140.536 126.905  1.00  0.02           H  
ATOM   1010 HG23 VAL R 128     150.311 140.025 127.572  1.00  0.02           H  
ATOM   1011  H   VAL R 128     148.341 137.209 128.722  1.00  0.19           H  
ATOM   1012  N   ASN R 129     147.787 138.277 131.731  1.00 -0.26           N  
ATOM   1013  CA  ASN R 129     147.394 138.355 133.142  1.00  0.15           C  
ATOM   1014  C   ASN R 129     148.512 137.848 134.029  1.00  0.21           C  
ATOM   1015  O   ASN R 129     148.939 138.531 134.949  1.00 -0.39           O  
ATOM   1016  CB  ASN R 129     146.066 137.592 133.411  1.00  0.08           C  
ATOM   1017  CG  ASN R 129     145.414 137.937 134.725  1.00  0.18           C  
ATOM   1018  OD1 ASN R 129     145.839 138.867 135.387  1.00 -0.40           O  
ATOM   1019  ND2 ASN R 129     144.352 137.217 135.139  1.00 -0.30           N  
ATOM   1020  HA  ASN R 129     147.238 139.424 133.370  1.00  0.08           H  
ATOM   1021  HB2 ASN R 129     145.335 137.859 132.633  1.00  0.06           H  
ATOM   1022  HB3 ASN R 129     146.237 136.507 133.369  1.00  0.06           H  
ATOM   1023 HD22 ASN R 129     143.926 137.453 136.013  1.00  0.18           H  
ATOM   1024 HD21 ASN R 129     143.982 136.459 134.599  1.00  0.18           H  
ATOM   1025  H   ASN R 129     147.187 137.806 131.073  1.00  0.19           H  
ATOM   1026  N   TYR R 130     149.017 136.629 133.750  1.00 -0.26           N  
ATOM   1027  CA  TYR R 130     150.103 136.089 134.573  1.00  0.14           C  
ATOM   1028  C   TYR R 130     151.342 136.953 134.508  1.00  0.21           C  
ATOM   1029  O   TYR R 130     151.902 137.251 135.550  1.00 -0.39           O  
ATOM   1030  CB  TYR R 130     150.464 134.661 134.074  1.00  0.02           C  
ATOM   1031  CG  TYR R 130     151.781 134.183 134.700  1.00 -0.05           C  
ATOM   1032  CD1 TYR R 130     151.813 133.750 136.030  1.00 -0.07           C  
ATOM   1033  CD2 TYR R 130     152.962 134.184 133.950  1.00 -0.07           C  
ATOM   1034  CE1 TYR R 130     153.016 133.332 136.607  1.00 -0.04           C  
ATOM   1035  CE2 TYR R 130     154.167 133.790 134.535  1.00 -0.04           C  
ATOM   1036  CZ  TYR R 130     154.207 133.387 135.872  1.00  0.08           C  
ATOM   1037  OH  TYR R 130     155.435 133.050 136.450  1.00 -0.34           O  
ATOM   1038  HA  TYR R 130     149.775 136.035 135.625  1.00  0.08           H  
ATOM   1039  HB3 TYR R 130     149.653 133.958 134.323  1.00  0.05           H  
ATOM   1040  HB2 TYR R 130     150.572 134.664 132.978  1.00  0.05           H  
ATOM   1041  HD2 TYR R 130     152.955 134.497 132.911  1.00  0.05           H  
ATOM   1042  HE2 TYR R 130     155.075 133.804 133.946  1.00  0.05           H  
ATOM   1043  HE1 TYR R 130     153.013 132.969 137.630  1.00  0.05           H  
ATOM   1044  HD1 TYR R 130     150.904 133.743 136.622  1.00  0.05           H  
ATOM   1045  HH  TYR R 130     155.380 132.826 137.372  1.00  0.25           H  
ATOM   1046  H   TYR R 130     148.667 136.105 132.963  1.00  0.19           H  
ATOM   1047  N   LEU R 131     151.818 137.358 133.312  1.00 -0.26           N  
ATOM   1048  CA  LEU R 131     153.068 138.125 133.271  1.00  0.13           C  
ATOM   1049  C   LEU R 131     152.943 139.431 134.012  1.00  0.20           C  
ATOM   1050  O   LEU R 131     153.843 139.774 134.762  1.00 -0.39           O  
ATOM   1051  CB  LEU R 131     153.491 138.394 131.795  1.00 -0.01           C  
ATOM   1052  CG  LEU R 131     154.777 139.268 131.621  1.00 -0.04           C  
ATOM   1053  CD1 LEU R 131     155.520 138.890 130.308  1.00 -0.06           C  
ATOM   1054  CD2 LEU R 131     154.470 140.794 131.574  1.00 -0.06           C  
ATOM   1055  HA  LEU R 131     153.860 137.533 133.761  1.00  0.08           H  
ATOM   1056  HB2 LEU R 131     153.661 137.401 131.353  1.00  0.03           H  
ATOM   1057  HB3 LEU R 131     152.659 138.860 131.245  1.00  0.03           H  
ATOM   1058  HG  LEU R 131     155.466 139.066 132.460  1.00  0.03           H  
ATOM   1059 HD21 LEU R 131     154.011 141.157 132.499  1.00  0.02           H  
ATOM   1060 HD22 LEU R 131     155.400 141.366 131.429  1.00  0.02           H  
ATOM   1061 HD23 LEU R 131     153.792 141.025 130.738  1.00  0.02           H  
ATOM   1062 HD11 LEU R 131     154.857 139.031 129.441  1.00  0.02           H  
ATOM   1063 HD12 LEU R 131     156.417 139.515 130.169  1.00  0.02           H  
ATOM   1064 HD13 LEU R 131     155.849 137.842 130.341  1.00  0.02           H  
ATOM   1065  H   LEU R 131     151.332 137.128 132.459  1.00  0.19           H  
ATOM   1066  N   MET R 132     151.859 140.204 133.802  1.00 -0.26           N  
ATOM   1067  CA  MET R 132     151.784 141.506 134.467  1.00  0.13           C  
ATOM   1068  C   MET R 132     151.314 141.389 135.892  1.00  0.20           C  
ATOM   1069  O   MET R 132     151.643 142.257 136.685  1.00 -0.39           O  
ATOM   1070  CB  MET R 132     150.780 142.441 133.735  1.00 -0.00           C  
ATOM   1071  CG  MET R 132     151.226 142.765 132.286  1.00 -0.00           C  
ATOM   1072  SD  MET R 132     149.960 143.774 131.437  1.00 -0.16           S  
ATOM   1073  CE  MET R 132     149.980 145.345 132.356  1.00 -0.02           C  
ATOM   1074  HA  MET R 132     152.769 142.002 134.481  1.00  0.08           H  
ATOM   1075  HB2 MET R 132     149.781 141.975 133.719  1.00  0.03           H  
ATOM   1076  HB3 MET R 132     150.714 143.386 134.293  1.00  0.03           H  
ATOM   1077  HG2 MET R 132     152.185 143.306 132.281  1.00  0.04           H  
ATOM   1078  HG3 MET R 132     151.349 141.836 131.710  1.00  0.04           H  
ATOM   1079  HE1 MET R 132     151.016 145.671 132.530  1.00  0.03           H  
ATOM   1080  HE2 MET R 132     149.457 146.108 131.761  1.00  0.03           H  
ATOM   1081  HE3 MET R 132     149.461 145.230 133.317  1.00  0.03           H  
ATOM   1082 LPD1 MET R 132     150.125 143.872 130.785  1.00  0.00          LP  
ATOM   1083 LPD2 MET R 132     149.350 143.479 131.474  1.00  0.00          LP  
ATOM   1084  H   MET R 132     151.097 139.885 133.223  1.00  0.19           H  
ATOM   1085  N   GLY R 133     150.527 140.358 136.259  1.00 -0.27           N  
ATOM   1086  CA  GLY R 133     150.034 140.319 137.629  1.00  0.12           C  
ATOM   1087  C   GLY R 133     148.887 141.264 137.879  1.00  0.20           C  
ATOM   1088  O   GLY R 133     148.675 141.678 139.008  1.00 -0.39           O  
ATOM   1089  HA3 GLY R 133     149.663 139.310 137.868  1.00  0.08           H  
ATOM   1090  HA2 GLY R 133     150.845 140.545 138.340  1.00  0.08           H  
ATOM   1091  H   GLY R 133     150.232 139.636 135.618  1.00  0.19           H  
ATOM   1092  N   THR R 134     148.107 141.604 136.836  1.00 -0.26           N  
ATOM   1093  CA  THR R 134     146.962 142.491 137.021  1.00  0.16           C  
ATOM   1094  C   THR R 134     146.195 142.475 135.729  1.00  0.21           C  
ATOM   1095  O   THR R 134     146.787 142.173 134.705  1.00 -0.39           O  
ATOM   1096  CB  THR R 134     147.397 143.953 137.333  1.00  0.09           C  
ATOM   1097  OG1 THR R 134     146.262 144.827 137.514  1.00 -0.39           O  
ATOM   1098  CG2 THR R 134     148.365 144.519 136.262  1.00 -0.03           C  
ATOM   1099  HA  THR R 134     146.322 142.100 137.829  1.00  0.08           H  
ATOM   1100  HB  THR R 134     147.954 143.958 138.283  1.00  0.06           H  
ATOM   1101  HG1 THR R 134     145.836 145.039 136.687  1.00  0.21           H  
ATOM   1102 HG23 THR R 134     149.272 143.898 136.209  1.00  0.03           H  
ATOM   1103 HG21 THR R 134     147.889 144.540 135.271  1.00  0.03           H  
ATOM   1104 HG22 THR R 134     148.659 145.546 136.528  1.00  0.03           H  
ATOM   1105  H   THR R 134     148.280 141.243 135.914  1.00  0.19           H  
ATOM   1106  N   TRP R 135     144.890 142.781 135.751  1.00 -0.26           N  
ATOM   1107  CA  TRP R 135     144.125 142.759 134.514  1.00  0.14           C  
ATOM   1108  C   TRP R 135     143.900 144.144 133.947  1.00  0.21           C  
ATOM   1109  O   TRP R 135     143.011 144.821 134.441  1.00 -0.39           O  
ATOM   1110  CB  TRP R 135     142.739 142.171 134.896  1.00  0.00           C  
ATOM   1111  CG  TRP R 135     141.829 142.098 133.701  1.00 -0.04           C  
ATOM   1112  CD1 TRP R 135     140.841 142.940 133.354  1.00  0.02           C  
ATOM   1113  CD2 TRP R 135     141.866 141.009 132.663  1.00 -0.02           C  
ATOM   1114  NE1 TRP R 135     140.273 142.516 132.252  1.00 -0.29           N  
ATOM   1115  CE2 TRP R 135     140.836 141.368 131.817  1.00  0.06           C  
ATOM   1116  CE3 TRP R 135     142.648 139.872 132.469  1.00 -0.07           C  
ATOM   1117  CZ2 TRP R 135     140.511 140.584 130.710  1.00 -0.04           C  
ATOM   1118  CZ3 TRP R 135     142.318 139.067 131.371  1.00 -0.08           C  
ATOM   1119  CH2 TRP R 135     141.252 139.410 130.524  1.00 -0.08           C  
ATOM   1120  HA  TRP R 135     144.548 142.066 133.772  1.00  0.08           H  
ATOM   1121  HB2 TRP R 135     142.897 141.168 135.321  1.00  0.04           H  
ATOM   1122  HB3 TRP R 135     142.242 142.781 135.667  1.00  0.04           H  
ATOM   1123  HE1 TRP R 135     139.478 142.995 131.788  1.00  0.22           H  
ATOM   1124  HD1 TRP R 135     140.564 143.833 133.915  1.00  0.08           H  
ATOM   1125  HZ2 TRP R 135     139.725 140.872 130.023  1.00  0.05           H  
ATOM   1126  HH2 TRP R 135     140.990 138.750 129.708  1.00  0.05           H  
ATOM   1127  HZ3 TRP R 135     142.893 138.166 131.180  1.00  0.05           H  
ATOM   1128  HE3 TRP R 135     143.465 139.627 133.139  1.00  0.05           H  
ATOM   1129  H   TRP R 135     144.429 142.983 136.620  1.00  0.19           H  
ATOM   1130  N   PRO R 136     144.620 144.651 132.919  1.00 -0.25           N  
ATOM   1131  CA  PRO R 136     144.294 145.982 132.427  1.00  0.13           C  
ATOM   1132  C   PRO R 136     143.234 145.991 131.354  1.00  0.20           C  
ATOM   1133  O   PRO R 136     142.862 147.071 130.928  1.00 -0.39           O  
ATOM   1134  CB  PRO R 136     145.658 146.303 131.766  1.00 -0.01           C  
ATOM   1135  CG  PRO R 136     146.086 144.945 131.162  1.00 -0.03           C  
ATOM   1136  CD  PRO R 136     145.733 143.946 132.290  1.00  0.04           C  
ATOM   1137  HA  PRO R 136     144.050 146.712 133.217  1.00  0.08           H  
ATOM   1138  HD3 PRO R 136     146.579 143.869 132.989  1.00  0.05           H  
ATOM   1139  HD2 PRO R 136     145.487 142.959 131.866  1.00  0.05           H  
ATOM   1140  HG3 PRO R 136     147.149 144.913 130.875  1.00  0.03           H  
ATOM   1141  HG2 PRO R 136     145.475 144.736 130.267  1.00  0.03           H  
ATOM   1142  HB2 PRO R 136     145.604 147.109 131.016  1.00  0.03           H  
ATOM   1143  HB3 PRO R 136     146.385 146.592 132.544  1.00  0.03           H  
ATOM   1144  N   PHE R 137     142.732 144.838 130.863  1.00 -0.26           N  
ATOM   1145  CA  PHE R 137     141.866 144.892 129.687  1.00  0.14           C  
ATOM   1146  C   PHE R 137     140.459 145.355 129.957  1.00  0.21           C  
ATOM   1147  O   PHE R 137     139.685 145.426 129.015  1.00 -0.39           O  
ATOM   1148  CB  PHE R 137     141.773 143.531 128.958  1.00  0.02           C  
ATOM   1149  CG  PHE R 137     143.151 142.962 128.602  1.00 -0.04           C  
ATOM   1150  CD1 PHE R 137     143.794 143.394 127.438  1.00 -0.06           C  
ATOM   1151  CD2 PHE R 137     143.766 142.003 129.415  1.00 -0.06           C  
ATOM   1152  CE1 PHE R 137     144.999 142.807 127.042  1.00 -0.07           C  
ATOM   1153  CE2 PHE R 137     144.982 141.429 129.034  1.00 -0.07           C  
ATOM   1154  CZ  PHE R 137     145.572 141.800 127.823  1.00 -0.07           C  
ATOM   1155  HA  PHE R 137     142.295 145.607 128.964  1.00  0.08           H  
ATOM   1156  HB2 PHE R 137     141.227 142.828 129.594  1.00  0.05           H  
ATOM   1157  HB3 PHE R 137     141.197 143.654 128.029  1.00  0.05           H  
ATOM   1158  HD2 PHE R 137     143.304 141.689 130.343  1.00  0.06           H  
ATOM   1159  HE2 PHE R 137     145.456 140.693 129.675  1.00  0.06           H  
ATOM   1160  HZ  PHE R 137     146.472 141.307 127.479  1.00  0.06           H  
ATOM   1161  HE1 PHE R 137     145.487 143.129 126.127  1.00  0.06           H  
ATOM   1162  HD1 PHE R 137     143.359 144.182 126.832  1.00  0.06           H  
ATOM   1163  H   PHE R 137     142.954 143.953 131.268  1.00  0.19           H  
ATOM   1164  N   GLY R 138     140.083 145.678 131.207  1.00 -0.27           N  
ATOM   1165  CA  GLY R 138     138.751 146.218 131.427  1.00  0.12           C  
ATOM   1166  C   GLY R 138     137.743 145.188 131.878  1.00  0.20           C  
ATOM   1167  O   GLY R 138     137.939 143.994 131.693  1.00 -0.39           O  
ATOM   1168  HA3 GLY R 138     138.831 146.994 132.205  1.00  0.08           H  
ATOM   1169  HA2 GLY R 138     138.342 146.711 130.531  1.00  0.08           H  
ATOM   1170  H   GLY R 138     140.693 145.574 131.994  1.00  0.19           H  
ATOM   1171  N   THR R 139     136.632 145.670 132.482  1.00 -0.26           N  
ATOM   1172  CA  THR R 139     135.607 144.760 132.981  1.00  0.16           C  
ATOM   1173  C   THR R 139     134.876 144.065 131.848  1.00  0.21           C  
ATOM   1174  O   THR R 139     134.592 142.882 131.948  1.00 -0.39           O  
ATOM   1175  CB  THR R 139     134.568 145.519 133.853  1.00  0.09           C  
ATOM   1176  OG1 THR R 139     135.299 146.338 134.785  1.00 -0.39           O  
ATOM   1177  CG2 THR R 139     133.638 144.536 134.613  1.00 -0.03           C  
ATOM   1178  HA  THR R 139     136.097 144.012 133.617  1.00  0.08           H  
ATOM   1179  HB  THR R 139     133.962 146.170 133.196  1.00  0.06           H  
ATOM   1180  HG1 THR R 139     134.729 146.869 135.337  1.00  0.21           H  
ATOM   1181 HG23 THR R 139     133.068 143.907 133.912  1.00  0.03           H  
ATOM   1182 HG21 THR R 139     134.240 143.886 135.263  1.00  0.03           H  
ATOM   1183 HG22 THR R 139     132.923 145.092 135.239  1.00  0.03           H  
ATOM   1184  H   THR R 139     136.491 146.652 132.629  1.00  0.19           H  
ATOM   1185  N   ILE R 140     134.533 144.774 130.749  1.00 -0.26           N  
ATOM   1186  CA  ILE R 140     133.770 144.120 129.682  1.00  0.13           C  
ATOM   1187  C   ILE R 140     134.610 143.010 129.094  1.00  0.20           C  
ATOM   1188  O   ILE R 140     134.125 141.896 128.958  1.00 -0.39           O  
ATOM   1189  CB  ILE R 140     133.280 145.092 128.566  1.00 -0.00           C  
ATOM   1190  CG1 ILE R 140     132.403 146.265 129.112  1.00 -0.05           C  
ATOM   1191  CG2 ILE R 140     132.545 144.303 127.442  1.00 -0.06           C  
ATOM   1192  CD1 ILE R 140     131.173 145.832 129.956  1.00 -0.06           C  
ATOM   1193  HA  ILE R 140     132.889 143.628 130.125  1.00  0.08           H  
ATOM   1194  HB  ILE R 140     134.173 145.547 128.103  1.00  0.03           H  
ATOM   1195 HG12 ILE R 140     133.012 146.942 129.731  1.00  0.03           H  
ATOM   1196 HG13 ILE R 140     132.043 146.860 128.255  1.00  0.03           H  
ATOM   1197 HD11 ILE R 140     131.483 145.362 130.902  1.00  0.02           H  
ATOM   1198 HD12 ILE R 140     130.570 146.719 130.208  1.00  0.02           H  
ATOM   1199 HD13 ILE R 140     130.531 145.133 129.401  1.00  0.02           H  
ATOM   1200 HG21 ILE R 140     131.710 143.714 127.848  1.00  0.02           H  
ATOM   1201 HG22 ILE R 140     132.150 144.989 126.677  1.00  0.02           H  
ATOM   1202 HG23 ILE R 140     133.236 143.609 126.939  1.00  0.02           H  
ATOM   1203  H   ILE R 140     134.813 145.727 130.646  1.00  0.19           H  
ATOM   1204  N   LEU R 141     135.881 143.273 128.721  1.00 -0.26           N  
ATOM   1205  CA  LEU R 141     136.644 142.197 128.101  1.00  0.13           C  
ATOM   1206  C   LEU R 141     136.829 141.070 129.097  1.00  0.20           C  
ATOM   1207  O   LEU R 141     136.702 139.918 128.710  1.00 -0.39           O  
ATOM   1208  CB  LEU R 141     138.023 142.610 127.512  1.00 -0.01           C  
ATOM   1209  CG  LEU R 141     138.534 141.564 126.468  1.00 -0.04           C  
ATOM   1210  CD1 LEU R 141     137.879 141.761 125.069  1.00 -0.06           C  
ATOM   1211  CD2 LEU R 141     140.077 141.605 126.311  1.00 -0.06           C  
ATOM   1212  HA  LEU R 141     136.020 141.820 127.279  1.00  0.08           H  
ATOM   1213  HB2 LEU R 141     137.949 143.594 127.024  1.00  0.03           H  
ATOM   1214  HB3 LEU R 141     138.729 142.710 128.352  1.00  0.03           H  
ATOM   1215  HG  LEU R 141     138.287 140.551 126.825  1.00  0.03           H  
ATOM   1216 HD21 LEU R 141     140.576 141.372 127.264  1.00  0.02           H  
ATOM   1217 HD22 LEU R 141     140.388 140.848 125.575  1.00  0.02           H  
ATOM   1218 HD23 LEU R 141     140.405 142.593 125.956  1.00  0.02           H  
ATOM   1219 HD11 LEU R 141     138.135 142.753 124.665  1.00  0.02           H  
ATOM   1220 HD12 LEU R 141     138.245 140.999 124.363  1.00  0.02           H  
ATOM   1221 HD13 LEU R 141     136.785 141.676 125.103  1.00  0.02           H  
ATOM   1222  H   LEU R 141     136.309 144.168 128.860  1.00  0.19           H  
ATOM   1223  N   CYS R 142     137.111 141.372 130.387  1.00 -0.26           N  
ATOM   1224  CA  CYS R 142     137.135 140.304 131.392  1.00  0.14           C  
ATOM   1225  C   CYS R 142     135.904 139.435 131.225  1.00  0.20           C  
ATOM   1226  O   CYS R 142     136.029 138.230 131.061  1.00 -0.39           O  
ATOM   1227  CB  CYS R 142     137.171 140.864 132.845  1.00  0.03           C  
ATOM   1228  SG  CYS R 142     136.564 139.667 134.084  1.00 -0.17           S  
ATOM   1229  HA  CYS R 142     138.003 139.643 131.243  1.00  0.08           H  
ATOM   1230  HB2 CYS R 142     138.188 141.187 133.111  1.00  0.04           H  
ATOM   1231  HB3 CYS R 142     136.506 141.731 132.924  1.00  0.04           H  
ATOM   1232  HG  CYS R 142     136.667 140.227 134.916  1.00  0.10           H  
ATOM   1233 LPG1 CYS R 142     135.917 139.493 133.973  1.00  0.00          LP  
ATOM   1234 LPG2 CYS R 142     136.948 139.107 134.105  1.00  0.00          LP  
ATOM   1235  H   CYS R 142     137.255 142.323 130.676  1.00  0.19           H  
ATOM   1236  N   LYS R 143     134.686 140.018 131.255  1.00 -0.26           N  
ATOM   1237  CA  LYS R 143     133.503 139.168 131.122  1.00  0.13           C  
ATOM   1238  C   LYS R 143     133.543 138.352 129.849  1.00  0.20           C  
ATOM   1239  O   LYS R 143     133.211 137.174 129.875  1.00 -0.39           O  
ATOM   1240  CB  LYS R 143     132.173 139.979 131.115  1.00 -0.01           C  
ATOM   1241  CG  LYS R 143     131.852 140.641 132.485  1.00 -0.04           C  
ATOM   1242  CD  LYS R 143     130.372 141.127 132.603  1.00 -0.01           C  
ATOM   1243  CE  LYS R 143     129.865 141.010 134.072  1.00 -0.04           C  
ATOM   1244  NZ  LYS R 143     128.412 141.198 134.276  1.00  0.22           N  
ATOM   1245  HA  LYS R 143     133.503 138.448 131.954  1.00  0.08           H  
ATOM   1246  HB2 LYS R 143     132.183 140.743 130.321  1.00  0.03           H  
ATOM   1247  HB3 LYS R 143     131.373 139.257 130.884  1.00  0.03           H  
ATOM   1248  HG2 LYS R 143     132.044 139.872 133.239  1.00  0.03           H  
ATOM   1249  HG3 LYS R 143     132.539 141.474 132.700  1.00  0.03           H  
ATOM   1250  HD2 LYS R 143     130.282 142.164 132.241  1.00  0.03           H  
ATOM   1251  HD3 LYS R 143     129.725 140.504 131.968  1.00  0.03           H  
ATOM   1252  HE2 LYS R 143     130.066 139.981 134.413  1.00  0.08           H  
ATOM   1253  HE3 LYS R 143     130.428 141.717 134.703  1.00  0.08           H  
ATOM   1254  HZ1 LYS R 143     127.862 140.736 133.471  1.00  0.20           H  
ATOM   1255  HZ2 LYS R 143     128.075 140.764 135.216  1.00  0.20           H  
ATOM   1256  HZ3 LYS R 143     128.128 142.241 134.264  1.00  0.20           H  
ATOM   1257  H   LYS R 143     134.586 141.016 131.352  1.00  0.19           H  
ATOM   1258  N   ILE R 144     133.933 138.969 128.714  1.00 -0.26           N  
ATOM   1259  CA  ILE R 144     133.946 138.216 127.460  1.00  0.13           C  
ATOM   1260  C   ILE R 144     134.921 137.062 127.590  1.00  0.20           C  
ATOM   1261  O   ILE R 144     134.551 135.926 127.330  1.00 -0.39           O  
ATOM   1262  CB  ILE R 144     134.240 139.129 126.230  1.00 -0.00           C  
ATOM   1263  CG1 ILE R 144     133.051 140.119 126.012  1.00 -0.05           C  
ATOM   1264  CG2 ILE R 144     134.507 138.270 124.962  1.00 -0.06           C  
ATOM   1265  CD1 ILE R 144     133.329 141.230 124.963  1.00 -0.06           C  
ATOM   1266  HA  ILE R 144     132.950 137.768 127.309  1.00  0.08           H  
ATOM   1267  HB  ILE R 144     135.159 139.698 126.439  1.00  0.03           H  
ATOM   1268 HG12 ILE R 144     132.154 139.557 125.705  1.00  0.03           H  
ATOM   1269 HG13 ILE R 144     132.812 140.628 126.959  1.00  0.03           H  
ATOM   1270 HD11 ILE R 144     133.439 140.818 123.950  1.00  0.02           H  
ATOM   1271 HD12 ILE R 144     132.487 141.940 124.943  1.00  0.02           H  
ATOM   1272 HD13 ILE R 144     134.242 141.785 125.225  1.00  0.02           H  
ATOM   1273 HG21 ILE R 144     133.620 137.663 124.724  1.00  0.02           H  
ATOM   1274 HG22 ILE R 144     134.753 138.894 124.092  1.00  0.02           H  
ATOM   1275 HG23 ILE R 144     135.363 137.599 125.124  1.00  0.02           H  
ATOM   1276  H   ILE R 144     134.243 139.927 128.735  1.00  0.19           H  
ATOM   1277  N   VAL R 145     136.184 137.328 127.986  1.00 -0.26           N  
ATOM   1278  CA  VAL R 145     137.164 136.239 128.071  1.00  0.13           C  
ATOM   1279  C   VAL R 145     136.643 135.091 128.905  1.00  0.20           C  
ATOM   1280  O   VAL R 145     136.709 133.943 128.488  1.00 -0.39           O  
ATOM   1281  CB  VAL R 145     138.562 136.762 128.536  1.00 -0.01           C  
ATOM   1282  CG1 VAL R 145     139.420 135.648 129.196  1.00 -0.06           C  
ATOM   1283  CG2 VAL R 145     139.316 137.375 127.320  1.00 -0.06           C  
ATOM   1284  HA  VAL R 145     137.262 135.809 127.061  1.00  0.08           H  
ATOM   1285  HB  VAL R 145     138.422 137.543 129.304  1.00  0.03           H  
ATOM   1286 HG11 VAL R 145     139.450 134.772 128.538  1.00  0.02           H  
ATOM   1287 HG12 VAL R 145     140.449 135.998 129.374  1.00  0.02           H  
ATOM   1288 HG13 VAL R 145     138.995 135.340 130.165  1.00  0.02           H  
ATOM   1289 HG21 VAL R 145     138.686 138.127 126.824  1.00  0.02           H  
ATOM   1290 HG22 VAL R 145     140.254 137.861 127.624  1.00  0.02           H  
ATOM   1291 HG23 VAL R 145     139.566 136.593 126.587  1.00  0.02           H  
ATOM   1292  H   VAL R 145     136.448 138.270 128.228  1.00  0.19           H  
ATOM   1293  N   ILE R 146     136.148 135.376 130.128  1.00 -0.26           N  
ATOM   1294  CA  ILE R 146     135.863 134.292 131.094  1.00  0.13           C  
ATOM   1295  C   ILE R 146     134.714 133.525 130.450  1.00  0.20           C  
ATOM   1296  O   ILE R 146     134.719 132.305 130.382  1.00 -0.39           O  
ATOM   1297  CB  ILE R 146     135.486 135.059 132.422  1.00 -0.00           C  
ATOM   1298  CG1 ILE R 146     136.768 135.692 133.080  1.00 -0.05           C  
ATOM   1299  CG2 ILE R 146     134.485 134.273 133.332  1.00 -0.06           C  
ATOM   1300  CD1 ILE R 146     136.591 136.220 134.529  1.00 -0.06           C  
ATOM   1301  HA  ILE R 146     136.925 134.013 131.026  1.00  0.08           H  
ATOM   1302  HB  ILE R 146     134.871 135.938 132.157  1.00  0.03           H  
ATOM   1303 HG12 ILE R 146     137.638 135.025 133.045  1.00  0.03           H  
ATOM   1304 HG13 ILE R 146     137.086 136.562 132.481  1.00  0.03           H  
ATOM   1305 HD11 ILE R 146     136.396 135.426 135.258  1.00  0.02           H  
ATOM   1306 HD12 ILE R 146     137.503 136.742 134.853  1.00  0.02           H  
ATOM   1307 HD13 ILE R 146     135.769 136.939 134.566  1.00  0.02           H  
ATOM   1308 HG21 ILE R 146     134.844 134.018 134.333  1.00  0.02           H  
ATOM   1309 HG22 ILE R 146     133.545 134.821 133.470  1.00  0.02           H  
ATOM   1310 HG23 ILE R 146     134.178 133.350 132.845  1.00  0.02           H  
ATOM   1311  H   ILE R 146     136.074 136.353 130.351  1.00  0.19           H  
ATOM   1312  N   SER R 147     133.676 134.260 129.978  1.00 -0.26           N  
ATOM   1313  CA  SER R 147     132.511 133.599 129.384  1.00  0.15           C  
ATOM   1314  C   SER R 147     132.916 132.717 128.222  1.00  0.21           C  
ATOM   1315  O   SER R 147     132.470 131.580 128.152  1.00 -0.39           O  
ATOM   1316  CB  SER R 147     131.482 134.638 128.866  1.00  0.08           C  
ATOM   1317  OG  SER R 147     130.278 134.012 128.385  1.00 -0.39           O  
ATOM   1318  HA  SER R 147     132.011 132.968 130.134  1.00  0.08           H  
ATOM   1319  HB2 SER R 147     131.202 135.293 129.704  1.00  0.06           H  
ATOM   1320  HB3 SER R 147     131.931 135.268 128.080  1.00  0.06           H  
ATOM   1321  HG  SER R 147     130.423 133.426 127.649  1.00  0.21           H  
ATOM   1322  H   SER R 147     133.684 135.267 130.018  1.00  0.19           H  
ATOM   1323  N   ILE R 148     133.755 133.222 127.290  1.00 -0.26           N  
ATOM   1324  CA  ILE R 148     134.183 132.384 126.163  1.00  0.13           C  
ATOM   1325  C   ILE R 148     134.861 131.150 126.732  1.00  0.20           C  
ATOM   1326  O   ILE R 148     134.522 130.042 126.341  1.00 -0.39           O  
ATOM   1327  CB  ILE R 148     135.149 133.164 125.206  1.00 -0.00           C  
ATOM   1328  CG1 ILE R 148     134.367 134.266 124.423  1.00 -0.05           C  
ATOM   1329  CG2 ILE R 148     135.895 132.236 124.203  1.00 -0.06           C  
ATOM   1330  CD1 ILE R 148     135.263 135.105 123.471  1.00 -0.06           C  
ATOM   1331  HA  ILE R 148     133.306 132.055 125.585  1.00  0.08           H  
ATOM   1332  HB  ILE R 148     135.924 133.642 125.830  1.00  0.03           H  
ATOM   1333 HG12 ILE R 148     133.567 133.802 123.823  1.00  0.03           H  
ATOM   1334 HG13 ILE R 148     133.882 134.955 125.131  1.00  0.03           H  
ATOM   1335 HD11 ILE R 148     135.601 134.512 122.608  1.00  0.02           H  
ATOM   1336 HD12 ILE R 148     134.696 135.961 123.074  1.00  0.02           H  
ATOM   1337 HD13 ILE R 148     136.145 135.484 124.010  1.00  0.02           H  
ATOM   1338 HG21 ILE R 148     135.196 131.919 123.420  1.00  0.02           H  
ATOM   1339 HG22 ILE R 148     136.727 132.764 123.717  1.00  0.02           H  
ATOM   1340 HG23 ILE R 148     136.325 131.344 124.682  1.00  0.02           H  
ATOM   1341  H   ILE R 148     134.129 134.153 127.394  1.00  0.19           H  
ATOM   1342  N   ASP R 149     135.833 131.314 127.658  1.00 -0.26           N  
ATOM   1343  CA  ASP R 149     136.567 130.147 128.165  1.00  0.14           C  
ATOM   1344  C   ASP R 149     135.620 129.103 128.725  1.00  0.21           C  
ATOM   1345  O   ASP R 149     135.656 127.957 128.297  1.00 -0.39           O  
ATOM   1346  CB  ASP R 149     137.640 130.605 129.191  1.00  0.04           C  
ATOM   1347  CG  ASP R 149     138.536 129.548 129.777  1.00  0.04           C  
ATOM   1348  OD1 ASP R 149     138.984 128.570 129.107  1.00 -0.57           O  
ATOM   1349  OD2 ASP R 149     138.853 129.638 130.985  1.00 -0.57           O  
ATOM   1350  HA  ASP R 149     137.112 129.682 127.327  1.00  0.08           H  
ATOM   1351  HB2 ASP R 149     138.315 131.343 128.739  1.00  0.05           H  
ATOM   1352  HB3 ASP R 149     137.116 131.097 130.016  1.00  0.05           H  
ATOM   1353  H   ASP R 149     136.065 132.235 127.996  1.00  0.19           H  
ATOM   1354  N   TYR R 150     134.732 129.458 129.681  1.00 -0.26           N  
ATOM   1355  CA  TYR R 150     133.799 128.440 130.173  1.00  0.14           C  
ATOM   1356  C   TYR R 150     132.939 127.901 129.047  1.00  0.21           C  
ATOM   1357  O   TYR R 150     132.750 126.698 128.940  1.00 -0.39           O  
ATOM   1358  CB  TYR R 150     132.847 128.891 131.321  1.00  0.02           C  
ATOM   1359  CG  TYR R 150     133.358 128.409 132.688  1.00 -0.05           C  
ATOM   1360  CD1 TYR R 150     133.466 127.034 132.925  1.00 -0.07           C  
ATOM   1361  CD2 TYR R 150     133.718 129.300 133.702  1.00 -0.07           C  
ATOM   1362  CE1 TYR R 150     134.080 126.564 134.087  1.00 -0.04           C  
ATOM   1363  CE2 TYR R 150     134.308 128.830 134.880  1.00 -0.04           C  
ATOM   1364  CZ  TYR R 150     134.501 127.462 135.076  1.00  0.08           C  
ATOM   1365  OH  TYR R 150     135.103 127.017 136.256  1.00 -0.34           O  
ATOM   1366  HA  TYR R 150     134.389 127.578 130.517  1.00  0.08           H  
ATOM   1367  HB3 TYR R 150     132.695 129.976 131.277  1.00  0.05           H  
ATOM   1368  HB2 TYR R 150     131.857 128.422 131.212  1.00  0.05           H  
ATOM   1369  HD2 TYR R 150     133.539 130.360 133.586  1.00  0.05           H  
ATOM   1370  HE2 TYR R 150     134.622 129.527 135.649  1.00  0.05           H  
ATOM   1371  HE1 TYR R 150     134.229 125.500 134.206  1.00  0.05           H  
ATOM   1372  HD1 TYR R 150     133.075 126.322 132.203  1.00  0.05           H  
ATOM   1373  HH  TYR R 150     135.357 126.101 136.240  1.00  0.25           H  
ATOM   1374  H   TYR R 150     134.686 130.407 130.016  1.00  0.19           H  
ATOM   1375  N   TYR R 151     132.380 128.788 128.202  1.00 -0.26           N  
ATOM   1376  CA  TYR R 151     131.473 128.317 127.152  1.00  0.14           C  
ATOM   1377  C   TYR R 151     132.143 127.325 126.228  1.00  0.21           C  
ATOM   1378  O   TYR R 151     131.605 126.252 125.991  1.00 -0.39           O  
ATOM   1379  CB  TYR R 151     130.987 129.569 126.370  1.00  0.02           C  
ATOM   1380  CG  TYR R 151     130.023 129.296 125.211  1.00 -0.05           C  
ATOM   1381  CD1 TYR R 151     128.693 128.952 125.469  1.00 -0.07           C  
ATOM   1382  CD2 TYR R 151     130.451 129.432 123.886  1.00 -0.07           C  
ATOM   1383  CE1 TYR R 151     127.772 128.896 124.419  1.00 -0.04           C  
ATOM   1384  CE2 TYR R 151     129.521 129.413 122.843  1.00 -0.04           C  
ATOM   1385  CZ  TYR R 151     128.172 129.159 123.105  1.00  0.08           C  
ATOM   1386  OH  TYR R 151     127.247 129.174 122.056  1.00 -0.34           O  
ATOM   1387  HA  TYR R 151     130.602 127.823 127.613  1.00  0.08           H  
ATOM   1388  HB3 TYR R 151     130.468 130.248 127.065  1.00  0.05           H  
ATOM   1389  HB2 TYR R 151     131.863 130.109 125.982  1.00  0.05           H  
ATOM   1390  HD2 TYR R 151     131.504 129.568 123.661  1.00  0.05           H  
ATOM   1391  HE2 TYR R 151     129.841 129.602 121.825  1.00  0.05           H  
ATOM   1392  HE1 TYR R 151     126.739 128.653 124.618  1.00  0.05           H  
ATOM   1393  HD1 TYR R 151     128.371 128.738 126.483  1.00  0.05           H  
ATOM   1394  HH  TYR R 151     126.374 128.891 122.306  1.00  0.25           H  
ATOM   1395  H   TYR R 151     132.579 129.772 128.299  1.00  0.19           H  
ATOM   1396  N   ASN R 152     133.328 127.656 125.672  1.00 -0.26           N  
ATOM   1397  CA  ASN R 152     133.925 126.746 124.696  1.00  0.15           C  
ATOM   1398  C   ASN R 152     134.431 125.468 125.313  1.00  0.21           C  
ATOM   1399  O   ASN R 152     134.440 124.465 124.614  1.00 -0.39           O  
ATOM   1400  CB  ASN R 152     134.992 127.441 123.820  1.00  0.08           C  
ATOM   1401  CG  ASN R 152     134.268 128.517 123.055  1.00  0.18           C  
ATOM   1402  OD1 ASN R 152     134.407 129.679 123.383  1.00 -0.40           O  
ATOM   1403  ND2 ASN R 152     133.450 128.191 122.038  1.00 -0.30           N  
ATOM   1404  HA  ASN R 152     133.116 126.430 124.023  1.00  0.08           H  
ATOM   1405  HB2 ASN R 152     135.782 127.872 124.454  1.00  0.06           H  
ATOM   1406  HB3 ASN R 152     135.445 126.732 123.111  1.00  0.06           H  
ATOM   1407 HD22 ASN R 152     132.966 128.936 121.584  1.00  0.18           H  
ATOM   1408 HD21 ASN R 152     133.309 127.250 121.737  1.00  0.18           H  
ATOM   1409  H   ASN R 152     133.804 128.513 125.914  1.00  0.19           H  
ATOM   1410  N   MET R 153     134.838 125.449 126.600  1.00 -0.26           N  
ATOM   1411  CA  MET R 153     135.224 124.167 127.191  1.00  0.13           C  
ATOM   1412  C   MET R 153     134.072 123.190 127.081  1.00  0.20           C  
ATOM   1413  O   MET R 153     134.253 122.083 126.598  1.00 -0.39           O  
ATOM   1414  CB  MET R 153     135.501 124.274 128.709  1.00 -0.00           C  
ATOM   1415  CG  MET R 153     136.052 122.942 129.288  1.00 -0.00           C  
ATOM   1416  SD  MET R 153     136.687 123.133 130.985  1.00 -0.16           S  
ATOM   1417  CE  MET R 153     135.192 123.442 131.964  1.00 -0.02           C  
ATOM   1418  HA  MET R 153     136.105 123.773 126.656  1.00  0.08           H  
ATOM   1419  HB2 MET R 153     136.221 125.080 128.791  1.00  0.03           H  
ATOM   1420  HB3 MET R 153     134.610 124.593 129.268  1.00  0.03           H  
ATOM   1421  HG2 MET R 153     135.268 122.171 129.291  1.00  0.04           H  
ATOM   1422  HG3 MET R 153     136.897 122.581 128.682  1.00  0.04           H  
ATOM   1423  HE1 MET R 153     134.483 122.612 131.828  1.00  0.03           H  
ATOM   1424  HE2 MET R 153     135.497 123.500 133.018  1.00  0.03           H  
ATOM   1425  HE3 MET R 153     134.722 124.391 131.673  1.00  0.03           H  
ATOM   1426 LPD1 MET R 153     137.000 122.568 131.192  1.00  0.00          LP  
ATOM   1427 LPD2 MET R 153     137.116 123.658 131.026  1.00  0.00          LP  
ATOM   1428  H   MET R 153     134.854 126.286 127.161  1.00  0.19           H  
ATOM   1429  N   PHE R 154     132.861 123.579 127.543  1.00 -0.26           N  
ATOM   1430  CA  PHE R 154     131.744 122.639 127.477  1.00  0.14           C  
ATOM   1431  C   PHE R 154     131.501 122.397 126.002  1.00  0.21           C  
ATOM   1432  O   PHE R 154     131.327 121.247 125.624  1.00 -0.39           O  
ATOM   1433  CB  PHE R 154     130.410 123.204 128.044  1.00  0.02           C  
ATOM   1434  CG  PHE R 154     130.298 123.245 129.577  1.00 -0.04           C  
ATOM   1435  CD1 PHE R 154     129.018 123.236 130.147  1.00 -0.06           C  
ATOM   1436  CD2 PHE R 154     131.413 123.296 130.423  1.00 -0.06           C  
ATOM   1437  CE1 PHE R 154     128.851 123.220 131.533  1.00 -0.07           C  
ATOM   1438  CE2 PHE R 154     131.245 123.360 131.810  1.00 -0.07           C  
ATOM   1439  CZ  PHE R 154     129.965 123.317 132.368  1.00 -0.07           C  
ATOM   1440  HA  PHE R 154     131.995 121.686 127.972  1.00  0.08           H  
ATOM   1441  HB2 PHE R 154     130.227 124.219 127.657  1.00  0.05           H  
ATOM   1442  HB3 PHE R 154     129.600 122.553 127.677  1.00  0.05           H  
ATOM   1443  HD2 PHE R 154     132.419 123.289 130.024  1.00  0.06           H  
ATOM   1444  HE2 PHE R 154     132.112 123.443 132.455  1.00  0.06           H  
ATOM   1445  HZ  PHE R 154     129.829 123.363 133.443  1.00  0.06           H  
ATOM   1446  HE1 PHE R 154     127.856 123.138 131.962  1.00  0.06           H  
ATOM   1447  HD1 PHE R 154     128.138 123.246 129.511  1.00  0.06           H  
ATOM   1448  H   PHE R 154     132.697 124.515 127.873  1.00  0.19           H  
ATOM   1449  N   THR R 155     131.470 123.453 125.147  1.00 -0.26           N  
ATOM   1450  CA  THR R 155     131.178 123.199 123.739  1.00  0.16           C  
ATOM   1451  C   THR R 155     132.100 122.129 123.185  1.00  0.21           C  
ATOM   1452  O   THR R 155     131.626 121.168 122.596  1.00 -0.39           O  
ATOM   1453  CB  THR R 155     131.147 124.406 122.773  1.00  0.09           C  
ATOM   1454  OG1 THR R 155     130.265 125.401 123.329  1.00 -0.39           O  
ATOM   1455  CG2 THR R 155     130.628 123.964 121.377  1.00 -0.03           C  
ATOM   1456  HA  THR R 155     130.177 122.739 123.718  1.00  0.08           H  
ATOM   1457  HB  THR R 155     132.176 124.786 122.674  1.00  0.06           H  
ATOM   1458  HG1 THR R 155     130.253 126.210 122.825  1.00  0.21           H  
ATOM   1459 HG23 THR R 155     131.234 123.153 120.949  1.00  0.03           H  
ATOM   1460 HG21 THR R 155     129.581 123.629 121.443  1.00  0.03           H  
ATOM   1461 HG22 THR R 155     130.677 124.807 120.682  1.00  0.03           H  
ATOM   1462  H   THR R 155     131.600 124.407 125.444  1.00  0.19           H  
ATOM   1463  N   SER R 156     133.433 122.261 123.349  1.00 -0.26           N  
ATOM   1464  CA  SER R 156     134.323 121.260 122.753  1.00  0.15           C  
ATOM   1465  C   SER R 156     134.039 119.885 123.317  1.00  0.21           C  
ATOM   1466  O   SER R 156     133.956 118.919 122.572  1.00 -0.39           O  
ATOM   1467  CB  SER R 156     135.811 121.677 122.894  1.00  0.08           C  
ATOM   1468  OG  SER R 156     136.634 120.820 122.082  1.00 -0.39           O  
ATOM   1469  HA  SER R 156     134.118 121.219 121.670  1.00  0.08           H  
ATOM   1470  HB2 SER R 156     135.906 122.719 122.538  1.00  0.06           H  
ATOM   1471  HB3 SER R 156     136.124 121.638 123.950  1.00  0.06           H  
ATOM   1472  HG  SER R 156     137.519 121.179 121.958  1.00  0.21           H  
ATOM   1473  H   SER R 156     133.815 123.025 123.883  1.00  0.19           H  
ATOM   1474  N   ILE R 157     133.860 119.763 124.649  1.00 -0.26           N  
ATOM   1475  CA  ILE R 157     133.647 118.430 125.218  1.00  0.13           C  
ATOM   1476  C   ILE R 157     132.334 117.858 124.716  1.00  0.20           C  
ATOM   1477  O   ILE R 157     132.283 116.699 124.327  1.00 -0.39           O  
ATOM   1478  CB  ILE R 157     133.768 118.450 126.771  1.00 -0.00           C  
ATOM   1479  CG1 ILE R 157     135.212 118.884 127.189  1.00 -0.05           C  
ATOM   1480  CG2 ILE R 157     133.403 117.050 127.337  1.00 -0.06           C  
ATOM   1481  CD1 ILE R 157     135.390 119.111 128.713  1.00 -0.06           C  
ATOM   1482  HA  ILE R 157     134.439 117.763 124.839  1.00  0.08           H  
ATOM   1483  HB  ILE R 157     133.042 119.183 127.161  1.00  0.03           H  
ATOM   1484 HG12 ILE R 157     135.944 118.136 126.856  1.00  0.03           H  
ATOM   1485 HG13 ILE R 157     135.484 119.830 126.698  1.00  0.03           H  
ATOM   1486 HD11 ILE R 157     135.353 118.167 129.276  1.00  0.02           H  
ATOM   1487 HD12 ILE R 157     136.366 119.580 128.916  1.00  0.02           H  
ATOM   1488 HD13 ILE R 157     134.595 119.779 129.075  1.00  0.02           H  
ATOM   1489 HG21 ILE R 157     134.056 116.282 126.898  1.00  0.02           H  
ATOM   1490 HG22 ILE R 157     133.515 117.027 128.427  1.00  0.02           H  
ATOM   1491 HG23 ILE R 157     132.357 116.792 127.109  1.00  0.02           H  
ATOM   1492  H   ILE R 157     133.830 120.578 125.240  1.00  0.19           H  
ATOM   1493  N   PHE R 158     131.239 118.646 124.693  1.00 -0.26           N  
ATOM   1494  CA  PHE R 158     129.987 118.111 124.148  1.00  0.14           C  
ATOM   1495  C   PHE R 158     130.188 117.683 122.708  1.00  0.21           C  
ATOM   1496  O   PHE R 158     129.677 116.643 122.315  1.00 -0.39           O  
ATOM   1497  CB  PHE R 158     128.875 119.197 124.162  1.00  0.02           C  
ATOM   1498  CG  PHE R 158     128.476 119.743 125.546  1.00 -0.04           C  
ATOM   1499  CD1 PHE R 158     128.923 119.189 126.754  1.00 -0.06           C  
ATOM   1500  CD2 PHE R 158     127.614 120.847 125.592  1.00 -0.06           C  
ATOM   1501  CE1 PHE R 158     128.433 119.660 127.976  1.00 -0.07           C  
ATOM   1502  CE2 PHE R 158     127.133 121.329 126.812  1.00 -0.07           C  
ATOM   1503  CZ  PHE R 158     127.510 120.708 128.005  1.00 -0.07           C  
ATOM   1504  HA  PHE R 158     129.666 117.225 124.719  1.00  0.08           H  
ATOM   1505  HB2 PHE R 158     129.213 120.048 123.549  1.00  0.05           H  
ATOM   1506  HB3 PHE R 158     127.963 118.783 123.701  1.00  0.05           H  
ATOM   1507  HD2 PHE R 158     127.307 121.338 124.673  1.00  0.06           H  
ATOM   1508  HE2 PHE R 158     126.467 122.185 126.834  1.00  0.06           H  
ATOM   1509  HZ  PHE R 158     127.090 121.037 128.950  1.00  0.06           H  
ATOM   1510  HE1 PHE R 158     128.769 119.209 128.906  1.00  0.06           H  
ATOM   1511  HD1 PHE R 158     129.652 118.387 126.773  1.00  0.06           H  
ATOM   1512  H   PHE R 158     131.284 119.604 125.005  1.00  0.19           H  
ATOM   1513  N   THR R 159     130.925 118.465 121.885  1.00 -0.26           N  
ATOM   1514  CA  THR R 159     131.144 118.025 120.508  1.00  0.16           C  
ATOM   1515  C   THR R 159     131.833 116.675 120.502  1.00  0.21           C  
ATOM   1516  O   THR R 159     131.446 115.807 119.732  1.00 -0.39           O  
ATOM   1517  CB  THR R 159     131.900 119.073 119.649  1.00  0.09           C  
ATOM   1518  OG1 THR R 159     131.175 120.314 119.749  1.00 -0.39           O  
ATOM   1519  CG2 THR R 159     131.955 118.638 118.159  1.00 -0.03           C  
ATOM   1520  HA  THR R 159     130.150 117.901 120.050  1.00  0.08           H  
ATOM   1521  HB  THR R 159     132.920 119.192 120.056  1.00  0.06           H  
ATOM   1522  HG1 THR R 159     131.606 121.038 119.305  1.00  0.21           H  
ATOM   1523 HG23 THR R 159     132.556 117.724 118.038  1.00  0.03           H  
ATOM   1524 HG21 THR R 159     130.942 118.449 117.772  1.00  0.03           H  
ATOM   1525 HG22 THR R 159     132.401 119.439 117.552  1.00  0.03           H  
ATOM   1526  H   THR R 159     131.332 119.338 122.189  1.00  0.19           H  
ATOM   1527  N   LEU R 160     132.852 116.462 121.365  1.00 -0.26           N  
ATOM   1528  CA  LEU R 160     133.487 115.142 121.412  1.00  0.13           C  
ATOM   1529  C   LEU R 160     132.469 114.080 121.778  1.00  0.20           C  
ATOM   1530  O   LEU R 160     132.426 113.035 121.142  1.00 -0.39           O  
ATOM   1531  CB  LEU R 160     134.706 115.082 122.375  1.00 -0.01           C  
ATOM   1532  CG  LEU R 160     135.895 116.021 121.991  1.00 -0.04           C  
ATOM   1533  CD1 LEU R 160     136.969 115.966 123.113  1.00 -0.06           C  
ATOM   1534  CD2 LEU R 160     136.558 115.649 120.635  1.00 -0.06           C  
ATOM   1535  HA  LEU R 160     133.823 114.885 120.396  1.00  0.08           H  
ATOM   1536  HB2 LEU R 160     134.345 115.342 123.382  1.00  0.03           H  
ATOM   1537  HB3 LEU R 160     135.075 114.044 122.410  1.00  0.03           H  
ATOM   1538  HG  LEU R 160     135.547 117.064 121.917  1.00  0.03           H  
ATOM   1539 HD21 LEU R 160     135.872 115.783 119.787  1.00  0.02           H  
ATOM   1540 HD22 LEU R 160     137.437 116.286 120.447  1.00  0.02           H  
ATOM   1541 HD23 LEU R 160     136.890 114.603 120.665  1.00  0.02           H  
ATOM   1542 HD11 LEU R 160     137.342 114.938 123.228  1.00  0.02           H  
ATOM   1543 HD12 LEU R 160     137.821 116.623 122.882  1.00  0.02           H  
ATOM   1544 HD13 LEU R 160     136.537 116.297 124.068  1.00  0.02           H  
ATOM   1545  H   LEU R 160     133.147 117.183 122.003  1.00  0.19           H  
ATOM   1546  N   CYS R 161     131.620 114.318 122.800  1.00 -0.26           N  
ATOM   1547  CA  CYS R 161     130.604 113.314 123.123  1.00  0.14           C  
ATOM   1548  C   CYS R 161     129.713 113.041 121.932  1.00  0.20           C  
ATOM   1549  O   CYS R 161     129.443 111.891 121.617  1.00 -0.39           O  
ATOM   1550  CB  CYS R 161     129.717 113.745 124.320  1.00  0.03           C  
ATOM   1551  SG  CYS R 161     130.765 113.959 125.798  1.00 -0.17           S  
ATOM   1552  HA  CYS R 161     131.112 112.373 123.395  1.00  0.08           H  
ATOM   1553  HB2 CYS R 161     129.202 114.690 124.091  1.00  0.04           H  
ATOM   1554  HB3 CYS R 161     128.960 112.971 124.528  1.00  0.04           H  
ATOM   1555  HG  CYS R 161     130.052 114.267 126.442  1.00  0.10           H  
ATOM   1556 LPG1 CYS R 161     131.053 113.376 125.994  1.00  0.00          LP  
ATOM   1557 LPG2 CYS R 161     131.246 114.429 125.705  1.00  0.00          LP  
ATOM   1558  H   CYS R 161     131.667 115.180 123.321  1.00  0.19           H  
ATOM   1559  N   THR R 162     129.242 114.106 121.251  1.00 -0.26           N  
ATOM   1560  CA  THR R 162     128.342 113.894 120.117  1.00  0.16           C  
ATOM   1561  C   THR R 162     129.028 113.030 119.081  1.00  0.21           C  
ATOM   1562  O   THR R 162     128.426 112.083 118.594  1.00 -0.39           O  
ATOM   1563  CB  THR R 162     127.924 115.245 119.467  1.00  0.09           C  
ATOM   1564  OG1 THR R 162     127.104 116.024 120.362  1.00 -0.39           O  
ATOM   1565  CG2 THR R 162     127.105 115.017 118.171  1.00 -0.03           C  
ATOM   1566  HA  THR R 162     127.432 113.382 120.468  1.00  0.08           H  
ATOM   1567  HB  THR R 162     128.827 115.823 119.202  1.00  0.06           H  
ATOM   1568  HG1 THR R 162     127.516 116.208 121.204  1.00  0.21           H  
ATOM   1569 HG23 THR R 162     127.719 114.564 117.377  1.00  0.03           H  
ATOM   1570 HG21 THR R 162     126.248 114.358 118.374  1.00  0.03           H  
ATOM   1571 HG22 THR R 162     126.728 115.984 117.810  1.00  0.03           H  
ATOM   1572  H   THR R 162     129.524 115.038 121.510  1.00  0.19           H  
ATOM   1573  N   MET R 163     130.294 113.328 118.711  1.00 -0.26           N  
ATOM   1574  CA  MET R 163     130.950 112.481 117.713  1.00  0.13           C  
ATOM   1575  C   MET R 163     131.062 111.052 118.210  1.00  0.20           C  
ATOM   1576  O   MET R 163     130.967 110.126 117.418  1.00 -0.39           O  
ATOM   1577  CB  MET R 163     132.377 112.966 117.336  1.00 -0.00           C  
ATOM   1578  CG  MET R 163     132.330 114.297 116.542  1.00 -0.00           C  
ATOM   1579  SD  MET R 163     133.975 114.718 115.870  1.00 -0.16           S  
ATOM   1580  CE  MET R 163     134.022 113.693 114.361  1.00 -0.02           C  
ATOM   1581  HA  MET R 163     130.333 112.483 116.802  1.00  0.08           H  
ATOM   1582  HB2 MET R 163     132.992 113.083 118.243  1.00  0.03           H  
ATOM   1583  HB3 MET R 163     132.845 112.197 116.702  1.00  0.03           H  
ATOM   1584  HG2 MET R 163     131.620 114.212 115.706  1.00  0.04           H  
ATOM   1585  HG3 MET R 163     132.005 115.121 117.196  1.00  0.04           H  
ATOM   1586  HE1 MET R 163     133.144 113.899 113.733  1.00  0.03           H  
ATOM   1587  HE2 MET R 163     134.926 113.937 113.789  1.00  0.03           H  
ATOM   1588  HE3 MET R 163     134.044 112.625 114.620  1.00  0.03           H  
ATOM   1589 LPD1 MET R 163     134.021 115.379 115.723  1.00  0.00          LP  
ATOM   1590 LPD2 MET R 163     134.470 114.547 116.302  1.00  0.00          LP  
ATOM   1591  H   MET R 163     130.795 114.095 119.131  1.00  0.19           H  
ATOM   1592  N   SER R 164     131.279 110.825 119.522  1.00 -0.26           N  
ATOM   1593  CA  SER R 164     131.342 109.440 119.994  1.00  0.15           C  
ATOM   1594  C   SER R 164     129.995 108.767 119.828  1.00  0.21           C  
ATOM   1595  O   SER R 164     129.936 107.626 119.395  1.00 -0.39           O  
ATOM   1596  CB  SER R 164     131.799 109.359 121.475  1.00  0.08           C  
ATOM   1597  OG  SER R 164     132.365 108.071 121.761  1.00 -0.39           O  
ATOM   1598  HA  SER R 164     132.090 108.900 119.389  1.00  0.08           H  
ATOM   1599  HB2 SER R 164     132.605 110.088 121.656  1.00  0.06           H  
ATOM   1600  HB3 SER R 164     130.964 109.595 122.157  1.00  0.06           H  
ATOM   1601  HG  SER R 164     131.786 107.355 121.526  1.00  0.21           H  
ATOM   1602  H   SER R 164     131.368 111.586 120.177  1.00  0.19           H  
ATOM   1603  N   VAL R 165     128.888 109.467 120.166  1.00 -0.26           N  
ATOM   1604  CA  VAL R 165     127.564 108.878 119.941  1.00  0.13           C  
ATOM   1605  C   VAL R 165     127.399 108.612 118.458  1.00  0.20           C  
ATOM   1606  O   VAL R 165     126.990 107.524 118.081  1.00 -0.39           O  
ATOM   1607  CB  VAL R 165     126.419 109.784 120.487  1.00 -0.01           C  
ATOM   1608  CG1 VAL R 165     125.027 109.275 120.018  1.00 -0.06           C  
ATOM   1609  CG2 VAL R 165     126.467 109.847 122.041  1.00 -0.06           C  
ATOM   1610  HA  VAL R 165     127.513 107.910 120.463  1.00  0.08           H  
ATOM   1611  HB  VAL R 165     126.553 110.804 120.088  1.00  0.03           H  
ATOM   1612 HG11 VAL R 165     124.877 108.229 120.325  1.00  0.02           H  
ATOM   1613 HG12 VAL R 165     124.224 109.888 120.457  1.00  0.02           H  
ATOM   1614 HG13 VAL R 165     124.937 109.339 118.923  1.00  0.02           H  
ATOM   1615 HG21 VAL R 165     127.442 110.208 122.400  1.00  0.02           H  
ATOM   1616 HG22 VAL R 165     125.692 110.533 122.418  1.00  0.02           H  
ATOM   1617 HG23 VAL R 165     126.288 108.850 122.472  1.00  0.02           H  
ATOM   1618  H   VAL R 165     128.963 110.410 120.513  1.00  0.19           H  
ATOM   1619  N   ASP R 166     127.717 109.600 117.594  1.00 -0.26           N  
ATOM   1620  CA  ASP R 166     127.606 109.377 116.148  1.00  0.14           C  
ATOM   1621  C   ASP R 166     128.252 108.069 115.737  1.00  0.21           C  
ATOM   1622  O   ASP R 166     127.616 107.203 115.150  1.00 -0.39           O  
ATOM   1623  CB  ASP R 166     128.233 110.580 115.392  1.00  0.04           C  
ATOM   1624  CG  ASP R 166     128.339 110.366 113.916  1.00  0.04           C  
ATOM   1625  OD1 ASP R 166     127.614 109.498 113.360  1.00 -0.57           O  
ATOM   1626  OD2 ASP R 166     129.189 111.032 113.253  1.00 -0.57           O  
ATOM   1627  HA  ASP R 166     126.540 109.315 115.873  1.00  0.08           H  
ATOM   1628  HB2 ASP R 166     127.671 111.506 115.587  1.00  0.05           H  
ATOM   1629  HB3 ASP R 166     129.262 110.718 115.734  1.00  0.05           H  
ATOM   1630  H   ASP R 166     128.030 110.494 117.937  1.00  0.19           H  
ATOM   1631  N   ARG R 167     129.550 107.893 116.057  1.00 -0.26           N  
ATOM   1632  CA  ARG R 167     130.229 106.671 115.623  1.00  0.13           C  
ATOM   1633  C   ARG R 167     129.565 105.460 116.247  1.00  0.20           C  
ATOM   1634  O   ARG R 167     129.445 104.437 115.589  1.00 -0.39           O  
ATOM   1635  CB  ARG R 167     131.732 106.745 116.013  1.00 -0.01           C  
ATOM   1636  CG  ARG R 167     132.479 107.831 115.180  1.00 -0.02           C  
ATOM   1637  CD  ARG R 167     133.884 108.156 115.762  1.00  0.06           C  
ATOM   1638  NE  ARG R 167     134.643 109.073 114.898  1.00 -0.27           N  
ATOM   1639  CZ  ARG R 167     135.858 109.500 115.166  1.00  0.29           C  
ATOM   1640  NH1 ARG R 167     136.497 109.171 116.261  1.00 -0.28           N  
ATOM   1641  NH2 ARG R 167     136.462 110.285 114.307  1.00 -0.28           N  
ATOM   1642  HA  ARG R 167     130.150 106.586 114.528  1.00  0.08           H  
ATOM   1643  HB2 ARG R 167     131.806 106.960 117.092  1.00  0.03           H  
ATOM   1644  HB3 ARG R 167     132.205 105.767 115.830  1.00  0.03           H  
ATOM   1645  HG2 ARG R 167     132.583 107.464 114.145  1.00  0.03           H  
ATOM   1646  HG3 ARG R 167     131.904 108.770 115.145  1.00  0.03           H  
ATOM   1647  HD2 ARG R 167     133.722 108.604 116.757  1.00  0.07           H  
ATOM   1648  HD3 ARG R 167     134.431 107.205 115.864  1.00  0.07           H  
ATOM   1649  HE  ARG R 167     134.186 109.380 114.025  1.00  0.26           H  
ATOM   1650 HH12 ARG R 167     137.448 109.516 116.449  1.00  0.26           H  
ATOM   1651 HH11 ARG R 167     136.069 108.569 116.976  1.00  0.26           H  
ATOM   1652 HH22 ARG R 167     137.417 110.631 114.477  1.00  0.26           H  
ATOM   1653 HH21 ARG R 167     136.008 110.570 113.427  1.00  0.26           H  
ATOM   1654  H   ARG R 167     130.029 108.581 116.614  1.00  0.19           H  
ATOM   1655  N   TYR R 168     129.110 105.535 117.518  1.00 -0.26           N  
ATOM   1656  CA  TYR R 168     128.400 104.386 118.081  1.00  0.14           C  
ATOM   1657  C   TYR R 168     127.174 104.030 117.269  1.00  0.21           C  
ATOM   1658  O   TYR R 168     126.975 102.864 116.954  1.00 -0.39           O  
ATOM   1659  CB  TYR R 168     127.947 104.621 119.541  1.00  0.02           C  
ATOM   1660  CG  TYR R 168     127.076 103.457 120.033  1.00 -0.05           C  
ATOM   1661  CD1 TYR R 168     127.667 102.296 120.543  1.00 -0.07           C  
ATOM   1662  CD2 TYR R 168     125.680 103.550 119.974  1.00 -0.07           C  
ATOM   1663  CE1 TYR R 168     126.866 101.258 121.026  1.00 -0.04           C  
ATOM   1664  CE2 TYR R 168     124.883 102.515 120.470  1.00 -0.04           C  
ATOM   1665  CZ  TYR R 168     125.472 101.376 121.021  1.00  0.08           C  
ATOM   1666  OH  TYR R 168     124.660 100.374 121.556  1.00 -0.34           O  
ATOM   1667  HA  TYR R 168     129.074 103.512 118.064  1.00  0.08           H  
ATOM   1668  HB3 TYR R 168     128.839 104.709 120.171  1.00  0.05           H  
ATOM   1669  HB2 TYR R 168     127.382 105.559 119.623  1.00  0.05           H  
ATOM   1670  HD2 TYR R 168     125.207 104.427 119.543  1.00  0.05           H  
ATOM   1671  HE2 TYR R 168     123.801 102.595 120.432  1.00  0.05           H  
ATOM   1672  HE1 TYR R 168     127.327 100.356 121.404  1.00  0.05           H  
ATOM   1673  HD1 TYR R 168     128.749 102.196 120.564  1.00  0.05           H  
ATOM   1674  HH  TYR R 168     125.121  99.750 122.106  1.00  0.25           H  
ATOM   1675  H   TYR R 168     129.222 106.370 118.070  1.00  0.19           H  
ATOM   1676  N   ILE R 169     126.325 105.025 116.930  1.00 -0.26           N  
ATOM   1677  CA  ILE R 169     125.110 104.695 116.181  1.00  0.13           C  
ATOM   1678  C   ILE R 169     125.567 104.152 114.843  1.00  0.20           C  
ATOM   1679  O   ILE R 169     125.081 103.107 114.434  1.00 -0.39           O  
ATOM   1680  CB  ILE R 169     124.125 105.896 116.040  1.00 -0.00           C  
ATOM   1681  CG1 ILE R 169     123.678 106.429 117.439  1.00 -0.05           C  
ATOM   1682  CG2 ILE R 169     122.878 105.468 115.213  1.00 -0.06           C  
ATOM   1683  CD1 ILE R 169     122.873 107.753 117.355  1.00 -0.06           C  
ATOM   1684  HA  ILE R 169     124.577 103.890 116.713  1.00  0.08           H  
ATOM   1685  HB  ILE R 169     124.659 106.696 115.499  1.00  0.03           H  
ATOM   1686 HG12 ILE R 169     123.074 105.667 117.957  1.00  0.03           H  
ATOM   1687 HG13 ILE R 169     124.551 106.636 118.074  1.00  0.03           H  
ATOM   1688 HD11 ILE R 169     121.909 107.617 116.844  1.00  0.02           H  
ATOM   1689 HD12 ILE R 169     122.660 108.134 118.367  1.00  0.02           H  
ATOM   1690 HD13 ILE R 169     123.462 108.510 116.815  1.00  0.02           H  
ATOM   1691 HG21 ILE R 169     122.235 104.794 115.796  1.00  0.02           H  
ATOM   1692 HG22 ILE R 169     122.281 106.339 114.915  1.00  0.02           H  
ATOM   1693 HG23 ILE R 169     123.173 104.942 114.296  1.00  0.02           H  
ATOM   1694  H   ILE R 169     126.558 105.984 117.135  1.00  0.19           H  
ATOM   1695  N   ALA R 170     126.513 104.846 114.165  1.00 -0.26           N  
ATOM   1696  CA  ALA R 170     126.995 104.374 112.865  1.00  0.13           C  
ATOM   1697  C   ALA R 170     127.324 102.902 112.854  1.00  0.20           C  
ATOM   1698  O   ALA R 170     126.977 102.217 111.904  1.00 -0.39           O  
ATOM   1699  CB  ALA R 170     128.257 105.150 112.406  1.00 -0.02           C  
ATOM   1700  HA  ALA R 170     126.217 104.554 112.114  1.00  0.08           H  
ATOM   1701  HB1 ALA R 170     128.547 104.845 111.388  1.00  0.03           H  
ATOM   1702  HB2 ALA R 170     128.063 106.234 112.408  1.00  0.03           H  
ATOM   1703  HB3 ALA R 170     129.096 104.940 113.082  1.00  0.03           H  
ATOM   1704  H   ALA R 170     126.892 105.703 114.539  1.00  0.19           H  
ATOM   1705  N   VAL R 171     128.024 102.407 113.894  1.00 -0.26           N  
ATOM   1706  CA  VAL R 171     128.507 101.027 113.851  1.00  0.13           C  
ATOM   1707  C   VAL R 171     127.547 100.032 114.447  1.00  0.20           C  
ATOM   1708  O   VAL R 171     127.365  98.967 113.876  1.00 -0.39           O  
ATOM   1709  CB  VAL R 171     129.899 100.979 114.552  1.00 -0.01           C  
ATOM   1710  CG1 VAL R 171     130.428  99.527 114.682  1.00 -0.06           C  
ATOM   1711  CG2 VAL R 171     130.928 101.841 113.766  1.00 -0.06           C  
ATOM   1712  HA  VAL R 171     128.671 100.711 112.807  1.00  0.08           H  
ATOM   1713  HB  VAL R 171     129.794 101.388 115.572  1.00  0.03           H  
ATOM   1714 HG11 VAL R 171     130.465  99.031 113.700  1.00  0.02           H  
ATOM   1715 HG12 VAL R 171     131.433  99.509 115.127  1.00  0.02           H  
ATOM   1716 HG13 VAL R 171     129.766  98.958 115.343  1.00  0.02           H  
ATOM   1717 HG21 VAL R 171     130.597 102.887 113.693  1.00  0.02           H  
ATOM   1718 HG22 VAL R 171     131.905 101.831 114.269  1.00  0.02           H  
ATOM   1719 HG23 VAL R 171     131.064 101.446 112.747  1.00  0.02           H  
ATOM   1720  H   VAL R 171     128.240 102.993 114.684  1.00  0.19           H  
ATOM   1721  N   CYS R 172     126.937 100.321 115.611  1.00 -0.26           N  
ATOM   1722  CA  CYS R 172     126.116  99.296 116.252  1.00  0.14           C  
ATOM   1723  C   CYS R 172     124.653  99.406 115.894  1.00  0.20           C  
ATOM   1724  O   CYS R 172     123.956  98.440 116.160  1.00 -0.39           O  
ATOM   1725  CB  CYS R 172     126.299  99.427 117.788  1.00  0.03           C  
ATOM   1726  SG  CYS R 172     128.081  99.263 118.158  1.00 -0.17           S  
ATOM   1727  HA  CYS R 172     126.436  98.279 115.977  1.00  0.08           H  
ATOM   1728  HB2 CYS R 172     125.954 100.413 118.137  1.00  0.04           H  
ATOM   1729  HB3 CYS R 172     125.733  98.644 118.317  1.00  0.04           H  
ATOM   1730  HG  CYS R 172     128.041  99.343 119.162  1.00  0.10           H  
ATOM   1731 LPG1 CYS R 172     128.328  98.662 117.960  1.00  0.00          LP  
ATOM   1732 LPG2 CYS R 172     128.446  99.762 117.877  1.00  0.00          LP  
ATOM   1733  H   CYS R 172     127.043 101.224 116.049  1.00  0.19           H  
ATOM   1734  N   HIS R 173     124.140 100.503 115.284  1.00 -0.26           N  
ATOM   1735  CA  HIS R 173     122.748 100.490 114.823  1.00  0.14           C  
ATOM   1736  C   HIS R 173     122.639 100.987 113.394  1.00  0.21           C  
ATOM   1737  O   HIS R 173     121.988 101.997 113.175  1.00 -0.39           O  
ATOM   1738  CB  HIS R 173     121.843 101.318 115.766  1.00  0.04           C  
ATOM   1739  CG  HIS R 173     121.717 100.690 117.126  1.00  0.06           C  
ATOM   1740  ND1 HIS R 173     122.652 100.723 118.046  1.00 -0.26           N  
ATOM   1741  CD2 HIS R 173     120.640 100.019 117.580  1.00 -0.03           C  
ATOM   1742  CE1 HIS R 173     122.242 100.094 119.102  1.00  0.09           C  
ATOM   1743  NE2 HIS R 173     121.082  99.663 118.900  1.00 -0.34           N  
ATOM   1744  HA  HIS R 173     122.323  99.473 114.788  1.00  0.08           H  
ATOM   1745  HB2 HIS R 173     122.230 102.342 115.859  1.00  0.05           H  
ATOM   1746  HB3 HIS R 173     120.833 101.353 115.334  1.00  0.05           H  
ATOM   1747  HD2 HIS R 173     119.691  99.800 117.092  1.00  0.03           H  
ATOM   1748  HE1 HIS R 173     122.786  99.943 120.032  1.00  0.11           H  
ATOM   1749  HD1 HIS R 173     123.569 101.179 117.946  1.00  0.24           H  
ATOM   1750  H   HIS R 173     124.688 101.324 115.080  1.00  0.19           H  
ATOM   1751  N   PRO R 174     123.235 100.322 112.374  1.00 -0.25           N  
ATOM   1752  CA  PRO R 174     123.179 100.865 111.026  1.00  0.13           C  
ATOM   1753  C   PRO R 174     121.837 101.296 110.487  1.00  0.20           C  
ATOM   1754  O   PRO R 174     121.759 102.356 109.889  1.00 -0.39           O  
ATOM   1755  CB  PRO R 174     123.733  99.664 110.222  1.00 -0.01           C  
ATOM   1756  CG  PRO R 174     124.735  99.018 111.203  1.00 -0.03           C  
ATOM   1757  CD  PRO R 174     124.000  99.094 112.562  1.00  0.04           C  
ATOM   1758  HA  PRO R 174     123.899 101.697 110.974  1.00  0.08           H  
ATOM   1759  HD3 PRO R 174     124.747  99.119 113.364  1.00  0.05           H  
ATOM   1760  HD2 PRO R 174     123.319  98.238 112.701  1.00  0.05           H  
ATOM   1761  HG3 PRO R 174     125.645  99.643 111.239  1.00  0.03           H  
ATOM   1762  HG2 PRO R 174     125.021  97.991 110.924  1.00  0.03           H  
ATOM   1763  HB2 PRO R 174     122.931  98.937 110.013  1.00  0.03           H  
ATOM   1764  HB3 PRO R 174     124.194  99.966 109.267  1.00  0.03           H  
ATOM   1765  N   VAL R 175     120.753 100.511 110.664  1.00 -0.26           N  
ATOM   1766  CA  VAL R 175     119.469 100.961 110.125  1.00  0.13           C  
ATOM   1767  C   VAL R 175     119.156 102.280 110.782  1.00  0.20           C  
ATOM   1768  O   VAL R 175     118.856 103.234 110.084  1.00 -0.39           O  
ATOM   1769  CB  VAL R 175     118.312  99.942 110.348  1.00 -0.01           C  
ATOM   1770  CG1 VAL R 175     116.941 100.557 109.948  1.00 -0.06           C  
ATOM   1771  CG2 VAL R 175     118.559  98.641 109.532  1.00 -0.06           C  
ATOM   1772  HA  VAL R 175     119.571 101.136 109.041  1.00  0.08           H  
ATOM   1773  HB  VAL R 175     118.271  99.684 111.421  1.00  0.03           H  
ATOM   1774 HG11 VAL R 175     116.960 100.882 108.896  1.00  0.02           H  
ATOM   1775 HG12 VAL R 175     116.136  99.816 110.070  1.00  0.02           H  
ATOM   1776 HG13 VAL R 175     116.694 101.427 110.577  1.00  0.02           H  
ATOM   1777 HG21 VAL R 175     119.515  98.170 109.804  1.00  0.02           H  
ATOM   1778 HG22 VAL R 175     117.755  97.913 109.722  1.00  0.02           H  
ATOM   1779 HG23 VAL R 175     118.577  98.864 108.453  1.00  0.02           H  
ATOM   1780  H   VAL R 175     120.816  99.662 111.188  1.00  0.19           H  
ATOM   1781  N   LYS R 176     119.233 102.375 112.126  1.00 -0.26           N  
ATOM   1782  CA  LYS R 176     118.932 103.660 112.743  1.00  0.13           C  
ATOM   1783  C   LYS R 176     119.963 104.698 112.331  1.00  0.20           C  
ATOM   1784  O   LYS R 176     119.645 105.875 112.235  1.00 -0.39           O  
ATOM   1785  CB  LYS R 176     118.835 103.645 114.290  1.00 -0.01           C  
ATOM   1786  CG  LYS R 176     117.696 102.708 114.778  1.00 -0.04           C  
ATOM   1787  CD  LYS R 176     117.550 102.750 116.323  1.00 -0.01           C  
ATOM   1788  CE  LYS R 176     116.431 101.802 116.846  1.00 -0.04           C  
ATOM   1789  NZ  LYS R 176     115.077 102.147 116.338  1.00  0.22           N  
ATOM   1790  HA  LYS R 176     117.965 104.022 112.348  1.00  0.08           H  
ATOM   1791  HB2 LYS R 176     119.808 103.350 114.706  1.00  0.03           H  
ATOM   1792  HB3 LYS R 176     118.624 104.671 114.636  1.00  0.03           H  
ATOM   1793  HG2 LYS R 176     116.762 103.045 114.303  1.00  0.03           H  
ATOM   1794  HG3 LYS R 176     117.895 101.672 114.461  1.00  0.03           H  
ATOM   1795  HD2 LYS R 176     118.512 102.452 116.776  1.00  0.03           H  
ATOM   1796  HD3 LYS R 176     117.333 103.783 116.643  1.00  0.03           H  
ATOM   1797  HE2 LYS R 176     116.685 100.762 116.574  1.00  0.08           H  
ATOM   1798  HE3 LYS R 176     116.434 101.862 117.950  1.00  0.08           H  
ATOM   1799  HZ1 LYS R 176     114.933 101.921 115.290  1.00  0.20           H  
ATOM   1800  HZ2 LYS R 176     114.301 101.589 116.847  1.00  0.20           H  
ATOM   1801  HZ3 LYS R 176     114.839 103.195 116.473  1.00  0.20           H  
ATOM   1802  H   LYS R 176     119.561 101.617 112.689  1.00  0.19           H  
ATOM   1803  N   ALA R 177     121.229 104.310 112.070  1.00 -0.26           N  
ATOM   1804  CA  ALA R 177     122.182 105.292 111.558  1.00  0.13           C  
ATOM   1805  C   ALA R 177     121.699 105.922 110.279  1.00  0.20           C  
ATOM   1806  O   ALA R 177     122.005 107.085 110.069  1.00 -0.39           O  
ATOM   1807  CB  ALA R 177     123.565 104.676 111.244  1.00 -0.02           C  
ATOM   1808  HA  ALA R 177     122.315 106.063 112.320  1.00  0.08           H  
ATOM   1809  HB1 ALA R 177     124.285 105.484 111.041  1.00  0.03           H  
ATOM   1810  HB2 ALA R 177     123.909 104.076 112.099  1.00  0.03           H  
ATOM   1811  HB3 ALA R 177     123.518 104.033 110.354  1.00  0.03           H  
ATOM   1812  H   ALA R 177     121.525 103.359 112.202  1.00  0.19           H  
ATOM   1813  N   LEU R 178     120.964 105.191 109.414  1.00 -0.26           N  
ATOM   1814  CA  LEU R 178     120.468 105.822 108.193  1.00  0.13           C  
ATOM   1815  C   LEU R 178     119.669 107.053 108.570  1.00  0.20           C  
ATOM   1816  O   LEU R 178     119.830 108.091 107.948  1.00 -0.39           O  
ATOM   1817  CB  LEU R 178     119.558 104.898 107.333  1.00 -0.01           C  
ATOM   1818  CG  LEU R 178     120.241 103.602 106.794  1.00 -0.04           C  
ATOM   1819  CD1 LEU R 178     119.187 102.723 106.063  1.00 -0.06           C  
ATOM   1820  CD2 LEU R 178     121.427 103.911 105.838  1.00 -0.06           C  
ATOM   1821  HA  LEU R 178     121.324 106.172 107.596  1.00  0.08           H  
ATOM   1822  HB2 LEU R 178     118.686 104.618 107.946  1.00  0.03           H  
ATOM   1823  HB3 LEU R 178     119.184 105.479 106.475  1.00  0.03           H  
ATOM   1824  HG  LEU R 178     120.631 103.004 107.631  1.00  0.03           H  
ATOM   1825 HD21 LEU R 178     122.257 104.393 106.375  1.00  0.02           H  
ATOM   1826 HD22 LEU R 178     121.817 102.979 105.400  1.00  0.02           H  
ATOM   1827 HD23 LEU R 178     121.101 104.570 105.020  1.00  0.02           H  
ATOM   1828 HD11 LEU R 178     118.773 103.260 105.196  1.00  0.02           H  
ATOM   1829 HD12 LEU R 178     119.641 101.784 105.709  1.00  0.02           H  
ATOM   1830 HD13 LEU R 178     118.360 102.464 106.744  1.00  0.02           H  
ATOM   1831  H   LEU R 178     120.723 104.236 109.618  1.00  0.19           H  
ATOM   1832  N   ASP R 179     118.797 106.960 109.594  1.00 -0.26           N  
ATOM   1833  CA  ASP R 179     118.042 108.141 110.013  1.00  0.14           C  
ATOM   1834  C   ASP R 179     118.925 109.111 110.766  1.00  0.21           C  
ATOM   1835  O   ASP R 179     118.763 110.313 110.625  1.00 -0.39           O  
ATOM   1836  CB  ASP R 179     116.936 107.749 111.034  1.00  0.04           C  
ATOM   1837  CG  ASP R 179     116.080 106.624 110.527  1.00  0.04           C  
ATOM   1838  OD1 ASP R 179     115.540 106.769 109.401  1.00 -0.57           O  
ATOM   1839  OD2 ASP R 179     115.948 105.599 111.252  1.00 -0.57           O  
ATOM   1840  HA  ASP R 179     117.576 108.624 109.138  1.00  0.08           H  
ATOM   1841  HB2 ASP R 179     117.388 107.425 111.985  1.00  0.05           H  
ATOM   1842  HB3 ASP R 179     116.284 108.612 111.239  1.00  0.05           H  
ATOM   1843  H   ASP R 179     118.665 106.098 110.094  1.00  0.19           H  
ATOM   1844  N   PHE R 180     119.850 108.618 111.620  1.00 -0.26           N  
ATOM   1845  CA  PHE R 180     120.652 109.547 112.413  1.00  0.14           C  
ATOM   1846  C   PHE R 180     121.649 110.316 111.566  1.00  0.21           C  
ATOM   1847  O   PHE R 180     121.742 111.530 111.663  1.00 -0.39           O  
ATOM   1848  CB  PHE R 180     121.434 108.840 113.548  1.00  0.02           C  
ATOM   1849  CG  PHE R 180     122.252 109.818 114.405  1.00 -0.04           C  
ATOM   1850  CD1 PHE R 180     121.717 110.346 115.586  1.00 -0.06           C  
ATOM   1851  CD2 PHE R 180     123.550 110.177 114.023  1.00 -0.06           C  
ATOM   1852  CE1 PHE R 180     122.507 111.142 116.422  1.00 -0.07           C  
ATOM   1853  CE2 PHE R 180     124.319 111.025 114.826  1.00 -0.07           C  
ATOM   1854  CZ  PHE R 180     123.809 111.483 116.043  1.00 -0.07           C  
ATOM   1855  HA  PHE R 180     119.982 110.267 112.902  1.00  0.08           H  
ATOM   1856  HB2 PHE R 180     120.735 108.266 114.177  1.00  0.05           H  
ATOM   1857  HB3 PHE R 180     122.147 108.141 113.105  1.00  0.05           H  
ATOM   1858  HD2 PHE R 180     123.977 109.798 113.100  1.00  0.06           H  
ATOM   1859  HE2 PHE R 180     125.311 111.323 114.502  1.00  0.06           H  
ATOM   1860  HZ  PHE R 180     124.424 112.100 116.690  1.00  0.06           H  
ATOM   1861  HE1 PHE R 180     122.108 111.490 117.369  1.00  0.06           H  
ATOM   1862  HD1 PHE R 180     120.690 110.134 115.862  1.00  0.06           H  
ATOM   1863  H   PHE R 180     119.976 107.625 111.735  1.00  0.19           H  
ATOM   1864  N   ARG R 181     122.445 109.616 110.734  1.00 -0.26           N  
ATOM   1865  CA  ARG R 181     123.531 110.277 110.009  1.00  0.13           C  
ATOM   1866  C   ARG R 181     122.977 111.025 108.825  1.00  0.20           C  
ATOM   1867  O   ARG R 181     123.069 110.551 107.704  1.00 -0.39           O  
ATOM   1868  CB  ARG R 181     124.576 109.209 109.563  1.00 -0.01           C  
ATOM   1869  CG  ARG R 181     125.723 109.772 108.670  1.00 -0.02           C  
ATOM   1870  CD  ARG R 181     126.879 108.744 108.531  1.00  0.06           C  
ATOM   1871  NE  ARG R 181     127.591 108.716 109.809  1.00 -0.27           N  
ATOM   1872  CZ  ARG R 181     128.431 109.646 110.204  1.00  0.29           C  
ATOM   1873  NH1 ARG R 181     128.783 110.678 109.482  1.00 -0.28           N  
ATOM   1874  NH2 ARG R 181     128.934 109.549 111.402  1.00 -0.28           N  
ATOM   1875  HA  ARG R 181     124.048 110.998 110.665  1.00  0.08           H  
ATOM   1876  HB2 ARG R 181     124.993 108.765 110.481  1.00  0.03           H  
ATOM   1877  HB3 ARG R 181     124.071 108.408 108.998  1.00  0.03           H  
ATOM   1878  HG2 ARG R 181     125.363 109.997 107.654  1.00  0.03           H  
ATOM   1879  HG3 ARG R 181     126.087 110.711 109.113  1.00  0.03           H  
ATOM   1880  HD2 ARG R 181     126.439 107.755 108.313  1.00  0.07           H  
ATOM   1881  HD3 ARG R 181     127.548 108.957 107.681  1.00  0.07           H  
ATOM   1882  HE  ARG R 181     127.390 107.923 110.441  1.00  0.26           H  
ATOM   1883 HH12 ARG R 181     129.437 111.384 109.857  1.00  0.26           H  
ATOM   1884 HH11 ARG R 181     128.431 110.823 108.534  1.00  0.26           H  
ATOM   1885 HH22 ARG R 181     129.544 110.285 111.805  1.00  0.26           H  
ATOM   1886 HH21 ARG R 181     128.604 108.832 112.070  1.00  0.26           H  
ATOM   1887  H   ARG R 181     122.279 108.637 110.585  1.00  0.19           H  
ATOM   1888  N   THR R 182     122.405 112.224 109.042  1.00 -0.26           N  
ATOM   1889  CA  THR R 182     121.986 113.046 107.911  1.00  0.16           C  
ATOM   1890  C   THR R 182     122.459 114.458 108.168  1.00  0.21           C  
ATOM   1891  O   THR R 182     122.405 114.866 109.320  1.00 -0.39           O  
ATOM   1892  CB  THR R 182     120.435 113.034 107.804  1.00  0.09           C  
ATOM   1893  OG1 THR R 182     119.852 113.717 108.935  1.00 -0.39           O  
ATOM   1894  CG2 THR R 182     119.918 111.570 107.720  1.00 -0.03           C  
ATOM   1895  HA  THR R 182     122.382 112.655 106.966  1.00  0.08           H  
ATOM   1896  HB  THR R 182     120.143 113.571 106.884  1.00  0.06           H  
ATOM   1897  HG1 THR R 182     118.900 113.676 108.929  1.00  0.21           H  
ATOM   1898 HG23 THR R 182     120.368 111.047 106.863  1.00  0.03           H  
ATOM   1899 HG21 THR R 182     120.174 111.021 108.637  1.00  0.03           H  
ATOM   1900 HG22 THR R 182     118.824 111.552 107.602  1.00  0.03           H  
ATOM   1901  H   THR R 182     122.243 112.572 109.973  1.00  0.19           H  
ATOM   1902  N   PRO R 183     122.931 115.265 107.187  1.00 -0.25           N  
ATOM   1903  CA  PRO R 183     123.309 116.620 107.530  1.00  0.13           C  
ATOM   1904  C   PRO R 183     122.327 117.399 108.385  1.00  0.20           C  
ATOM   1905  O   PRO R 183     122.739 118.102 109.295  1.00 -0.39           O  
ATOM   1906  CB  PRO R 183     123.437 117.239 106.118  1.00 -0.01           C  
ATOM   1907  CG  PRO R 183     123.929 116.053 105.260  1.00 -0.03           C  
ATOM   1908  CD  PRO R 183     123.118 114.848 105.801  1.00  0.04           C  
ATOM   1909  HA  PRO R 183     124.292 116.595 108.029  1.00  0.08           H  
ATOM   1910  HD3 PRO R 183     123.714 113.931 105.665  1.00  0.05           H  
ATOM   1911  HD2 PRO R 183     122.143 114.756 105.294  1.00  0.05           H  
ATOM   1912  HG3 PRO R 183     125.003 115.905 105.463  1.00  0.03           H  
ATOM   1913  HG2 PRO R 183     123.795 116.213 104.177  1.00  0.03           H  
ATOM   1914  HB2 PRO R 183     122.447 117.552 105.746  1.00  0.03           H  
ATOM   1915  HB3 PRO R 183     124.117 118.107 106.092  1.00  0.03           H  
ATOM   1916  N   ARG R 184     121.009 117.304 108.109  1.00 -0.26           N  
ATOM   1917  CA  ARG R 184     120.043 118.085 108.886  1.00  0.13           C  
ATOM   1918  C   ARG R 184     120.090 117.712 110.349  1.00  0.20           C  
ATOM   1919  O   ARG R 184     120.080 118.594 111.194  1.00 -0.39           O  
ATOM   1920  CB  ARG R 184     118.600 117.849 108.354  1.00 -0.01           C  
ATOM   1921  CG  ARG R 184     117.512 118.604 109.171  1.00 -0.02           C  
ATOM   1922  CD  ARG R 184     116.102 118.413 108.543  1.00  0.06           C  
ATOM   1923  NE  ARG R 184     115.074 119.104 109.334  1.00 -0.27           N  
ATOM   1924  CZ  ARG R 184     114.505 118.618 110.417  1.00  0.29           C  
ATOM   1925  NH1 ARG R 184     114.823 117.459 110.941  1.00 -0.28           N  
ATOM   1926  NH2 ARG R 184     113.575 119.326 111.012  1.00 -0.28           N  
ATOM   1927  HA  ARG R 184     120.291 119.156 108.795  1.00  0.08           H  
ATOM   1928  HB2 ARG R 184     118.563 118.178 107.302  1.00  0.03           H  
ATOM   1929  HB3 ARG R 184     118.378 116.770 108.384  1.00  0.03           H  
ATOM   1930  HG2 ARG R 184     117.505 118.239 110.209  1.00  0.03           H  
ATOM   1931  HG3 ARG R 184     117.748 119.681 109.197  1.00  0.03           H  
ATOM   1932  HD2 ARG R 184     116.134 118.865 107.535  1.00  0.07           H  
ATOM   1933  HD3 ARG R 184     115.861 117.352 108.371  1.00  0.07           H  
ATOM   1934  HE  ARG R 184     114.768 120.027 108.983  1.00  0.26           H  
ATOM   1935 HH12 ARG R 184     114.355 117.111 111.791  1.00  0.26           H  
ATOM   1936 HH11 ARG R 184     115.549 116.862 110.535  1.00  0.26           H  
ATOM   1937 HH22 ARG R 184     113.104 118.987 111.864  1.00  0.26           H  
ATOM   1938 HH21 ARG R 184     113.283 120.245 110.650  1.00  0.26           H  
ATOM   1939  H   ARG R 184     120.690 116.696 107.380  1.00  0.19           H  
ATOM   1940  N   ASN R 185     120.122 116.404 110.681  1.00 -0.26           N  
ATOM   1941  CA  ASN R 185     120.099 116.039 112.097  1.00  0.15           C  
ATOM   1942  C   ASN R 185     121.376 116.551 112.726  1.00  0.21           C  
ATOM   1943  O   ASN R 185     121.344 117.141 113.797  1.00 -0.39           O  
ATOM   1944  CB  ASN R 185     119.921 114.507 112.270  1.00  0.08           C  
ATOM   1945  CG  ASN R 185     119.513 114.133 113.672  1.00  0.18           C  
ATOM   1946  OD1 ASN R 185     119.671 114.928 114.580  1.00 -0.40           O  
ATOM   1947  ND2 ASN R 185     118.964 112.925 113.900  1.00 -0.30           N  
ATOM   1948  HA  ASN R 185     119.243 116.543 112.576  1.00  0.08           H  
ATOM   1949  HB2 ASN R 185     119.117 114.172 111.597  1.00  0.06           H  
ATOM   1950  HB3 ASN R 185     120.848 113.980 111.999  1.00  0.06           H  
ATOM   1951 HD22 ASN R 185     118.710 112.681 114.836  1.00  0.18           H  
ATOM   1952 HD21 ASN R 185     118.791 112.283 113.155  1.00  0.18           H  
ATOM   1953  H   ASN R 185     120.210 115.688 109.980  1.00  0.19           H  
ATOM   1954  N   ALA R 186     122.533 116.362 112.053  1.00 -0.26           N  
ATOM   1955  CA  ALA R 186     123.772 116.890 112.618  1.00  0.13           C  
ATOM   1956  C   ALA R 186     123.664 118.369 112.898  1.00  0.20           C  
ATOM   1957  O   ALA R 186     124.113 118.816 113.944  1.00 -0.39           O  
ATOM   1958  CB  ALA R 186     124.986 116.628 111.695  1.00 -0.02           C  
ATOM   1959  HA  ALA R 186     123.949 116.382 113.581  1.00  0.08           H  
ATOM   1960  HB1 ALA R 186     125.916 116.995 112.156  1.00  0.03           H  
ATOM   1961  HB2 ALA R 186     125.070 115.544 111.539  1.00  0.03           H  
ATOM   1962  HB3 ALA R 186     124.850 117.123 110.721  1.00  0.03           H  
ATOM   1963  H   ALA R 186     122.558 115.884 111.167  1.00  0.19           H  
ATOM   1964  N   LYS R 187     123.083 119.169 111.981  1.00 -0.26           N  
ATOM   1965  CA  LYS R 187     122.944 120.592 112.290  1.00  0.13           C  
ATOM   1966  C   LYS R 187     122.084 120.776 113.520  1.00  0.20           C  
ATOM   1967  O   LYS R 187     122.433 121.569 114.383  1.00 -0.39           O  
ATOM   1968  CB  LYS R 187     122.363 121.407 111.101  1.00 -0.01           C  
ATOM   1969  CG  LYS R 187     123.366 121.474 109.915  1.00 -0.04           C  
ATOM   1970  CD  LYS R 187     122.810 122.300 108.722  1.00 -0.01           C  
ATOM   1971  CE  LYS R 187     123.821 122.334 107.540  1.00 -0.04           C  
ATOM   1972  NZ  LYS R 187     123.343 123.184 106.419  1.00  0.22           N  
ATOM   1973  HA  LYS R 187     123.939 121.003 112.531  1.00  0.08           H  
ATOM   1974  HB2 LYS R 187     121.413 120.954 110.778  1.00  0.03           H  
ATOM   1975  HB3 LYS R 187     122.154 122.435 111.444  1.00  0.03           H  
ATOM   1976  HG2 LYS R 187     124.306 121.934 110.262  1.00  0.03           H  
ATOM   1977  HG3 LYS R 187     123.593 120.456 109.568  1.00  0.03           H  
ATOM   1978  HD2 LYS R 187     121.861 121.853 108.381  1.00  0.03           H  
ATOM   1979  HD3 LYS R 187     122.605 123.328 109.063  1.00  0.03           H  
ATOM   1980  HE2 LYS R 187     124.789 122.720 107.906  1.00  0.08           H  
ATOM   1981  HE3 LYS R 187     123.985 121.302 107.182  1.00  0.08           H  
ATOM   1982  HZ1 LYS R 187     123.199 124.214 106.717  1.00  0.20           H  
ATOM   1983  HZ2 LYS R 187     124.044 123.200 105.593  1.00  0.20           H  
ATOM   1984  HZ3 LYS R 187     122.399 122.839 106.017  1.00  0.20           H  
ATOM   1985  H   LYS R 187     122.713 118.793 111.123  1.00  0.19           H  
ATOM   1986  N   ILE R 188     120.951 120.049 113.622  1.00 -0.26           N  
ATOM   1987  CA  ILE R 188     120.090 120.231 114.791  1.00  0.13           C  
ATOM   1988  C   ILE R 188     120.855 119.895 116.055  1.00  0.20           C  
ATOM   1989  O   ILE R 188     120.869 120.686 116.987  1.00 -0.39           O  
ATOM   1990  CB  ILE R 188     118.764 119.414 114.691  1.00 -0.00           C  
ATOM   1991  CG1 ILE R 188     117.872 120.014 113.559  1.00 -0.05           C  
ATOM   1992  CG2 ILE R 188     118.016 119.397 116.057  1.00 -0.06           C  
ATOM   1993  CD1 ILE R 188     116.666 119.122 113.162  1.00 -0.06           C  
ATOM   1994  HA  ILE R 188     119.823 121.298 114.866  1.00  0.08           H  
ATOM   1995  HB  ILE R 188     119.023 118.372 114.440  1.00  0.03           H  
ATOM   1996 HG12 ILE R 188     117.499 121.004 113.870  1.00  0.03           H  
ATOM   1997 HG13 ILE R 188     118.474 120.160 112.648  1.00  0.03           H  
ATOM   1998 HD11 ILE R 188     115.931 119.034 113.974  1.00  0.02           H  
ATOM   1999 HD12 ILE R 188     116.158 119.578 112.299  1.00  0.02           H  
ATOM   2000 HD13 ILE R 188     117.009 118.115 112.878  1.00  0.02           H  
ATOM   2001 HG21 ILE R 188     117.777 120.424 116.373  1.00  0.02           H  
ATOM   2002 HG22 ILE R 188     117.083 118.821 115.997  1.00  0.02           H  
ATOM   2003 HG23 ILE R 188     118.628 118.926 116.842  1.00  0.02           H  
ATOM   2004  H   ILE R 188     120.713 119.365 112.922  1.00  0.19           H  
ATOM   2005  N   ILE R 189     121.498 118.711 116.122  1.00 -0.26           N  
ATOM   2006  CA  ILE R 189     122.177 118.340 117.368  1.00  0.13           C  
ATOM   2007  C   ILE R 189     123.264 119.360 117.643  1.00  0.20           C  
ATOM   2008  O   ILE R 189     123.390 119.802 118.775  1.00 -0.39           O  
ATOM   2009  CB  ILE R 189     122.757 116.896 117.291  1.00 -0.00           C  
ATOM   2010  CG1 ILE R 189     121.592 115.861 117.211  1.00 -0.05           C  
ATOM   2011  CG2 ILE R 189     123.675 116.617 118.517  1.00 -0.06           C  
ATOM   2012  CD1 ILE R 189     122.038 114.478 116.666  1.00 -0.06           C  
ATOM   2013  HA  ILE R 189     121.453 118.382 118.198  1.00  0.08           H  
ATOM   2014  HB  ILE R 189     123.371 116.830 116.377  1.00  0.03           H  
ATOM   2015 HG12 ILE R 189     121.139 115.736 118.208  1.00  0.03           H  
ATOM   2016 HG13 ILE R 189     120.799 116.224 116.539  1.00  0.03           H  
ATOM   2017 HD11 ILE R 189     122.783 114.012 117.324  1.00  0.02           H  
ATOM   2018 HD12 ILE R 189     121.167 113.806 116.601  1.00  0.02           H  
ATOM   2019 HD13 ILE R 189     122.467 114.580 115.656  1.00  0.02           H  
ATOM   2020 HG21 ILE R 189     123.120 116.772 119.455  1.00  0.02           H  
ATOM   2021 HG22 ILE R 189     124.055 115.587 118.507  1.00  0.02           H  
ATOM   2022 HG23 ILE R 189     124.545 117.289 118.516  1.00  0.02           H  
ATOM   2023  H   ILE R 189     121.525 118.104 115.317  1.00  0.19           H  
ATOM   2024  N   ASN R 190     124.080 119.775 116.647  1.00 -0.26           N  
ATOM   2025  CA  ASN R 190     125.100 120.774 116.969  1.00  0.15           C  
ATOM   2026  C   ASN R 190     124.459 122.010 117.563  1.00  0.21           C  
ATOM   2027  O   ASN R 190     124.894 122.456 118.614  1.00 -0.39           O  
ATOM   2028  CB  ASN R 190     125.965 121.265 115.776  1.00  0.08           C  
ATOM   2029  CG  ASN R 190     126.954 120.231 115.298  1.00  0.18           C  
ATOM   2030  OD1 ASN R 190     128.040 120.146 115.848  1.00 -0.40           O  
ATOM   2031  ND2 ASN R 190     126.637 119.424 114.271  1.00 -0.30           N  
ATOM   2032  HA  ASN R 190     125.781 120.347 117.724  1.00  0.08           H  
ATOM   2033  HB2 ASN R 190     125.312 121.587 114.951  1.00  0.06           H  
ATOM   2034  HB3 ASN R 190     126.560 122.139 116.088  1.00  0.06           H  
ATOM   2035 HD22 ASN R 190     127.310 118.771 113.933  1.00  0.18           H  
ATOM   2036 HD21 ASN R 190     125.737 119.461 113.841  1.00  0.18           H  
ATOM   2037  H   ASN R 190     123.988 119.427 115.706  1.00  0.19           H  
ATOM   2038  N   VAL R 191     123.427 122.593 116.911  1.00 -0.26           N  
ATOM   2039  CA  VAL R 191     122.806 123.793 117.483  1.00  0.13           C  
ATOM   2040  C   VAL R 191     122.410 123.482 118.913  1.00  0.20           C  
ATOM   2041  O   VAL R 191     122.682 124.282 119.797  1.00 -0.39           O  
ATOM   2042  CB  VAL R 191     121.570 124.259 116.654  1.00 -0.01           C  
ATOM   2043  CG1 VAL R 191     120.720 125.299 117.437  1.00 -0.06           C  
ATOM   2044  CG2 VAL R 191     122.017 124.868 115.295  1.00 -0.06           C  
ATOM   2045  HA  VAL R 191     123.539 124.614 117.514  1.00  0.08           H  
ATOM   2046  HB  VAL R 191     120.928 123.383 116.457  1.00  0.03           H  
ATOM   2047 HG11 VAL R 191     121.343 126.153 117.745  1.00  0.02           H  
ATOM   2048 HG12 VAL R 191     119.894 125.673 116.813  1.00  0.02           H  
ATOM   2049 HG13 VAL R 191     120.279 124.841 118.335  1.00  0.02           H  
ATOM   2050 HG21 VAL R 191     122.637 124.164 114.721  1.00  0.02           H  
ATOM   2051 HG22 VAL R 191     121.137 125.122 114.683  1.00  0.02           H  
ATOM   2052 HG23 VAL R 191     122.601 125.786 115.460  1.00  0.02           H  
ATOM   2053  H   VAL R 191     123.054 122.184 116.068  1.00  0.19           H  
ATOM   2054  N   CYS R 192     121.774 122.317 119.175  1.00 -0.26           N  
ATOM   2055  CA  CYS R 192     121.431 121.994 120.561  1.00  0.14           C  
ATOM   2056  C   CYS R 192     122.672 122.063 121.427  1.00  0.20           C  
ATOM   2057  O   CYS R 192     122.625 122.662 122.491  1.00 -0.39           O  
ATOM   2058  CB  CYS R 192     120.783 120.594 120.720  1.00  0.03           C  
ATOM   2059  SG  CYS R 192     119.252 120.520 119.727  1.00 -0.17           S  
ATOM   2060  HA  CYS R 192     120.710 122.746 120.921  1.00  0.08           H  
ATOM   2061  HB2 CYS R 192     121.476 119.808 120.388  1.00  0.04           H  
ATOM   2062  HB3 CYS R 192     120.533 120.416 121.778  1.00  0.04           H  
ATOM   2063  HG  CYS R 192     119.011 119.555 119.894  1.00  0.10           H  
ATOM   2064 LPG1 CYS R 192     118.776 120.946 119.957  1.00  0.00          LP  
ATOM   2065 LPG2 CYS R 192     119.367 120.644 119.069  1.00  0.00          LP  
ATOM   2066  H   CYS R 192     121.553 121.662 118.441  1.00  0.19           H  
ATOM   2067  N   ASN R 193     123.804 121.463 120.996  1.00 -0.26           N  
ATOM   2068  CA  ASN R 193     125.012 121.524 121.822  1.00  0.15           C  
ATOM   2069  C   ASN R 193     125.366 122.952 122.187  1.00  0.21           C  
ATOM   2070  O   ASN R 193     125.597 123.249 123.350  1.00 -0.39           O  
ATOM   2071  CB  ASN R 193     126.254 120.890 121.138  1.00  0.08           C  
ATOM   2072  CG  ASN R 193     126.038 119.434 120.812  1.00  0.18           C  
ATOM   2073  OD1 ASN R 193     125.126 118.832 121.351  1.00 -0.40           O  
ATOM   2074  ND2 ASN R 193     126.862 118.823 119.939  1.00 -0.30           N  
ATOM   2075  HA  ASN R 193     124.813 120.978 122.759  1.00  0.08           H  
ATOM   2076  HB2 ASN R 193     126.499 121.434 120.217  1.00  0.06           H  
ATOM   2077  HB3 ASN R 193     127.120 120.952 121.815  1.00  0.06           H  
ATOM   2078 HD22 ASN R 193     126.698 117.858 119.730  1.00  0.18           H  
ATOM   2079 HD21 ASN R 193     127.625 119.298 119.502  1.00  0.18           H  
ATOM   2080  H   ASN R 193     123.825 120.964 120.120  1.00  0.19           H  
ATOM   2081  N   TRP R 194     125.422 123.866 121.196  1.00 -0.26           N  
ATOM   2082  CA  TRP R 194     125.773 125.254 121.513  1.00  0.14           C  
ATOM   2083  C   TRP R 194     124.731 125.878 122.423  1.00  0.21           C  
ATOM   2084  O   TRP R 194     125.089 126.663 123.289  1.00 -0.39           O  
ATOM   2085  CB  TRP R 194     125.861 126.095 120.204  1.00  0.00           C  
ATOM   2086  CG  TRP R 194     126.970 125.699 119.249  1.00 -0.04           C  
ATOM   2087  CD1 TRP R 194     126.883 124.915 118.159  1.00  0.02           C  
ATOM   2088  CD2 TRP R 194     128.408 126.152 119.317  1.00 -0.02           C  
ATOM   2089  NE1 TRP R 194     128.052 124.816 117.577  1.00 -0.29           N  
ATOM   2090  CE2 TRP R 194     128.986 125.540 118.221  1.00  0.06           C  
ATOM   2091  CE3 TRP R 194     129.144 126.980 120.160  1.00 -0.07           C  
ATOM   2092  CZ2 TRP R 194     130.332 125.713 117.897  1.00 -0.04           C  
ATOM   2093  CZ3 TRP R 194     130.478 127.225 119.807  1.00 -0.08           C  
ATOM   2094  CH2 TRP R 194     131.071 126.587 118.706  1.00 -0.08           C  
ATOM   2095  HA  TRP R 194     126.753 125.282 122.019  1.00  0.08           H  
ATOM   2096  HB2 TRP R 194     124.896 126.022 119.679  1.00  0.04           H  
ATOM   2097  HB3 TRP R 194     126.018 127.154 120.455  1.00  0.04           H  
ATOM   2098  HE1 TRP R 194     128.240 124.270 116.715  1.00  0.22           H  
ATOM   2099  HD1 TRP R 194     125.978 124.438 117.800  1.00  0.08           H  
ATOM   2100  HZ2 TRP R 194     130.780 125.196 117.056  1.00  0.05           H  
ATOM   2101  HH2 TRP R 194     132.116 126.768 118.477  1.00  0.05           H  
ATOM   2102  HZ3 TRP R 194     131.065 127.916 120.400  1.00  0.05           H  
ATOM   2103  HE3 TRP R 194     128.692 127.408 121.042  1.00  0.05           H  
ATOM   2104  H   TRP R 194     125.185 123.604 120.252  1.00  0.19           H  
ATOM   2105  N   ILE R 195     123.427 125.558 122.254  1.00 -0.26           N  
ATOM   2106  CA  ILE R 195     122.429 126.106 123.179  1.00  0.13           C  
ATOM   2107  C   ILE R 195     122.711 125.560 124.559  1.00  0.20           C  
ATOM   2108  O   ILE R 195     122.765 126.338 125.498  1.00 -0.39           O  
ATOM   2109  CB  ILE R 195     120.960 125.808 122.744  1.00 -0.00           C  
ATOM   2110  CG1 ILE R 195     120.631 126.577 121.425  1.00 -0.05           C  
ATOM   2111  CG2 ILE R 195     119.960 126.178 123.879  1.00 -0.06           C  
ATOM   2112  CD1 ILE R 195     119.256 126.207 120.805  1.00 -0.06           C  
ATOM   2113  HA  ILE R 195     122.550 127.201 123.228  1.00  0.08           H  
ATOM   2114  HB  ILE R 195     120.873 124.724 122.563  1.00  0.03           H  
ATOM   2115 HG12 ILE R 195     120.656 127.663 121.611  1.00  0.03           H  
ATOM   2116 HG13 ILE R 195     121.401 126.355 120.670  1.00  0.03           H  
ATOM   2117 HD11 ILE R 195     118.420 126.567 121.422  1.00  0.02           H  
ATOM   2118 HD12 ILE R 195     119.157 126.675 119.813  1.00  0.02           H  
ATOM   2119 HD13 ILE R 195     119.169 125.116 120.688  1.00  0.02           H  
ATOM   2120 HG21 ILE R 195     120.016 127.255 124.098  1.00  0.02           H  
ATOM   2121 HG22 ILE R 195     118.927 125.927 123.602  1.00  0.02           H  
ATOM   2122 HG23 ILE R 195     120.178 125.623 124.804  1.00  0.02           H  
ATOM   2123  H   ILE R 195     123.142 124.907 121.539  1.00  0.19           H  
ATOM   2124  N   LEU R 196     122.900 124.235 124.728  1.00 -0.26           N  
ATOM   2125  CA  LEU R 196     123.165 123.723 126.075  1.00  0.13           C  
ATOM   2126  C   LEU R 196     124.360 124.450 126.648  1.00  0.20           C  
ATOM   2127  O   LEU R 196     124.293 124.914 127.776  1.00 -0.39           O  
ATOM   2128  CB  LEU R 196     123.446 122.192 126.080  1.00 -0.01           C  
ATOM   2129  CG  LEU R 196     122.231 121.295 125.685  1.00 -0.04           C  
ATOM   2130  CD1 LEU R 196     122.705 119.825 125.510  1.00 -0.06           C  
ATOM   2131  CD2 LEU R 196     121.083 121.352 126.733  1.00 -0.06           C  
ATOM   2132  HA  LEU R 196     122.309 123.959 126.725  1.00  0.08           H  
ATOM   2133  HB2 LEU R 196     124.272 122.006 125.377  1.00  0.03           H  
ATOM   2134  HB3 LEU R 196     123.786 121.894 127.085  1.00  0.03           H  
ATOM   2135  HG  LEU R 196     121.819 121.622 124.716  1.00  0.03           H  
ATOM   2136 HD21 LEU R 196     120.624 122.350 126.779  1.00  0.02           H  
ATOM   2137 HD22 LEU R 196     120.289 120.638 126.466  1.00  0.02           H  
ATOM   2138 HD23 LEU R 196     121.462 121.091 127.733  1.00  0.02           H  
ATOM   2139 HD11 LEU R 196     123.119 119.440 126.455  1.00  0.02           H  
ATOM   2140 HD12 LEU R 196     121.867 119.178 125.207  1.00  0.02           H  
ATOM   2141 HD13 LEU R 196     123.483 119.755 124.734  1.00  0.02           H  
ATOM   2142  H   LEU R 196     122.889 123.612 123.937  1.00  0.19           H  
ATOM   2143  N   SER R 197     125.469 124.585 125.890  1.00 -0.26           N  
ATOM   2144  CA  SER R 197     126.594 125.341 126.434  1.00  0.15           C  
ATOM   2145  C   SER R 197     126.168 126.710 126.928  1.00  0.21           C  
ATOM   2146  O   SER R 197     126.666 127.185 127.937  1.00 -0.39           O  
ATOM   2147  CB  SER R 197     127.686 125.601 125.367  1.00  0.08           C  
ATOM   2148  OG  SER R 197     128.153 124.361 124.819  1.00 -0.39           O  
ATOM   2149  HA  SER R 197     127.041 124.775 127.267  1.00  0.08           H  
ATOM   2150  HB2 SER R 197     127.253 126.211 124.558  1.00  0.06           H  
ATOM   2151  HB3 SER R 197     128.530 126.151 125.821  1.00  0.06           H  
ATOM   2152  HG  SER R 197     128.791 124.534 124.132  1.00  0.21           H  
ATOM   2153  H   SER R 197     125.541 124.189 124.965  1.00  0.19           H  
ATOM   2154  N   SER R 198     125.240 127.396 126.233  1.00 -0.26           N  
ATOM   2155  CA  SER R 198     124.839 128.724 126.703  1.00  0.15           C  
ATOM   2156  C   SER R 198     124.425 128.696 128.164  1.00  0.21           C  
ATOM   2157  O   SER R 198     124.646 129.680 128.857  1.00 -0.39           O  
ATOM   2158  CB  SER R 198     123.672 129.299 125.857  1.00  0.08           C  
ATOM   2159  OG  SER R 198     123.487 130.693 126.167  1.00 -0.39           O  
ATOM   2160  HA  SER R 198     125.690 129.418 126.622  1.00  0.08           H  
ATOM   2161  HB2 SER R 198     123.915 129.196 124.786  1.00  0.06           H  
ATOM   2162  HB3 SER R 198     122.750 128.735 126.071  1.00  0.06           H  
ATOM   2163  HG  SER R 198     122.773 131.096 125.682  1.00  0.21           H  
ATOM   2164  H   SER R 198     124.816 127.007 125.407  1.00  0.19           H  
ATOM   2165  N   ALA R 199     123.842 127.578 128.662  1.00 -0.26           N  
ATOM   2166  CA  ALA R 199     123.468 127.512 130.078  1.00  0.13           C  
ATOM   2167  C   ALA R 199     124.645 127.824 130.968  1.00  0.20           C  
ATOM   2168  O   ALA R 199     124.457 128.532 131.944  1.00 -0.39           O  
ATOM   2169  CB  ALA R 199     122.925 126.110 130.458  1.00 -0.02           C  
ATOM   2170  HA  ALA R 199     122.681 128.263 130.262  1.00  0.08           H  
ATOM   2171  HB1 ALA R 199     122.612 126.097 131.515  1.00  0.03           H  
ATOM   2172  HB2 ALA R 199     122.056 125.856 129.831  1.00  0.03           H  
ATOM   2173  HB3 ALA R 199     123.703 125.346 130.313  1.00  0.03           H  
ATOM   2174  H   ALA R 199     123.682 126.771 128.082  1.00  0.19           H  
ATOM   2175  N   ILE R 200     125.862 127.316 130.668  1.00 -0.26           N  
ATOM   2176  CA  ILE R 200     127.020 127.721 131.467  1.00  0.13           C  
ATOM   2177  C   ILE R 200     127.525 129.065 130.995  1.00  0.20           C  
ATOM   2178  O   ILE R 200     128.028 129.832 131.801  1.00 -0.39           O  
ATOM   2179  CB  ILE R 200     128.182 126.669 131.466  1.00 -0.00           C  
ATOM   2180  CG1 ILE R 200     129.137 126.806 132.696  1.00 -0.05           C  
ATOM   2181  CG2 ILE R 200     129.052 126.704 130.172  1.00 -0.06           C  
ATOM   2182  CD1 ILE R 200     128.498 126.390 134.050  1.00 -0.06           C  
ATOM   2183  HA  ILE R 200     126.690 127.850 132.508  1.00  0.08           H  
ATOM   2184  HB  ILE R 200     127.709 125.676 131.521  1.00  0.03           H  
ATOM   2185 HG12 ILE R 200     130.007 126.142 132.555  1.00  0.03           H  
ATOM   2186 HG13 ILE R 200     129.520 127.836 132.762  1.00  0.03           H  
ATOM   2187 HD11 ILE R 200     127.994 125.416 133.961  1.00  0.02           H  
ATOM   2188 HD12 ILE R 200     129.289 126.292 134.807  1.00  0.02           H  
ATOM   2189 HD13 ILE R 200     127.776 127.133 134.417  1.00  0.02           H  
ATOM   2190 HG21 ILE R 200     129.521 127.689 130.034  1.00  0.02           H  
ATOM   2191 HG22 ILE R 200     129.860 125.958 130.215  1.00  0.02           H  
ATOM   2192 HG23 ILE R 200     128.456 126.464 129.286  1.00  0.02           H  
ATOM   2193  H   ILE R 200     125.997 126.738 129.857  1.00  0.19           H  
ATOM   2194  N   GLY R 201     127.421 129.378 129.685  1.00 -0.27           N  
ATOM   2195  CA  GLY R 201     127.951 130.650 129.210  1.00  0.12           C  
ATOM   2196  C   GLY R 201     127.334 131.866 129.866  1.00  0.20           C  
ATOM   2197  O   GLY R 201     128.061 132.719 130.353  1.00 -0.39           O  
ATOM   2198  HA3 GLY R 201     129.038 130.669 129.388  1.00  0.08           H  
ATOM   2199  HA2 GLY R 201     127.788 130.768 128.127  1.00  0.08           H  
ATOM   2200  H   GLY R 201     127.020 128.744 129.015  1.00  0.19           H  
ATOM   2201  N   LEU R 202     125.990 132.013 129.865  1.00 -0.26           N  
ATOM   2202  CA  LEU R 202     125.428 133.302 130.285  1.00  0.13           C  
ATOM   2203  C   LEU R 202     125.636 133.600 131.769  1.00  0.21           C  
ATOM   2204  O   LEU R 202     126.095 134.694 132.070  1.00 -0.39           O  
ATOM   2205  CB  LEU R 202     123.960 133.566 129.842  1.00 -0.01           C  
ATOM   2206  CG  LEU R 202     123.707 133.404 128.310  1.00 -0.04           C  
ATOM   2207  CD1 LEU R 202     122.204 133.657 128.000  1.00 -0.06           C  
ATOM   2208  CD2 LEU R 202     124.589 134.349 127.445  1.00 -0.06           C  
ATOM   2209  HA  LEU R 202     126.021 134.083 129.781  1.00  0.08           H  
ATOM   2210  HB2 LEU R 202     123.282 132.889 130.379  1.00  0.03           H  
ATOM   2211  HB3 LEU R 202     123.692 134.594 130.135  1.00  0.03           H  
ATOM   2212  HG  LEU R 202     123.931 132.366 128.017  1.00  0.03           H  
ATOM   2213 HD21 LEU R 202     125.650 134.062 127.487  1.00  0.02           H  
ATOM   2214 HD22 LEU R 202     124.282 134.299 126.389  1.00  0.02           H  
ATOM   2215 HD23 LEU R 202     124.486 135.391 127.788  1.00  0.02           H  
ATOM   2216 HD11 LEU R 202     121.927 134.689 128.263  1.00  0.02           H  
ATOM   2217 HD12 LEU R 202     121.996 133.501 126.930  1.00  0.02           H  
ATOM   2218 HD13 LEU R 202     121.568 132.965 128.573  1.00  0.02           H  
ATOM   2219  H   LEU R 202     125.394 131.268 129.539  1.00  0.19           H  
ATOM   2220  N   PRO R 203     125.343 132.736 132.774  1.00 -0.25           N  
ATOM   2221  CA  PRO R 203     125.549 133.146 134.165  1.00  0.13           C  
ATOM   2222  C   PRO R 203     126.971 133.555 134.485  1.00  0.20           C  
ATOM   2223  O   PRO R 203     127.195 134.549 135.161  1.00 -0.39           O  
ATOM   2224  CB  PRO R 203     125.169 131.836 134.906  1.00 -0.01           C  
ATOM   2225  CG  PRO R 203     124.215 131.121 133.921  1.00 -0.03           C  
ATOM   2226  CD  PRO R 203     124.856 131.384 132.539  1.00  0.04           C  
ATOM   2227  HA  PRO R 203     124.842 133.946 134.429  1.00  0.08           H  
ATOM   2228  HD3 PRO R 203     124.118 131.256 131.737  1.00  0.05           H  
ATOM   2229  HD2 PRO R 203     125.709 130.713 132.364  1.00  0.05           H  
ATOM   2230  HG3 PRO R 203     123.227 131.610 133.962  1.00  0.03           H  
ATOM   2231  HG2 PRO R 203     124.091 130.048 134.141  1.00  0.03           H  
ATOM   2232  HB2 PRO R 203     126.051 131.192 135.050  1.00  0.03           H  
ATOM   2233  HB3 PRO R 203     124.711 132.021 135.892  1.00  0.03           H  
ATOM   2234  N   VAL R 204     127.952 132.777 133.980  1.00 -0.26           N  
ATOM   2235  CA  VAL R 204     129.363 133.135 134.152  1.00  0.13           C  
ATOM   2236  C   VAL R 204     129.539 134.562 133.667  1.00  0.20           C  
ATOM   2237  O   VAL R 204     130.173 135.367 134.334  1.00 -0.39           O  
ATOM   2238  CB  VAL R 204     130.209 132.123 133.315  1.00 -0.01           C  
ATOM   2239  CG1 VAL R 204     131.644 132.635 133.067  1.00 -0.06           C  
ATOM   2240  CG2 VAL R 204     130.263 130.727 134.003  1.00 -0.06           C  
ATOM   2241  HA  VAL R 204     129.644 133.091 135.215  1.00  0.08           H  
ATOM   2242  HB  VAL R 204     129.759 132.010 132.312  1.00  0.03           H  
ATOM   2243 HG11 VAL R 204     132.183 132.664 134.020  1.00  0.02           H  
ATOM   2244 HG12 VAL R 204     132.175 131.957 132.389  1.00  0.02           H  
ATOM   2245 HG13 VAL R 204     131.641 133.631 132.601  1.00  0.02           H  
ATOM   2246 HG21 VAL R 204     129.257 130.318 134.176  1.00  0.02           H  
ATOM   2247 HG22 VAL R 204     130.814 130.015 133.370  1.00  0.02           H  
ATOM   2248 HG23 VAL R 204     130.777 130.796 134.974  1.00  0.02           H  
ATOM   2249  H   VAL R 204     127.704 131.984 133.418  1.00  0.19           H  
ATOM   2250  N   MET R 205     128.973 134.897 132.486  1.00 -0.26           N  
ATOM   2251  CA  MET R 205     129.115 136.260 131.971  1.00  0.13           C  
ATOM   2252  C   MET R 205     128.480 137.266 132.904  1.00  0.20           C  
ATOM   2253  O   MET R 205     128.997 138.362 133.046  1.00 -0.39           O  
ATOM   2254  CB  MET R 205     128.445 136.384 130.571  1.00 -0.00           C  
ATOM   2255  CG  MET R 205     128.860 137.678 129.824  1.00 -0.00           C  
ATOM   2256  SD  MET R 205     127.900 137.873 128.285  1.00 -0.16           S  
ATOM   2257  CE  MET R 205     128.500 136.495 127.255  1.00 -0.02           C  
ATOM   2258  HA  MET R 205     130.191 136.485 131.882  1.00  0.08           H  
ATOM   2259  HB2 MET R 205     128.735 135.519 129.957  1.00  0.03           H  
ATOM   2260  HB3 MET R 205     127.350 136.369 130.681  1.00  0.03           H  
ATOM   2261  HG2 MET R 205     128.648 138.561 130.444  1.00  0.04           H  
ATOM   2262  HG3 MET R 205     129.933 137.665 129.579  1.00  0.04           H  
ATOM   2263  HE1 MET R 205     128.107 135.538 127.626  1.00  0.03           H  
ATOM   2264  HE2 MET R 205     128.146 136.646 126.225  1.00  0.03           H  
ATOM   2265  HE3 MET R 205     129.600 136.473 127.256  1.00  0.03           H  
ATOM   2266 LPD1 MET R 205     127.234 137.817 128.403  1.00  0.00          LP  
ATOM   2267 LPD2 MET R 205     128.028 138.471 127.991  1.00  0.00          LP  
ATOM   2268  H   MET R 205     128.438 134.226 131.960  1.00  0.19           H  
ATOM   2269  N   PHE R 206     127.346 136.951 133.562  1.00 -0.26           N  
ATOM   2270  CA  PHE R 206     126.820 137.896 134.548  1.00  0.14           C  
ATOM   2271  C   PHE R 206     127.774 138.041 135.712  1.00  0.21           C  
ATOM   2272  O   PHE R 206     128.092 139.172 136.059  1.00 -0.39           O  
ATOM   2273  CB  PHE R 206     125.400 137.513 135.048  1.00  0.02           C  
ATOM   2274  CG  PHE R 206     124.363 137.876 133.971  1.00 -0.04           C  
ATOM   2275  CD1 PHE R 206     123.928 139.202 133.853  1.00 -0.06           C  
ATOM   2276  CD2 PHE R 206     123.845 136.912 133.099  1.00 -0.06           C  
ATOM   2277  CE1 PHE R 206     123.018 139.566 132.857  1.00 -0.07           C  
ATOM   2278  CE2 PHE R 206     122.928 137.271 132.106  1.00 -0.07           C  
ATOM   2279  CZ  PHE R 206     122.519 138.601 131.978  1.00 -0.07           C  
ATOM   2280  HA  PHE R 206     126.708 138.871 134.063  1.00  0.08           H  
ATOM   2281  HB2 PHE R 206     125.353 136.446 135.312  1.00  0.05           H  
ATOM   2282  HB3 PHE R 206     125.158 138.084 135.960  1.00  0.05           H  
ATOM   2283  HD2 PHE R 206     124.149 135.878 133.183  1.00  0.06           H  
ATOM   2284  HE2 PHE R 206     122.531 136.517 131.434  1.00  0.06           H  
ATOM   2285  HZ  PHE R 206     121.817 138.883 131.200  1.00  0.06           H  
ATOM   2286  HE1 PHE R 206     122.696 140.599 132.766  1.00  0.06           H  
ATOM   2287  HD1 PHE R 206     124.299 139.961 134.535  1.00  0.06           H  
ATOM   2288  H   PHE R 206     126.894 136.063 133.414  1.00  0.19           H  
ATOM   2289  N   MET R 207     128.201 136.898 136.299  1.00 -0.26           N  
ATOM   2290  CA  MET R 207     128.981 136.912 137.545  1.00  0.13           C  
ATOM   2291  C   MET R 207     130.406 137.405 137.422  1.00  0.20           C  
ATOM   2292  O   MET R 207     130.998 137.744 138.436  1.00 -0.39           O  
ATOM   2293  CB  MET R 207     129.037 135.479 138.152  1.00 -0.00           C  
ATOM   2294  CG  MET R 207     127.657 134.998 138.671  1.00 -0.00           C  
ATOM   2295  SD  MET R 207     127.795 133.361 139.471  1.00 -0.16           S  
ATOM   2296  CE  MET R 207     128.198 132.257 138.079  1.00 -0.02           C  
ATOM   2297  HA  MET R 207     128.492 137.583 138.271  1.00  0.08           H  
ATOM   2298  HB2 MET R 207     129.402 134.791 137.377  1.00  0.03           H  
ATOM   2299  HB3 MET R 207     129.746 135.448 138.993  1.00  0.03           H  
ATOM   2300  HG2 MET R 207     127.285 135.696 139.436  1.00  0.04           H  
ATOM   2301  HG3 MET R 207     126.914 134.940 137.861  1.00  0.04           H  
ATOM   2302  HE1 MET R 207     129.256 132.367 137.804  1.00  0.03           H  
ATOM   2303  HE2 MET R 207     128.021 131.218 138.391  1.00  0.03           H  
ATOM   2304  HE3 MET R 207     127.563 132.486 137.210  1.00  0.03           H  
ATOM   2305 LPD1 MET R 207     128.289 133.358 139.936  1.00  0.00          LP  
ATOM   2306 LPD2 MET R 207     127.208 133.182 139.763  1.00  0.00          LP  
ATOM   2307  H   MET R 207     127.960 136.012 135.883  1.00  0.19           H  
ATOM   2308  N   ALA R 208     131.022 137.442 136.228  1.00 -0.26           N  
ATOM   2309  CA  ALA R 208     132.402 137.934 136.161  1.00  0.13           C  
ATOM   2310  C   ALA R 208     132.544 139.412 136.418  1.00  0.20           C  
ATOM   2311  O   ALA R 208     131.905 140.191 135.739  1.00 -0.39           O  
ATOM   2312  CB  ALA R 208     133.030 137.601 134.788  1.00 -0.02           C  
ATOM   2313  HA  ALA R 208     133.014 137.429 136.915  1.00  0.08           H  
ATOM   2314  HB1 ALA R 208     133.873 138.273 134.566  1.00  0.03           H  
ATOM   2315  HB2 ALA R 208     133.391 136.569 134.828  1.00  0.03           H  
ATOM   2316  HB3 ALA R 208     132.297 137.676 133.974  1.00  0.03           H  
ATOM   2317  H   ALA R 208     130.549 137.115 135.403  1.00  0.19           H  
ATOM   2318  N   THR R 209     133.391 139.878 137.355  1.00 -0.26           N  
ATOM   2319  CA  THR R 209     133.585 141.320 137.484  1.00  0.16           C  
ATOM   2320  C   THR R 209     135.039 141.552 137.817  1.00  0.21           C  
ATOM   2321  O   THR R 209     135.759 140.590 138.028  1.00 -0.39           O  
ATOM   2322  CB  THR R 209     132.684 141.918 138.602  1.00  0.09           C  
ATOM   2323  OG1 THR R 209     133.161 141.467 139.882  1.00 -0.39           O  
ATOM   2324  CG2 THR R 209     131.196 141.514 138.427  1.00 -0.03           C  
ATOM   2325  HA  THR R 209     133.401 141.841 136.531  1.00  0.08           H  
ATOM   2326  HB  THR R 209     132.756 143.020 138.561  1.00  0.06           H  
ATOM   2327  HG1 THR R 209     132.698 141.866 140.612  1.00  0.21           H  
ATOM   2328 HG23 THR R 209     130.823 141.828 137.440  1.00  0.03           H  
ATOM   2329 HG21 THR R 209     131.081 140.425 138.527  1.00  0.03           H  
ATOM   2330 HG22 THR R 209     130.578 141.996 139.200  1.00  0.03           H  
ATOM   2331  H   THR R 209     133.930 139.281 137.962  1.00  0.19           H  
ATOM   2332  N   THR R 210     135.506 142.813 137.872  1.00 -0.26           N  
ATOM   2333  CA  THR R 210     136.871 143.069 138.311  1.00  0.16           C  
ATOM   2334  C   THR R 210     136.811 143.478 139.761  1.00  0.21           C  
ATOM   2335  O   THR R 210     135.824 144.055 140.187  1.00 -0.39           O  
ATOM   2336  CB  THR R 210     137.448 144.172 137.385  1.00  0.09           C  
ATOM   2337  OG1 THR R 210     136.400 145.134 137.153  1.00 -0.39           O  
ATOM   2338  CG2 THR R 210     137.906 143.561 136.031  1.00 -0.03           C  
ATOM   2339  HA  THR R 210     137.510 142.176 138.221  1.00  0.08           H  
ATOM   2340  HB  THR R 210     138.301 144.651 137.887  1.00  0.06           H  
ATOM   2341  HG1 THR R 210     136.667 145.851 136.584  1.00  0.21           H  
ATOM   2342 HG23 THR R 210     138.758 142.879 136.170  1.00  0.03           H  
ATOM   2343 HG21 THR R 210     137.077 142.992 135.585  1.00  0.03           H  
ATOM   2344 HG22 THR R 210     138.213 144.354 135.332  1.00  0.03           H  
ATOM   2345  H   THR R 210     134.942 143.623 137.700  1.00  0.19           H  
ATOM   2346  N   LYS R 211     137.867 143.182 140.542  1.00 -0.26           N  
ATOM   2347  CA  LYS R 211     137.906 143.607 141.939  1.00  0.13           C  
ATOM   2348  C   LYS R 211     139.327 144.067 142.147  1.00  0.20           C  
ATOM   2349  O   LYS R 211     140.212 143.511 141.509  1.00 -0.39           O  
ATOM   2350  CB  LYS R 211     137.479 142.498 142.941  1.00 -0.01           C  
ATOM   2351  CG  LYS R 211     138.378 141.252 142.767  1.00 -0.04           C  
ATOM   2352  CD  LYS R 211     138.062 140.063 143.716  1.00 -0.01           C  
ATOM   2353  CE  LYS R 211     139.113 138.952 143.434  1.00 -0.04           C  
ATOM   2354  NZ  LYS R 211     138.860 137.633 144.055  1.00  0.22           N  
ATOM   2355  HA  LYS R 211     137.252 144.482 142.090  1.00  0.08           H  
ATOM   2356  HB2 LYS R 211     137.564 142.877 143.972  1.00  0.03           H  
ATOM   2357  HB3 LYS R 211     136.428 142.226 142.750  1.00  0.03           H  
ATOM   2358  HG2 LYS R 211     138.249 140.906 141.730  1.00  0.03           H  
ATOM   2359  HG3 LYS R 211     139.427 141.548 142.928  1.00  0.03           H  
ATOM   2360  HD2 LYS R 211     138.119 140.381 144.770  1.00  0.03           H  
ATOM   2361  HD3 LYS R 211     137.043 139.692 143.514  1.00  0.03           H  
ATOM   2362  HE2 LYS R 211     139.109 138.804 142.348  1.00  0.08           H  
ATOM   2363  HE3 LYS R 211     140.118 139.314 143.716  1.00  0.08           H  
ATOM   2364  HZ1 LYS R 211     137.924 137.195 143.731  1.00  0.20           H  
ATOM   2365  HZ2 LYS R 211     139.649 136.938 143.787  1.00  0.20           H  
ATOM   2366  HZ3 LYS R 211     138.828 137.695 145.133  1.00  0.20           H  
ATOM   2367  H   LYS R 211     138.674 142.704 140.177  1.00  0.19           H  
ATOM   2368  N   TYR R 212     139.578 145.074 143.005  1.00 -0.26           N  
ATOM   2369  CA  TYR R 212     140.959 145.466 143.232  1.00  0.14           C  
ATOM   2370  C   TYR R 212     141.475 144.565 144.324  1.00  0.21           C  
ATOM   2371  O   TYR R 212     140.792 144.402 145.323  1.00 -0.39           O  
ATOM   2372  CB  TYR R 212     141.117 146.945 143.670  1.00  0.02           C  
ATOM   2373  CG  TYR R 212     140.841 147.870 142.475  1.00 -0.05           C  
ATOM   2374  CD1 TYR R 212     141.901 148.370 141.710  1.00 -0.07           C  
ATOM   2375  CD2 TYR R 212     139.529 148.218 142.135  1.00 -0.07           C  
ATOM   2376  CE1 TYR R 212     141.653 149.209 140.619  1.00 -0.04           C  
ATOM   2377  CE2 TYR R 212     139.281 149.024 141.020  1.00 -0.04           C  
ATOM   2378  CZ  TYR R 212     140.338 149.516 140.251  1.00  0.08           C  
ATOM   2379  OH  TYR R 212     140.058 150.303 139.130  1.00 -0.34           O  
ATOM   2380  HA  TYR R 212     141.543 145.361 142.307  1.00  0.08           H  
ATOM   2381  HB3 TYR R 212     140.434 147.177 144.502  1.00  0.05           H  
ATOM   2382  HB2 TYR R 212     142.145 147.111 144.033  1.00  0.05           H  
ATOM   2383  HD2 TYR R 212     138.695 147.866 142.733  1.00  0.05           H  
ATOM   2384  HE2 TYR R 212     138.261 149.273 140.745  1.00  0.05           H  
ATOM   2385  HE1 TYR R 212     142.491 149.615 140.060  1.00  0.05           H  
ATOM   2386  HD1 TYR R 212     142.926 148.108 141.955  1.00  0.05           H  
ATOM   2387  HH  TYR R 212     140.821 150.523 138.607  1.00  0.25           H  
ATOM   2388  H   TYR R 212     138.860 145.492 143.562  1.00  0.19           H  
ATOM   2389  N   ARG R 213     142.673 143.974 144.165  1.00 -0.26           N  
ATOM   2390  CA  ARG R 213     143.224 143.115 145.206  1.00  0.13           C  
ATOM   2391  C   ARG R 213     144.636 143.628 145.401  1.00  0.20           C  
ATOM   2392  O   ARG R 213     145.386 143.586 144.442  1.00 -0.39           O  
ATOM   2393  CB  ARG R 213     143.266 141.665 144.643  1.00 -0.01           C  
ATOM   2394  CG  ARG R 213     143.966 140.690 145.631  1.00 -0.02           C  
ATOM   2395  CD  ARG R 213     144.419 139.356 144.966  1.00  0.06           C  
ATOM   2396  NE  ARG R 213     145.493 138.785 145.791  1.00 -0.27           N  
ATOM   2397  CZ  ARG R 213     146.714 139.275 145.845  1.00  0.29           C  
ATOM   2398  NH1 ARG R 213     147.578 138.754 146.681  1.00 -0.28           N  
ATOM   2399  NH2 ARG R 213     147.123 140.278 145.108  1.00 -0.28           N  
ATOM   2400  HA  ARG R 213     142.658 143.136 146.151  1.00  0.08           H  
ATOM   2401  HB2 ARG R 213     142.243 141.316 144.428  1.00  0.03           H  
ATOM   2402  HB3 ARG R 213     143.819 141.686 143.689  1.00  0.03           H  
ATOM   2403  HG2 ARG R 213     144.850 141.188 146.050  1.00  0.03           H  
ATOM   2404  HG3 ARG R 213     143.299 140.480 146.483  1.00  0.03           H  
ATOM   2405  HD2 ARG R 213     143.546 138.680 144.928  1.00  0.07           H  
ATOM   2406  HD3 ARG R 213     144.743 139.467 143.918  1.00  0.07           H  
ATOM   2407  HE  ARG R 213     145.252 137.970 146.377  1.00  0.26           H  
ATOM   2408 HH12 ARG R 213     148.528 139.156 146.780  1.00  0.26           H  
ATOM   2409 HH11 ARG R 213     147.333 137.957 147.284  1.00  0.26           H  
ATOM   2410 HH22 ARG R 213     148.091 140.633 145.203  1.00  0.26           H  
ATOM   2411 HH21 ARG R 213     146.518 140.747 144.426  1.00  0.26           H  
ATOM   2412  H   ARG R 213     143.224 144.112 143.330  1.00  0.19           H  
ATOM   2413  N   GLN R 214     145.067 144.115 146.582  1.00 -0.26           N  
ATOM   2414  CA  GLN R 214     146.477 144.497 146.716  1.00  0.13           C  
ATOM   2415  C   GLN R 214     146.915 145.521 145.704  1.00  0.20           C  
ATOM   2416  O   GLN R 214     148.058 145.497 145.279  1.00 -0.39           O  
ATOM   2417  CB  GLN R 214     147.323 143.189 146.647  1.00  0.00           C  
ATOM   2418  CG  GLN R 214     148.749 143.264 147.259  1.00  0.04           C  
ATOM   2419  CD  GLN R 214     149.480 141.938 147.172  1.00  0.17           C  
ATOM   2420  OE1 GLN R 214     148.960 140.965 146.644  1.00 -0.40           O  
ATOM   2421  NE2 GLN R 214     150.720 141.855 147.691  1.00 -0.30           N  
ATOM   2422  HA  GLN R 214     146.639 144.964 147.702  1.00  0.08           H  
ATOM   2423  HB2 GLN R 214     146.779 142.396 147.186  1.00  0.03           H  
ATOM   2424  HB3 GLN R 214     147.418 142.897 145.592  1.00  0.03           H  
ATOM   2425  HG2 GLN R 214     149.357 144.017 146.737  1.00  0.05           H  
ATOM   2426  HG3 GLN R 214     148.679 143.548 148.320  1.00  0.05           H  
ATOM   2427 HE22 GLN R 214     151.212 140.986 147.637  1.00  0.18           H  
ATOM   2428 HE21 GLN R 214     151.161 142.641 148.124  1.00  0.18           H  
ATOM   2429  H   GLN R 214     144.462 144.178 147.378  1.00  0.19           H  
ATOM   2430  N   GLY R 215     146.021 146.435 145.281  1.00 -0.27           N  
ATOM   2431  CA  GLY R 215     146.415 147.381 144.245  1.00  0.12           C  
ATOM   2432  C   GLY R 215     146.290 146.827 142.852  1.00  0.20           C  
ATOM   2433  O   GLY R 215     146.271 147.628 141.932  1.00 -0.39           O  
ATOM   2434  HA3 GLY R 215     145.780 148.280 144.299  1.00  0.08           H  
ATOM   2435  HA2 GLY R 215     147.456 147.715 144.378  1.00  0.08           H  
ATOM   2436  H   GLY R 215     145.075 146.447 145.611  1.00  0.19           H  
ATOM   2437  N   SER R 216     146.213 145.496 142.640  1.00 -0.26           N  
ATOM   2438  CA  SER R 216     146.100 144.993 141.279  1.00  0.15           C  
ATOM   2439  C   SER R 216     144.655 144.750 140.936  1.00  0.21           C  
ATOM   2440  O   SER R 216     143.827 144.689 141.832  1.00 -0.39           O  
ATOM   2441  CB  SER R 216     146.874 143.652 141.135  1.00  0.08           C  
ATOM   2442  OG  SER R 216     146.428 142.677 142.096  1.00 -0.39           O  
ATOM   2443  HA  SER R 216     146.521 145.699 140.543  1.00  0.08           H  
ATOM   2444  HB2 SER R 216     146.715 143.237 140.129  1.00  0.06           H  
ATOM   2445  HB3 SER R 216     147.952 143.848 141.275  1.00  0.06           H  
ATOM   2446  HG  SER R 216     146.880 141.844 142.001  1.00  0.21           H  
ATOM   2447  H   SER R 216     146.165 144.810 143.373  1.00  0.19           H  
ATOM   2448  N   ILE R 217     144.337 144.605 139.632  1.00 -0.26           N  
ATOM   2449  CA  ILE R 217     142.956 144.360 139.231  1.00  0.13           C  
ATOM   2450  C   ILE R 217     142.838 142.893 138.917  1.00  0.20           C  
ATOM   2451  O   ILE R 217     143.549 142.433 138.037  1.00 -0.39           O  
ATOM   2452  CB  ILE R 217     142.582 145.247 138.004  1.00 -0.00           C  
ATOM   2453  CG1 ILE R 217     142.888 146.743 138.315  1.00 -0.05           C  
ATOM   2454  CG2 ILE R 217     141.088 145.038 137.635  1.00 -0.06           C  
ATOM   2455  CD1 ILE R 217     142.546 147.709 137.149  1.00 -0.06           C  
ATOM   2456  HA  ILE R 217     142.256 144.651 140.029  1.00  0.08           H  
ATOM   2457  HB  ILE R 217     143.194 144.951 137.138  1.00  0.03           H  
ATOM   2458 HG12 ILE R 217     142.323 147.044 139.210  1.00  0.03           H  
ATOM   2459 HG13 ILE R 217     143.961 146.861 138.539  1.00  0.03           H  
ATOM   2460 HD11 ILE R 217     141.459 147.783 136.996  1.00  0.02           H  
ATOM   2461 HD12 ILE R 217     142.920 148.719 137.378  1.00  0.02           H  
ATOM   2462 HD13 ILE R 217     143.018 147.364 136.215  1.00  0.02           H  
ATOM   2463 HG21 ILE R 217     140.460 145.476 138.425  1.00  0.02           H  
ATOM   2464 HG22 ILE R 217     140.839 145.510 136.673  1.00  0.02           H  
ATOM   2465 HG23 ILE R 217     140.851 143.968 137.546  1.00  0.02           H  
ATOM   2466  H   ILE R 217     145.034 144.619 138.910  1.00  0.19           H  
ATOM   2467  N   ASP R 218     141.958 142.152 139.622  1.00 -0.26           N  
ATOM   2468  CA  ASP R 218     141.809 140.727 139.330  1.00  0.14           C  
ATOM   2469  C   ASP R 218     140.756 140.570 138.258  1.00  0.21           C  
ATOM   2470  O   ASP R 218     140.044 141.513 137.948  1.00 -0.39           O  
ATOM   2471  CB  ASP R 218     141.429 140.030 140.667  1.00  0.04           C  
ATOM   2472  CG  ASP R 218     141.374 138.528 140.670  1.00  0.04           C  
ATOM   2473  OD1 ASP R 218     141.468 137.934 139.565  1.00 -0.57           O  
ATOM   2474  OD2 ASP R 218     141.225 137.940 141.782  1.00 -0.57           O  
ATOM   2475  HA  ASP R 218     142.758 140.287 138.980  1.00  0.08           H  
ATOM   2476  HB2 ASP R 218     142.152 140.327 141.443  1.00  0.05           H  
ATOM   2477  HB3 ASP R 218     140.438 140.388 140.958  1.00  0.05           H  
ATOM   2478  H   ASP R 218     141.351 142.568 140.310  1.00  0.19           H  
ATOM   2479  N   CYS R 219     140.649 139.365 137.673  1.00 -0.26           N  
ATOM   2480  CA  CYS R 219     139.716 139.127 136.575  1.00  0.14           C  
ATOM   2481  C   CYS R 219     139.129 137.772 136.894  1.00  0.20           C  
ATOM   2482  O   CYS R 219     139.596 136.773 136.371  1.00 -0.39           O  
ATOM   2483  CB  CYS R 219     140.510 139.108 135.246  1.00  0.03           C  
ATOM   2484  SG  CYS R 219     139.507 138.523 133.840  1.00 -0.17           S  
ATOM   2485  HA  CYS R 219     138.900 139.867 136.515  1.00  0.08           H  
ATOM   2486  HB2 CYS R 219     140.811 140.139 135.041  1.00  0.04           H  
ATOM   2487  HB3 CYS R 219     141.407 138.477 135.342  1.00  0.04           H  
ATOM   2488  HG  CYS R 219     140.216 138.535 133.126  1.00  0.10           H  
ATOM   2489 LPG1 CYS R 219     139.261 137.898 133.945  1.00  0.00          LP  
ATOM   2490 LPG2 CYS R 219     138.995 138.946 133.698  1.00  0.00          LP  
ATOM   2491  H   CYS R 219     141.212 138.596 138.017  1.00  0.19           H  
ATOM   2492  N   THR R 220     138.122 137.704 137.790  1.00 -0.26           N  
ATOM   2493  CA  THR R 220     137.642 136.401 138.244  1.00  0.16           C  
ATOM   2494  C   THR R 220     136.160 136.458 138.529  1.00  0.21           C  
ATOM   2495  O   THR R 220     135.538 137.479 138.278  1.00 -0.39           O  
ATOM   2496  CB  THR R 220     138.479 135.835 139.412  1.00  0.09           C  
ATOM   2497  OG1 THR R 220     137.967 134.527 139.744  1.00 -0.39           O  
ATOM   2498  CG2 THR R 220     138.384 136.776 140.630  1.00 -0.03           C  
ATOM   2499  HA  THR R 220     137.712 135.667 137.426  1.00  0.08           H  
ATOM   2500  HB  THR R 220     139.532 135.772 139.077  1.00  0.06           H  
ATOM   2501  HG1 THR R 220     138.470 134.104 140.433  1.00  0.21           H  
ATOM   2502 HG23 THR R 220     138.719 137.779 140.328  1.00  0.03           H  
ATOM   2503 HG21 THR R 220     137.351 136.833 141.003  1.00  0.03           H  
ATOM   2504 HG22 THR R 220     139.040 136.398 141.426  1.00  0.03           H  
ATOM   2505  H   THR R 220     137.708 138.526 138.193  1.00  0.19           H  
ATOM   2506  N   LEU R 221     135.561 135.362 139.038  1.00 -0.26           N  
ATOM   2507  CA  LEU R 221     134.116 135.354 139.260  1.00  0.13           C  
ATOM   2508  C   LEU R 221     133.777 135.854 140.640  1.00  0.20           C  
ATOM   2509  O   LEU R 221     134.534 135.593 141.561  1.00 -0.39           O  
ATOM   2510  CB  LEU R 221     133.523 133.932 139.046  1.00 -0.01           C  
ATOM   2511  CG  LEU R 221     133.537 133.548 137.536  1.00 -0.04           C  
ATOM   2512  CD1 LEU R 221     133.564 132.007 137.342  1.00 -0.06           C  
ATOM   2513  CD2 LEU R 221     132.294 134.137 136.810  1.00 -0.06           C  
ATOM   2514  HA  LEU R 221     133.632 136.033 138.557  1.00  0.08           H  
ATOM   2515  HB2 LEU R 221     134.121 133.222 139.640  1.00  0.03           H  
ATOM   2516  HB3 LEU R 221     132.488 133.880 139.425  1.00  0.03           H  
ATOM   2517  HG  LEU R 221     134.454 133.957 137.074  1.00  0.03           H  
ATOM   2518 HD21 LEU R 221     132.057 135.156 137.130  1.00  0.02           H  
ATOM   2519 HD22 LEU R 221     132.457 134.166 135.727  1.00  0.02           H  
ATOM   2520 HD23 LEU R 221     131.416 133.510 137.017  1.00  0.02           H  
ATOM   2521 HD11 LEU R 221     132.702 131.547 137.848  1.00  0.02           H  
ATOM   2522 HD12 LEU R 221     133.519 131.759 136.270  1.00  0.02           H  
ATOM   2523 HD13 LEU R 221     134.487 131.577 137.761  1.00  0.02           H  
ATOM   2524  H   LEU R 221     136.110 134.565 139.305  1.00  0.19           H  
ATOM   2525  N   THR R 222     132.634 136.561 140.808  1.00 -0.26           N  
ATOM   2526  CA  THR R 222     132.169 136.902 142.148  1.00  0.16           C  
ATOM   2527  C   THR R 222     130.861 136.188 142.347  1.00  0.21           C  
ATOM   2528  O   THR R 222     130.111 136.065 141.393  1.00 -0.39           O  
ATOM   2529  CB  THR R 222     132.036 138.437 142.322  1.00  0.09           C  
ATOM   2530  OG1 THR R 222     131.098 138.939 141.354  1.00 -0.39           O  
ATOM   2531  CG2 THR R 222     133.421 139.110 142.123  1.00 -0.03           C  
ATOM   2532  HA  THR R 222     132.867 136.542 142.920  1.00  0.08           H  
ATOM   2533  HB  THR R 222     131.663 138.642 143.342  1.00  0.06           H  
ATOM   2534  HG1 THR R 222     130.969 139.880 141.403  1.00  0.21           H  
ATOM   2535 HG23 THR R 222     134.174 138.668 142.794  1.00  0.03           H  
ATOM   2536 HG21 THR R 222     133.757 138.981 141.082  1.00  0.03           H  
ATOM   2537 HG22 THR R 222     133.356 140.185 142.344  1.00  0.03           H  
ATOM   2538  H   THR R 222     132.022 136.828 140.053  1.00  0.19           H  
ATOM   2539  N   PHE R 223     130.568 135.690 143.564  1.00 -0.26           N  
ATOM   2540  CA  PHE R 223     129.324 134.964 143.768  1.00  0.14           C  
ATOM   2541  C   PHE R 223     128.444 135.779 144.676  1.00  0.21           C  
ATOM   2542  O   PHE R 223     128.941 136.656 145.365  1.00 -0.39           O  
ATOM   2543  CB  PHE R 223     129.604 133.574 144.364  1.00  0.02           C  
ATOM   2544  CG  PHE R 223     130.418 132.729 143.376  1.00 -0.04           C  
ATOM   2545  CD1 PHE R 223     129.774 132.055 142.333  1.00 -0.06           C  
ATOM   2546  CD2 PHE R 223     131.809 132.628 143.503  1.00 -0.06           C  
ATOM   2547  CE1 PHE R 223     130.511 131.288 141.426  1.00 -0.07           C  
ATOM   2548  CE2 PHE R 223     132.548 131.857 142.602  1.00 -0.07           C  
ATOM   2549  CZ  PHE R 223     131.899 131.196 141.556  1.00 -0.07           C  
ATOM   2550  HA  PHE R 223     128.767 134.809 142.829  1.00  0.08           H  
ATOM   2551  HB2 PHE R 223     130.160 133.702 145.295  1.00  0.05           H  
ATOM   2552  HB3 PHE R 223     128.644 133.105 144.606  1.00  0.05           H  
ATOM   2553  HD2 PHE R 223     132.329 133.148 144.299  1.00  0.06           H  
ATOM   2554  HE2 PHE R 223     133.625 131.773 142.716  1.00  0.06           H  
ATOM   2555  HZ  PHE R 223     132.479 130.614 140.850  1.00  0.06           H  
ATOM   2556  HE1 PHE R 223     130.002 130.766 140.621  1.00  0.06           H  
ATOM   2557  HD1 PHE R 223     128.697 132.128 142.220  1.00  0.06           H  
ATOM   2558  H   PHE R 223     131.153 135.829 144.365  1.00  0.19           H  
ATOM   2559  N   SER R 224     127.126 135.505 144.701  1.00 -0.26           N  
ATOM   2560  CA  SER R 224     126.282 136.200 145.661  1.00  0.15           C  
ATOM   2561  C   SER R 224     126.530 135.592 147.017  1.00  0.21           C  
ATOM   2562  O   SER R 224     127.251 134.613 147.124  1.00 -0.39           O  
ATOM   2563  CB  SER R 224     124.799 136.006 145.246  1.00  0.08           C  
ATOM   2564  OG  SER R 224     124.558 134.593 145.102  1.00 -0.39           O  
ATOM   2565  HA  SER R 224     126.522 137.276 145.698  1.00  0.08           H  
ATOM   2566  HB2 SER R 224     124.114 136.445 145.989  1.00  0.06           H  
ATOM   2567  HB3 SER R 224     124.636 136.510 144.278  1.00  0.06           H  
ATOM   2568  HG  SER R 224     123.668 134.382 144.833  1.00  0.21           H  
ATOM   2569  H   SER R 224     126.717 134.765 144.162  1.00  0.19           H  
ATOM   2570  N   HIS R 225     125.947 136.151 148.095  1.00 -0.26           N  
ATOM   2571  CA  HIS R 225     126.135 135.516 149.392  1.00  0.14           C  
ATOM   2572  C   HIS R 225     125.162 134.369 149.540  1.00  0.21           C  
ATOM   2573  O   HIS R 225     124.017 134.587 149.177  1.00 -0.39           O  
ATOM   2574  CB  HIS R 225     125.896 136.533 150.540  1.00  0.04           C  
ATOM   2575  CG  HIS R 225     126.050 135.852 151.873  1.00  0.06           C  
ATOM   2576  ND1 HIS R 225     125.112 135.118 152.426  1.00 -0.26           N  
ATOM   2577  CD2 HIS R 225     127.142 135.884 152.662  1.00 -0.03           C  
ATOM   2578  CE1 HIS R 225     125.535 134.650 153.557  1.00  0.09           C  
ATOM   2579  NE2 HIS R 225     126.707 135.053 153.753  1.00 -0.34           N  
ATOM   2580  HA  HIS R 225     127.180 135.186 149.472  1.00  0.08           H  
ATOM   2581  HB2 HIS R 225     126.622 137.357 150.452  1.00  0.05           H  
ATOM   2582  HB3 HIS R 225     124.883 136.960 150.478  1.00  0.05           H  
ATOM   2583  HD2 HIS R 225     128.095 136.391 152.518  1.00  0.03           H  
ATOM   2584  HE1 HIS R 225     124.983 134.009 154.245  1.00  0.11           H  
ATOM   2585  HD1 HIS R 225     124.178 134.942 152.025  1.00  0.24           H  
ATOM   2586  H   HIS R 225     125.347 136.949 148.024  1.00  0.19           H  
ATOM   2587  N   PRO R 226     125.487 133.167 150.081  1.00 -0.25           N  
ATOM   2588  CA  PRO R 226     126.837 132.826 150.536  1.00  0.13           C  
ATOM   2589  C   PRO R 226     127.826 132.401 149.470  1.00  0.20           C  
ATOM   2590  O   PRO R 226     127.567 131.465 148.731  1.00 -0.39           O  
ATOM   2591  CB  PRO R 226     126.491 131.634 151.468  1.00 -0.01           C  
ATOM   2592  CG  PRO R 226     125.243 131.000 150.823  1.00 -0.03           C  
ATOM   2593  CD  PRO R 226     124.422 132.204 150.323  1.00  0.04           C  
ATOM   2594  HA  PRO R 226     127.266 133.598 151.191  1.00  0.08           H  
ATOM   2595  HD3 PRO R 226     123.756 132.573 151.120  1.00  0.05           H  
ATOM   2596  HD2 PRO R 226     123.828 131.969 149.425  1.00  0.05           H  
ATOM   2597  HG3 PRO R 226     124.685 130.323 151.491  1.00  0.03           H  
ATOM   2598  HG2 PRO R 226     125.567 130.444 149.941  1.00  0.03           H  
ATOM   2599  HB2 PRO R 226     127.323 130.921 151.581  1.00  0.03           H  
ATOM   2600  HB3 PRO R 226     126.200 131.998 152.469  1.00  0.03           H  
ATOM   2601  N   THR R 227     128.997 133.074 149.395  1.00 -0.26           N  
ATOM   2602  CA  THR R 227     129.975 132.751 148.360  1.00  0.16           C  
ATOM   2603  C   THR R 227     130.314 131.273 148.296  1.00  0.21           C  
ATOM   2604  O   THR R 227     130.313 130.697 147.218  1.00 -0.39           O  
ATOM   2605  CB  THR R 227     131.288 133.539 148.655  1.00  0.09           C  
ATOM   2606  OG1 THR R 227     130.921 134.913 148.878  1.00 -0.39           O  
ATOM   2607  CG2 THR R 227     132.348 133.435 147.526  1.00 -0.03           C  
ATOM   2608  HA  THR R 227     129.545 133.073 147.404  1.00  0.08           H  
ATOM   2609  HB  THR R 227     131.733 133.143 149.585  1.00  0.06           H  
ATOM   2610  HG1 THR R 227     131.662 135.474 149.089  1.00  0.21           H  
ATOM   2611 HG23 THR R 227     132.521 132.390 147.226  1.00  0.03           H  
ATOM   2612 HG21 THR R 227     132.023 134.014 146.653  1.00  0.03           H  
ATOM   2613 HG22 THR R 227     133.305 133.859 147.870  1.00  0.03           H  
ATOM   2614  H   THR R 227     129.214 133.850 149.991  1.00  0.19           H  
ATOM   2615  N   TRP R 228     130.638 130.648 149.452  1.00 -0.26           N  
ATOM   2616  CA  TRP R 228     131.112 129.262 149.437  1.00  0.14           C  
ATOM   2617  C   TRP R 228     130.094 128.367 148.758  1.00  0.21           C  
ATOM   2618  O   TRP R 228     130.478 127.558 147.926  1.00 -0.39           O  
ATOM   2619  CB  TRP R 228     131.465 128.746 150.860  1.00  0.00           C  
ATOM   2620  CG  TRP R 228     130.269 128.773 151.775  1.00 -0.04           C  
ATOM   2621  CD1 TRP R 228     129.913 129.736 152.643  1.00  0.02           C  
ATOM   2622  CD2 TRP R 228     129.229 127.687 151.878  1.00 -0.02           C  
ATOM   2623  NE1 TRP R 228     128.790 129.403 153.227  1.00 -0.29           N  
ATOM   2624  CE2 TRP R 228     128.335 128.212 152.790  1.00  0.06           C  
ATOM   2625  CE3 TRP R 228     129.053 126.431 151.301  1.00 -0.07           C  
ATOM   2626  CZ2 TRP R 228     127.166 127.537 153.140  1.00 -0.04           C  
ATOM   2627  CZ3 TRP R 228     127.888 125.736 151.651  1.00 -0.08           C  
ATOM   2628  CH2 TRP R 228     126.954 126.286 152.544  1.00 -0.08           C  
ATOM   2629  HA  TRP R 228     132.032 129.226 148.828  1.00  0.08           H  
ATOM   2630  HB2 TRP R 228     131.850 127.715 150.804  1.00  0.04           H  
ATOM   2631  HB3 TRP R 228     132.257 129.383 151.283  1.00  0.04           H  
ATOM   2632  HE1 TRP R 228     128.312 129.977 153.939  1.00  0.22           H  
ATOM   2633  HD1 TRP R 228     130.471 130.654 152.828  1.00  0.08           H  
ATOM   2634  HZ2 TRP R 228     126.458 127.964 153.840  1.00  0.05           H  
ATOM   2635  HH2 TRP R 228     126.050 125.732 152.780  1.00  0.05           H  
ATOM   2636  HZ3 TRP R 228     127.708 124.754 151.225  1.00  0.05           H  
ATOM   2637  HE3 TRP R 228     129.787 126.017 150.617  1.00  0.05           H  
ATOM   2638  H   TRP R 228     130.583 131.133 150.323  1.00  0.19           H  
ATOM   2639  N   TYR R 229     128.783 128.481 149.075  1.00 -0.26           N  
ATOM   2640  CA  TYR R 229     127.834 127.535 148.493  1.00  0.14           C  
ATOM   2641  C   TYR R 229     127.853 127.613 146.980  1.00  0.21           C  
ATOM   2642  O   TYR R 229     128.038 126.608 146.307  1.00 -0.39           O  
ATOM   2643  CB  TYR R 229     126.358 127.705 148.920  1.00  0.02           C  
ATOM   2644  CG  TYR R 229     125.469 126.746 148.114  1.00 -0.05           C  
ATOM   2645  CD1 TYR R 229     125.411 125.389 148.450  1.00 -0.07           C  
ATOM   2646  CD2 TYR R 229     124.722 127.214 147.027  1.00 -0.07           C  
ATOM   2647  CE1 TYR R 229     124.663 124.499 147.673  1.00 -0.04           C  
ATOM   2648  CE2 TYR R 229     123.958 126.328 146.263  1.00 -0.04           C  
ATOM   2649  CZ  TYR R 229     123.943 124.964 146.564  1.00  0.08           C  
ATOM   2650  OH  TYR R 229     123.209 124.095 145.752  1.00 -0.34           O  
ATOM   2651  HA  TYR R 229     128.143 126.511 148.756  1.00  0.08           H  
ATOM   2652  HB3 TYR R 229     126.236 127.549 150.003  1.00  0.05           H  
ATOM   2653  HB2 TYR R 229     126.059 128.727 148.676  1.00  0.05           H  
ATOM   2654  HD2 TYR R 229     124.729 128.266 146.762  1.00  0.05           H  
ATOM   2655  HE2 TYR R 229     123.371 126.698 145.430  1.00  0.05           H  
ATOM   2656  HE1 TYR R 229     124.647 123.448 147.939  1.00  0.05           H  
ATOM   2657  HD1 TYR R 229     125.952 125.022 149.315  1.00  0.05           H  
ATOM   2658  HH  TYR R 229     123.246 123.184 146.019  1.00  0.25           H  
ATOM   2659  H   TYR R 229     128.450 129.193 149.695  1.00  0.19           H  
ATOM   2660  N   TRP R 230     127.632 128.816 146.411  1.00 -0.26           N  
ATOM   2661  CA  TRP R 230     127.545 128.901 144.955  1.00  0.14           C  
ATOM   2662  C   TRP R 230     128.879 128.504 144.359  1.00  0.21           C  
ATOM   2663  O   TRP R 230     128.892 127.830 143.338  1.00 -0.39           O  
ATOM   2664  CB  TRP R 230     127.216 130.336 144.493  1.00  0.00           C  
ATOM   2665  CG  TRP R 230     125.919 130.802 145.092  1.00 -0.04           C  
ATOM   2666  CD1 TRP R 230     125.738 131.762 146.013  1.00  0.02           C  
ATOM   2667  CD2 TRP R 230     124.558 130.254 144.754  1.00 -0.02           C  
ATOM   2668  NE1 TRP R 230     124.462 131.869 146.285  1.00 -0.29           N  
ATOM   2669  CE2 TRP R 230     123.727 130.988 145.577  1.00  0.06           C  
ATOM   2670  CE3 TRP R 230     124.076 129.280 143.882  1.00 -0.07           C  
ATOM   2671  CZ2 TRP R 230     122.349 130.771 145.599  1.00 -0.04           C  
ATOM   2672  CZ3 TRP R 230     122.695 129.044 143.901  1.00 -0.08           C  
ATOM   2673  CH2 TRP R 230     121.847 129.776 144.748  1.00 -0.08           C  
ATOM   2674  HA  TRP R 230     126.765 128.209 144.601  1.00  0.08           H  
ATOM   2675  HB2 TRP R 230     128.044 130.966 144.835  1.00  0.04           H  
ATOM   2676  HB3 TRP R 230     127.153 130.388 143.395  1.00  0.04           H  
ATOM   2677  HE1 TRP R 230     124.071 132.551 146.953  1.00  0.22           H  
ATOM   2678  HD1 TRP R 230     126.536 132.354 146.460  1.00  0.08           H  
ATOM   2679  HZ2 TRP R 230     121.700 131.348 146.248  1.00  0.05           H  
ATOM   2680  HH2 TRP R 230     120.782 129.569 144.743  1.00  0.05           H  
ATOM   2681  HZ3 TRP R 230     122.277 128.283 143.249  1.00  0.05           H  
ATOM   2682  HE3 TRP R 230     124.741 128.737 143.221  1.00  0.05           H  
ATOM   2683  H   TRP R 230     127.547 129.647 146.969  1.00  0.19           H  
ATOM   2684  N   GLU R 231     130.020 128.907 144.968  1.00 -0.26           N  
ATOM   2685  CA  GLU R 231     131.301 128.520 144.381  1.00  0.13           C  
ATOM   2686  C   GLU R 231     131.396 127.011 144.310  1.00  0.20           C  
ATOM   2687  O   GLU R 231     131.734 126.470 143.266  1.00 -0.39           O  
ATOM   2688  CB  GLU R 231     132.539 129.116 145.105  1.00 -0.00           C  
ATOM   2689  CG  GLU R 231     133.821 128.715 144.332  1.00  0.00           C  
ATOM   2690  CD  GLU R 231     135.089 129.270 144.916  1.00  0.04           C  
ATOM   2691  OE1 GLU R 231     135.380 130.468 144.692  1.00 -0.57           O  
ATOM   2692  OE2 GLU R 231     135.844 128.496 145.569  1.00 -0.57           O  
ATOM   2693  HA  GLU R 231     131.305 128.903 143.346  1.00  0.08           H  
ATOM   2694  HB2 GLU R 231     132.458 130.215 145.137  1.00  0.03           H  
ATOM   2695  HB3 GLU R 231     132.589 128.742 146.140  1.00  0.03           H  
ATOM   2696  HG2 GLU R 231     133.898 127.619 144.326  1.00  0.04           H  
ATOM   2697  HG3 GLU R 231     133.759 129.062 143.288  1.00  0.04           H  
ATOM   2698  H   GLU R 231     130.019 129.455 145.815  1.00  0.19           H  
ATOM   2699  N   ASN R 232     131.103 126.290 145.414  1.00 -0.26           N  
ATOM   2700  CA  ASN R 232     131.139 124.832 145.318  1.00  0.15           C  
ATOM   2701  C   ASN R 232     130.149 124.353 144.283  1.00  0.21           C  
ATOM   2702  O   ASN R 232     130.494 123.464 143.518  1.00 -0.39           O  
ATOM   2703  CB  ASN R 232     130.792 124.141 146.663  1.00  0.08           C  
ATOM   2704  CG  ASN R 232     131.880 124.344 147.689  1.00  0.18           C  
ATOM   2705  OD1 ASN R 232     131.663 125.037 148.667  1.00 -0.40           O  
ATOM   2706  ND2 ASN R 232     133.079 123.751 147.520  1.00 -0.30           N  
ATOM   2707  HA  ASN R 232     132.145 124.522 144.994  1.00  0.08           H  
ATOM   2708  HB2 ASN R 232     129.836 124.532 147.046  1.00  0.06           H  
ATOM   2709  HB3 ASN R 232     130.679 123.056 146.512  1.00  0.06           H  
ATOM   2710 HD22 ASN R 232     133.783 123.905 148.215  1.00  0.18           H  
ATOM   2711 HD21 ASN R 232     133.277 123.155 146.743  1.00  0.18           H  
ATOM   2712  H   ASN R 232     130.830 126.735 146.280  1.00  0.19           H  
ATOM   2713  N   LEU R 233     128.917 124.910 144.240  1.00 -0.26           N  
ATOM   2714  CA  LEU R 233     127.963 124.428 143.241  1.00  0.13           C  
ATOM   2715  C   LEU R 233     128.579 124.536 141.862  1.00  0.20           C  
ATOM   2716  O   LEU R 233     128.548 123.572 141.110  1.00 -0.39           O  
ATOM   2717  CB  LEU R 233     126.597 125.168 143.286  1.00 -0.01           C  
ATOM   2718  CG  LEU R 233     125.556 124.629 142.256  1.00 -0.04           C  
ATOM   2719  CD1 LEU R 233     125.145 123.155 142.540  1.00 -0.06           C  
ATOM   2720  CD2 LEU R 233     124.287 125.526 142.263  1.00 -0.06           C  
ATOM   2721  HA  LEU R 233     127.803 123.363 143.465  1.00  0.08           H  
ATOM   2722  HB2 LEU R 233     126.180 125.096 144.303  1.00  0.03           H  
ATOM   2723  HB3 LEU R 233     126.787 126.231 143.073  1.00  0.03           H  
ATOM   2724  HG  LEU R 233     125.987 124.684 141.242  1.00  0.03           H  
ATOM   2725 HD21 LEU R 233     124.548 126.566 142.015  1.00  0.02           H  
ATOM   2726 HD22 LEU R 233     123.556 125.175 141.519  1.00  0.02           H  
ATOM   2727 HD23 LEU R 233     123.811 125.507 143.255  1.00  0.02           H  
ATOM   2728 HD11 LEU R 233     124.792 123.051 143.576  1.00  0.02           H  
ATOM   2729 HD12 LEU R 233     124.332 122.848 141.864  1.00  0.02           H  
ATOM   2730 HD13 LEU R 233     125.980 122.459 142.378  1.00  0.02           H  
ATOM   2731  H   LEU R 233     128.642 125.641 144.878  1.00  0.19           H  
ATOM   2732  N   LEU R 234     129.155 125.708 141.508  1.00 -0.26           N  
ATOM   2733  CA  LEU R 234     129.757 125.834 140.180  1.00  0.13           C  
ATOM   2734  C   LEU R 234     130.825 124.774 139.988  1.00  0.20           C  
ATOM   2735  O   LEU R 234     130.819 124.077 138.983  1.00 -0.39           O  
ATOM   2736  CB  LEU R 234     130.407 127.233 139.960  1.00 -0.01           C  
ATOM   2737  CG  LEU R 234     131.132 127.392 138.585  1.00 -0.04           C  
ATOM   2738  CD1 LEU R 234     130.134 127.399 137.394  1.00 -0.06           C  
ATOM   2739  CD2 LEU R 234     131.968 128.700 138.556  1.00 -0.06           C  
ATOM   2740  HA  LEU R 234     128.959 125.670 139.440  1.00  0.08           H  
ATOM   2741  HB2 LEU R 234     129.632 128.009 140.060  1.00  0.03           H  
ATOM   2742  HB3 LEU R 234     131.141 127.395 140.765  1.00  0.03           H  
ATOM   2743  HG  LEU R 234     131.844 126.561 138.438  1.00  0.03           H  
ATOM   2744 HD21 LEU R 234     132.736 128.680 139.344  1.00  0.02           H  
ATOM   2745 HD22 LEU R 234     132.482 128.816 137.588  1.00  0.02           H  
ATOM   2746 HD23 LEU R 234     131.313 129.570 138.712  1.00  0.02           H  
ATOM   2747 HD11 LEU R 234     129.401 128.212 137.510  1.00  0.02           H  
ATOM   2748 HD12 LEU R 234     130.679 127.554 136.450  1.00  0.02           H  
ATOM   2749 HD13 LEU R 234     129.594 126.445 137.321  1.00  0.02           H  
ATOM   2750  H   LEU R 234     129.185 126.487 142.149  1.00  0.19           H  
ATOM   2751  N   LYS R 235     131.775 124.651 140.942  1.00 -0.26           N  
ATOM   2752  CA  LYS R 235     132.889 123.722 140.735  1.00  0.13           C  
ATOM   2753  C   LYS R 235     132.389 122.297 140.595  1.00  0.20           C  
ATOM   2754  O   LYS R 235     132.855 121.574 139.726  1.00 -0.39           O  
ATOM   2755  CB  LYS R 235     133.927 123.793 141.891  1.00 -0.01           C  
ATOM   2756  CG  LYS R 235     134.725 125.130 141.881  1.00 -0.04           C  
ATOM   2757  CD  LYS R 235     135.603 125.284 143.155  1.00 -0.01           C  
ATOM   2758  CE  LYS R 235     136.432 126.602 143.135  1.00 -0.04           C  
ATOM   2759  NZ  LYS R 235     136.980 126.940 144.474  1.00  0.22           N  
ATOM   2760  HA  LYS R 235     133.397 123.982 139.792  1.00  0.08           H  
ATOM   2761  HB2 LYS R 235     133.393 123.666 142.846  1.00  0.03           H  
ATOM   2762  HB3 LYS R 235     134.645 122.961 141.791  1.00  0.03           H  
ATOM   2763  HG2 LYS R 235     135.366 125.166 140.986  1.00  0.03           H  
ATOM   2764  HG3 LYS R 235     134.023 125.979 141.831  1.00  0.03           H  
ATOM   2765  HD2 LYS R 235     134.932 125.281 144.030  1.00  0.03           H  
ATOM   2766  HD3 LYS R 235     136.284 124.422 143.245  1.00  0.03           H  
ATOM   2767  HE2 LYS R 235     137.251 126.512 142.401  1.00  0.08           H  
ATOM   2768  HE3 LYS R 235     135.788 127.430 142.793  1.00  0.08           H  
ATOM   2769  HZ1 LYS R 235     137.795 126.327 144.823  1.00  0.20           H  
ATOM   2770  HZ2 LYS R 235     137.240 127.986 144.598  1.00  0.20           H  
ATOM   2771  HZ3 LYS R 235     136.226 126.955 145.255  1.00  0.20           H  
ATOM   2772  H   LYS R 235     131.717 125.189 141.793  1.00  0.19           H  
ATOM   2773  N   ILE R 236     131.439 121.863 141.452  1.00 -0.26           N  
ATOM   2774  CA  ILE R 236     130.962 120.479 141.365  1.00  0.13           C  
ATOM   2775  C   ILE R 236     130.250 120.290 140.038  1.00  0.20           C  
ATOM   2776  O   ILE R 236     130.524 119.327 139.336  1.00 -0.39           O  
ATOM   2777  CB  ILE R 236     130.025 120.131 142.563  1.00 -0.00           C  
ATOM   2778  CG1 ILE R 236     130.835 120.142 143.899  1.00 -0.05           C  
ATOM   2779  CG2 ILE R 236     129.330 118.757 142.334  1.00 -0.06           C  
ATOM   2780  CD1 ILE R 236     129.939 120.211 145.166  1.00 -0.06           C  
ATOM   2781  HA  ILE R 236     131.824 119.793 141.392  1.00  0.08           H  
ATOM   2782  HB  ILE R 236     129.238 120.903 142.612  1.00  0.03           H  
ATOM   2783 HG12 ILE R 236     131.476 119.247 143.950  1.00  0.03           H  
ATOM   2784 HG13 ILE R 236     131.499 121.021 143.935  1.00  0.03           H  
ATOM   2785 HD11 ILE R 236     129.318 119.311 145.276  1.00  0.02           H  
ATOM   2786 HD12 ILE R 236     130.569 120.297 146.065  1.00  0.02           H  
ATOM   2787 HD13 ILE R 236     129.280 121.093 145.120  1.00  0.02           H  
ATOM   2788 HG21 ILE R 236     130.085 117.964 142.217  1.00  0.02           H  
ATOM   2789 HG22 ILE R 236     128.671 118.492 143.172  1.00  0.02           H  
ATOM   2790 HG23 ILE R 236     128.705 118.779 141.429  1.00  0.02           H  
ATOM   2791  H   ILE R 236     131.029 122.498 142.119  1.00  0.19           H  
ATOM   2792  N   CYS R 237     129.316 121.194 139.669  1.00 -0.26           N  
ATOM   2793  CA  CYS R 237     128.596 121.014 138.403  1.00  0.14           C  
ATOM   2794  C   CYS R 237     129.566 120.937 137.240  1.00  0.20           C  
ATOM   2795  O   CYS R 237     129.479 120.016 136.440  1.00 -0.39           O  
ATOM   2796  CB  CYS R 237     127.617 122.198 138.170  1.00  0.03           C  
ATOM   2797  SG  CYS R 237     126.280 122.107 139.408  1.00 -0.17           S  
ATOM   2798  HA  CYS R 237     128.025 120.071 138.436  1.00  0.08           H  
ATOM   2799  HB2 CYS R 237     128.145 123.160 138.268  1.00  0.04           H  
ATOM   2800  HB3 CYS R 237     127.171 122.150 137.167  1.00  0.04           H  
ATOM   2801  HG  CYS R 237     125.786 122.950 139.159  1.00  0.10           H  
ATOM   2802 LPG1 CYS R 237     125.896 121.552 139.329  1.00  0.00          LP  
ATOM   2803 LPG2 CYS R 237     126.518 122.128 140.044  1.00  0.00          LP  
ATOM   2804  H   CYS R 237     129.111 121.994 140.249  1.00  0.19           H  
ATOM   2805  N   VAL R 238     130.507 121.901 137.129  1.00 -0.26           N  
ATOM   2806  CA  VAL R 238     131.490 121.842 136.039  1.00  0.13           C  
ATOM   2807  C   VAL R 238     132.178 120.489 136.081  1.00  0.20           C  
ATOM   2808  O   VAL R 238     132.253 119.814 135.065  1.00 -0.39           O  
ATOM   2809  CB  VAL R 238     132.558 122.968 136.217  1.00 -0.01           C  
ATOM   2810  CG1 VAL R 238     133.841 122.685 135.386  1.00 -0.06           C  
ATOM   2811  CG2 VAL R 238     131.963 124.360 135.858  1.00 -0.06           C  
ATOM   2812  HA  VAL R 238     130.987 121.934 135.065  1.00  0.08           H  
ATOM   2813  HB  VAL R 238     132.873 122.998 137.274  1.00  0.03           H  
ATOM   2814 HG11 VAL R 238     133.575 122.550 134.329  1.00  0.02           H  
ATOM   2815 HG12 VAL R 238     134.550 123.519 135.481  1.00  0.02           H  
ATOM   2816 HG13 VAL R 238     134.360 121.780 135.737  1.00  0.02           H  
ATOM   2817 HG21 VAL R 238     131.004 124.526 136.368  1.00  0.02           H  
ATOM   2818 HG22 VAL R 238     132.651 125.161 136.168  1.00  0.02           H  
ATOM   2819 HG23 VAL R 238     131.792 124.444 134.776  1.00  0.02           H  
ATOM   2820  H   VAL R 238     130.565 122.631 137.823  1.00  0.19           H  
ATOM   2821  N   PHE R 239     132.706 120.084 137.257  1.00 -0.26           N  
ATOM   2822  CA  PHE R 239     133.442 118.817 137.341  1.00  0.14           C  
ATOM   2823  C   PHE R 239     132.597 117.661 136.849  1.00  0.21           C  
ATOM   2824  O   PHE R 239     133.048 116.883 136.020  1.00 -0.39           O  
ATOM   2825  CB  PHE R 239     133.869 118.592 138.819  1.00  0.02           C  
ATOM   2826  CG  PHE R 239     134.604 117.266 139.054  1.00 -0.04           C  
ATOM   2827  CD1 PHE R 239     136.002 117.229 139.112  1.00 -0.06           C  
ATOM   2828  CD2 PHE R 239     133.879 116.085 139.244  1.00 -0.06           C  
ATOM   2829  CE1 PHE R 239     136.667 116.027 139.377  1.00 -0.07           C  
ATOM   2830  CE2 PHE R 239     134.541 114.889 139.533  1.00 -0.07           C  
ATOM   2831  CZ  PHE R 239     135.937 114.853 139.576  1.00 -0.07           C  
ATOM   2832  HA  PHE R 239     134.343 118.876 136.709  1.00  0.08           H  
ATOM   2833  HB2 PHE R 239     134.507 119.431 139.141  1.00  0.05           H  
ATOM   2834  HB3 PHE R 239     132.981 118.595 139.467  1.00  0.05           H  
ATOM   2835  HD2 PHE R 239     132.796 116.090 139.179  1.00  0.06           H  
ATOM   2836  HE2 PHE R 239     133.968 113.990 139.730  1.00  0.06           H  
ATOM   2837  HZ  PHE R 239     136.451 113.916 139.766  1.00  0.06           H  
ATOM   2838  HE1 PHE R 239     137.751 116.002 139.438  1.00  0.06           H  
ATOM   2839  HD1 PHE R 239     136.574 118.138 138.961  1.00  0.06           H  
ATOM   2840  H   PHE R 239     132.597 120.651 138.085  1.00  0.19           H  
ATOM   2841  N   ILE R 240     131.354 117.510 137.349  1.00 -0.26           N  
ATOM   2842  CA  ILE R 240     130.565 116.342 136.949  1.00  0.13           C  
ATOM   2843  C   ILE R 240     130.233 116.434 135.477  1.00  0.20           C  
ATOM   2844  O   ILE R 240     130.450 115.470 134.755  1.00 -0.39           O  
ATOM   2845  CB  ILE R 240     129.245 116.222 137.779  1.00 -0.00           C  
ATOM   2846  CG1 ILE R 240     129.580 115.910 139.272  1.00 -0.05           C  
ATOM   2847  CG2 ILE R 240     128.282 115.153 137.179  1.00 -0.06           C  
ATOM   2848  CD1 ILE R 240     128.338 115.889 140.204  1.00 -0.06           C  
ATOM   2849  HA  ILE R 240     131.158 115.430 137.114  1.00  0.08           H  
ATOM   2850  HB  ILE R 240     128.722 117.194 137.729  1.00  0.03           H  
ATOM   2851 HG12 ILE R 240     130.095 114.938 139.345  1.00  0.03           H  
ATOM   2852 HG13 ILE R 240     130.264 116.679 139.664  1.00  0.03           H  
ATOM   2853 HD11 ILE R 240     127.706 115.009 140.015  1.00  0.02           H  
ATOM   2854 HD12 ILE R 240     128.659 115.844 141.257  1.00  0.02           H  
ATOM   2855 HD13 ILE R 240     127.735 116.799 140.062  1.00  0.02           H  
ATOM   2856 HG21 ILE R 240     128.733 114.152 137.249  1.00  0.02           H  
ATOM   2857 HG22 ILE R 240     127.321 115.142 137.712  1.00  0.02           H  
ATOM   2858 HG23 ILE R 240     128.046 115.357 136.124  1.00  0.02           H  
ATOM   2859  H   ILE R 240     130.964 118.205 137.967  1.00  0.19           H  
ATOM   2860  N   PHE R 241     129.666 117.574 135.019  1.00 -0.26           N  
ATOM   2861  CA  PHE R 241     129.156 117.614 133.649  1.00  0.14           C  
ATOM   2862  C   PHE R 241     130.248 117.658 132.612  1.00  0.21           C  
ATOM   2863  O   PHE R 241     130.012 117.203 131.505  1.00 -0.39           O  
ATOM   2864  CB  PHE R 241     128.126 118.753 133.440  1.00  0.02           C  
ATOM   2865  CG  PHE R 241     126.975 118.596 134.447  1.00 -0.04           C  
ATOM   2866  CD1 PHE R 241     126.190 117.436 134.451  1.00 -0.06           C  
ATOM   2867  CD2 PHE R 241     126.698 119.602 135.379  1.00 -0.06           C  
ATOM   2868  CE1 PHE R 241     125.257 117.215 135.468  1.00 -0.07           C  
ATOM   2869  CE2 PHE R 241     125.747 119.397 136.383  1.00 -0.07           C  
ATOM   2870  CZ  PHE R 241     125.045 118.190 136.445  1.00 -0.07           C  
ATOM   2871  HA  PHE R 241     128.641 116.659 133.454  1.00  0.08           H  
ATOM   2872  HB2 PHE R 241     128.645 119.718 133.561  1.00  0.05           H  
ATOM   2873  HB3 PHE R 241     127.712 118.713 132.419  1.00  0.05           H  
ATOM   2874  HD2 PHE R 241     127.223 120.549 135.324  1.00  0.06           H  
ATOM   2875  HE2 PHE R 241     125.548 120.171 137.116  1.00  0.06           H  
ATOM   2876  HZ  PHE R 241     124.334 118.014 137.246  1.00  0.06           H  
ATOM   2877  HE1 PHE R 241     124.696 116.285 135.497  1.00  0.06           H  
ATOM   2878  HD1 PHE R 241     126.295 116.696 133.665  1.00  0.06           H  
ATOM   2879  H   PHE R 241     129.567 118.389 135.605  1.00  0.19           H  
ATOM   2880  N   ALA R 242     131.446 118.189 132.922  1.00 -0.26           N  
ATOM   2881  CA  ALA R 242     132.524 118.135 131.935  1.00  0.13           C  
ATOM   2882  C   ALA R 242     133.378 116.898 132.047  1.00  0.20           C  
ATOM   2883  O   ALA R 242     133.949 116.516 131.038  1.00 -0.39           O  
ATOM   2884  CB  ALA R 242     133.460 119.348 132.185  1.00 -0.02           C  
ATOM   2885  HA  ALA R 242     132.138 118.229 130.906  1.00  0.08           H  
ATOM   2886  HB1 ALA R 242     134.281 119.371 131.455  1.00  0.03           H  
ATOM   2887  HB2 ALA R 242     132.893 120.289 132.114  1.00  0.03           H  
ATOM   2888  HB3 ALA R 242     133.905 119.276 133.187  1.00  0.03           H  
ATOM   2889  H   ALA R 242     131.623 118.593 133.830  1.00  0.19           H  
ATOM   2890  N   PHE R 243     133.521 116.271 133.236  1.00 -0.26           N  
ATOM   2891  CA  PHE R 243     134.435 115.135 133.344  1.00  0.14           C  
ATOM   2892  C   PHE R 243     133.739 113.813 133.599  1.00  0.21           C  
ATOM   2893  O   PHE R 243     133.970 112.873 132.853  1.00 -0.39           O  
ATOM   2894  CB  PHE R 243     135.472 115.419 134.461  1.00  0.02           C  
ATOM   2895  CG  PHE R 243     136.522 114.301 134.495  1.00 -0.04           C  
ATOM   2896  CD1 PHE R 243     137.581 114.305 133.579  1.00 -0.06           C  
ATOM   2897  CD2 PHE R 243     136.426 113.268 135.434  1.00 -0.06           C  
ATOM   2898  CE1 PHE R 243     138.530 113.279 133.593  1.00 -0.07           C  
ATOM   2899  CE2 PHE R 243     137.377 112.244 135.453  1.00 -0.07           C  
ATOM   2900  CZ  PHE R 243     138.427 112.248 134.531  1.00 -0.07           C  
ATOM   2901  HA  PHE R 243     135.026 114.993 132.423  1.00  0.08           H  
ATOM   2902  HB2 PHE R 243     135.964 116.383 134.259  1.00  0.05           H  
ATOM   2903  HB3 PHE R 243     134.985 115.497 135.443  1.00  0.05           H  
ATOM   2904  HD2 PHE R 243     135.611 113.253 136.151  1.00  0.06           H  
ATOM   2905  HE2 PHE R 243     137.300 111.446 136.184  1.00  0.06           H  
ATOM   2906  HZ  PHE R 243     139.157 111.446 134.543  1.00  0.06           H  
ATOM   2907  HE1 PHE R 243     139.344 113.284 132.874  1.00  0.06           H  
ATOM   2908  HD1 PHE R 243     137.669 115.104 132.850  1.00  0.06           H  
ATOM   2909  H   PHE R 243     133.054 116.588 134.068  1.00  0.19           H  
ATOM   2910  N   ILE R 244     132.888 113.678 134.638  1.00 -0.26           N  
ATOM   2911  CA  ILE R 244     132.344 112.351 134.944  1.00  0.13           C  
ATOM   2912  C   ILE R 244     131.494 111.858 133.795  1.00  0.20           C  
ATOM   2913  O   ILE R 244     131.750 110.778 133.283  1.00 -0.39           O  
ATOM   2914  CB  ILE R 244     131.549 112.302 136.282  1.00 -0.00           C  
ATOM   2915  CG1 ILE R 244     132.456 112.576 137.525  1.00 -0.05           C  
ATOM   2916  CG2 ILE R 244     130.756 110.971 136.430  1.00 -0.06           C  
ATOM   2917  CD1 ILE R 244     133.445 111.432 137.888  1.00 -0.06           C  
ATOM   2918  HA  ILE R 244     133.184 111.643 135.013  1.00  0.08           H  
ATOM   2919  HB  ILE R 244     130.798 113.108 136.234  1.00  0.03           H  
ATOM   2920 HG12 ILE R 244     133.036 113.498 137.360  1.00  0.03           H  
ATOM   2921 HG13 ILE R 244     131.807 112.749 138.400  1.00  0.03           H  
ATOM   2922 HD11 ILE R 244     134.151 111.220 137.074  1.00  0.02           H  
ATOM   2923 HD12 ILE R 244     134.037 111.715 138.771  1.00  0.02           H  
ATOM   2924 HD13 ILE R 244     132.906 110.507 138.138  1.00  0.02           H  
ATOM   2925 HG21 ILE R 244     131.417 110.105 136.279  1.00  0.02           H  
ATOM   2926 HG22 ILE R 244     130.301 110.904 137.430  1.00  0.02           H  
ATOM   2927 HG23 ILE R 244     129.944 110.912 135.689  1.00  0.02           H  
ATOM   2928  H   ILE R 244     132.621 114.470 135.190  1.00  0.19           H  
ATOM   2929  N   MET R 245     130.455 112.606 133.370  1.00 -0.26           N  
ATOM   2930  CA  MET R 245     129.580 112.041 132.343  1.00  0.13           C  
ATOM   2931  C   MET R 245     130.321 111.901 131.015  1.00  0.21           C  
ATOM   2932  O   MET R 245     130.248 110.823 130.439  1.00 -0.39           O  
ATOM   2933  CB  MET R 245     128.184 112.724 132.250  1.00 -0.00           C  
ATOM   2934  CG  MET R 245     127.394 112.581 133.580  1.00 -0.00           C  
ATOM   2935  SD  MET R 245     125.908 113.641 133.587  1.00 -0.16           S  
ATOM   2936  CE  MET R 245     124.927 112.956 132.215  1.00 -0.02           C  
ATOM   2937  HA  MET R 245     129.347 111.006 132.648  1.00  0.08           H  
ATOM   2938  HB2 MET R 245     128.260 113.794 132.024  1.00  0.03           H  
ATOM   2939  HB3 MET R 245     127.621 112.247 131.432  1.00  0.03           H  
ATOM   2940  HG2 MET R 245     127.098 111.534 133.752  1.00  0.04           H  
ATOM   2941  HG3 MET R 245     128.006 112.912 134.433  1.00  0.04           H  
ATOM   2942  HE1 MET R 245     124.874 111.860 132.296  1.00  0.03           H  
ATOM   2943  HE2 MET R 245     123.910 113.371 132.268  1.00  0.03           H  
ATOM   2944  HE3 MET R 245     125.375 113.235 131.251  1.00  0.03           H  
ATOM   2945 LPD1 MET R 245     125.574 113.591 134.176  1.00  0.00          LP  
ATOM   2946 LPD2 MET R 245     126.070 114.290 133.472  1.00  0.00          LP  
ATOM   2947  H   MET R 245     130.284 113.523 133.744  1.00  0.19           H  
ATOM   2948  N   PRO R 246     131.057 112.897 130.454  1.00 -0.25           N  
ATOM   2949  CA  PRO R 246     131.786 112.661 129.208  1.00  0.13           C  
ATOM   2950  C   PRO R 246     132.711 111.464 129.191  1.00  0.20           C  
ATOM   2951  O   PRO R 246     132.681 110.718 128.222  1.00 -0.39           O  
ATOM   2952  CB  PRO R 246     132.512 114.015 129.041  1.00 -0.01           C  
ATOM   2953  CG  PRO R 246     131.500 114.981 129.696  1.00 -0.03           C  
ATOM   2954  CD  PRO R 246     131.132 114.244 131.004  1.00  0.04           C  
ATOM   2955  HA  PRO R 246     131.043 112.538 128.405  1.00  0.08           H  
ATOM   2956  HD3 PRO R 246     130.210 114.661 131.419  1.00  0.05           H  
ATOM   2957  HD2 PRO R 246     131.940 114.319 131.745  1.00  0.05           H  
ATOM   2958  HG3 PRO R 246     130.607 115.067 129.053  1.00  0.03           H  
ATOM   2959  HG2 PRO R 246     131.886 115.991 129.870  1.00  0.03           H  
ATOM   2960  HB2 PRO R 246     133.450 114.024 129.621  1.00  0.03           H  
ATOM   2961  HB3 PRO R 246     132.740 114.249 127.990  1.00  0.03           H  
ATOM   2962  N   VAL R 247     133.543 111.240 130.234  1.00 -0.26           N  
ATOM   2963  CA  VAL R 247     134.419 110.063 130.204  1.00  0.13           C  
ATOM   2964  C   VAL R 247     133.556 108.823 130.085  1.00  0.20           C  
ATOM   2965  O   VAL R 247     133.847 107.960 129.269  1.00 -0.39           O  
ATOM   2966  CB  VAL R 247     135.323 109.957 131.472  1.00 -0.01           C  
ATOM   2967  CG1 VAL R 247     136.060 108.587 131.527  1.00 -0.06           C  
ATOM   2968  CG2 VAL R 247     136.378 111.099 131.523  1.00 -0.06           C  
ATOM   2969  HA  VAL R 247     135.065 110.113 129.312  1.00  0.08           H  
ATOM   2970  HB  VAL R 247     134.680 110.035 132.367  1.00  0.03           H  
ATOM   2971 HG11 VAL R 247     136.651 108.440 130.610  1.00  0.02           H  
ATOM   2972 HG12 VAL R 247     136.740 108.548 132.391  1.00  0.02           H  
ATOM   2973 HG13 VAL R 247     135.349 107.752 131.624  1.00  0.02           H  
ATOM   2974 HG21 VAL R 247     135.912 112.093 131.477  1.00  0.02           H  
ATOM   2975 HG22 VAL R 247     136.953 111.040 132.458  1.00  0.02           H  
ATOM   2976 HG23 VAL R 247     137.079 111.008 130.681  1.00  0.02           H  
ATOM   2977  H   VAL R 247     133.527 111.839 131.043  1.00  0.19           H  
ATOM   2978  N   LEU R 248     132.485 108.708 130.901  1.00 -0.26           N  
ATOM   2979  CA  LEU R 248     131.665 107.496 130.842  1.00  0.13           C  
ATOM   2980  C   LEU R 248     131.066 107.332 129.459  1.00  0.20           C  
ATOM   2981  O   LEU R 248     131.111 106.240 128.909  1.00 -0.39           O  
ATOM   2982  CB  LEU R 248     130.522 107.509 131.897  1.00 -0.01           C  
ATOM   2983  CG  LEU R 248     131.008 107.464 133.380  1.00 -0.04           C  
ATOM   2984  CD1 LEU R 248     129.818 107.778 134.331  1.00 -0.06           C  
ATOM   2985  CD2 LEU R 248     131.631 106.090 133.760  1.00 -0.06           C  
ATOM   2986  HA  LEU R 248     132.312 106.621 131.003  1.00  0.08           H  
ATOM   2987  HB2 LEU R 248     129.933 108.425 131.729  1.00  0.03           H  
ATOM   2988  HB3 LEU R 248     129.855 106.649 131.719  1.00  0.03           H  
ATOM   2989  HG  LEU R 248     131.776 108.237 133.547  1.00  0.03           H  
ATOM   2990 HD21 LEU R 248     132.556 105.894 133.200  1.00  0.02           H  
ATOM   2991 HD22 LEU R 248     131.886 106.072 134.831  1.00  0.02           H  
ATOM   2992 HD23 LEU R 248     130.918 105.276 133.560  1.00  0.02           H  
ATOM   2993 HD11 LEU R 248     129.023 107.026 134.209  1.00  0.02           H  
ATOM   2994 HD12 LEU R 248     130.147 107.773 135.382  1.00  0.02           H  
ATOM   2995 HD13 LEU R 248     129.398 108.772 134.113  1.00  0.02           H  
ATOM   2996  H   LEU R 248     132.230 109.453 131.527  1.00  0.19           H  
ATOM   2997  N   ILE R 249     130.491 108.405 128.874  1.00 -0.26           N  
ATOM   2998  CA  ILE R 249     129.867 108.261 127.553  1.00  0.13           C  
ATOM   2999  C   ILE R 249     130.904 107.800 126.547  1.00  0.20           C  
ATOM   3000  O   ILE R 249     130.683 106.832 125.834  1.00 -0.39           O  
ATOM   3001  CB  ILE R 249     129.213 109.599 127.075  1.00 -0.00           C  
ATOM   3002  CG1 ILE R 249     127.988 109.961 127.974  1.00 -0.05           C  
ATOM   3003  CG2 ILE R 249     128.804 109.519 125.573  1.00 -0.06           C  
ATOM   3004  CD1 ILE R 249     127.581 111.458 127.891  1.00 -0.06           C  
ATOM   3005  HA  ILE R 249     129.085 107.486 127.604  1.00  0.08           H  
ATOM   3006  HB  ILE R 249     129.970 110.395 127.172  1.00  0.03           H  
ATOM   3007 HG12 ILE R 249     127.130 109.328 127.698  1.00  0.03           H  
ATOM   3008 HG13 ILE R 249     128.214 109.755 129.033  1.00  0.03           H  
ATOM   3009 HD11 ILE R 249     127.249 111.737 126.881  1.00  0.02           H  
ATOM   3010 HD12 ILE R 249     126.750 111.657 128.587  1.00  0.02           H  
ATOM   3011 HD13 ILE R 249     128.427 112.102 128.175  1.00  0.02           H  
ATOM   3012 HG21 ILE R 249     128.100 108.687 125.417  1.00  0.02           H  
ATOM   3013 HG22 ILE R 249     128.322 110.447 125.236  1.00  0.02           H  
ATOM   3014 HG23 ILE R 249     129.679 109.359 124.924  1.00  0.02           H  
ATOM   3015  H   ILE R 249     130.516 109.304 129.331  1.00  0.19           H  
ATOM   3016  N   ILE R 250     132.047 108.514 126.476  1.00 -0.26           N  
ATOM   3017  CA  ILE R 250     133.073 108.195 125.472  1.00  0.13           C  
ATOM   3018  C   ILE R 250     133.547 106.773 125.704  1.00  0.20           C  
ATOM   3019  O   ILE R 250     133.545 105.976 124.776  1.00 -0.39           O  
ATOM   3020  CB  ILE R 250     134.214 109.265 125.617  1.00 -0.00           C  
ATOM   3021  CG1 ILE R 250     133.720 110.660 125.110  1.00 -0.05           C  
ATOM   3022  CG2 ILE R 250     135.539 108.854 124.920  1.00 -0.06           C  
ATOM   3023  CD1 ILE R 250     134.634 111.842 125.535  1.00 -0.06           C  
ATOM   3024  HA  ILE R 250     132.644 108.252 124.458  1.00  0.08           H  
ATOM   3025  HB  ILE R 250     134.468 109.341 126.689  1.00  0.03           H  
ATOM   3026 HG12 ILE R 250     133.638 110.644 124.011  1.00  0.03           H  
ATOM   3027 HG13 ILE R 250     132.714 110.877 125.505  1.00  0.03           H  
ATOM   3028 HD11 ILE R 250     135.633 111.770 125.080  1.00  0.02           H  
ATOM   3029 HD12 ILE R 250     134.187 112.797 125.215  1.00  0.02           H  
ATOM   3030 HD13 ILE R 250     134.742 111.862 126.630  1.00  0.02           H  
ATOM   3031 HG21 ILE R 250     135.432 108.911 123.830  1.00  0.02           H  
ATOM   3032 HG22 ILE R 250     136.369 109.514 125.215  1.00  0.02           H  
ATOM   3033 HG23 ILE R 250     135.819 107.831 125.209  1.00  0.02           H  
ATOM   3034  H   ILE R 250     132.201 109.251 127.147  1.00  0.19           H  
ATOM   3035  N   THR R 251     133.968 106.425 126.940  1.00 -0.26           N  
ATOM   3036  CA  THR R 251     134.506 105.082 127.169  1.00  0.16           C  
ATOM   3037  C   THR R 251     133.497 104.011 126.816  1.00  0.21           C  
ATOM   3038  O   THR R 251     133.844 103.073 126.111  1.00 -0.39           O  
ATOM   3039  CB  THR R 251     134.981 104.919 128.639  1.00  0.09           C  
ATOM   3040  OG1 THR R 251     136.032 105.879 128.858  1.00 -0.39           O  
ATOM   3041  CG2 THR R 251     135.516 103.489 128.918  1.00 -0.03           C  
ATOM   3042  HA  THR R 251     135.388 104.952 126.520  1.00  0.08           H  
ATOM   3043  HB  THR R 251     134.126 105.128 129.308  1.00  0.06           H  
ATOM   3044  HG1 THR R 251     136.345 105.893 129.757  1.00  0.21           H  
ATOM   3045 HG23 THR R 251     134.727 102.733 128.779  1.00  0.03           H  
ATOM   3046 HG21 THR R 251     136.351 103.261 128.238  1.00  0.03           H  
ATOM   3047 HG22 THR R 251     135.879 103.417 129.955  1.00  0.03           H  
ATOM   3048  H   THR R 251     133.940 107.077 127.710  1.00  0.19           H  
ATOM   3049  N   VAL R 252     132.239 104.105 127.302  1.00 -0.26           N  
ATOM   3050  CA  VAL R 252     131.293 103.019 127.030  1.00  0.13           C  
ATOM   3051  C   VAL R 252     131.029 102.944 125.537  1.00  0.20           C  
ATOM   3052  O   VAL R 252     131.159 101.880 124.948  1.00 -0.39           O  
ATOM   3053  CB  VAL R 252     129.960 103.179 127.822  1.00 -0.01           C  
ATOM   3054  CG1 VAL R 252     128.895 102.146 127.352  1.00 -0.06           C  
ATOM   3055  CG2 VAL R 252     130.206 103.019 129.350  1.00 -0.06           C  
ATOM   3056  HA  VAL R 252     131.751 102.061 127.328  1.00  0.08           H  
ATOM   3057  HB  VAL R 252     129.557 104.191 127.636  1.00  0.03           H  
ATOM   3058 HG11 VAL R 252     129.281 101.121 127.463  1.00  0.02           H  
ATOM   3059 HG12 VAL R 252     127.977 102.241 127.953  1.00  0.02           H  
ATOM   3060 HG13 VAL R 252     128.622 102.306 126.298  1.00  0.02           H  
ATOM   3061 HG21 VAL R 252     130.962 103.729 129.714  1.00  0.02           H  
ATOM   3062 HG22 VAL R 252     129.274 103.200 129.907  1.00  0.02           H  
ATOM   3063 HG23 VAL R 252     130.554 101.999 129.577  1.00  0.02           H  
ATOM   3064  H   VAL R 252     131.941 104.916 127.822  1.00  0.19           H  
ATOM   3065  N   CYS R 253     130.645 104.072 124.902  1.00 -0.26           N  
ATOM   3066  CA  CYS R 253     130.335 104.037 123.468  1.00  0.14           C  
ATOM   3067  C   CYS R 253     131.471 103.437 122.666  1.00  0.20           C  
ATOM   3068  O   CYS R 253     131.251 102.522 121.885  1.00 -0.39           O  
ATOM   3069  CB  CYS R 253     130.096 105.488 122.967  1.00  0.03           C  
ATOM   3070  SG  CYS R 253     128.475 106.100 123.541  1.00 -0.17           S  
ATOM   3071  HA  CYS R 253     129.431 103.430 123.295  1.00  0.08           H  
ATOM   3072  HB2 CYS R 253     130.885 106.150 123.353  1.00  0.04           H  
ATOM   3073  HB3 CYS R 253     130.121 105.531 121.871  1.00  0.04           H  
ATOM   3074  HG  CYS R 253     128.532 107.037 123.170  1.00  0.10           H  
ATOM   3075 LPG1 CYS R 253     127.959 105.749 123.273  1.00  0.00          LP  
ATOM   3076 LPG2 CYS R 253     128.425 106.095 124.218  1.00  0.00          LP  
ATOM   3077  H   CYS R 253     130.570 104.942 125.407  1.00  0.19           H  
ATOM   3078  N   TYR R 254     132.710 103.948 122.830  1.00 -0.26           N  
ATOM   3079  CA  TYR R 254     133.809 103.406 122.029  1.00  0.14           C  
ATOM   3080  C   TYR R 254     134.081 101.961 122.403  1.00  0.21           C  
ATOM   3081  O   TYR R 254     134.399 101.170 121.527  1.00 -0.39           O  
ATOM   3082  CB  TYR R 254     135.105 104.234 122.219  1.00  0.02           C  
ATOM   3083  CG  TYR R 254     135.123 105.436 121.260  1.00 -0.05           C  
ATOM   3084  CD1 TYR R 254     135.254 105.243 119.880  1.00 -0.07           C  
ATOM   3085  CD2 TYR R 254     135.014 106.739 121.750  1.00 -0.07           C  
ATOM   3086  CE1 TYR R 254     135.349 106.339 119.018  1.00 -0.04           C  
ATOM   3087  CE2 TYR R 254     135.133 107.838 120.894  1.00 -0.04           C  
ATOM   3088  CZ  TYR R 254     135.320 107.643 119.520  1.00  0.08           C  
ATOM   3089  OH  TYR R 254     135.480 108.725 118.643  1.00 -0.34           O  
ATOM   3090  HA  TYR R 254     133.510 103.447 120.974  1.00  0.08           H  
ATOM   3091  HB3 TYR R 254     135.231 104.536 123.271  1.00  0.05           H  
ATOM   3092  HB2 TYR R 254     135.967 103.601 121.988  1.00  0.05           H  
ATOM   3093  HD2 TYR R 254     134.832 106.895 122.805  1.00  0.05           H  
ATOM   3094  HE2 TYR R 254     135.077 108.839 121.306  1.00  0.05           H  
ATOM   3095  HE1 TYR R 254     135.448 106.175 117.951  1.00  0.05           H  
ATOM   3096  HD1 TYR R 254     135.289 104.239 119.469  1.00  0.05           H  
ATOM   3097  HH  TYR R 254     135.366 109.566 119.078  1.00  0.25           H  
ATOM   3098  H   TYR R 254     132.888 104.674 123.508  1.00  0.19           H  
ATOM   3099  N   GLY R 255     133.985 101.561 123.689  1.00 -0.27           N  
ATOM   3100  CA  GLY R 255     134.226 100.152 124.002  1.00  0.12           C  
ATOM   3101  C   GLY R 255     133.236  99.263 123.291  1.00  0.20           C  
ATOM   3102  O   GLY R 255     133.627  98.307 122.638  1.00 -0.39           O  
ATOM   3103  HA3 GLY R 255     135.249  99.874 123.703  1.00  0.08           H  
ATOM   3104  HA2 GLY R 255     134.125  99.964 125.083  1.00  0.08           H  
ATOM   3105  H   GLY R 255     133.739 102.198 124.433  1.00  0.19           H  
ATOM   3106  N   LEU R 256     131.926  99.565 123.408  1.00 -0.26           N  
ATOM   3107  CA  LEU R 256     130.942  98.733 122.714  1.00  0.13           C  
ATOM   3108  C   LEU R 256     131.219  98.789 121.226  1.00  0.20           C  
ATOM   3109  O   LEU R 256     131.139  97.771 120.553  1.00 -0.39           O  
ATOM   3110  CB  LEU R 256     129.490  99.215 122.980  1.00 -0.01           C  
ATOM   3111  CG  LEU R 256     129.022  99.148 124.467  1.00 -0.04           C  
ATOM   3112  CD1 LEU R 256     127.589  99.740 124.586  1.00 -0.06           C  
ATOM   3113  CD2 LEU R 256     129.046  97.701 125.034  1.00 -0.06           C  
ATOM   3114  HA  LEU R 256     131.060  97.683 123.023  1.00  0.08           H  
ATOM   3115  HB2 LEU R 256     129.430 100.260 122.637  1.00  0.03           H  
ATOM   3116  HB3 LEU R 256     128.809  98.604 122.366  1.00  0.03           H  
ATOM   3117  HG  LEU R 256     129.679  99.767 125.100  1.00  0.03           H  
ATOM   3118 HD21 LEU R 256     130.077  97.329 125.129  1.00  0.02           H  
ATOM   3119 HD22 LEU R 256     128.595  97.677 126.038  1.00  0.02           H  
ATOM   3120 HD23 LEU R 256     128.479  97.021 124.381  1.00  0.02           H  
ATOM   3121 HD11 LEU R 256     126.876  99.132 124.008  1.00  0.02           H  
ATOM   3122 HD12 LEU R 256     127.261  99.756 125.637  1.00  0.02           H  
ATOM   3123 HD13 LEU R 256     127.561 100.773 124.204  1.00  0.02           H  
ATOM   3124  H   LEU R 256     131.634 100.384 123.920  1.00  0.19           H  
ATOM   3125  N   MET R 257     131.558  99.980 120.686  1.00 -0.26           N  
ATOM   3126  CA  MET R 257     131.921 100.044 119.272  1.00  0.13           C  
ATOM   3127  C   MET R 257     133.024  99.053 118.954  1.00  0.20           C  
ATOM   3128  O   MET R 257     132.883  98.282 118.015  1.00 -0.39           O  
ATOM   3129  CB  MET R 257     132.370 101.476 118.875  1.00 -0.00           C  
ATOM   3130  CG  MET R 257     132.852 101.627 117.412  1.00 -0.00           C  
ATOM   3131  SD  MET R 257     133.315 103.380 117.189  1.00 -0.16           S  
ATOM   3132  CE  MET R 257     134.536 103.287 115.844  1.00 -0.02           C  
ATOM   3133  HA  MET R 257     131.037  99.781 118.668  1.00  0.08           H  
ATOM   3134  HB2 MET R 257     131.548 102.185 119.073  1.00  0.03           H  
ATOM   3135  HB3 MET R 257     133.227 101.748 119.496  1.00  0.03           H  
ATOM   3136  HG2 MET R 257     133.724 100.983 117.215  1.00  0.04           H  
ATOM   3137  HG3 MET R 257     132.046 101.368 116.714  1.00  0.04           H  
ATOM   3138  HE1 MET R 257     134.103 102.785 114.968  1.00  0.03           H  
ATOM   3139  HE2 MET R 257     134.839 104.307 115.566  1.00  0.03           H  
ATOM   3140  HE3 MET R 257     135.421 102.731 116.187  1.00  0.03           H  
ATOM   3141 LPD1 MET R 257     132.779 103.756 117.009  1.00  0.00          LP  
ATOM   3142 LPD2 MET R 257     133.591 103.636 117.755  1.00  0.00          LP  
ATOM   3143  H   MET R 257     131.586 100.822 121.240  1.00  0.19           H  
ATOM   3144  N   ILE R 258     134.140  99.047 119.719  1.00 -0.26           N  
ATOM   3145  CA  ILE R 258     135.214  98.092 119.421  1.00  0.13           C  
ATOM   3146  C   ILE R 258     134.660  96.681 119.446  1.00  0.20           C  
ATOM   3147  O   ILE R 258     134.968  95.895 118.560  1.00 -0.39           O  
ATOM   3148  CB  ILE R 258     136.423  98.217 120.404  1.00 -0.00           C  
ATOM   3149  CG1 ILE R 258     137.215  99.537 120.141  1.00 -0.05           C  
ATOM   3150  CG2 ILE R 258     137.360  96.978 120.278  1.00 -0.06           C  
ATOM   3151  CD1 ILE R 258     138.106  99.967 121.340  1.00 -0.06           C  
ATOM   3152  HA  ILE R 258     135.578  98.277 118.399  1.00  0.08           H  
ATOM   3153  HB  ILE R 258     136.021  98.236 121.431  1.00  0.03           H  
ATOM   3154 HG12 ILE R 258     137.841  99.412 119.241  1.00  0.03           H  
ATOM   3155 HG13 ILE R 258     136.515 100.364 119.940  1.00  0.03           H  
ATOM   3156 HD11 ILE R 258     138.791  99.175 121.667  1.00  0.02           H  
ATOM   3157 HD12 ILE R 258     138.721 100.835 121.061  1.00  0.02           H  
ATOM   3158 HD13 ILE R 258     137.473 100.250 122.196  1.00  0.02           H  
ATOM   3159 HG21 ILE R 258     137.691  96.862 119.234  1.00  0.02           H  
ATOM   3160 HG22 ILE R 258     138.251  97.067 120.913  1.00  0.02           H  
ATOM   3161 HG23 ILE R 258     136.842  96.057 120.587  1.00  0.02           H  
ATOM   3162  H   ILE R 258     134.222  99.668 120.508  1.00  0.19           H  
ATOM   3163  N   LEU R 259     133.846  96.322 120.463  1.00 -0.26           N  
ATOM   3164  CA  LEU R 259     133.326  94.954 120.503  1.00  0.13           C  
ATOM   3165  C   LEU R 259     132.523  94.666 119.252  1.00  0.20           C  
ATOM   3166  O   LEU R 259     132.676  93.603 118.667  1.00 -0.39           O  
ATOM   3167  CB  LEU R 259     132.428  94.667 121.739  1.00 -0.01           C  
ATOM   3168  CG  LEU R 259     133.128  94.821 123.125  1.00 -0.04           C  
ATOM   3169  CD1 LEU R 259     132.117  94.479 124.256  1.00 -0.06           C  
ATOM   3170  CD2 LEU R 259     134.395  93.930 123.259  1.00 -0.06           C  
ATOM   3171  HA  LEU R 259     134.172  94.250 120.492  1.00  0.08           H  
ATOM   3172  HB2 LEU R 259     131.562  95.347 121.698  1.00  0.03           H  
ATOM   3173  HB3 LEU R 259     132.049  93.635 121.654  1.00  0.03           H  
ATOM   3174  HG  LEU R 259     133.436  95.868 123.275  1.00  0.03           H  
ATOM   3175 HD21 LEU R 259     135.201  94.280 122.598  1.00  0.02           H  
ATOM   3176 HD22 LEU R 259     134.780  93.966 124.290  1.00  0.02           H  
ATOM   3177 HD23 LEU R 259     134.157  92.884 123.013  1.00  0.02           H  
ATOM   3178 HD11 LEU R 259     131.808  93.425 124.190  1.00  0.02           H  
ATOM   3179 HD12 LEU R 259     132.569  94.649 125.246  1.00  0.02           H  
ATOM   3180 HD13 LEU R 259     131.220  95.112 124.178  1.00  0.02           H  
ATOM   3181  H   LEU R 259     133.581  96.988 121.170  1.00  0.19           H  
ATOM   3182  N   ARG R 260     131.648  95.594 118.808  1.00 -0.26           N  
ATOM   3183  CA  ARG R 260     130.899  95.314 117.583  1.00  0.13           C  
ATOM   3184  C   ARG R 260     131.887  95.137 116.460  1.00  0.20           C  
ATOM   3185  O   ARG R 260     131.786  94.122 115.795  1.00 -0.39           O  
ATOM   3186  CB  ARG R 260     129.882  96.447 117.277  1.00 -0.01           C  
ATOM   3187  CG  ARG R 260     128.971  96.127 116.057  1.00 -0.02           C  
ATOM   3188  CD  ARG R 260     127.812  95.153 116.407  1.00  0.06           C  
ATOM   3189  NE  ARG R 260     127.151  94.712 115.174  1.00 -0.27           N  
ATOM   3190  CZ  ARG R 260     127.610  93.755 114.398  1.00  0.29           C  
ATOM   3191  NH1 ARG R 260     126.911  93.396 113.350  1.00 -0.28           N  
ATOM   3192  NH2 ARG R 260     128.743  93.138 114.623  1.00 -0.28           N  
ATOM   3193  HA  ARG R 260     130.360  94.368 117.743  1.00  0.08           H  
ATOM   3194  HB2 ARG R 260     129.255  96.619 118.166  1.00  0.03           H  
ATOM   3195  HB3 ARG R 260     130.453  97.369 117.086  1.00  0.03           H  
ATOM   3196  HG2 ARG R 260     128.494  97.048 115.695  1.00  0.03           H  
ATOM   3197  HG3 ARG R 260     129.587  95.752 115.227  1.00  0.03           H  
ATOM   3198  HD2 ARG R 260     128.116  94.294 117.023  1.00  0.07           H  
ATOM   3199  HD3 ARG R 260     127.091  95.706 117.037  1.00  0.07           H  
ATOM   3200  HE  ARG R 260     126.255  95.170 114.937  1.00  0.26           H  
ATOM   3201 HH12 ARG R 260     127.239  92.651 112.720  1.00  0.26           H  
ATOM   3202 HH11 ARG R 260     126.013  93.848 113.125  1.00  0.26           H  
ATOM   3203 HH22 ARG R 260     129.071  92.368 114.017  1.00  0.26           H  
ATOM   3204 HH21 ARG R 260     129.363  93.389 115.397  1.00  0.26           H  
ATOM   3205  H   ARG R 260     131.533  96.474 119.289  1.00  0.19           H  
ATOM   3206  N   LEU R 261     132.837  96.077 116.248  1.00 -0.26           N  
ATOM   3207  CA  LEU R 261     133.774  95.927 115.130  1.00  0.13           C  
ATOM   3208  C   LEU R 261     134.445  94.572 115.171  1.00  0.20           C  
ATOM   3209  O   LEU R 261     134.609  93.948 114.135  1.00 -0.39           O  
ATOM   3210  CB  LEU R 261     134.925  96.978 115.143  1.00 -0.01           C  
ATOM   3211  CG  LEU R 261     134.514  98.473 114.971  1.00 -0.04           C  
ATOM   3212  CD1 LEU R 261     135.769  99.373 115.158  1.00 -0.06           C  
ATOM   3213  CD2 LEU R 261     133.876  98.771 113.586  1.00 -0.06           C  
ATOM   3214  HA  LEU R 261     133.214  95.980 114.185  1.00  0.08           H  
ATOM   3215  HB2 LEU R 261     135.460  96.868 116.100  1.00  0.03           H  
ATOM   3216  HB3 LEU R 261     135.630  96.733 114.334  1.00  0.03           H  
ATOM   3217  HG  LEU R 261     133.787  98.756 115.746  1.00  0.03           H  
ATOM   3218 HD21 LEU R 261     132.969  98.175 113.415  1.00  0.02           H  
ATOM   3219 HD22 LEU R 261     133.597  99.834 113.516  1.00  0.02           H  
ATOM   3220 HD23 LEU R 261     134.598  98.556 112.788  1.00  0.02           H  
ATOM   3221 HD11 LEU R 261     136.540  99.106 114.418  1.00  0.02           H  
ATOM   3222 HD12 LEU R 261     135.505 100.433 115.025  1.00  0.02           H  
ATOM   3223 HD13 LEU R 261     136.199  99.253 116.163  1.00  0.02           H  
ATOM   3224  H   LEU R 261     132.917  96.866 116.869  1.00  0.19           H  
ATOM   3225  N   LYS R 262     134.859  94.078 116.355  1.00 -0.26           N  
ATOM   3226  CA  LYS R 262     135.427  92.730 116.383  1.00  0.13           C  
ATOM   3227  C   LYS R 262     134.396  91.723 115.942  1.00  0.20           C  
ATOM   3228  O   LYS R 262     134.746  90.794 115.232  1.00 -0.39           O  
ATOM   3229  CB  LYS R 262     135.899  92.346 117.813  1.00 -0.01           C  
ATOM   3230  CG  LYS R 262     137.178  93.121 118.236  1.00 -0.04           C  
ATOM   3231  CD  LYS R 262     137.538  92.830 119.720  1.00 -0.01           C  
ATOM   3232  CE  LYS R 262     138.886  93.471 120.162  1.00 -0.04           C  
ATOM   3233  NZ  LYS R 262     140.077  92.813 119.564  1.00  0.22           N  
ATOM   3234  HA  LYS R 262     136.278  92.671 115.684  1.00  0.08           H  
ATOM   3235  HB2 LYS R 262     135.081  92.536 118.526  1.00  0.03           H  
ATOM   3236  HB3 LYS R 262     136.124  91.266 117.841  1.00  0.03           H  
ATOM   3237  HG2 LYS R 262     137.996  92.804 117.573  1.00  0.03           H  
ATOM   3238  HG3 LYS R 262     137.032  94.205 118.104  1.00  0.03           H  
ATOM   3239  HD2 LYS R 262     136.726  93.237 120.349  1.00  0.03           H  
ATOM   3240  HD3 LYS R 262     137.580  91.742 119.890  1.00  0.03           H  
ATOM   3241  HE2 LYS R 262     138.880  94.544 119.909  1.00  0.08           H  
ATOM   3242  HE3 LYS R 262     138.950  93.391 121.263  1.00  0.08           H  
ATOM   3243  HZ1 LYS R 262     140.165  92.960 118.496  1.00  0.20           H  
ATOM   3244  HZ2 LYS R 262     140.999  93.199 119.980  1.00  0.20           H  
ATOM   3245  HZ3 LYS R 262     140.090  91.745 119.739  1.00  0.20           H  
ATOM   3246  H   LYS R 262     134.734  94.603 117.207  1.00  0.19           H  
ATOM   3247  N   SER R 263     133.109  91.878 116.317  1.00 -0.26           N  
ATOM   3248  CA  SER R 263     132.091  90.968 115.791  1.00  0.15           C  
ATOM   3249  C   SER R 263     131.603  91.436 114.431  1.00  0.21           C  
ATOM   3250  O   SER R 263     130.405  91.421 114.191  1.00 -0.39           O  
ATOM   3251  CB  SER R 263     130.952  90.804 116.831  1.00  0.08           C  
ATOM   3252  OG  SER R 263     130.029  89.782 116.408  1.00 -0.39           O  
ATOM   3253  HA  SER R 263     132.500  89.956 115.640  1.00  0.08           H  
ATOM   3254  HB2 SER R 263     131.405  90.520 117.797  1.00  0.06           H  
ATOM   3255  HB3 SER R 263     130.437  91.769 116.960  1.00  0.06           H  
ATOM   3256  HG  SER R 263     129.318  89.637 117.025  1.00  0.21           H  
ATOM   3257  H   SER R 263     132.823  92.661 116.882  1.00  0.19           H  
ATOM   3258  N   VAL R 264     132.494  91.851 113.496  1.00 -0.26           N  
ATOM   3259  CA  VAL R 264     132.063  92.204 112.145  1.00  0.13           C  
ATOM   3260  C   VAL R 264     132.847  91.392 111.136  1.00  0.20           C  
ATOM   3261  O   VAL R 264     133.985  91.718 110.834  1.00 -0.39           O  
ATOM   3262  CB  VAL R 264     132.154  93.737 111.843  1.00 -0.01           C  
ATOM   3263  CG1 VAL R 264     132.026  94.073 110.330  1.00 -0.06           C  
ATOM   3264  CG2 VAL R 264     131.031  94.520 112.576  1.00 -0.06           C  
ATOM   3265  HA  VAL R 264     130.998  91.980 111.984  1.00  0.08           H  
ATOM   3266  HB  VAL R 264     133.137  94.099 112.183  1.00  0.03           H  
ATOM   3267 HG11 VAL R 264     131.117  93.622 109.905  1.00  0.02           H  
ATOM   3268 HG12 VAL R 264     131.983  95.162 110.175  1.00  0.02           H  
ATOM   3269 HG13 VAL R 264     132.894  93.707 109.772  1.00  0.02           H  
ATOM   3270 HG21 VAL R 264     131.021  94.246 113.630  1.00  0.02           H  
ATOM   3271 HG22 VAL R 264     131.191  95.607 112.501  1.00  0.02           H  
ATOM   3272 HG23 VAL R 264     130.041  94.285 112.156  1.00  0.02           H  
ATOM   3273  H   VAL R 264     133.478  91.915 113.676  1.00  0.19           H  
ATOM   3274  N   ARG R 265     132.237  90.316 110.591  1.00 -0.26           N  
ATOM   3275  CA  ARG R 265     132.963  89.424 109.693  1.00  0.13           C  
ATOM   3276  C   ARG R 265     133.859  90.086 108.656  1.00  0.20           C  
ATOM   3277  O   ARG R 265     134.883  89.544 108.264  1.00 -0.39           O  
ATOM   3278  CB  ARG R 265     131.978  88.466 108.958  1.00 -0.01           C  
ATOM   3279  CG  ARG R 265     132.691  87.369 108.113  1.00 -0.02           C  
ATOM   3280  CD  ARG R 265     131.675  86.372 107.482  1.00  0.06           C  
ATOM   3281  NE  ARG R 265     132.344  85.309 106.720  1.00 -0.27           N  
ATOM   3282  CZ  ARG R 265     131.707  84.356 106.074  1.00  0.29           C  
ATOM   3283  NH1 ARG R 265     130.401  84.268 106.051  1.00 -0.28           N  
ATOM   3284  NH2 ARG R 265     132.402  83.453 105.425  1.00 -0.28           N  
ATOM   3285  HA  ARG R 265     133.634  88.817 110.325  1.00  0.08           H  
ATOM   3286  HB2 ARG R 265     131.352  87.958 109.710  1.00  0.03           H  
ATOM   3287  HB3 ARG R 265     131.319  89.067 108.310  1.00  0.03           H  
ATOM   3288  HG2 ARG R 265     133.269  87.832 107.297  1.00  0.03           H  
ATOM   3289  HG3 ARG R 265     133.389  86.812 108.761  1.00  0.03           H  
ATOM   3290  HD2 ARG R 265     131.087  85.921 108.300  1.00  0.07           H  
ATOM   3291  HD3 ARG R 265     131.008  86.954 106.824  1.00  0.07           H  
ATOM   3292  HE  ARG R 265     133.376  85.322 106.702  1.00  0.26           H  
ATOM   3293 HH12 ARG R 265     129.925  83.512 105.537  1.00  0.26           H  
ATOM   3294 HH11 ARG R 265     129.805  84.944 106.542  1.00  0.26           H  
ATOM   3295 HH22 ARG R 265     131.940  82.691 104.908  1.00  0.26           H  
ATOM   3296 HH21 ARG R 265     133.432  83.474 105.413  1.00  0.26           H  
ATOM   3297  H   ARG R 265     131.311  90.051 110.862  1.00  0.19           H  
ATOM   3298  N   MET R 266     133.514  91.278 108.142  1.00 -0.26           N  
ATOM   3299  CA  MET R 266     134.401  91.911 107.167  1.00  0.13           C  
ATOM   3300  C   MET R 266     135.727  92.332 107.728  1.00  0.20           C  
ATOM   3301  O   MET R 266     136.682  92.271 106.977  1.00 -0.39           O  
ATOM   3302  CB  MET R 266     133.726  93.199 106.611  1.00 -0.00           C  
ATOM   3303  CG  MET R 266     134.548  93.881 105.485  1.00 -0.00           C  
ATOM   3304  SD  MET R 266     133.604  95.289 104.811  1.00 -0.16           S  
ATOM   3305  CE  MET R 266     134.002  96.612 105.997  1.00 -0.02           C  
ATOM   3306  HA  MET R 266     134.533  91.234 106.311  1.00  0.08           H  
ATOM   3307  HB2 MET R 266     132.735  92.936 106.206  1.00  0.03           H  
ATOM   3308  HB3 MET R 266     133.581  93.919 107.430  1.00  0.03           H  
ATOM   3309  HG2 MET R 266     135.523  94.246 105.842  1.00  0.04           H  
ATOM   3310  HG3 MET R 266     134.717  93.172 104.660  1.00  0.04           H  
ATOM   3311  HE1 MET R 266     135.084  96.808 105.983  1.00  0.03           H  
ATOM   3312  HE2 MET R 266     133.469  97.526 105.697  1.00  0.03           H  
ATOM   3313  HE3 MET R 266     133.691  96.335 107.015  1.00  0.03           H  
ATOM   3314 LPD1 MET R 266     133.812  95.448 104.184  1.00  0.00          LP  
ATOM   3315 LPD2 MET R 266     132.938  95.157 104.802  1.00  0.00          LP  
ATOM   3316  H   MET R 266     132.665  91.723 108.422  1.00  0.19           H  
ATOM   3317  N   LEU R 267     135.844  92.763 108.995  1.00 -0.26           N  
ATOM   3318  CA  LEU R 267     137.137  93.269 109.459  1.00  0.13           C  
ATOM   3319  C   LEU R 267     137.980  92.166 110.037  1.00  0.20           C  
ATOM   3320  O   LEU R 267     139.089  92.458 110.451  1.00 -0.39           O  
ATOM   3321  CB  LEU R 267     136.863  94.401 110.488  1.00 -0.01           C  
ATOM   3322  CG  LEU R 267     135.963  95.546 109.929  1.00 -0.04           C  
ATOM   3323  CD1 LEU R 267     135.591  96.532 111.069  1.00 -0.06           C  
ATOM   3324  CD2 LEU R 267     136.647  96.322 108.767  1.00 -0.06           C  
ATOM   3325  HA  LEU R 267     137.733  93.690 108.635  1.00  0.08           H  
ATOM   3326  HB2 LEU R 267     136.382  93.948 111.371  1.00  0.03           H  
ATOM   3327  HB3 LEU R 267     137.815  94.840 110.811  1.00  0.03           H  
ATOM   3328  HG  LEU R 267     135.017  95.127 109.547  1.00  0.03           H  
ATOM   3329 HD21 LEU R 267     136.770  95.687 107.878  1.00  0.02           H  
ATOM   3330 HD22 LEU R 267     136.033  97.187 108.472  1.00  0.02           H  
ATOM   3331 HD23 LEU R 267     137.635  96.692 109.081  1.00  0.02           H  
ATOM   3332 HD11 LEU R 267     136.493  97.020 111.470  1.00  0.02           H  
ATOM   3333 HD12 LEU R 267     134.911  97.309 110.685  1.00  0.02           H  
ATOM   3334 HD13 LEU R 267     135.079  96.003 111.887  1.00  0.02           H  
ATOM   3335  H   LEU R 267     135.080  92.678 109.645  1.00  0.19           H  
ATOM   3336  N   SER R 268     137.497  90.905 110.054  1.00 -0.26           N  
ATOM   3337  CA  SER R 268     138.371  89.784 110.360  1.00  0.15           C  
ATOM   3338  C   SER R 268     138.372  88.878 109.153  1.00  0.21           C  
ATOM   3339  O   SER R 268     137.497  88.967 108.301  1.00 -0.39           O  
ATOM   3340  CB  SER R 268     137.818  89.037 111.597  1.00  0.08           C  
ATOM   3341  OG  SER R 268     136.482  88.577 111.315  1.00 -0.39           O  
ATOM   3342  HA  SER R 268     139.406  90.104 110.564  1.00  0.08           H  
ATOM   3343  HB2 SER R 268     138.476  88.186 111.846  1.00  0.06           H  
ATOM   3344  HB3 SER R 268     137.809  89.741 112.448  1.00  0.06           H  
ATOM   3345  HG  SER R 268     136.077  88.136 112.056  1.00  0.21           H  
ATOM   3346  H   SER R 268     136.561  90.656 109.797  1.00  0.19           H  
ATOM   3347  N   GLY R 269     139.365  87.982 109.035  1.00 -0.27           N  
ATOM   3348  CA  GLY R 269     139.369  87.065 107.903  1.00  0.12           C  
ATOM   3349  C   GLY R 269     140.568  87.185 107.008  1.00  0.20           C  
ATOM   3350  O   GLY R 269     140.656  86.381 106.095  1.00 -0.39           O  
ATOM   3351  HA3 GLY R 269     139.454  86.052 108.328  1.00  0.08           H  
ATOM   3352  HA2 GLY R 269     138.463  87.037 107.292  1.00  0.08           H  
ATOM   3353  H   GLY R 269     140.106  87.924 109.716  1.00  0.19           H  
ATOM   3354  N   SER R 270     141.514  88.121 107.227  1.00 -0.26           N  
ATOM   3355  CA  SER R 270     142.732  88.081 106.430  1.00  0.15           C  
ATOM   3356  C   SER R 270     143.734  89.086 106.954  1.00  0.21           C  
ATOM   3357  O   SER R 270     143.339  90.148 107.409  1.00 -0.39           O  
ATOM   3358  CB  SER R 270     142.545  88.406 104.921  1.00  0.08           C  
ATOM   3359  OG  SER R 270     142.183  89.789 104.740  1.00 -0.39           O  
ATOM   3360  HA  SER R 270     143.148  87.065 106.532  1.00  0.08           H  
ATOM   3361  HB2 SER R 270     143.499  88.215 104.401  1.00  0.06           H  
ATOM   3362  HB3 SER R 270     141.778  87.756 104.473  1.00  0.06           H  
ATOM   3363  HG  SER R 270     142.084  90.031 103.823  1.00  0.21           H  
ATOM   3364  H   SER R 270     141.467  88.803 107.966  1.00  0.19           H  
ATOM   3365  N   LYS R 271     145.044  88.771 106.901  1.00 -0.26           N  
ATOM   3366  CA  LYS R 271     146.010  89.614 107.598  1.00  0.13           C  
ATOM   3367  C   LYS R 271     145.850  91.096 107.313  1.00  0.20           C  
ATOM   3368  O   LYS R 271     145.953  91.903 108.227  1.00 -0.39           O  
ATOM   3369  CB  LYS R 271     147.458  89.157 107.256  1.00 -0.01           C  
ATOM   3370  CG  LYS R 271     148.551  89.912 108.064  1.00 -0.04           C  
ATOM   3371  CD  LYS R 271     150.000  89.474 107.695  1.00 -0.01           C  
ATOM   3372  CE  LYS R 271     150.312  87.982 108.014  1.00 -0.04           C  
ATOM   3373  NZ  LYS R 271     151.750  87.658 107.823  1.00  0.22           N  
ATOM   3374  HA  LYS R 271     145.839  89.472 108.680  1.00  0.08           H  
ATOM   3375  HB2 LYS R 271     147.521  88.083 107.488  1.00  0.03           H  
ATOM   3376  HB3 LYS R 271     147.630  89.294 106.176  1.00  0.03           H  
ATOM   3377  HG2 LYS R 271     148.461  90.992 107.862  1.00  0.03           H  
ATOM   3378  HG3 LYS R 271     148.380  89.756 109.142  1.00  0.03           H  
ATOM   3379  HD2 LYS R 271     150.177  89.666 106.623  1.00  0.03           H  
ATOM   3380  HD3 LYS R 271     150.697  90.107 108.270  1.00  0.03           H  
ATOM   3381  HE2 LYS R 271     150.017  87.769 109.057  1.00  0.08           H  
ATOM   3382  HE3 LYS R 271     149.719  87.326 107.354  1.00  0.08           H  
ATOM   3383  HZ1 LYS R 271     152.395  88.230 108.478  1.00  0.20           H  
ATOM   3384  HZ2 LYS R 271     151.966  86.616 108.026  1.00  0.20           H  
ATOM   3385  HZ3 LYS R 271     152.082  87.847 106.810  1.00  0.20           H  
ATOM   3386  H   LYS R 271     145.351  87.916 106.483  1.00  0.19           H  
ATOM   3387  N   GLU R 272     145.607  91.496 106.046  1.00 -0.26           N  
ATOM   3388  CA  GLU R 272     145.470  92.926 105.757  1.00  0.13           C  
ATOM   3389  C   GLU R 272     144.234  93.469 106.446  1.00  0.20           C  
ATOM   3390  O   GLU R 272     144.288  94.531 107.051  1.00 -0.39           O  
ATOM   3391  CB  GLU R 272     145.364  93.188 104.227  1.00 -0.00           C  
ATOM   3392  CG  GLU R 272     145.482  94.699 103.896  1.00  0.00           C  
ATOM   3393  CD  GLU R 272     146.794  95.188 104.436  1.00  0.04           C  
ATOM   3394  OE1 GLU R 272     147.858  94.582 104.122  1.00 -0.57           O  
ATOM   3395  OE2 GLU R 272     146.836  96.146 105.258  1.00 -0.57           O  
ATOM   3396  HA  GLU R 272     146.354  93.438 106.170  1.00  0.08           H  
ATOM   3397  HB2 GLU R 272     146.184  92.655 103.719  1.00  0.03           H  
ATOM   3398  HB3 GLU R 272     144.411  92.791 103.841  1.00  0.03           H  
ATOM   3399  HG2 GLU R 272     145.466  94.862 102.808  1.00  0.04           H  
ATOM   3400  HG3 GLU R 272     144.655  95.266 104.351  1.00  0.04           H  
ATOM   3401  H   GLU R 272     145.497  90.828 105.310  1.00  0.19           H  
ATOM   3402  N   LYS R 273     143.086  92.756 106.388  1.00 -0.26           N  
ATOM   3403  CA  LYS R 273     141.919  93.255 107.107  1.00  0.13           C  
ATOM   3404  C   LYS R 273     142.303  93.418 108.571  1.00  0.20           C  
ATOM   3405  O   LYS R 273     142.045  94.458 109.162  1.00 -0.39           O  
ATOM   3406  CB  LYS R 273     140.733  92.255 107.220  1.00 -0.01           C  
ATOM   3407  CG  LYS R 273     139.908  91.918 105.947  1.00 -0.04           C  
ATOM   3408  CD  LYS R 273     139.026  90.690 106.323  1.00 -0.01           C  
ATOM   3409  CE  LYS R 273     137.834  90.360 105.383  1.00 -0.04           C  
ATOM   3410  NZ  LYS R 273     136.795  89.620 106.153  1.00  0.22           N  
ATOM   3411  HA  LYS R 273     141.582  94.216 106.687  1.00  0.08           H  
ATOM   3412  HB2 LYS R 273     141.112  91.307 107.626  1.00  0.03           H  
ATOM   3413  HB3 LYS R 273     140.023  92.668 107.957  1.00  0.03           H  
ATOM   3414  HG2 LYS R 273     139.287  92.790 105.681  1.00  0.03           H  
ATOM   3415  HG3 LYS R 273     140.557  91.685 105.092  1.00  0.03           H  
ATOM   3416  HD2 LYS R 273     139.655  89.792 106.415  1.00  0.03           H  
ATOM   3417  HD3 LYS R 273     138.623  90.904 107.322  1.00  0.03           H  
ATOM   3418  HE2 LYS R 273     137.404  91.285 104.965  1.00  0.08           H  
ATOM   3419  HE3 LYS R 273     138.197  89.764 104.528  1.00  0.08           H  
ATOM   3420  HZ1 LYS R 273     136.487  90.020 107.113  1.00  0.20           H  
ATOM   3421  HZ2 LYS R 273     135.915  89.359 105.587  1.00  0.20           H  
ATOM   3422  HZ3 LYS R 273     137.173  88.707 106.569  1.00  0.20           H  
ATOM   3423  H   LYS R 273     143.034  91.861 105.937  1.00  0.19           H  
ATOM   3424  N   ASP R 274     142.897  92.358 109.172  1.00 -0.26           N  
ATOM   3425  CA  ASP R 274     143.142  92.366 110.615  1.00  0.14           C  
ATOM   3426  C   ASP R 274     144.042  93.548 110.920  1.00  0.21           C  
ATOM   3427  O   ASP R 274     143.858  94.208 111.933  1.00 -0.39           O  
ATOM   3428  CB  ASP R 274     143.819  91.039 111.057  1.00  0.04           C  
ATOM   3429  CG  ASP R 274     143.087  89.807 110.581  1.00  0.04           C  
ATOM   3430  OD1 ASP R 274     141.844  89.861 110.373  1.00 -0.57           O  
ATOM   3431  OD2 ASP R 274     143.764  88.761 110.400  1.00 -0.57           O  
ATOM   3432  HA  ASP R 274     142.175  92.468 111.135  1.00  0.08           H  
ATOM   3433  HB2 ASP R 274     144.837  91.005 110.641  1.00  0.05           H  
ATOM   3434  HB3 ASP R 274     143.889  91.000 112.154  1.00  0.05           H  
ATOM   3435  H   ASP R 274     143.154  91.533 108.652  1.00  0.19           H  
ATOM   3436  N   ARG R 275     145.030  93.856 110.041  1.00 -0.26           N  
ATOM   3437  CA  ARG R 275     145.819  95.067 110.261  1.00  0.13           C  
ATOM   3438  C   ARG R 275     144.898  96.270 110.292  1.00  0.20           C  
ATOM   3439  O   ARG R 275     145.003  97.087 111.196  1.00 -0.39           O  
ATOM   3440  CB  ARG R 275     146.926  95.327 109.194  1.00 -0.01           C  
ATOM   3441  CG  ARG R 275     147.842  96.505 109.641  1.00 -0.02           C  
ATOM   3442  CD  ARG R 275     148.892  96.942 108.582  1.00  0.06           C  
ATOM   3443  NE  ARG R 275     149.814  95.843 108.255  1.00 -0.27           N  
ATOM   3444  CZ  ARG R 275     149.817  95.153 107.135  1.00  0.29           C  
ATOM   3445  NH1 ARG R 275     150.747  94.246 106.952  1.00 -0.28           N  
ATOM   3446  NH2 ARG R 275     148.946  95.307 106.175  1.00 -0.28           N  
ATOM   3447  HA  ARG R 275     146.300  94.968 111.248  1.00  0.08           H  
ATOM   3448  HB2 ARG R 275     147.536  94.418 109.071  1.00  0.03           H  
ATOM   3449  HB3 ARG R 275     146.460  95.559 108.223  1.00  0.03           H  
ATOM   3450  HG2 ARG R 275     147.228  97.390 109.877  1.00  0.03           H  
ATOM   3451  HG3 ARG R 275     148.372  96.208 110.561  1.00  0.03           H  
ATOM   3452  HD2 ARG R 275     148.397  97.454 107.745  1.00  0.07           H  
ATOM   3453  HD3 ARG R 275     149.503  97.736 109.049  1.00  0.07           H  
ATOM   3454  HE  ARG R 275     150.541  95.642 108.959  1.00  0.26           H  
ATOM   3455 HH12 ARG R 275     150.781  93.688 106.086  1.00  0.26           H  
ATOM   3456 HH11 ARG R 275     151.472  94.069 107.659  1.00  0.26           H  
ATOM   3457 HH22 ARG R 275     148.983  94.754 105.298  1.00  0.26           H  
ATOM   3458 HH21 ARG R 275     148.153  95.962 106.230  1.00  0.26           H  
ATOM   3459  H   ARG R 275     145.209  93.295 109.223  1.00  0.19           H  
ATOM   3460  N   ASN R 276     143.987  96.414 109.302  1.00 -0.26           N  
ATOM   3461  CA  ASN R 276     143.119  97.592 109.310  1.00  0.15           C  
ATOM   3462  C   ASN R 276     142.325  97.637 110.602  1.00  0.21           C  
ATOM   3463  O   ASN R 276     142.232  98.690 111.218  1.00 -0.39           O  
ATOM   3464  CB  ASN R 276     142.148  97.666 108.107  1.00  0.08           C  
ATOM   3465  CG  ASN R 276     141.432  99.001 108.067  1.00  0.18           C  
ATOM   3466  OD1 ASN R 276     142.046 100.031 108.308  1.00 -0.40           O  
ATOM   3467  ND2 ASN R 276     140.123  99.049 107.748  1.00 -0.30           N  
ATOM   3468  HA  ASN R 276     143.778  98.474 109.273  1.00  0.08           H  
ATOM   3469  HB2 ASN R 276     142.722  97.569 107.173  1.00  0.06           H  
ATOM   3470  HB3 ASN R 276     141.440  96.825 108.165  1.00  0.06           H  
ATOM   3471 HD22 ASN R 276     139.667  99.939 107.714  1.00  0.18           H  
ATOM   3472 HD21 ASN R 276     139.594  98.227 107.539  1.00  0.18           H  
ATOM   3473  H   ASN R 276     143.892  95.722 108.574  1.00  0.19           H  
ATOM   3474  N   LEU R 277     141.744  96.499 111.045  1.00 -0.26           N  
ATOM   3475  CA  LEU R 277     141.015  96.505 112.319  1.00  0.13           C  
ATOM   3476  C   LEU R 277     141.920  97.001 113.427  1.00  0.20           C  
ATOM   3477  O   LEU R 277     141.526  97.855 114.209  1.00 -0.39           O  
ATOM   3478  CB  LEU R 277     140.518  95.076 112.679  1.00 -0.01           C  
ATOM   3479  CG  LEU R 277     139.766  94.960 114.040  1.00 -0.04           C  
ATOM   3480  CD1 LEU R 277     138.534  95.902 114.141  1.00 -0.06           C  
ATOM   3481  CD2 LEU R 277     139.308  93.487 114.244  1.00 -0.06           C  
ATOM   3482  HA  LEU R 277     140.161  97.191 112.212  1.00  0.08           H  
ATOM   3483  HB2 LEU R 277     139.872  94.721 111.866  1.00  0.03           H  
ATOM   3484  HB3 LEU R 277     141.388  94.404 112.714  1.00  0.03           H  
ATOM   3485  HG  LEU R 277     140.462  95.218 114.858  1.00  0.03           H  
ATOM   3486 HD21 LEU R 277     140.169  92.801 114.196  1.00  0.02           H  
ATOM   3487 HD22 LEU R 277     138.828  93.365 115.225  1.00  0.02           H  
ATOM   3488 HD23 LEU R 277     138.587  93.196 113.464  1.00  0.02           H  
ATOM   3489 HD11 LEU R 277     137.853  95.728 113.295  1.00  0.02           H  
ATOM   3490 HD12 LEU R 277     137.984  95.711 115.076  1.00  0.02           H  
ATOM   3491 HD13 LEU R 277     138.833  96.961 114.149  1.00  0.02           H  
ATOM   3492  H   LEU R 277     141.833  95.642 110.519  1.00  0.19           H  
ATOM   3493  N   ARG R 278     143.159  96.467 113.514  1.00 -0.26           N  
ATOM   3494  CA  ARG R 278     144.052  96.888 114.594  1.00  0.13           C  
ATOM   3495  C   ARG R 278     144.301  98.380 114.525  1.00  0.20           C  
ATOM   3496  O   ARG R 278     144.282  99.049 115.549  1.00 -0.39           O  
ATOM   3497  CB  ARG R 278     145.386  96.093 114.528  1.00 -0.01           C  
ATOM   3498  CG  ARG R 278     146.292  96.351 115.765  1.00 -0.02           C  
ATOM   3499  CD  ARG R 278     147.585  95.483 115.737  1.00  0.06           C  
ATOM   3500  NE  ARG R 278     147.322  94.046 115.896  1.00 -0.27           N  
ATOM   3501  CZ  ARG R 278     148.250  93.115 115.834  1.00  0.29           C  
ATOM   3502  NH1 ARG R 278     149.517  93.391 115.646  1.00 -0.28           N  
ATOM   3503  NH2 ARG R 278     147.900  91.858 115.965  1.00 -0.28           N  
ATOM   3504  HA  ARG R 278     143.550  96.666 115.550  1.00  0.08           H  
ATOM   3505  HB2 ARG R 278     145.137  95.023 114.466  1.00  0.03           H  
ATOM   3506  HB3 ARG R 278     145.925  96.367 113.607  1.00  0.03           H  
ATOM   3507  HG2 ARG R 278     146.572  97.418 115.777  1.00  0.03           H  
ATOM   3508  HG3 ARG R 278     145.737  96.138 116.693  1.00  0.03           H  
ATOM   3509  HD2 ARG R 278     148.089  95.687 114.777  1.00  0.07           H  
ATOM   3510  HD3 ARG R 278     148.230  95.823 116.566  1.00  0.07           H  
ATOM   3511  HE  ARG R 278     146.346  93.762 116.070  1.00  0.26           H  
ATOM   3512 HH12 ARG R 278     150.224  92.644 115.601  1.00  0.26           H  
ATOM   3513 HH11 ARG R 278     149.850  94.356 115.549  1.00  0.26           H  
ATOM   3514 HH22 ARG R 278     148.598  91.101 115.924  1.00  0.26           H  
ATOM   3515 HH21 ARG R 278     146.918  91.586 116.110  1.00  0.26           H  
ATOM   3516  H   ARG R 278     143.473  95.788 112.836  1.00  0.19           H  
ATOM   3517  N   ARG R 279     144.532  98.928 113.312  1.00 -0.26           N  
ATOM   3518  CA  ARG R 279     144.673 100.382 113.189  1.00  0.13           C  
ATOM   3519  C   ARG R 279     143.449 101.093 113.728  1.00  0.20           C  
ATOM   3520  O   ARG R 279     143.604 102.092 114.417  1.00 -0.39           O  
ATOM   3521  CB  ARG R 279     144.915 100.783 111.695  1.00 -0.01           C  
ATOM   3522  CG  ARG R 279     144.702 102.294 111.359  1.00 -0.02           C  
ATOM   3523  CD  ARG R 279     143.245 102.644 110.929  1.00  0.06           C  
ATOM   3524  NE  ARG R 279     142.938 102.175 109.567  1.00 -0.27           N  
ATOM   3525  CZ  ARG R 279     143.010 102.914 108.481  1.00  0.29           C  
ATOM   3526  NH1 ARG R 279     143.446 104.149 108.460  1.00 -0.28           N  
ATOM   3527  NH2 ARG R 279     142.622 102.386 107.346  1.00 -0.28           N  
ATOM   3528  HA  ARG R 279     145.535 100.709 113.794  1.00  0.08           H  
ATOM   3529  HB2 ARG R 279     145.950 100.491 111.450  1.00  0.03           H  
ATOM   3530  HB3 ARG R 279     144.255 100.204 111.036  1.00  0.03           H  
ATOM   3531  HG2 ARG R 279     145.006 102.896 112.231  1.00  0.03           H  
ATOM   3532  HG3 ARG R 279     145.350 102.582 110.514  1.00  0.03           H  
ATOM   3533  HD2 ARG R 279     142.540 102.135 111.591  1.00  0.07           H  
ATOM   3534  HD3 ARG R 279     143.025 103.707 111.108  1.00  0.07           H  
ATOM   3535  HE  ARG R 279     142.579 101.201 109.476  1.00  0.26           H  
ATOM   3536 HH12 ARG R 279     143.445 104.708 107.588  1.00  0.26           H  
ATOM   3537 HH11 ARG R 279     143.804 104.618 109.293  1.00  0.26           H  
ATOM   3538 HH22 ARG R 279     142.651 102.922 106.467  1.00  0.26           H  
ATOM   3539 HH21 ARG R 279     142.276 101.412 107.304  1.00  0.26           H  
ATOM   3540  H   ARG R 279     144.565  98.344 112.491  1.00  0.19           H  
ATOM   3541  N   ILE R 280     142.218 100.628 113.417  1.00 -0.26           N  
ATOM   3542  CA  ILE R 280     141.040 101.370 113.881  1.00  0.13           C  
ATOM   3543  C   ILE R 280     141.044 101.292 115.397  1.00  0.20           C  
ATOM   3544  O   ILE R 280     140.904 102.311 116.058  1.00 -0.39           O  
ATOM   3545  CB  ILE R 280     139.687 100.832 113.317  1.00 -0.00           C  
ATOM   3546  CG1 ILE R 280     139.621 100.998 111.766  1.00 -0.05           C  
ATOM   3547  CG2 ILE R 280     138.501 101.569 114.011  1.00 -0.06           C  
ATOM   3548  CD1 ILE R 280     138.454 100.214 111.102  1.00 -0.06           C  
ATOM   3549  HA  ILE R 280     141.129 102.433 113.605  1.00  0.08           H  
ATOM   3550  HB  ILE R 280     139.618  99.758 113.558  1.00  0.03           H  
ATOM   3551 HG12 ILE R 280     139.542 102.066 111.508  1.00  0.03           H  
ATOM   3552 HG13 ILE R 280     140.545 100.615 111.310  1.00  0.03           H  
ATOM   3553 HD11 ILE R 280     137.470 100.617 111.382  1.00  0.02           H  
ATOM   3554 HD12 ILE R 280     138.537 100.283 110.006  1.00  0.02           H  
ATOM   3555 HD13 ILE R 280     138.494  99.151 111.383  1.00  0.02           H  
ATOM   3556 HG21 ILE R 280     138.594 102.657 113.872  1.00  0.02           H  
ATOM   3557 HG22 ILE R 280     137.532 101.257 113.601  1.00  0.02           H  
ATOM   3558 HG23 ILE R 280     138.477 101.357 115.091  1.00  0.02           H  
ATOM   3559  H   ILE R 280     142.106  99.774 112.894  1.00  0.19           H  
ATOM   3560  N   THR R 281     141.207 100.084 115.982  1.00 -0.26           N  
ATOM   3561  CA  THR R 281     141.233  99.991 117.445  1.00  0.16           C  
ATOM   3562  C   THR R 281     142.293 100.914 118.008  1.00  0.21           C  
ATOM   3563  O   THR R 281     142.012 101.641 118.950  1.00 -0.39           O  
ATOM   3564  CB  THR R 281     141.487  98.529 117.902  1.00  0.09           C  
ATOM   3565  OG1 THR R 281     140.429  97.719 117.355  1.00 -0.39           O  
ATOM   3566  CG2 THR R 281     141.502  98.408 119.449  1.00 -0.03           C  
ATOM   3567  HA  THR R 281     140.248 100.305 117.827  1.00  0.08           H  
ATOM   3568  HB  THR R 281     142.461  98.202 117.496  1.00  0.06           H  
ATOM   3569  HG1 THR R 281     140.533  96.790 117.529  1.00  0.21           H  
ATOM   3570 HG23 THR R 281     142.321  99.003 119.882  1.00  0.03           H  
ATOM   3571 HG21 THR R 281     140.547  98.764 119.861  1.00  0.03           H  
ATOM   3572 HG22 THR R 281     141.644  97.358 119.747  1.00  0.03           H  
ATOM   3573  H   THR R 281     141.310  99.244 115.433  1.00  0.19           H  
ATOM   3574  N   ARG R 282     143.528 100.915 117.458  1.00 -0.26           N  
ATOM   3575  CA  ARG R 282     144.543 101.818 118.003  1.00  0.13           C  
ATOM   3576  C   ARG R 282     144.043 103.246 117.942  1.00  0.20           C  
ATOM   3577  O   ARG R 282     144.172 103.967 118.920  1.00 -0.39           O  
ATOM   3578  CB  ARG R 282     145.897 101.713 117.249  1.00 -0.01           C  
ATOM   3579  CG  ARG R 282     146.977 102.621 117.906  1.00 -0.02           C  
ATOM   3580  CD  ARG R 282     148.358 102.543 117.194  1.00  0.06           C  
ATOM   3581  NE  ARG R 282     148.360 103.194 115.877  1.00 -0.27           N  
ATOM   3582  CZ  ARG R 282     149.422 103.286 115.107  1.00  0.29           C  
ATOM   3583  NH1 ARG R 282     149.321 103.905 113.957  1.00 -0.28           N  
ATOM   3584  NH2 ARG R 282     150.584 102.783 115.443  1.00 -0.28           N  
ATOM   3585  HA  ARG R 282     144.700 101.551 119.062  1.00  0.08           H  
ATOM   3586  HB2 ARG R 282     146.233 100.663 117.277  1.00  0.03           H  
ATOM   3587  HB3 ARG R 282     145.743 101.992 116.195  1.00  0.03           H  
ATOM   3588  HG2 ARG R 282     146.650 103.673 117.904  1.00  0.03           H  
ATOM   3589  HG3 ARG R 282     147.099 102.307 118.957  1.00  0.03           H  
ATOM   3590  HD2 ARG R 282     149.082 103.063 117.847  1.00  0.07           H  
ATOM   3591  HD3 ARG R 282     148.639 101.480 117.113  1.00  0.07           H  
ATOM   3592  HE  ARG R 282     147.473 103.617 115.561  1.00  0.26           H  
ATOM   3593 HH12 ARG R 282     150.130 104.001 113.327  1.00  0.26           H  
ATOM   3594 HH11 ARG R 282     148.431 104.322 113.648  1.00  0.26           H  
ATOM   3595 HH22 ARG R 282     151.403 102.872 114.824  1.00  0.26           H  
ATOM   3596 HH21 ARG R 282     150.724 102.290 116.331  1.00  0.26           H  
ATOM   3597  H   ARG R 282     143.752 100.320 116.675  1.00  0.19           H  
ATOM   3598  N   MET R 283     143.472 103.686 116.797  1.00 -0.26           N  
ATOM   3599  CA  MET R 283     143.000 105.070 116.721  1.00  0.13           C  
ATOM   3600  C   MET R 283     142.009 105.360 117.830  1.00  0.20           C  
ATOM   3601  O   MET R 283     142.121 106.372 118.507  1.00 -0.39           O  
ATOM   3602  CB  MET R 283     142.364 105.372 115.335  1.00 -0.00           C  
ATOM   3603  CG  MET R 283     141.770 106.802 115.244  1.00 -0.00           C  
ATOM   3604  SD  MET R 283     143.051 108.033 115.640  1.00 -0.16           S  
ATOM   3605  CE  MET R 283     142.097 109.558 115.393  1.00 -0.02           C  
ATOM   3606  HA  MET R 283     143.873 105.726 116.873  1.00  0.08           H  
ATOM   3607  HB2 MET R 283     143.134 105.247 114.556  1.00  0.03           H  
ATOM   3608  HB3 MET R 283     141.557 104.650 115.135  1.00  0.03           H  
ATOM   3609  HG2 MET R 283     141.398 106.992 114.225  1.00  0.04           H  
ATOM   3610  HG3 MET R 283     140.932 106.920 115.950  1.00  0.04           H  
ATOM   3611  HE1 MET R 283     141.132 109.511 115.915  1.00  0.03           H  
ATOM   3612  HE2 MET R 283     142.685 110.392 115.797  1.00  0.03           H  
ATOM   3613  HE3 MET R 283     141.920 109.708 114.318  1.00  0.03           H  
ATOM   3614 LPD1 MET R 283     143.270 107.973 116.280  1.00  0.00          LP  
ATOM   3615 LPD2 MET R 283     143.579 107.994 115.215  1.00  0.00          LP  
ATOM   3616  H   MET R 283     143.356 103.073 116.005  1.00  0.19           H  
ATOM   3617  N   VAL R 284     141.015 104.474 118.038  1.00 -0.26           N  
ATOM   3618  CA  VAL R 284     140.038 104.716 119.106  1.00  0.13           C  
ATOM   3619  C   VAL R 284     140.754 104.831 120.436  1.00  0.20           C  
ATOM   3620  O   VAL R 284     140.502 105.767 121.181  1.00 -0.39           O  
ATOM   3621  CB  VAL R 284     139.010 103.548 119.137  1.00 -0.01           C  
ATOM   3622  CG1 VAL R 284     138.174 103.596 120.438  1.00 -0.06           C  
ATOM   3623  CG2 VAL R 284     138.072 103.590 117.895  1.00 -0.06           C  
ATOM   3624  HA  VAL R 284     139.514 105.668 118.919  1.00  0.08           H  
ATOM   3625  HB  VAL R 284     139.547 102.584 119.134  1.00  0.03           H  
ATOM   3626 HG11 VAL R 284     137.733 104.596 120.555  1.00  0.02           H  
ATOM   3627 HG12 VAL R 284     137.381 102.838 120.371  1.00  0.02           H  
ATOM   3628 HG13 VAL R 284     138.784 103.381 121.330  1.00  0.02           H  
ATOM   3629 HG21 VAL R 284     138.640 103.544 116.955  1.00  0.02           H  
ATOM   3630 HG22 VAL R 284     137.380 102.734 117.912  1.00  0.02           H  
ATOM   3631 HG23 VAL R 284     137.481 104.518 117.894  1.00  0.02           H  
ATOM   3632  H   VAL R 284     140.976 103.631 117.485  1.00  0.19           H  
ATOM   3633  N   LEU R 285     141.653 103.881 120.772  1.00 -0.26           N  
ATOM   3634  CA  LEU R 285     142.299 103.947 122.085  1.00  0.13           C  
ATOM   3635  C   LEU R 285     143.097 105.229 122.215  1.00  0.20           C  
ATOM   3636  O   LEU R 285     143.067 105.845 123.271  1.00 -0.39           O  
ATOM   3637  CB  LEU R 285     143.214 102.719 122.347  1.00 -0.01           C  
ATOM   3638  CG  LEU R 285     142.473 101.344 122.376  1.00 -0.04           C  
ATOM   3639  CD1 LEU R 285     143.512 100.198 122.531  1.00 -0.06           C  
ATOM   3640  CD2 LEU R 285     141.413 101.252 123.510  1.00 -0.06           C  
ATOM   3641  HA  LEU R 285     141.521 103.999 122.863  1.00  0.08           H  
ATOM   3642  HB2 LEU R 285     143.981 102.705 121.556  1.00  0.03           H  
ATOM   3643  HB3 LEU R 285     143.728 102.864 123.312  1.00  0.03           H  
ATOM   3644  HG  LEU R 285     141.945 101.176 121.424  1.00  0.03           H  
ATOM   3645 HD21 LEU R 285     140.565 101.929 123.327  1.00  0.02           H  
ATOM   3646 HD22 LEU R 285     141.004 100.231 123.569  1.00  0.02           H  
ATOM   3647 HD23 LEU R 285     141.866 101.502 124.481  1.00  0.02           H  
ATOM   3648 HD11 LEU R 285     144.057 100.302 123.482  1.00  0.02           H  
ATOM   3649 HD12 LEU R 285     143.016  99.215 122.519  1.00  0.02           H  
ATOM   3650 HD13 LEU R 285     144.240 100.222 121.705  1.00  0.02           H  
ATOM   3651  H   LEU R 285     141.895 103.153 120.119  1.00  0.19           H  
ATOM   3652  N   VAL R 286     143.815 105.663 121.155  1.00 -0.26           N  
ATOM   3653  CA  VAL R 286     144.534 106.937 121.253  1.00  0.13           C  
ATOM   3654  C   VAL R 286     143.554 108.049 121.586  1.00  0.20           C  
ATOM   3655  O   VAL R 286     143.826 108.842 122.476  1.00 -0.39           O  
ATOM   3656  CB  VAL R 286     145.307 107.275 119.941  1.00 -0.01           C  
ATOM   3657  CG1 VAL R 286     145.798 108.751 119.913  1.00 -0.06           C  
ATOM   3658  CG2 VAL R 286     146.524 106.322 119.766  1.00 -0.06           C  
ATOM   3659  HA  VAL R 286     145.257 106.878 122.083  1.00  0.08           H  
ATOM   3660  HB  VAL R 286     144.621 107.140 119.087  1.00  0.03           H  
ATOM   3661 HG11 VAL R 286     146.440 108.955 120.784  1.00  0.02           H  
ATOM   3662 HG12 VAL R 286     146.379 108.945 118.998  1.00  0.02           H  
ATOM   3663 HG13 VAL R 286     144.954 109.458 119.926  1.00  0.02           H  
ATOM   3664 HG21 VAL R 286     146.219 105.269 119.837  1.00  0.02           H  
ATOM   3665 HG22 VAL R 286     146.996 106.479 118.784  1.00  0.02           H  
ATOM   3666 HG23 VAL R 286     147.274 106.513 120.549  1.00  0.02           H  
ATOM   3667  H   VAL R 286     143.820 105.144 120.292  1.00  0.19           H  
ATOM   3668  N   VAL R 287     142.404 108.140 120.879  1.00 -0.26           N  
ATOM   3669  CA  VAL R 287     141.460 109.230 121.161  1.00  0.13           C  
ATOM   3670  C   VAL R 287     141.044 109.202 122.618  1.00  0.20           C  
ATOM   3671  O   VAL R 287     141.051 110.237 123.270  1.00 -0.39           O  
ATOM   3672  CB  VAL R 287     140.196 109.148 120.247  1.00 -0.01           C  
ATOM   3673  CG1 VAL R 287     139.060 110.100 120.720  1.00 -0.06           C  
ATOM   3674  CG2 VAL R 287     140.551 109.470 118.768  1.00 -0.06           C  
ATOM   3675  HA  VAL R 287     141.968 110.190 120.992  1.00  0.08           H  
ATOM   3676  HB  VAL R 287     139.802 108.119 120.297  1.00  0.03           H  
ATOM   3677 HG11 VAL R 287     139.417 111.141 120.742  1.00  0.02           H  
ATOM   3678 HG12 VAL R 287     138.204 110.034 120.031  1.00  0.02           H  
ATOM   3679 HG13 VAL R 287     138.698 109.831 121.724  1.00  0.02           H  
ATOM   3680 HG21 VAL R 287     141.380 108.847 118.406  1.00  0.02           H  
ATOM   3681 HG22 VAL R 287     139.678 109.287 118.122  1.00  0.02           H  
ATOM   3682 HG23 VAL R 287     140.843 110.524 118.662  1.00  0.02           H  
ATOM   3683  H   VAL R 287     142.190 107.450 120.177  1.00  0.19           H  
ATOM   3684  N   VAL R 288     140.656 108.025 123.155  1.00 -0.26           N  
ATOM   3685  CA  VAL R 288     140.187 107.993 124.544  1.00  0.13           C  
ATOM   3686  C   VAL R 288     141.344 108.346 125.458  1.00  0.20           C  
ATOM   3687  O   VAL R 288     141.176 109.146 126.368  1.00 -0.39           O  
ATOM   3688  CB  VAL R 288     139.550 106.620 124.921  1.00 -0.01           C  
ATOM   3689  CG1 VAL R 288     139.049 106.643 126.393  1.00 -0.06           C  
ATOM   3690  CG2 VAL R 288     138.369 106.252 123.972  1.00 -0.06           C  
ATOM   3691  HA  VAL R 288     139.413 108.769 124.669  1.00  0.08           H  
ATOM   3692  HB  VAL R 288     140.322 105.836 124.831  1.00  0.03           H  
ATOM   3693 HG11 VAL R 288     138.292 107.430 126.534  1.00  0.02           H  
ATOM   3694 HG12 VAL R 288     138.601 105.677 126.671  1.00  0.02           H  
ATOM   3695 HG13 VAL R 288     139.887 106.834 127.079  1.00  0.02           H  
ATOM   3696 HG21 VAL R 288     138.710 106.021 122.955  1.00  0.02           H  
ATOM   3697 HG22 VAL R 288     137.831 105.366 124.343  1.00  0.02           H  
ATOM   3698 HG23 VAL R 288     137.660 107.087 123.903  1.00  0.02           H  
ATOM   3699  H   VAL R 288     140.724 107.177 122.618  1.00  0.19           H  
ATOM   3700  N   ALA R 289     142.544 107.763 125.241  1.00 -0.26           N  
ATOM   3701  CA  ALA R 289     143.664 108.077 126.130  1.00  0.13           C  
ATOM   3702  C   ALA R 289     143.977 109.558 126.124  1.00  0.20           C  
ATOM   3703  O   ALA R 289     144.142 110.132 127.191  1.00 -0.39           O  
ATOM   3704  CB  ALA R 289     144.939 107.298 125.715  1.00 -0.02           C  
ATOM   3705  HA  ALA R 289     143.390 107.784 127.158  1.00  0.08           H  
ATOM   3706  HB1 ALA R 289     145.768 107.531 126.402  1.00  0.03           H  
ATOM   3707  HB2 ALA R 289     144.747 106.214 125.746  1.00  0.03           H  
ATOM   3708  HB3 ALA R 289     145.240 107.573 124.693  1.00  0.03           H  
ATOM   3709  H   ALA R 289     142.683 107.121 124.476  1.00  0.19           H  
ATOM   3710  N   VAL R 290     144.072 110.202 124.937  1.00 -0.26           N  
ATOM   3711  CA  VAL R 290     144.414 111.628 124.923  1.00  0.13           C  
ATOM   3712  C   VAL R 290     143.390 112.393 125.741  1.00  0.20           C  
ATOM   3713  O   VAL R 290     143.759 113.184 126.597  1.00 -0.39           O  
ATOM   3714  CB  VAL R 290     144.580 112.203 123.484  1.00 -0.01           C  
ATOM   3715  CG1 VAL R 290     144.681 113.755 123.488  1.00 -0.06           C  
ATOM   3716  CG2 VAL R 290     145.854 111.610 122.815  1.00 -0.06           C  
ATOM   3717  HA  VAL R 290     145.373 111.756 125.453  1.00  0.08           H  
ATOM   3718  HB  VAL R 290     143.686 111.921 122.902  1.00  0.03           H  
ATOM   3719 HG11 VAL R 290     145.544 114.073 124.091  1.00  0.02           H  
ATOM   3720 HG12 VAL R 290     144.815 114.135 122.463  1.00  0.02           H  
ATOM   3721 HG13 VAL R 290     143.771 114.217 123.901  1.00  0.02           H  
ATOM   3722 HG21 VAL R 290     145.802 110.513 122.766  1.00  0.02           H  
ATOM   3723 HG22 VAL R 290     145.980 111.993 121.792  1.00  0.02           H  
ATOM   3724 HG23 VAL R 290     146.752 111.885 123.389  1.00  0.02           H  
ATOM   3725  H   VAL R 290     143.889 109.718 124.072  1.00  0.19           H  
ATOM   3726  N   PHE R 291     142.083 112.161 125.495  1.00 -0.26           N  
ATOM   3727  CA  PHE R 291     141.056 112.877 126.260  1.00  0.14           C  
ATOM   3728  C   PHE R 291     141.250 112.702 127.755  1.00  0.21           C  
ATOM   3729  O   PHE R 291     141.264 113.677 128.493  1.00 -0.39           O  
ATOM   3730  CB  PHE R 291     139.662 112.326 125.843  1.00  0.02           C  
ATOM   3731  CG  PHE R 291     138.517 113.044 126.566  1.00 -0.04           C  
ATOM   3732  CD1 PHE R 291     138.157 114.333 126.161  1.00 -0.06           C  
ATOM   3733  CD2 PHE R 291     137.820 112.431 127.614  1.00 -0.06           C  
ATOM   3734  CE1 PHE R 291     137.117 115.007 126.805  1.00 -0.07           C  
ATOM   3735  CE2 PHE R 291     136.755 113.093 128.231  1.00 -0.07           C  
ATOM   3736  CZ  PHE R 291     136.419 114.393 127.847  1.00 -0.07           C  
ATOM   3737  HA  PHE R 291     141.113 113.950 126.026  1.00  0.08           H  
ATOM   3738  HB2 PHE R 291     139.523 112.467 124.758  1.00  0.05           H  
ATOM   3739  HB3 PHE R 291     139.609 111.244 126.039  1.00  0.05           H  
ATOM   3740  HD2 PHE R 291     138.100 111.439 127.954  1.00  0.06           H  
ATOM   3741  HE2 PHE R 291     136.180 112.603 129.008  1.00  0.06           H  
ATOM   3742  HZ  PHE R 291     135.621 114.923 128.358  1.00  0.06           H  
ATOM   3743  HE1 PHE R 291     136.855 116.009 126.496  1.00  0.06           H  
ATOM   3744  HD1 PHE R 291     138.691 114.816 125.349  1.00  0.06           H  
ATOM   3745  H   PHE R 291     141.815 111.491 124.791  1.00  0.19           H  
ATOM   3746  N   ILE R 292     141.400 111.454 128.245  1.00 -0.26           N  
ATOM   3747  CA  ILE R 292     141.480 111.258 129.697  1.00  0.13           C  
ATOM   3748  C   ILE R 292     142.766 111.873 130.220  1.00  0.20           C  
ATOM   3749  O   ILE R 292     142.728 112.603 131.201  1.00 -0.39           O  
ATOM   3750  CB  ILE R 292     141.351 109.742 130.058  1.00 -0.00           C  
ATOM   3751  CG1 ILE R 292     139.943 109.203 129.645  1.00 -0.05           C  
ATOM   3752  CG2 ILE R 292     141.603 109.505 131.573  1.00 -0.06           C  
ATOM   3753  CD1 ILE R 292     139.732 107.693 129.937  1.00 -0.06           C  
ATOM   3754  HA  ILE R 292     140.645 111.793 130.180  1.00  0.08           H  
ATOM   3755  HB  ILE R 292     142.129 109.193 129.500  1.00  0.03           H  
ATOM   3756 HG12 ILE R 292     139.161 109.769 130.173  1.00  0.03           H  
ATOM   3757 HG13 ILE R 292     139.784 109.351 128.566  1.00  0.03           H  
ATOM   3758 HD11 ILE R 292     139.637 107.501 131.016  1.00  0.02           H  
ATOM   3759 HD12 ILE R 292     138.804 107.342 129.457  1.00  0.02           H  
ATOM   3760 HD13 ILE R 292     140.574 107.105 129.542  1.00  0.02           H  
ATOM   3761 HG21 ILE R 292     140.784 109.952 132.155  1.00  0.02           H  
ATOM   3762 HG22 ILE R 292     141.656 108.432 131.805  1.00  0.02           H  
ATOM   3763 HG23 ILE R 292     142.558 109.946 131.897  1.00  0.02           H  
ATOM   3764  H   ILE R 292     141.490 110.670 127.616  1.00  0.19           H  
ATOM   3765  N   VAL R 293     143.928 111.595 129.589  1.00 -0.26           N  
ATOM   3766  CA  VAL R 293     145.189 112.125 130.124  1.00  0.13           C  
ATOM   3767  C   VAL R 293     145.159 113.632 130.137  1.00  0.20           C  
ATOM   3768  O   VAL R 293     145.659 114.223 131.080  1.00 -0.39           O  
ATOM   3769  CB  VAL R 293     146.411 111.622 129.295  1.00 -0.01           C  
ATOM   3770  CG1 VAL R 293     147.720 112.368 129.683  1.00 -0.06           C  
ATOM   3771  CG2 VAL R 293     146.615 110.091 129.487  1.00 -0.06           C  
ATOM   3772  HA  VAL R 293     145.304 111.789 131.168  1.00  0.08           H  
ATOM   3773  HB  VAL R 293     146.214 111.825 128.227  1.00  0.03           H  
ATOM   3774 HG11 VAL R 293     147.912 112.268 130.762  1.00  0.02           H  
ATOM   3775 HG12 VAL R 293     148.578 111.949 129.134  1.00  0.02           H  
ATOM   3776 HG13 VAL R 293     147.660 113.440 129.435  1.00  0.02           H  
ATOM   3777 HG21 VAL R 293     145.710 109.522 129.231  1.00  0.02           H  
ATOM   3778 HG22 VAL R 293     147.432 109.731 128.842  1.00  0.02           H  
ATOM   3779 HG23 VAL R 293     146.875 109.869 130.533  1.00  0.02           H  
ATOM   3780  H   VAL R 293     143.929 111.051 128.740  1.00  0.19           H  
ATOM   3781  N   CYS R 294     144.605 114.294 129.102  1.00 -0.26           N  
ATOM   3782  CA  CYS R 294     144.654 115.753 129.115  1.00  0.14           C  
ATOM   3783  C   CYS R 294     143.710 116.374 130.111  1.00  0.20           C  
ATOM   3784  O   CYS R 294     144.109 117.307 130.792  1.00 -0.39           O  
ATOM   3785  CB  CYS R 294     144.343 116.343 127.724  1.00  0.03           C  
ATOM   3786  SG  CYS R 294     145.612 115.804 126.530  1.00 -0.17           S  
ATOM   3787  HA  CYS R 294     145.678 116.072 129.374  1.00  0.08           H  
ATOM   3788  HB2 CYS R 294     143.344 116.006 127.401  1.00  0.04           H  
ATOM   3789  HB3 CYS R 294     144.371 117.443 127.796  1.00  0.04           H  
ATOM   3790  HG  CYS R 294     145.204 116.200 125.698  1.00  0.10           H  
ATOM   3791 LPG1 CYS R 294     146.222 116.067 126.667  1.00  0.00          LP  
ATOM   3792 LPG2 CYS R 294     145.660 115.127 126.494  1.00  0.00          LP  
ATOM   3793  H   CYS R 294     144.180 113.812 128.324  1.00  0.19           H  
ATOM   3794  N   TRP R 295     142.446 115.914 130.205  1.00 -0.26           N  
ATOM   3795  CA  TRP R 295     141.520 116.591 131.112  1.00  0.14           C  
ATOM   3796  C   TRP R 295     141.703 116.162 132.553  1.00  0.21           C  
ATOM   3797  O   TRP R 295     141.453 116.974 133.431  1.00 -0.39           O  
ATOM   3798  CB  TRP R 295     140.053 116.384 130.654  1.00  0.00           C  
ATOM   3799  CG  TRP R 295     139.848 117.075 129.329  1.00 -0.04           C  
ATOM   3800  CD1 TRP R 295     139.712 116.505 128.122  1.00  0.02           C  
ATOM   3801  CD2 TRP R 295     139.764 118.567 129.118  1.00 -0.02           C  
ATOM   3802  NE1 TRP R 295     139.568 117.432 127.210  1.00 -0.29           N  
ATOM   3803  CE2 TRP R 295     139.594 118.666 127.750  1.00  0.06           C  
ATOM   3804  CE3 TRP R 295     139.818 119.690 129.943  1.00 -0.07           C  
ATOM   3805  CZ2 TRP R 295     139.474 119.901 127.113  1.00 -0.04           C  
ATOM   3806  CZ3 TRP R 295     139.708 120.939 129.316  1.00 -0.08           C  
ATOM   3807  CH2 TRP R 295     139.540 121.041 127.925  1.00 -0.08           C  
ATOM   3808  HA  TRP R 295     141.705 117.679 131.089  1.00  0.08           H  
ATOM   3809  HB2 TRP R 295     139.831 115.308 130.581  1.00  0.04           H  
ATOM   3810  HB3 TRP R 295     139.352 116.833 131.373  1.00  0.04           H  
ATOM   3811  HE1 TRP R 295     139.454 117.243 126.202  1.00  0.22           H  
ATOM   3812  HD1 TRP R 295     139.725 115.434 127.946  1.00  0.08           H  
ATOM   3813  HZ2 TRP R 295     139.338 119.971 126.040  1.00  0.05           H  
ATOM   3814  HH2 TRP R 295     139.459 122.019 127.464  1.00  0.05           H  
ATOM   3815  HZ3 TRP R 295     139.754 121.843 129.918  1.00  0.05           H  
ATOM   3816  HE3 TRP R 295     139.938 119.599 131.017  1.00  0.05           H  
ATOM   3817  H   TRP R 295     142.135 115.120 129.666  1.00  0.19           H  
ATOM   3818  N   THR R 296     142.111 114.914 132.875  1.00 -0.26           N  
ATOM   3819  CA  THR R 296     142.117 114.530 134.289  1.00  0.16           C  
ATOM   3820  C   THR R 296     142.893 115.457 135.233  1.00  0.21           C  
ATOM   3821  O   THR R 296     142.321 115.822 136.252  1.00 -0.39           O  
ATOM   3822  CB  THR R 296     142.501 113.040 134.528  1.00  0.09           C  
ATOM   3823  OG1 THR R 296     141.544 112.217 133.840  1.00 -0.39           O  
ATOM   3824  CG2 THR R 296     142.481 112.677 136.037  1.00 -0.03           C  
ATOM   3825  HA  THR R 296     141.064 114.594 134.613  1.00  0.08           H  
ATOM   3826  HB  THR R 296     143.505 112.827 134.127  1.00  0.06           H  
ATOM   3827  HG1 THR R 296     141.732 111.289 133.930  1.00  0.21           H  
ATOM   3828 HG23 THR R 296     143.229 113.266 136.587  1.00  0.03           H  
ATOM   3829 HG21 THR R 296     141.482 112.875 136.452  1.00  0.03           H  
ATOM   3830 HG22 THR R 296     142.715 111.611 136.182  1.00  0.03           H  
ATOM   3831  H   THR R 296     142.330 114.219 132.178  1.00  0.19           H  
ATOM   3832  N   PRO R 297     144.176 115.861 135.022  1.00 -0.25           N  
ATOM   3833  CA  PRO R 297     144.907 116.601 136.061  1.00  0.13           C  
ATOM   3834  C   PRO R 297     144.258 117.904 136.469  1.00  0.20           C  
ATOM   3835  O   PRO R 297     144.152 118.167 137.658  1.00 -0.39           O  
ATOM   3836  CB  PRO R 297     146.271 116.807 135.355  1.00 -0.01           C  
ATOM   3837  CG  PRO R 297     146.335 115.616 134.370  1.00 -0.03           C  
ATOM   3838  CD  PRO R 297     144.900 115.554 133.798  1.00  0.04           C  
ATOM   3839  HA  PRO R 297     145.024 115.945 136.939  1.00  0.08           H  
ATOM   3840  HD3 PRO R 297     144.701 114.578 133.343  1.00  0.05           H  
ATOM   3841  HD2 PRO R 297     144.731 116.347 133.054  1.00  0.05           H  
ATOM   3842  HG3 PRO R 297     146.539 114.691 134.936  1.00  0.03           H  
ATOM   3843  HG2 PRO R 297     147.101 115.723 133.589  1.00  0.03           H  
ATOM   3844  HB2 PRO R 297     146.270 117.744 134.775  1.00  0.03           H  
ATOM   3845  HB3 PRO R 297     147.119 116.833 136.060  1.00  0.03           H  
ATOM   3846  N   ILE R 298     143.822 118.748 135.507  1.00 -0.26           N  
ATOM   3847  CA  ILE R 298     143.245 120.035 135.895  1.00  0.13           C  
ATOM   3848  C   ILE R 298     142.033 119.821 136.783  1.00  0.20           C  
ATOM   3849  O   ILE R 298     141.910 120.472 137.810  1.00 -0.39           O  
ATOM   3850  CB  ILE R 298     142.906 121.000 134.707  1.00 -0.00           C  
ATOM   3851  CG1 ILE R 298     142.461 122.425 135.173  1.00 -0.05           C  
ATOM   3852  CG2 ILE R 298     141.803 120.439 133.760  1.00 -0.06           C  
ATOM   3853  CD1 ILE R 298     143.538 123.236 135.943  1.00 -0.06           C  
ATOM   3854  HA  ILE R 298     143.981 120.524 136.547  1.00  0.08           H  
ATOM   3855  HB  ILE R 298     143.817 121.116 134.096  1.00  0.03           H  
ATOM   3856 HG12 ILE R 298     142.209 123.020 134.279  1.00  0.03           H  
ATOM   3857 HG13 ILE R 298     141.552 122.352 135.791  1.00  0.03           H  
ATOM   3858 HD11 ILE R 298     144.463 123.288 135.350  1.00  0.02           H  
ATOM   3859 HD12 ILE R 298     143.177 124.265 136.108  1.00  0.02           H  
ATOM   3860 HD13 ILE R 298     143.762 122.802 136.927  1.00  0.02           H  
ATOM   3861 HG21 ILE R 298     140.831 120.384 134.272  1.00  0.02           H  
ATOM   3862 HG22 ILE R 298     141.682 121.095 132.883  1.00  0.02           H  
ATOM   3863 HG23 ILE R 298     142.061 119.441 133.381  1.00  0.02           H  
ATOM   3864  H   ILE R 298     143.892 118.503 134.539  1.00  0.19           H  
ATOM   3865  N   HIS R 299     141.108 118.903 136.431  1.00 -0.26           N  
ATOM   3866  CA  HIS R 299     139.932 118.712 137.284  1.00  0.14           C  
ATOM   3867  C   HIS R 299     140.352 118.220 138.651  1.00  0.21           C  
ATOM   3868  O   HIS R 299     139.899 118.770 139.644  1.00 -0.39           O  
ATOM   3869  CB  HIS R 299     138.969 117.658 136.673  1.00  0.04           C  
ATOM   3870  CG  HIS R 299     138.144 118.238 135.557  1.00  0.06           C  
ATOM   3871  ND1 HIS R 299     137.189 119.122 135.741  1.00 -0.26           N  
ATOM   3872  CD2 HIS R 299     138.252 117.937 134.250  1.00 -0.03           C  
ATOM   3873  CE1 HIS R 299     136.645 119.416 134.603  1.00  0.09           C  
ATOM   3874  NE2 HIS R 299     137.216 118.767 133.695  1.00 -0.34           N  
ATOM   3875  HA  HIS R 299     139.411 119.673 137.413  1.00  0.08           H  
ATOM   3876  HB2 HIS R 299     139.531 116.777 136.325  1.00  0.05           H  
ATOM   3877  HB3 HIS R 299     138.255 117.309 137.427  1.00  0.05           H  
ATOM   3878  HD2 HIS R 299     138.933 117.249 133.757  1.00  0.03           H  
ATOM   3879  HE1 HIS R 299     135.825 120.114 134.434  1.00  0.11           H  
ATOM   3880  HD1 HIS R 299     136.909 119.519 136.649  1.00  0.24           H  
ATOM   3881  H   HIS R 299     141.238 118.330 135.616  1.00  0.19           H  
ATOM   3882  N   ILE R 300     141.210 117.179 138.742  1.00 -0.26           N  
ATOM   3883  CA  ILE R 300     141.588 116.696 140.073  1.00  0.13           C  
ATOM   3884  C   ILE R 300     142.240 117.834 140.837  1.00  0.20           C  
ATOM   3885  O   ILE R 300     141.915 118.066 141.993  1.00 -0.39           O  
ATOM   3886  CB  ILE R 300     142.497 115.427 140.050  1.00 -0.00           C  
ATOM   3887  CG1 ILE R 300     141.679 114.205 139.527  1.00 -0.05           C  
ATOM   3888  CG2 ILE R 300     143.093 115.150 141.462  1.00 -0.06           C  
ATOM   3889  CD1 ILE R 300     142.475 112.871 139.507  1.00 -0.06           C  
ATOM   3890  HA  ILE R 300     140.668 116.448 140.628  1.00  0.08           H  
ATOM   3891  HB  ILE R 300     143.340 115.620 139.365  1.00  0.03           H  
ATOM   3892 HG12 ILE R 300     140.780 114.054 140.147  1.00  0.03           H  
ATOM   3893 HG13 ILE R 300     141.342 114.420 138.500  1.00  0.03           H  
ATOM   3894 HD11 ILE R 300     142.619 112.478 140.525  1.00  0.02           H  
ATOM   3895 HD12 ILE R 300     141.920 112.109 138.938  1.00  0.02           H  
ATOM   3896 HD13 ILE R 300     143.460 113.014 139.039  1.00  0.02           H  
ATOM   3897 HG21 ILE R 300     142.287 114.951 142.184  1.00  0.02           H  
ATOM   3898 HG22 ILE R 300     143.781 114.292 141.449  1.00  0.02           H  
ATOM   3899 HG23 ILE R 300     143.681 116.008 141.818  1.00  0.02           H  
ATOM   3900  H   ILE R 300     141.618 116.764 137.920  1.00  0.19           H  
ATOM   3901  N   TYR R 301     143.181 118.565 140.206  1.00 -0.26           N  
ATOM   3902  CA  TYR R 301     143.862 119.648 140.922  1.00  0.14           C  
ATOM   3903  C   TYR R 301     142.873 120.660 141.467  1.00  0.21           C  
ATOM   3904  O   TYR R 301     143.015 121.109 142.596  1.00 -0.39           O  
ATOM   3905  CB  TYR R 301     144.853 120.352 139.951  1.00  0.02           C  
ATOM   3906  CG  TYR R 301     145.830 121.317 140.641  1.00 -0.05           C  
ATOM   3907  CD1 TYR R 301     147.138 120.911 140.932  1.00 -0.07           C  
ATOM   3908  CD2 TYR R 301     145.437 122.621 140.961  1.00 -0.07           C  
ATOM   3909  CE1 TYR R 301     148.085 121.838 141.381  1.00 -0.04           C  
ATOM   3910  CE2 TYR R 301     146.389 123.550 141.391  1.00 -0.04           C  
ATOM   3911  CZ  TYR R 301     147.726 123.179 141.540  1.00  0.08           C  
ATOM   3912  OH  TYR R 301     148.680 124.151 141.845  1.00 -0.34           O  
ATOM   3913  HA  TYR R 301     144.433 119.215 141.759  1.00  0.08           H  
ATOM   3914  HB3 TYR R 301     145.454 119.590 139.431  1.00  0.05           H  
ATOM   3915  HB2 TYR R 301     144.290 120.902 139.180  1.00  0.05           H  
ATOM   3916  HD2 TYR R 301     144.398 122.919 140.865  1.00  0.05           H  
ATOM   3917  HE2 TYR R 301     146.105 124.573 141.601  1.00  0.05           H  
ATOM   3918  HE1 TYR R 301     149.095 121.517 141.607  1.00  0.05           H  
ATOM   3919  HD1 TYR R 301     147.433 119.874 140.804  1.00  0.05           H  
ATOM   3920  HH  TYR R 301     149.518 123.991 141.415  1.00  0.25           H  
ATOM   3921  H   TYR R 301     143.417 118.368 139.246  1.00  0.19           H  
ATOM   3922  N   VAL R 302     141.852 121.040 140.669  1.00 -0.26           N  
ATOM   3923  CA  VAL R 302     140.859 122.010 141.151  1.00  0.13           C  
ATOM   3924  C   VAL R 302     140.131 121.432 142.348  1.00  0.20           C  
ATOM   3925  O   VAL R 302     139.911 122.150 143.314  1.00 -0.39           O  
ATOM   3926  CB  VAL R 302     139.876 122.365 140.000  1.00 -0.01           C  
ATOM   3927  CG1 VAL R 302     138.661 123.197 140.499  1.00 -0.06           C  
ATOM   3928  CG2 VAL R 302     140.643 123.123 138.878  1.00 -0.06           C  
ATOM   3929  HA  VAL R 302     141.373 122.929 141.475  1.00  0.08           H  
ATOM   3930  HB  VAL R 302     139.480 121.417 139.594  1.00  0.03           H  
ATOM   3931 HG11 VAL R 302     139.004 124.115 141.001  1.00  0.02           H  
ATOM   3932 HG12 VAL R 302     138.020 123.478 139.650  1.00  0.02           H  
ATOM   3933 HG13 VAL R 302     138.049 122.620 141.210  1.00  0.02           H  
ATOM   3934 HG21 VAL R 302     141.682 122.784 138.769  1.00  0.02           H  
ATOM   3935 HG22 VAL R 302     140.151 122.942 137.917  1.00  0.02           H  
ATOM   3936 HG23 VAL R 302     140.667 124.206 139.076  1.00  0.02           H  
ATOM   3937  H   VAL R 302     141.750 120.624 139.756  1.00  0.19           H  
ATOM   3938  N   ILE R 303     139.744 120.136 142.317  1.00 -0.26           N  
ATOM   3939  CA  ILE R 303     139.087 119.557 143.492  1.00  0.13           C  
ATOM   3940  C   ILE R 303     140.052 119.620 144.664  1.00  0.20           C  
ATOM   3941  O   ILE R 303     139.672 120.098 145.723  1.00 -0.39           O  
ATOM   3942  CB  ILE R 303     138.574 118.103 143.262  1.00 -0.00           C  
ATOM   3943  CG1 ILE R 303     137.485 118.001 142.144  1.00 -0.05           C  
ATOM   3944  CG2 ILE R 303     138.078 117.474 144.595  1.00 -0.06           C  
ATOM   3945  CD1 ILE R 303     136.174 118.794 142.402  1.00 -0.06           C  
ATOM   3946  HA  ILE R 303     138.231 120.191 143.771  1.00  0.08           H  
ATOM   3947  HB  ILE R 303     139.435 117.499 142.927  1.00  0.03           H  
ATOM   3948 HG12 ILE R 303     137.903 118.346 141.187  1.00  0.03           H  
ATOM   3949 HG13 ILE R 303     137.220 116.938 142.019  1.00  0.03           H  
ATOM   3950 HD11 ILE R 303     136.352 119.880 142.406  1.00  0.02           H  
ATOM   3951 HD12 ILE R 303     135.451 118.582 141.599  1.00  0.02           H  
ATOM   3952 HD13 ILE R 303     135.709 118.502 143.354  1.00  0.02           H  
ATOM   3953 HG21 ILE R 303     137.326 118.114 145.078  1.00  0.02           H  
ATOM   3954 HG22 ILE R 303     137.635 116.481 144.419  1.00  0.02           H  
ATOM   3955 HG23 ILE R 303     138.918 117.345 145.294  1.00  0.02           H  
ATOM   3956  H   ILE R 303     139.956 119.554 141.523  1.00  0.19           H  
ATOM   3957  N   ILE R 304     141.312 119.151 144.516  1.00 -0.26           N  
ATOM   3958  CA  ILE R 304     142.230 119.182 145.665  1.00  0.13           C  
ATOM   3959  C   ILE R 304     142.325 120.608 146.175  1.00  0.20           C  
ATOM   3960  O   ILE R 304     142.154 120.839 147.362  1.00 -0.39           O  
ATOM   3961  CB  ILE R 304     143.645 118.609 145.336  1.00 -0.00           C  
ATOM   3962  CG1 ILE R 304     143.553 117.074 145.062  1.00 -0.05           C  
ATOM   3963  CG2 ILE R 304     144.647 118.918 146.489  1.00 -0.06           C  
ATOM   3964  CD1 ILE R 304     144.874 116.447 144.540  1.00 -0.06           C  
ATOM   3965  HA  ILE R 304     141.793 118.579 146.478  1.00  0.08           H  
ATOM   3966  HB  ILE R 304     144.010 119.115 144.427  1.00  0.03           H  
ATOM   3967 HG12 ILE R 304     143.248 116.550 145.983  1.00  0.03           H  
ATOM   3968 HG13 ILE R 304     142.781 116.879 144.302  1.00  0.03           H  
ATOM   3969 HD11 ILE R 304     145.650 116.424 145.318  1.00  0.02           H  
ATOM   3970 HD12 ILE R 304     144.694 115.407 144.224  1.00  0.02           H  
ATOM   3971 HD13 ILE R 304     145.253 117.013 143.675  1.00  0.02           H  
ATOM   3972 HG21 ILE R 304     144.314 118.434 147.420  1.00  0.02           H  
ATOM   3973 HG22 ILE R 304     145.658 118.560 146.249  1.00  0.02           H  
ATOM   3974 HG23 ILE R 304     144.736 119.999 146.673  1.00  0.02           H  
ATOM   3975  H   ILE R 304     141.624 118.814 143.620  1.00  0.19           H  
ATOM   3976  N   LYS R 305     142.603 121.583 145.284  1.00 -0.26           N  
ATOM   3977  CA  LYS R 305     142.777 122.971 145.733  1.00  0.13           C  
ATOM   3978  C   LYS R 305     141.564 123.496 146.460  1.00  0.20           C  
ATOM   3979  O   LYS R 305     141.718 124.285 147.377  1.00 -0.39           O  
ATOM   3980  CB  LYS R 305     143.051 123.853 144.480  1.00 -0.01           C  
ATOM   3981  CG  LYS R 305     143.426 125.326 144.805  1.00 -0.04           C  
ATOM   3982  CD  LYS R 305     143.653 126.123 143.488  1.00 -0.01           C  
ATOM   3983  CE  LYS R 305     144.208 127.553 143.739  1.00 -0.04           C  
ATOM   3984  NZ  LYS R 305     144.479 128.263 142.461  1.00  0.22           N  
ATOM   3985  HA  LYS R 305     143.641 123.014 146.418  1.00  0.08           H  
ATOM   3986  HB2 LYS R 305     143.889 123.407 143.919  1.00  0.03           H  
ATOM   3987  HB3 LYS R 305     142.157 123.833 143.837  1.00  0.03           H  
ATOM   3988  HG2 LYS R 305     142.622 125.807 145.386  1.00  0.03           H  
ATOM   3989  HG3 LYS R 305     144.345 125.331 145.414  1.00  0.03           H  
ATOM   3990  HD2 LYS R 305     144.375 125.579 142.864  1.00  0.03           H  
ATOM   3991  HD3 LYS R 305     142.704 126.185 142.931  1.00  0.03           H  
ATOM   3992  HE2 LYS R 305     143.477 128.117 144.346  1.00  0.08           H  
ATOM   3993  HE3 LYS R 305     145.142 127.477 144.325  1.00  0.08           H  
ATOM   3994  HZ1 LYS R 305     143.589 128.375 141.854  1.00  0.20           H  
ATOM   3995  HZ2 LYS R 305     144.869 129.260 142.624  1.00  0.20           H  
ATOM   3996  HZ3 LYS R 305     145.204 127.751 141.842  1.00  0.20           H  
ATOM   3997  H   LYS R 305     142.699 121.352 144.308  1.00  0.19           H  
ATOM   3998  N   ALA R 306     140.338 123.092 146.069  1.00 -0.26           N  
ATOM   3999  CA  ALA R 306     139.172 123.547 146.825  1.00  0.13           C  
ATOM   4000  C   ALA R 306     139.040 122.825 148.143  1.00  0.20           C  
ATOM   4001  O   ALA R 306     138.615 123.444 149.105  1.00 -0.39           O  
ATOM   4002  CB  ALA R 306     137.887 123.265 146.003  1.00 -0.02           C  
ATOM   4003  HA  ALA R 306     139.243 124.631 147.016  1.00  0.08           H  
ATOM   4004  HB1 ALA R 306     137.000 123.665 146.520  1.00  0.03           H  
ATOM   4005  HB2 ALA R 306     137.969 123.739 145.014  1.00  0.03           H  
ATOM   4006  HB3 ALA R 306     137.751 122.181 145.859  1.00  0.03           H  
ATOM   4007  H   ALA R 306     140.222 122.453 145.299  1.00  0.19           H  
ATOM   4008  N   LEU R 307     139.364 121.517 148.218  1.00 -0.26           N  
ATOM   4009  CA  LEU R 307     139.193 120.809 149.487  1.00  0.13           C  
ATOM   4010  C   LEU R 307     140.323 121.053 150.458  1.00  0.20           C  
ATOM   4011  O   LEU R 307     140.066 121.035 151.651  1.00 -0.39           O  
ATOM   4012  CB  LEU R 307     139.089 119.273 149.263  1.00 -0.01           C  
ATOM   4013  CG  LEU R 307     137.890 118.812 148.377  1.00 -0.04           C  
ATOM   4014  CD1 LEU R 307     137.934 117.266 148.219  1.00 -0.06           C  
ATOM   4015  CD2 LEU R 307     136.512 119.239 148.954  1.00 -0.06           C  
ATOM   4016  HA  LEU R 307     138.278 121.152 149.996  1.00  0.08           H  
ATOM   4017  HB2 LEU R 307     140.026 118.939 148.789  1.00  0.03           H  
ATOM   4018  HB3 LEU R 307     139.009 118.776 150.244  1.00  0.03           H  
ATOM   4019  HG  LEU R 307     137.983 119.258 147.374  1.00  0.03           H  
ATOM   4020 HD21 LEU R 307     136.379 120.330 148.909  1.00  0.02           H  
ATOM   4021 HD22 LEU R 307     135.696 118.786 148.370  1.00  0.02           H  
ATOM   4022 HD23 LEU R 307     136.415 118.911 150.001  1.00  0.02           H  
ATOM   4023 HD11 LEU R 307     137.792 116.777 149.195  1.00  0.02           H  
ATOM   4024 HD12 LEU R 307     137.141 116.919 147.538  1.00  0.02           H  
ATOM   4025 HD13 LEU R 307     138.904 116.944 147.808  1.00  0.02           H  
ATOM   4026  H   LEU R 307     139.741 121.027 147.422  1.00  0.19           H  
ATOM   4027  N   VAL R 308     141.575 121.249 149.996  1.00 -0.26           N  
ATOM   4028  CA  VAL R 308     142.694 121.362 150.930  1.00  0.13           C  
ATOM   4029  C   VAL R 308     143.475 122.606 150.600  1.00  0.20           C  
ATOM   4030  O   VAL R 308     143.968 122.715 149.489  1.00 -0.39           O  
ATOM   4031  CB  VAL R 308     143.591 120.100 150.748  1.00 -0.01           C  
ATOM   4032  CG1 VAL R 308     144.878 120.182 151.613  1.00 -0.06           C  
ATOM   4033  CG2 VAL R 308     142.799 118.809 151.098  1.00 -0.06           C  
ATOM   4034  HA  VAL R 308     142.374 121.393 151.983  1.00  0.08           H  
ATOM   4035  HB  VAL R 308     143.897 120.035 149.688  1.00  0.03           H  
ATOM   4036 HG11 VAL R 308     144.624 120.314 152.676  1.00  0.02           H  
ATOM   4037 HG12 VAL R 308     145.474 119.262 151.507  1.00  0.02           H  
ATOM   4038 HG13 VAL R 308     145.507 121.024 151.292  1.00  0.02           H  
ATOM   4039 HG21 VAL R 308     141.917 118.704 150.451  1.00  0.02           H  
ATOM   4040 HG22 VAL R 308     143.430 117.918 150.957  1.00  0.02           H  
ATOM   4041 HG23 VAL R 308     142.462 118.837 152.146  1.00  0.02           H  
ATOM   4042  H   VAL R 308     141.780 121.280 149.010  1.00  0.19           H  
ATOM   4043  N   THR R 309     143.624 123.567 151.533  1.00 -0.26           N  
ATOM   4044  CA  THR R 309     144.476 124.703 151.217  1.00  0.16           C  
ATOM   4045  C   THR R 309     145.894 124.230 151.054  1.00  0.21           C  
ATOM   4046  O   THR R 309     146.304 123.353 151.797  1.00 -0.39           O  
ATOM   4047  CB  THR R 309     144.434 125.779 152.338  1.00  0.09           C  
ATOM   4048  OG1 THR R 309     143.055 126.144 152.531  1.00 -0.39           O  
ATOM   4049  CG2 THR R 309     145.274 127.036 151.983  1.00 -0.03           C  
ATOM   4050  HA  THR R 309     144.099 125.164 150.290  1.00  0.08           H  
ATOM   4051  HB  THR R 309     144.830 125.327 153.266  1.00  0.06           H  
ATOM   4052  HG1 THR R 309     142.923 126.774 153.233  1.00  0.21           H  
ATOM   4053 HG23 THR R 309     146.340 126.785 151.874  1.00  0.03           H  
ATOM   4054 HG21 THR R 309     144.913 127.480 151.043  1.00  0.03           H  
ATOM   4055 HG22 THR R 309     145.183 127.788 152.781  1.00  0.03           H  
ATOM   4056  H   THR R 309     143.202 123.521 152.439  1.00  0.19           H  
ATOM   4057  N   ILE R 310     146.662 124.807 150.108  1.00 -0.26           N  
ATOM   4058  CA  ILE R 310     148.041 124.378 149.908  1.00  0.13           C  
ATOM   4059  C   ILE R 310     148.920 125.598 150.022  1.00  0.21           C  
ATOM   4060  O   ILE R 310     148.431 126.656 149.656  1.00 -0.39           O  
ATOM   4061  CB  ILE R 310     148.197 123.603 148.560  1.00 -0.00           C  
ATOM   4062  CG1 ILE R 310     147.764 124.455 147.326  1.00 -0.05           C  
ATOM   4063  CG2 ILE R 310     147.405 122.265 148.635  1.00 -0.06           C  
ATOM   4064  CD1 ILE R 310     147.953 123.728 145.967  1.00 -0.06           C  
ATOM   4065  HA  ILE R 310     148.353 123.709 150.723  1.00  0.08           H  
ATOM   4066  HB  ILE R 310     149.263 123.355 148.430  1.00  0.03           H  
ATOM   4067 HG12 ILE R 310     146.702 124.737 147.396  1.00  0.03           H  
ATOM   4068 HG13 ILE R 310     148.365 125.380 147.310  1.00  0.03           H  
ATOM   4069 HD11 ILE R 310     147.232 122.905 145.848  1.00  0.02           H  
ATOM   4070 HD12 ILE R 310     147.787 124.434 145.137  1.00  0.02           H  
ATOM   4071 HD13 ILE R 310     148.972 123.320 145.886  1.00  0.02           H  
ATOM   4072 HG21 ILE R 310     146.325 122.466 148.629  1.00  0.02           H  
ATOM   4073 HG22 ILE R 310     147.645 121.607 147.787  1.00  0.02           H  
ATOM   4074 HG23 ILE R 310     147.650 121.712 149.555  1.00  0.02           H  
ATOM   4075  H   ILE R 310     146.334 125.568 149.546  1.00  0.19           H  
ATOM   4076  N   PRO R 311     150.181 125.561 150.520  1.00 -0.25           N  
ATOM   4077  CA  PRO R 311     150.942 126.795 150.567  1.00  0.13           C  
ATOM   4078  C   PRO R 311     151.329 127.171 149.161  1.00  0.20           C  
ATOM   4079  O   PRO R 311     151.330 126.320 148.284  1.00 -0.39           O  
ATOM   4080  CB  PRO R 311     152.167 126.347 151.397  1.00 -0.01           C  
ATOM   4081  CG  PRO R 311     152.304 124.849 151.035  1.00 -0.03           C  
ATOM   4082  CD  PRO R 311     150.839 124.348 150.989  1.00  0.04           C  
ATOM   4083  HA  PRO R 311     150.383 127.610 151.057  1.00  0.08           H  
ATOM   4084  HD3 PRO R 311     150.482 124.091 151.999  1.00  0.05           H  
ATOM   4085  HD2 PRO R 311     150.748 123.478 150.319  1.00  0.05           H  
ATOM   4086  HG3 PRO R 311     152.930 124.287 151.746  1.00  0.03           H  
ATOM   4087  HG2 PRO R 311     152.751 124.770 150.029  1.00  0.03           H  
ATOM   4088  HB2 PRO R 311     153.075 126.934 151.180  1.00  0.03           H  
ATOM   4089  HB3 PRO R 311     151.934 126.431 152.472  1.00  0.03           H  
ATOM   4090  N   GLU R 312     151.663 128.454 148.918  1.00 -0.26           N  
ATOM   4091  CA  GLU R 312     152.046 128.838 147.567  1.00  0.13           C  
ATOM   4092  C   GLU R 312     153.508 128.521 147.378  1.00  0.20           C  
ATOM   4093  O   GLU R 312     154.267 128.657 148.324  1.00 -0.39           O  
ATOM   4094  CB  GLU R 312     151.739 130.338 147.307  1.00 -0.00           C  
ATOM   4095  CG  GLU R 312     151.944 130.755 145.827  1.00  0.00           C  
ATOM   4096  CD  GLU R 312     151.456 132.166 145.634  1.00  0.04           C  
ATOM   4097  OE1 GLU R 312     150.215 132.374 145.705  1.00 -0.57           O  
ATOM   4098  OE2 GLU R 312     152.303 133.071 145.414  1.00 -0.57           O  
ATOM   4099  HA  GLU R 312     151.442 128.265 146.842  1.00  0.08           H  
ATOM   4100  HB2 GLU R 312     150.686 130.520 147.579  1.00  0.03           H  
ATOM   4101  HB3 GLU R 312     152.373 130.967 147.953  1.00  0.03           H  
ATOM   4102  HG2 GLU R 312     153.008 130.690 145.550  1.00  0.04           H  
ATOM   4103  HG3 GLU R 312     151.365 130.107 145.151  1.00  0.04           H  
ATOM   4104  H   GLU R 312     151.716 129.139 149.646  1.00  0.19           H  
ATOM   4105  N   THR R 313     153.926 128.085 146.171  1.00 -0.26           N  
ATOM   4106  CA  THR R 313     155.268 127.528 146.015  1.00  0.16           C  
ATOM   4107  C   THR R 313     155.606 127.510 144.550  1.00  0.21           C  
ATOM   4108  O   THR R 313     154.759 127.088 143.782  1.00 -0.39           O  
ATOM   4109  CB  THR R 313     155.360 126.095 146.622  1.00  0.09           C  
ATOM   4110  OG1 THR R 313     154.828 126.074 147.958  1.00 -0.39           O  
ATOM   4111  CG2 THR R 313     156.828 125.596 146.684  1.00 -0.03           C  
ATOM   4112  HA  THR R 313     155.973 128.178 146.557  1.00  0.08           H  
ATOM   4113  HB  THR R 313     154.748 125.418 146.004  1.00  0.06           H  
ATOM   4114  HG1 THR R 313     154.808 125.212 148.360  1.00  0.21           H  
ATOM   4115 HG23 THR R 313     157.306 125.637 145.698  1.00  0.03           H  
ATOM   4116 HG21 THR R 313     157.406 126.225 147.379  1.00  0.03           H  
ATOM   4117 HG22 THR R 313     156.863 124.556 147.043  1.00  0.03           H  
ATOM   4118  H   THR R 313     153.317 128.103 145.378  1.00  0.19           H  
ATOM   4119  N   THR R 314     156.802 127.951 144.120  1.00 -0.26           N  
ATOM   4120  CA  THR R 314     157.084 127.967 142.689  1.00  0.16           C  
ATOM   4121  C   THR R 314     156.613 126.706 141.986  1.00  0.21           C  
ATOM   4122  O   THR R 314     155.969 126.781 140.951  1.00 -0.39           O  
ATOM   4123  CB  THR R 314     158.624 128.104 142.523  1.00  0.09           C  
ATOM   4124  OG1 THR R 314     159.048 129.184 143.377  1.00 -0.39           O  
ATOM   4125  CG2 THR R 314     159.025 128.391 141.058  1.00 -0.03           C  
ATOM   4126  HA  THR R 314     156.583 128.843 142.245  1.00  0.08           H  
ATOM   4127  HB  THR R 314     159.114 127.174 142.860  1.00  0.06           H  
ATOM   4128  HG1 THR R 314     159.988 129.336 143.359  1.00  0.21           H  
ATOM   4129 HG23 THR R 314     158.627 127.623 140.377  1.00  0.03           H  
ATOM   4130 HG21 THR R 314     158.632 129.378 140.773  1.00  0.03           H  
ATOM   4131 HG22 THR R 314     160.122 128.402 140.971  1.00  0.03           H  
ATOM   4132  H   THR R 314     157.487 128.340 144.741  1.00  0.19           H  
ATOM   4133  N   PHE R 315     156.921 125.514 142.546  1.00 -0.26           N  
ATOM   4134  CA  PHE R 315     156.405 124.279 141.961  1.00  0.14           C  
ATOM   4135  C   PHE R 315     154.894 124.311 141.825  1.00  0.21           C  
ATOM   4136  O   PHE R 315     154.352 123.879 140.818  1.00 -0.39           O  
ATOM   4137  CB  PHE R 315     156.767 123.022 142.793  1.00  0.02           C  
ATOM   4138  CG  PHE R 315     156.128 121.793 142.128  1.00 -0.04           C  
ATOM   4139  CD1 PHE R 315     156.777 121.153 141.066  1.00 -0.06           C  
ATOM   4140  CD2 PHE R 315     154.888 121.312 142.566  1.00 -0.06           C  
ATOM   4141  CE1 PHE R 315     156.181 120.061 140.430  1.00 -0.07           C  
ATOM   4142  CE2 PHE R 315     154.292 120.218 141.933  1.00 -0.07           C  
ATOM   4143  CZ  PHE R 315     154.936 119.595 140.860  1.00 -0.07           C  
ATOM   4144  HA  PHE R 315     156.831 124.169 140.950  1.00  0.08           H  
ATOM   4145  HB2 PHE R 315     157.861 122.901 142.840  1.00  0.05           H  
ATOM   4146  HB3 PHE R 315     156.395 123.136 143.823  1.00  0.05           H  
ATOM   4147  HD2 PHE R 315     154.378 121.789 143.396  1.00  0.06           H  
ATOM   4148  HE2 PHE R 315     153.328 119.852 142.273  1.00  0.06           H  
ATOM   4149  HZ  PHE R 315     154.469 118.751 140.361  1.00  0.06           H  
ATOM   4150  HE1 PHE R 315     156.686 119.573 139.601  1.00  0.06           H  
ATOM   4151  HD1 PHE R 315     157.746 121.506 140.727  1.00  0.06           H  
ATOM   4152  H   PHE R 315     157.478 125.457 143.370  1.00  0.19           H  
ATOM   4153  N   GLN R 316     154.189 124.814 142.857  1.00 -0.26           N  
ATOM   4154  CA  GLN R 316     152.730 124.833 142.830  1.00  0.13           C  
ATOM   4155  C   GLN R 316     152.248 125.672 141.661  1.00  0.20           C  
ATOM   4156  O   GLN R 316     151.367 125.243 140.927  1.00 -0.39           O  
ATOM   4157  CB  GLN R 316     152.142 125.214 144.218  1.00  0.00           C  
ATOM   4158  CG  GLN R 316     150.602 125.386 144.232  1.00  0.04           C  
ATOM   4159  CD  GLN R 316     150.157 126.611 143.471  1.00  0.17           C  
ATOM   4160  OE1 GLN R 316     150.846 127.615 143.519  1.00 -0.40           O  
ATOM   4161  NE2 GLN R 316     149.011 126.600 142.765  1.00 -0.30           N  
ATOM   4162  HA  GLN R 316     152.389 123.805 142.618  1.00  0.08           H  
ATOM   4163  HB2 GLN R 316     152.427 124.432 144.943  1.00  0.03           H  
ATOM   4164  HB3 GLN R 316     152.586 126.150 144.559  1.00  0.03           H  
ATOM   4165  HG2 GLN R 316     150.139 124.465 143.854  1.00  0.05           H  
ATOM   4166  HG3 GLN R 316     150.272 125.538 145.272  1.00  0.05           H  
ATOM   4167 HE22 GLN R 316     148.756 127.429 142.270  1.00  0.18           H  
ATOM   4168 HE21 GLN R 316     148.436 125.783 142.708  1.00  0.18           H  
ATOM   4169  H   GLN R 316     154.659 125.250 143.622  1.00  0.19           H  
ATOM   4170  N   THR R 317     152.846 126.867 141.469  1.00 -0.26           N  
ATOM   4171  CA  THR R 317     152.509 127.697 140.306  1.00  0.16           C  
ATOM   4172  C   THR R 317     152.774 126.938 139.026  1.00  0.21           C  
ATOM   4173  O   THR R 317     151.912 126.897 138.159  1.00 -0.39           O  
ATOM   4174  CB  THR R 317     153.328 129.017 140.406  1.00  0.09           C  
ATOM   4175  OG1 THR R 317     153.058 129.571 141.707  1.00 -0.39           O  
ATOM   4176  CG2 THR R 317     152.960 130.045 139.307  1.00 -0.03           C  
ATOM   4177  HA  THR R 317     151.439 127.952 140.365  1.00  0.08           H  
ATOM   4178  HB  THR R 317     154.404 128.781 140.331  1.00  0.06           H  
ATOM   4179  HG1 THR R 317     153.532 130.374 141.901  1.00  0.21           H  
ATOM   4180 HG23 THR R 317     153.289 129.673 138.330  1.00  0.03           H  
ATOM   4181 HG21 THR R 317     151.874 130.222 139.285  1.00  0.03           H  
ATOM   4182 HG22 THR R 317     153.470 131.003 139.491  1.00  0.03           H  
ATOM   4183  H   THR R 317     153.532 127.199 142.129  1.00  0.19           H  
ATOM   4184  N   VAL R 318     153.962 126.309 138.882  1.00 -0.26           N  
ATOM   4185  CA  VAL R 318     154.234 125.569 137.647  1.00  0.13           C  
ATOM   4186  C   VAL R 318     153.170 124.510 137.446  1.00  0.20           C  
ATOM   4187  O   VAL R 318     152.623 124.403 136.357  1.00 -0.39           O  
ATOM   4188  CB  VAL R 318     155.659 124.941 137.616  1.00 -0.01           C  
ATOM   4189  CG1 VAL R 318     155.830 123.983 136.402  1.00 -0.06           C  
ATOM   4190  CG2 VAL R 318     156.746 126.052 137.555  1.00 -0.06           C  
ATOM   4191  HA  VAL R 318     154.153 126.269 136.799  1.00  0.08           H  
ATOM   4192  HB  VAL R 318     155.801 124.350 138.537  1.00  0.03           H  
ATOM   4193 HG11 VAL R 318     155.623 124.516 135.461  1.00  0.02           H  
ATOM   4194 HG12 VAL R 318     156.858 123.591 136.364  1.00  0.02           H  
ATOM   4195 HG13 VAL R 318     155.147 123.122 136.473  1.00  0.02           H  
ATOM   4196 HG21 VAL R 318     156.655 126.752 138.397  1.00  0.02           H  
ATOM   4197 HG22 VAL R 318     157.752 125.604 137.594  1.00  0.02           H  
ATOM   4198 HG23 VAL R 318     156.656 126.624 136.618  1.00  0.02           H  
ATOM   4199  H   VAL R 318     154.639 126.315 139.628  1.00  0.19           H  
ATOM   4200  N   SER R 319     152.855 123.703 138.482  1.00 -0.26           N  
ATOM   4201  CA  SER R 319     151.831 122.671 138.299  1.00  0.15           C  
ATOM   4202  C   SER R 319     150.522 123.288 137.845  1.00  0.21           C  
ATOM   4203  O   SER R 319     149.896 122.788 136.921  1.00 -0.39           O  
ATOM   4204  CB  SER R 319     151.641 121.833 139.588  1.00  0.08           C  
ATOM   4205  OG  SER R 319     150.704 120.770 139.329  1.00 -0.39           O  
ATOM   4206  HA  SER R 319     152.171 121.977 137.514  1.00  0.08           H  
ATOM   4207  HB2 SER R 319     152.619 121.412 139.878  1.00  0.06           H  
ATOM   4208  HB3 SER R 319     151.286 122.484 140.401  1.00  0.06           H  
ATOM   4209  HG  SER R 319     150.585 120.180 140.068  1.00  0.21           H  
ATOM   4210  H   SER R 319     153.314 123.810 139.374  1.00  0.19           H  
ATOM   4211  N   TRP R 320     150.087 124.402 138.474  1.00 -0.26           N  
ATOM   4212  CA  TRP R 320     148.826 125.028 138.060  1.00  0.14           C  
ATOM   4213  C   TRP R 320     148.849 125.409 136.601  1.00  0.21           C  
ATOM   4214  O   TRP R 320     147.954 125.026 135.862  1.00 -0.39           O  
ATOM   4215  CB  TRP R 320     148.559 126.280 138.940  1.00  0.00           C  
ATOM   4216  CG  TRP R 320     147.365 127.113 138.554  1.00 -0.04           C  
ATOM   4217  CD1 TRP R 320     147.381 128.394 138.146  1.00  0.02           C  
ATOM   4218  CD2 TRP R 320     145.919 126.683 138.581  1.00 -0.02           C  
ATOM   4219  NE1 TRP R 320     146.153 128.810 137.966  1.00 -0.29           N  
ATOM   4220  CE2 TRP R 320     145.254 127.845 138.239  1.00  0.06           C  
ATOM   4221  CE3 TRP R 320     145.237 125.498 138.845  1.00 -0.07           C  
ATOM   4222  CZ2 TRP R 320     143.861 127.912 138.204  1.00 -0.04           C  
ATOM   4223  CZ3 TRP R 320     143.838 125.556 138.842  1.00 -0.08           C  
ATOM   4224  CH2 TRP R 320     143.159 126.741 138.519  1.00 -0.08           C  
ATOM   4225  HA  TRP R 320     148.013 124.299 138.205  1.00  0.08           H  
ATOM   4226  HB2 TRP R 320     148.411 125.959 139.981  1.00  0.04           H  
ATOM   4227  HB3 TRP R 320     149.445 126.930 138.917  1.00  0.04           H  
ATOM   4228  HE1 TRP R 320     145.904 129.760 137.651  1.00  0.22           H  
ATOM   4229  HD1 TRP R 320     148.282 128.993 138.000  1.00  0.08           H  
ATOM   4230  HZ2 TRP R 320     143.349 128.831 137.941  1.00  0.05           H  
ATOM   4231  HH2 TRP R 320     142.073 126.751 138.508  1.00  0.05           H  
ATOM   4232  HZ3 TRP R 320     143.273 124.665 139.090  1.00  0.05           H  
ATOM   4233  HE3 TRP R 320     145.763 124.573 139.032  1.00  0.05           H  
ATOM   4234  H   TRP R 320     150.638 124.814 139.212  1.00  0.19           H  
ATOM   4235  N   HIS R 321     149.866 126.168 136.145  1.00 -0.26           N  
ATOM   4236  CA  HIS R 321     149.867 126.520 134.729  1.00  0.14           C  
ATOM   4237  C   HIS R 321     149.990 125.271 133.883  1.00  0.21           C  
ATOM   4238  O   HIS R 321     149.354 125.189 132.844  1.00 -0.39           O  
ATOM   4239  CB  HIS R 321     151.050 127.431 134.321  1.00  0.04           C  
ATOM   4240  CG  HIS R 321     151.025 128.705 135.117  1.00  0.06           C  
ATOM   4241  ND1 HIS R 321     150.128 129.655 134.997  1.00 -0.26           N  
ATOM   4242  CD2 HIS R 321     151.923 129.038 136.061  1.00 -0.03           C  
ATOM   4243  CE1 HIS R 321     150.391 130.614 135.826  1.00  0.09           C  
ATOM   4244  NE2 HIS R 321     151.422 130.321 136.477  1.00 -0.34           N  
ATOM   4245  HA  HIS R 321     148.920 127.027 134.485  1.00  0.08           H  
ATOM   4246  HB2 HIS R 321     151.997 126.899 134.504  1.00  0.05           H  
ATOM   4247  HB3 HIS R 321     150.996 127.678 133.249  1.00  0.05           H  
ATOM   4248  HD2 HIS R 321     152.783 128.462 136.389  1.00  0.03           H  
ATOM   4249  HE1 HIS R 321     149.820 131.533 135.951  1.00  0.11           H  
ATOM   4250  HD1 HIS R 321     149.336 129.644 134.339  1.00  0.24           H  
ATOM   4251  H   HIS R 321     150.624 126.455 136.746  1.00  0.19           H  
ATOM   4252  N   PHE R 322     150.818 124.285 134.292  1.00 -0.26           N  
ATOM   4253  CA  PHE R 322     150.975 123.087 133.465  1.00  0.14           C  
ATOM   4254  C   PHE R 322     149.649 122.382 133.281  1.00  0.21           C  
ATOM   4255  O   PHE R 322     149.312 121.993 132.172  1.00 -0.39           O  
ATOM   4256  CB  PHE R 322     151.997 122.115 134.109  1.00  0.02           C  
ATOM   4257  CG  PHE R 322     152.264 120.907 133.201  1.00 -0.04           C  
ATOM   4258  CD1 PHE R 322     153.064 121.060 132.063  1.00 -0.06           C  
ATOM   4259  CD2 PHE R 322     151.731 119.649 133.502  1.00 -0.06           C  
ATOM   4260  CE1 PHE R 322     153.328 119.969 131.231  1.00 -0.07           C  
ATOM   4261  CE2 PHE R 322     152.062 118.541 132.716  1.00 -0.07           C  
ATOM   4262  CZ  PHE R 322     152.840 118.703 131.566  1.00 -0.07           C  
ATOM   4263  HA  PHE R 322     151.352 123.396 132.477  1.00  0.08           H  
ATOM   4264  HB2 PHE R 322     152.951 122.638 134.278  1.00  0.05           H  
ATOM   4265  HB3 PHE R 322     151.620 121.783 135.088  1.00  0.05           H  
ATOM   4266  HD2 PHE R 322     151.063 119.523 134.349  1.00  0.06           H  
ATOM   4267  HE2 PHE R 322     151.719 117.552 133.000  1.00  0.06           H  
ATOM   4268  HZ  PHE R 322     153.067 117.848 130.937  1.00  0.06           H  
ATOM   4269  HE1 PHE R 322     153.915 120.103 130.327  1.00  0.06           H  
ATOM   4270  HD1 PHE R 322     153.488 122.028 131.823  1.00  0.06           H  
ATOM   4271  H   PHE R 322     151.331 124.360 135.156  1.00  0.19           H  
ATOM   4272  N   CYS R 323     148.855 122.201 134.356  1.00 -0.26           N  
ATOM   4273  CA  CYS R 323     147.552 121.559 134.169  1.00  0.14           C  
ATOM   4274  C   CYS R 323     146.683 122.374 133.238  1.00  0.20           C  
ATOM   4275  O   CYS R 323     145.998 121.804 132.401  1.00 -0.39           O  
ATOM   4276  CB  CYS R 323     146.853 121.347 135.531  1.00  0.03           C  
ATOM   4277  SG  CYS R 323     147.841 120.225 136.578  1.00 -0.17           S  
ATOM   4278  HA  CYS R 323     147.709 120.570 133.705  1.00  0.08           H  
ATOM   4279  HB2 CYS R 323     146.699 122.309 136.044  1.00  0.04           H  
ATOM   4280  HB3 CYS R 323     145.888 120.869 135.338  1.00  0.04           H  
ATOM   4281  HG  CYS R 323     147.262 120.242 137.404  1.00  0.10           H  
ATOM   4282 LPG1 CYS R 323     147.888 119.602 136.312  1.00  0.00          LP  
ATOM   4283 LPG2 CYS R 323     148.463 120.468 136.697  1.00  0.00          LP  
ATOM   4284  H   CYS R 323     149.133 122.525 135.271  1.00  0.19           H  
ATOM   4285  N   ILE R 324     146.702 123.719 133.354  1.00 -0.26           N  
ATOM   4286  CA  ILE R 324     145.941 124.529 132.399  1.00  0.13           C  
ATOM   4287  C   ILE R 324     146.493 124.270 131.010  1.00  0.20           C  
ATOM   4288  O   ILE R 324     145.728 124.076 130.076  1.00 -0.39           O  
ATOM   4289  CB  ILE R 324     145.971 126.042 132.776  1.00 -0.00           C  
ATOM   4290  CG1 ILE R 324     145.218 126.265 134.124  1.00 -0.05           C  
ATOM   4291  CG2 ILE R 324     145.363 126.896 131.628  1.00 -0.06           C  
ATOM   4292  CD1 ILE R 324     145.339 127.710 134.677  1.00 -0.06           C  
ATOM   4293  HA  ILE R 324     144.889 124.193 132.399  1.00  0.08           H  
ATOM   4294  HB  ILE R 324     147.022 126.346 132.900  1.00  0.03           H  
ATOM   4295 HG12 ILE R 324     144.159 125.996 133.996  1.00  0.03           H  
ATOM   4296 HG13 ILE R 324     145.624 125.599 134.900  1.00  0.03           H  
ATOM   4297 HD11 ILE R 324     144.839 128.450 134.038  1.00  0.02           H  
ATOM   4298 HD12 ILE R 324     144.857 127.757 135.661  1.00  0.02           H  
ATOM   4299 HD13 ILE R 324     146.396 127.992 134.799  1.00  0.02           H  
ATOM   4300 HG21 ILE R 324     144.332 126.566 131.428  1.00  0.02           H  
ATOM   4301 HG22 ILE R 324     145.351 127.969 131.859  1.00  0.02           H  
ATOM   4302 HG23 ILE R 324     145.963 126.783 130.715  1.00  0.02           H  
ATOM   4303  H   ILE R 324     147.287 124.165 134.040  1.00  0.19           H  
ATOM   4304  N   ALA R 325     147.834 124.254 130.843  1.00 -0.26           N  
ATOM   4305  CA  ALA R 325     148.395 123.968 129.524  1.00  0.13           C  
ATOM   4306  C   ALA R 325     147.856 122.658 128.996  1.00  0.20           C  
ATOM   4307  O   ALA R 325     147.393 122.629 127.867  1.00 -0.39           O  
ATOM   4308  CB  ALA R 325     149.942 123.926 129.550  1.00 -0.02           C  
ATOM   4309  HA  ALA R 325     148.082 124.773 128.837  1.00  0.08           H  
ATOM   4310  HB1 ALA R 325     150.343 123.749 128.542  1.00  0.03           H  
ATOM   4311  HB2 ALA R 325     150.333 124.884 129.929  1.00  0.03           H  
ATOM   4312  HB3 ALA R 325     150.289 123.113 130.199  1.00  0.03           H  
ATOM   4313  H   ALA R 325     148.454 124.421 131.617  1.00  0.19           H  
ATOM   4314  N   LEU R 326     147.890 121.558 129.781  1.00 -0.26           N  
ATOM   4315  CA  LEU R 326     147.354 120.296 129.263  1.00  0.13           C  
ATOM   4316  C   LEU R 326     145.912 120.467 128.839  1.00  0.20           C  
ATOM   4317  O   LEU R 326     145.527 119.958 127.796  1.00 -0.39           O  
ATOM   4318  CB  LEU R 326     147.342 119.158 130.322  1.00 -0.01           C  
ATOM   4319  CG  LEU R 326     148.736 118.665 130.814  1.00 -0.04           C  
ATOM   4320  CD1 LEU R 326     148.507 117.544 131.866  1.00 -0.06           C  
ATOM   4321  CD2 LEU R 326     149.621 118.126 129.656  1.00 -0.06           C  
ATOM   4322  HA  LEU R 326     147.947 119.989 128.396  1.00  0.08           H  
ATOM   4323  HB2 LEU R 326     146.759 119.504 131.191  1.00  0.03           H  
ATOM   4324  HB3 LEU R 326     146.810 118.296 129.888  1.00  0.03           H  
ATOM   4325  HG  LEU R 326     149.280 119.486 131.310  1.00  0.03           H  
ATOM   4326 HD21 LEU R 326     149.951 118.939 128.992  1.00  0.02           H  
ATOM   4327 HD22 LEU R 326     150.525 117.646 130.058  1.00  0.02           H  
ATOM   4328 HD23 LEU R 326     149.069 117.381 129.062  1.00  0.02           H  
ATOM   4329 HD11 LEU R 326     147.950 116.706 131.417  1.00  0.02           H  
ATOM   4330 HD12 LEU R 326     149.459 117.155 132.251  1.00  0.02           H  
ATOM   4331 HD13 LEU R 326     147.932 117.938 132.718  1.00  0.02           H  
ATOM   4332  H   LEU R 326     148.255 121.612 130.718  1.00  0.19           H  
ATOM   4333  N   GLY R 327     145.088 121.173 129.644  1.00 -0.27           N  
ATOM   4334  CA  GLY R 327     143.693 121.338 129.250  1.00  0.12           C  
ATOM   4335  C   GLY R 327     143.603 121.923 127.866  1.00  0.20           C  
ATOM   4336  O   GLY R 327     142.936 121.365 127.008  1.00 -0.39           O  
ATOM   4337  HA3 GLY R 327     143.186 120.360 129.271  1.00  0.08           H  
ATOM   4338  HA2 GLY R 327     143.158 122.016 129.935  1.00  0.08           H  
ATOM   4339  H   GLY R 327     145.409 121.589 130.506  1.00  0.19           H  
ATOM   4340  N   TYR R 328     144.287 123.061 127.626  1.00 -0.26           N  
ATOM   4341  CA  TYR R 328     144.274 123.608 126.272  1.00  0.14           C  
ATOM   4342  C   TYR R 328     144.967 122.666 125.302  1.00  0.21           C  
ATOM   4343  O   TYR R 328     144.547 122.573 124.158  1.00 -0.39           O  
ATOM   4344  CB  TYR R 328     144.890 125.028 126.185  1.00  0.02           C  
ATOM   4345  CG  TYR R 328     143.937 126.089 126.760  1.00 -0.05           C  
ATOM   4346  CD1 TYR R 328     142.879 126.585 125.989  1.00 -0.07           C  
ATOM   4347  CD2 TYR R 328     144.119 126.581 128.057  1.00 -0.07           C  
ATOM   4348  CE1 TYR R 328     142.037 127.579 126.500  1.00 -0.04           C  
ATOM   4349  CE2 TYR R 328     143.291 127.589 128.560  1.00 -0.04           C  
ATOM   4350  CZ  TYR R 328     142.244 128.089 127.783  1.00  0.08           C  
ATOM   4351  OH  TYR R 328     141.421 129.094 128.287  1.00 -0.34           O  
ATOM   4352  HA  TYR R 328     143.227 123.682 125.929  1.00  0.08           H  
ATOM   4353  HB3 TYR R 328     145.849 125.030 126.723  1.00  0.05           H  
ATOM   4354  HB2 TYR R 328     145.090 125.287 125.132  1.00  0.05           H  
ATOM   4355  HD2 TYR R 328     144.910 126.178 128.676  1.00  0.05           H  
ATOM   4356  HE2 TYR R 328     143.452 127.992 129.553  1.00  0.05           H  
ATOM   4357  HE1 TYR R 328     141.220 127.964 125.904  1.00  0.05           H  
ATOM   4358  HD1 TYR R 328     142.705 126.201 124.988  1.00  0.05           H  
ATOM   4359  HH  TYR R 328     140.529 128.775 128.442  1.00  0.25           H  
ATOM   4360  H   TYR R 328     144.839 123.496 128.349  1.00  0.19           H  
ATOM   4361  N   THR R 329     146.035 121.943 125.704  1.00 -0.26           N  
ATOM   4362  CA  THR R 329     146.687 121.028 124.766  1.00  0.16           C  
ATOM   4363  C   THR R 329     145.700 120.092 124.112  1.00  0.21           C  
ATOM   4364  O   THR R 329     145.794 119.888 122.911  1.00 -0.39           O  
ATOM   4365  CB  THR R 329     147.828 120.208 125.429  1.00  0.09           C  
ATOM   4366  OG1 THR R 329     148.778 121.144 125.972  1.00 -0.39           O  
ATOM   4367  CG2 THR R 329     148.554 119.264 124.438  1.00 -0.03           C  
ATOM   4368  HA  THR R 329     147.152 121.647 123.984  1.00  0.08           H  
ATOM   4369  HB  THR R 329     147.375 119.580 126.210  1.00  0.06           H  
ATOM   4370  HG1 THR R 329     149.489 120.735 126.455  1.00  0.21           H  
ATOM   4371 HG23 THR R 329     147.862 118.497 124.061  1.00  0.03           H  
ATOM   4372 HG21 THR R 329     148.964 119.845 123.599  1.00  0.03           H  
ATOM   4373 HG22 THR R 329     149.385 118.747 124.944  1.00  0.03           H  
ATOM   4374  H   THR R 329     146.415 122.036 126.629  1.00  0.19           H  
ATOM   4375  N   ASN R 330     144.735 119.507 124.854  1.00 -0.26           N  
ATOM   4376  CA  ASN R 330     143.772 118.635 124.177  1.00  0.15           C  
ATOM   4377  C   ASN R 330     143.182 119.378 122.993  1.00  0.21           C  
ATOM   4378  O   ASN R 330     143.181 118.867 121.883  1.00 -0.39           O  
ATOM   4379  CB  ASN R 330     142.560 118.248 125.070  1.00  0.08           C  
ATOM   4380  CG  ASN R 330     141.788 117.114 124.443  1.00  0.18           C  
ATOM   4381  OD1 ASN R 330     141.879 116.001 124.928  1.00 -0.40           O  
ATOM   4382  ND2 ASN R 330     141.025 117.338 123.359  1.00 -0.30           N  
ATOM   4383  HA  ASN R 330     144.291 117.728 123.825  1.00  0.08           H  
ATOM   4384  HB2 ASN R 330     142.919 117.922 126.048  1.00  0.06           H  
ATOM   4385  HB3 ASN R 330     141.881 119.092 125.257  1.00  0.06           H  
ATOM   4386 HD22 ASN R 330     140.567 116.573 122.902  1.00  0.18           H  
ATOM   4387 HD21 ASN R 330     140.930 118.244 122.953  1.00  0.18           H  
ATOM   4388  H   ASN R 330     144.667 119.683 125.844  1.00  0.19           H  
ATOM   4389  N   SER R 331     142.659 120.603 123.228  1.00 -0.26           N  
ATOM   4390  CA  SER R 331     142.034 121.363 122.144  1.00  0.15           C  
ATOM   4391  C   SER R 331     143.035 121.528 121.020  1.00  0.21           C  
ATOM   4392  O   SER R 331     142.673 121.465 119.857  1.00 -0.39           O  
ATOM   4393  CB  SER R 331     141.618 122.756 122.692  1.00  0.08           C  
ATOM   4394  OG  SER R 331     140.968 122.566 123.965  1.00 -0.39           O  
ATOM   4395  HA  SER R 331     141.138 120.832 121.781  1.00  0.08           H  
ATOM   4396  HB2 SER R 331     142.512 123.385 122.833  1.00  0.06           H  
ATOM   4397  HB3 SER R 331     140.951 123.263 121.980  1.00  0.06           H  
ATOM   4398  HG  SER R 331     140.654 123.380 124.347  1.00  0.21           H  
ATOM   4399  H   SER R 331     142.708 121.036 124.134  1.00  0.19           H  
ATOM   4400  N   CYS R 332     144.331 121.739 121.340  1.00 -0.26           N  
ATOM   4401  CA  CYS R 332     145.320 121.861 120.271  1.00  0.14           C  
ATOM   4402  C   CYS R 332     145.577 120.575 119.525  1.00  0.20           C  
ATOM   4403  O   CYS R 332     145.900 120.639 118.350  1.00 -0.39           O  
ATOM   4404  CB  CYS R 332     146.687 122.373 120.789  1.00  0.03           C  
ATOM   4405  SG  CYS R 332     146.435 123.957 121.654  1.00 -0.17           S  
ATOM   4406  HA  CYS R 332     144.939 122.593 119.540  1.00  0.08           H  
ATOM   4407  HB2 CYS R 332     147.136 121.640 121.476  1.00  0.04           H  
ATOM   4408  HB3 CYS R 332     147.377 122.527 119.944  1.00  0.04           H  
ATOM   4409  HG  CYS R 332     147.404 124.213 121.754  1.00  0.10           H  
ATOM   4410 LPG1 CYS R 332     146.088 124.403 121.278  1.00  0.00          LP  
ATOM   4411 LPG2 CYS R 332     146.127 123.877 122.253  1.00  0.00          LP  
ATOM   4412  H   CYS R 332     144.631 121.796 122.299  1.00  0.19           H  
ATOM   4413  N   LEU R 333     145.464 119.401 120.175  1.00 -0.26           N  
ATOM   4414  CA  LEU R 333     145.639 118.141 119.446  1.00  0.13           C  
ATOM   4415  C   LEU R 333     144.381 117.730 118.720  1.00  0.20           C  
ATOM   4416  O   LEU R 333     144.500 117.028 117.725  1.00 -0.39           O  
ATOM   4417  CB  LEU R 333     146.117 117.012 120.404  1.00 -0.01           C  
ATOM   4418  CG  LEU R 333     147.667 116.979 120.578  1.00 -0.04           C  
ATOM   4419  CD1 LEU R 333     148.263 118.382 120.879  1.00 -0.06           C  
ATOM   4420  CD2 LEU R 333     148.042 115.967 121.697  1.00 -0.06           C  
ATOM   4421  HA  LEU R 333     146.387 118.252 118.643  1.00  0.08           H  
ATOM   4422  HB2 LEU R 333     145.614 117.114 121.378  1.00  0.03           H  
ATOM   4423  HB3 LEU R 333     145.820 116.035 119.999  1.00  0.03           H  
ATOM   4424  HG  LEU R 333     148.122 116.623 119.635  1.00  0.03           H  
ATOM   4425 HD21 LEU R 333     147.637 114.969 121.465  1.00  0.02           H  
ATOM   4426 HD22 LEU R 333     149.136 115.881 121.792  1.00  0.02           H  
ATOM   4427 HD23 LEU R 333     147.633 116.294 122.665  1.00  0.02           H  
ATOM   4428 HD11 LEU R 333     147.713 118.846 121.703  1.00  0.02           H  
ATOM   4429 HD12 LEU R 333     149.324 118.303 121.161  1.00  0.02           H  
ATOM   4430 HD13 LEU R 333     148.200 119.053 120.009  1.00  0.02           H  
ATOM   4431  H   LEU R 333     145.212 119.391 121.151  1.00  0.19           H  
ATOM   4432  N   ASN R 334     143.174 118.132 119.172  1.00 -0.26           N  
ATOM   4433  CA  ASN R 334     141.975 117.674 118.478  1.00  0.15           C  
ATOM   4434  C   ASN R 334     142.066 117.715 116.955  1.00  0.21           C  
ATOM   4435  O   ASN R 334     141.781 116.687 116.354  1.00 -0.39           O  
ATOM   4436  CB  ASN R 334     140.666 118.356 118.964  1.00  0.08           C  
ATOM   4437  CG  ASN R 334     140.119 118.001 120.321  1.00  0.18           C  
ATOM   4438  OD1 ASN R 334     140.475 116.978 120.881  1.00 -0.40           O  
ATOM   4439  ND2 ASN R 334     139.207 118.836 120.862  1.00 -0.30           N  
ATOM   4440  HA  ASN R 334     141.873 116.607 118.742  1.00  0.08           H  
ATOM   4441  HB2 ASN R 334     140.761 119.442 118.930  1.00  0.06           H  
ATOM   4442  HB3 ASN R 334     139.864 118.039 118.295  1.00  0.06           H  
ATOM   4443 HD22 ASN R 334     138.788 118.629 121.742  1.00  0.18           H  
ATOM   4444 HD21 ASN R 334     138.932 119.687 120.393  1.00  0.18           H  
ATOM   4445  H   ASN R 334     143.072 118.674 120.016  1.00  0.19           H  
ATOM   4446  N   PRO R 335     142.450 118.813 116.251  1.00 -0.25           N  
ATOM   4447  CA  PRO R 335     142.632 118.714 114.805  1.00  0.13           C  
ATOM   4448  C   PRO R 335     143.512 117.581 114.308  1.00  0.20           C  
ATOM   4449  O   PRO R 335     143.221 117.012 113.265  1.00 -0.39           O  
ATOM   4450  CB  PRO R 335     143.439 120.023 114.575  1.00 -0.01           C  
ATOM   4451  CG  PRO R 335     142.853 120.999 115.611  1.00 -0.03           C  
ATOM   4452  CD  PRO R 335     142.740 120.107 116.868  1.00  0.04           C  
ATOM   4453  HA  PRO R 335     141.655 118.732 114.297  1.00  0.08           H  
ATOM   4454  HD3 PRO R 335     141.960 120.544 117.500  1.00  0.05           H  
ATOM   4455  HD2 PRO R 335     143.692 120.067 117.413  1.00  0.05           H  
ATOM   4456  HG3 PRO R 335     141.851 121.307 115.268  1.00  0.03           H  
ATOM   4457  HG2 PRO R 335     143.470 121.900 115.770  1.00  0.03           H  
ATOM   4458  HB2 PRO R 335     144.505 119.886 114.825  1.00  0.03           H  
ATOM   4459  HB3 PRO R 335     143.387 120.401 113.547  1.00  0.03           H  
ATOM   4460  N   VAL R 336     144.613 117.263 115.032  1.00 -0.26           N  
ATOM   4461  CA  VAL R 336     145.562 116.259 114.540  1.00  0.13           C  
ATOM   4462  C   VAL R 336     144.838 114.936 114.606  1.00  0.20           C  
ATOM   4463  O   VAL R 336     144.817 114.206 113.629  1.00 -0.39           O  
ATOM   4464  CB  VAL R 336     146.878 116.205 115.373  1.00 -0.01           C  
ATOM   4465  CG1 VAL R 336     147.796 115.053 114.874  1.00 -0.06           C  
ATOM   4466  CG2 VAL R 336     147.641 117.559 115.307  1.00 -0.06           C  
ATOM   4467  HA  VAL R 336     145.805 116.484 113.495  1.00  0.08           H  
ATOM   4468  HB  VAL R 336     146.628 116.006 116.429  1.00  0.03           H  
ATOM   4469 HG11 VAL R 336     148.045 115.194 113.811  1.00  0.02           H  
ATOM   4470 HG12 VAL R 336     148.732 115.030 115.452  1.00  0.02           H  
ATOM   4471 HG13 VAL R 336     147.303 114.075 114.990  1.00  0.02           H  
ATOM   4472 HG21 VAL R 336     147.021 118.390 115.675  1.00  0.02           H  
ATOM   4473 HG22 VAL R 336     148.548 117.514 115.929  1.00  0.02           H  
ATOM   4474 HG23 VAL R 336     147.940 117.780 114.273  1.00  0.02           H  
ATOM   4475  H   VAL R 336     144.752 117.663 115.943  1.00  0.19           H  
ATOM   4476  N   LEU R 337     144.231 114.617 115.769  1.00 -0.26           N  
ATOM   4477  CA  LEU R 337     143.537 113.337 115.900  1.00  0.13           C  
ATOM   4478  C   LEU R 337     142.366 113.272 114.952  1.00  0.20           C  
ATOM   4479  O   LEU R 337     142.239 112.308 114.217  1.00 -0.39           O  
ATOM   4480  CB  LEU R 337     142.971 113.132 117.336  1.00 -0.01           C  
ATOM   4481  CG  LEU R 337     143.991 112.514 118.334  1.00 -0.04           C  
ATOM   4482  CD1 LEU R 337     145.373 113.223 118.316  1.00 -0.06           C  
ATOM   4483  CD2 LEU R 337     143.390 112.569 119.765  1.00 -0.06           C  
ATOM   4484  HA  LEU R 337     144.217 112.511 115.637  1.00  0.08           H  
ATOM   4485  HB2 LEU R 337     142.589 114.090 117.723  1.00  0.03           H  
ATOM   4486  HB3 LEU R 337     142.110 112.442 117.296  1.00  0.03           H  
ATOM   4487  HG  LEU R 337     144.150 111.455 118.056  1.00  0.03           H  
ATOM   4488 HD21 LEU R 337     142.350 112.214 119.768  1.00  0.02           H  
ATOM   4489 HD22 LEU R 337     143.975 111.931 120.441  1.00  0.02           H  
ATOM   4490 HD23 LEU R 337     143.397 113.599 120.153  1.00  0.02           H  
ATOM   4491 HD11 LEU R 337     145.244 114.295 118.515  1.00  0.02           H  
ATOM   4492 HD12 LEU R 337     146.028 112.800 119.093  1.00  0.02           H  
ATOM   4493 HD13 LEU R 337     145.880 113.106 117.347  1.00  0.02           H  
ATOM   4494  H   LEU R 337     144.222 115.273 116.530  1.00  0.19           H  
ATOM   4495  N   TYR R 338     141.450 114.258 114.977  1.00 -0.26           N  
ATOM   4496  CA  TYR R 338     140.193 114.053 114.261  1.00  0.14           C  
ATOM   4497  C   TYR R 338     140.254 114.385 112.789  1.00  0.21           C  
ATOM   4498  O   TYR R 338     139.751 113.602 112.000  1.00 -0.39           O  
ATOM   4499  CB  TYR R 338     139.043 114.887 114.898  1.00  0.02           C  
ATOM   4500  CG  TYR R 338     138.490 114.167 116.139  1.00 -0.05           C  
ATOM   4501  CD1 TYR R 338     137.362 113.346 116.023  1.00 -0.07           C  
ATOM   4502  CD2 TYR R 338     139.099 114.316 117.390  1.00 -0.07           C  
ATOM   4503  CE1 TYR R 338     136.818 112.717 117.146  1.00 -0.04           C  
ATOM   4504  CE2 TYR R 338     138.584 113.650 118.507  1.00 -0.04           C  
ATOM   4505  CZ  TYR R 338     137.429 112.870 118.394  1.00  0.08           C  
ATOM   4506  OH  TYR R 338     136.896 112.250 119.524  1.00 -0.34           O  
ATOM   4507  HA  TYR R 338     139.888 112.994 114.327  1.00  0.08           H  
ATOM   4508  HB3 TYR R 338     139.381 115.902 115.155  1.00  0.05           H  
ATOM   4509  HB2 TYR R 338     138.219 115.004 114.175  1.00  0.05           H  
ATOM   4510  HD2 TYR R 338     139.973 114.949 117.501  1.00  0.05           H  
ATOM   4511  HE2 TYR R 338     139.079 113.740 119.469  1.00  0.05           H  
ATOM   4512  HE1 TYR R 338     135.924 112.110 117.048  1.00  0.05           H  
ATOM   4513  HD1 TYR R 338     136.901 113.191 115.055  1.00  0.05           H  
ATOM   4514  HH  TYR R 338     135.951 112.355 119.572  1.00  0.25           H  
ATOM   4515  H   TYR R 338     141.609 115.103 115.504  1.00  0.19           H  
ATOM   4516  N   ALA R 339     140.814 115.539 112.377  1.00 -0.26           N  
ATOM   4517  CA  ALA R 339     140.772 115.884 110.955  1.00  0.13           C  
ATOM   4518  C   ALA R 339     141.984 115.304 110.263  1.00  0.20           C  
ATOM   4519  O   ALA R 339     141.822 114.619 109.266  1.00 -0.39           O  
ATOM   4520  CB  ALA R 339     140.801 117.424 110.782  1.00 -0.02           C  
ATOM   4521  HA  ALA R 339     139.857 115.503 110.470  1.00  0.08           H  
ATOM   4522  HB1 ALA R 339     140.707 117.696 109.719  1.00  0.03           H  
ATOM   4523  HB2 ALA R 339     139.976 117.883 111.344  1.00  0.03           H  
ATOM   4524  HB3 ALA R 339     141.746 117.828 111.169  1.00  0.03           H  
ATOM   4525  H   ALA R 339     141.290 116.144 113.023  1.00  0.19           H  
ATOM   4526  N   PHE R 340     143.225 115.554 110.741  1.00 -0.26           N  
ATOM   4527  CA  PHE R 340     144.378 115.124 109.948  1.00  0.14           C  
ATOM   4528  C   PHE R 340     144.488 113.625 109.832  1.00  0.21           C  
ATOM   4529  O   PHE R 340     144.929 113.165 108.790  1.00 -0.39           O  
ATOM   4530  CB  PHE R 340     145.724 115.700 110.458  1.00  0.02           C  
ATOM   4531  CG  PHE R 340     145.778 117.236 110.595  1.00 -0.04           C  
ATOM   4532  CD1 PHE R 340     144.874 118.102 109.963  1.00 -0.06           C  
ATOM   4533  CD2 PHE R 340     146.790 117.791 111.388  1.00 -0.06           C  
ATOM   4534  CE1 PHE R 340     144.973 119.485 110.143  1.00 -0.07           C  
ATOM   4535  CE2 PHE R 340     146.823 119.163 111.656  1.00 -0.07           C  
ATOM   4536  CZ  PHE R 340     145.896 120.012 111.049  1.00 -0.07           C  
ATOM   4537  HA  PHE R 340     144.239 115.472 108.910  1.00  0.08           H  
ATOM   4538  HB2 PHE R 340     145.928 115.235 111.434  1.00  0.05           H  
ATOM   4539  HB3 PHE R 340     146.531 115.405 109.769  1.00  0.05           H  
ATOM   4540  HD2 PHE R 340     147.563 117.151 111.802  1.00  0.06           H  
ATOM   4541  HE2 PHE R 340     147.570 119.570 112.331  1.00  0.06           H  
ATOM   4542  HZ  PHE R 340     145.894 121.073 111.275  1.00  0.06           H  
ATOM   4543  HE1 PHE R 340     144.333 120.154 109.577  1.00  0.06           H  
ATOM   4544  HD1 PHE R 340     144.085 117.731 109.322  1.00  0.06           H  
ATOM   4545  H   PHE R 340     143.376 116.045 111.608  1.00  0.19           H  
ATOM   4546  N   LEU R 341     144.100 112.832 110.854  1.00 -0.26           N  
ATOM   4547  CA  LEU R 341     144.067 111.385 110.649  1.00  0.13           C  
ATOM   4548  C   LEU R 341     142.764 110.930 110.040  1.00  0.20           C  
ATOM   4549  O   LEU R 341     142.575 109.725 109.979  1.00 -0.39           O  
ATOM   4550  CB  LEU R 341     144.363 110.600 111.960  1.00 -0.01           C  
ATOM   4551  CG  LEU R 341     145.711 110.971 112.649  1.00 -0.04           C  
ATOM   4552  CD1 LEU R 341     145.878 110.144 113.955  1.00 -0.06           C  
ATOM   4553  CD2 LEU R 341     146.939 110.749 111.722  1.00 -0.06           C  
ATOM   4554  HA  LEU R 341     144.819 111.065 109.911  1.00  0.08           H  
ATOM   4555  HB2 LEU R 341     143.536 110.800 112.656  1.00  0.03           H  
ATOM   4556  HB3 LEU R 341     144.369 109.518 111.750  1.00  0.03           H  
ATOM   4557  HG  LEU R 341     145.693 112.036 112.928  1.00  0.03           H  
ATOM   4558 HD21 LEU R 341     146.932 111.453 110.876  1.00  0.02           H  
ATOM   4559 HD22 LEU R 341     147.873 110.916 112.280  1.00  0.02           H  
ATOM   4560 HD23 LEU R 341     146.944 109.720 111.332  1.00  0.02           H  
ATOM   4561 HD11 LEU R 341     145.943 109.070 113.725  1.00  0.02           H  
ATOM   4562 HD12 LEU R 341     146.791 110.445 114.492  1.00  0.02           H  
ATOM   4563 HD13 LEU R 341     145.021 110.304 114.627  1.00  0.02           H  
ATOM   4564  H   LEU R 341     143.760 113.214 111.719  1.00  0.19           H  
ATOM   4565  N   ASP R 342     141.850 111.809 109.567  1.00 -0.26           N  
ATOM   4566  CA  ASP R 342     140.677 111.277 108.887  1.00  0.14           C  
ATOM   4567  C   ASP R 342     141.085 110.841 107.491  1.00  0.21           C  
ATOM   4568  O   ASP R 342     141.886 111.502 106.845  1.00 -0.39           O  
ATOM   4569  CB  ASP R 342     139.445 112.198 108.774  1.00  0.04           C  
ATOM   4570  CG  ASP R 342     138.457 111.470 107.899  1.00  0.04           C  
ATOM   4571  OD1 ASP R 342     138.228 110.253 108.134  1.00 -0.57           O  
ATOM   4572  OD2 ASP R 342     137.929 112.047 106.914  1.00 -0.57           O  
ATOM   4573  HA  ASP R 342     140.325 110.400 109.457  1.00  0.08           H  
ATOM   4574  HB2 ASP R 342     139.002 112.406 109.759  1.00  0.05           H  
ATOM   4575  HB3 ASP R 342     139.770 113.141 108.323  1.00  0.05           H  
ATOM   4576  H   ASP R 342     141.975 112.803 109.570  1.00  0.19           H  
ATOM   4577  N   GLU R 343     140.530 109.718 106.986  1.00 -0.26           N  
ATOM   4578  CA  GLU R 343     140.919 109.256 105.658  1.00  0.13           C  
ATOM   4579  C   GLU R 343     140.336 110.171 104.600  1.00  0.20           C  
ATOM   4580  O   GLU R 343     140.990 110.428 103.599  1.00 -0.39           O  
ATOM   4581  CB  GLU R 343     140.477 107.789 105.398  1.00 -0.00           C  
ATOM   4582  CG  GLU R 343     141.210 106.769 106.318  1.00  0.00           C  
ATOM   4583  CD  GLU R 343     142.682 106.628 106.026  1.00  0.04           C  
ATOM   4584  OE1 GLU R 343     143.186 107.035 104.946  1.00 -0.57           O  
ATOM   4585  OE2 GLU R 343     143.471 106.099 106.863  1.00 -0.57           O  
ATOM   4586  HA  GLU R 343     142.013 109.282 105.570  1.00  0.08           H  
ATOM   4587  HB2 GLU R 343     139.389 107.719 105.556  1.00  0.03           H  
ATOM   4588  HB3 GLU R 343     140.683 107.525 104.347  1.00  0.03           H  
ATOM   4589  HG2 GLU R 343     141.088 107.057 107.374  1.00  0.04           H  
ATOM   4590  HG3 GLU R 343     140.765 105.772 106.181  1.00  0.04           H  
ATOM   4591  H   GLU R 343     139.779 109.262 107.478  1.00  0.19           H  
ATOM   4592  N   ASN R 344     139.098 110.682 104.782  1.00 -0.26           N  
ATOM   4593  CA  ASN R 344     138.522 111.556 103.764  1.00  0.15           C  
ATOM   4594  C   ASN R 344     139.397 112.778 103.596  1.00  0.21           C  
ATOM   4595  O   ASN R 344     139.730 113.149 102.481  1.00 -0.39           O  
ATOM   4596  CB  ASN R 344     137.079 112.062 104.029  1.00  0.08           C  
ATOM   4597  CG  ASN R 344     136.190 110.909 104.414  1.00  0.18           C  
ATOM   4598  OD1 ASN R 344     135.682 110.238 103.531  1.00 -0.40           O  
ATOM   4599  ND2 ASN R 344     135.986 110.638 105.718  1.00 -0.30           N  
ATOM   4600  HA  ASN R 344     138.509 110.996 102.816  1.00  0.08           H  
ATOM   4601  HB2 ASN R 344     137.060 112.835 104.811  1.00  0.06           H  
ATOM   4602  HB3 ASN R 344     136.681 112.529 103.113  1.00  0.06           H  
ATOM   4603 HD22 ASN R 344     135.411 109.864 105.974  1.00  0.18           H  
ATOM   4604 HD21 ASN R 344     136.427 111.185 106.441  1.00  0.18           H  
ATOM   4605  H   ASN R 344     138.581 110.510 105.621  1.00  0.19           H  
ATOM   4606  N   PHE R 345     139.780 113.429 104.714  1.00 -0.26           N  
ATOM   4607  CA  PHE R 345     140.632 114.614 104.603  1.00  0.14           C  
ATOM   4608  C   PHE R 345     141.989 114.207 104.063  1.00  0.21           C  
ATOM   4609  O   PHE R 345     142.538 114.902 103.219  1.00 -0.39           O  
ATOM   4610  CB  PHE R 345     140.773 115.366 105.953  1.00  0.02           C  
ATOM   4611  CG  PHE R 345     139.474 116.144 106.231  1.00 -0.04           C  
ATOM   4612  CD1 PHE R 345     139.394 117.510 105.941  1.00 -0.06           C  
ATOM   4613  CD2 PHE R 345     138.347 115.504 106.759  1.00 -0.06           C  
ATOM   4614  CE1 PHE R 345     138.181 118.191 106.063  1.00 -0.07           C  
ATOM   4615  CE2 PHE R 345     137.128 116.175 106.873  1.00 -0.07           C  
ATOM   4616  CZ  PHE R 345     137.035 117.514 106.492  1.00 -0.07           C  
ATOM   4617  HA  PHE R 345     140.193 115.311 103.868  1.00  0.08           H  
ATOM   4618  HB2 PHE R 345     141.001 114.662 106.767  1.00  0.05           H  
ATOM   4619  HB3 PHE R 345     141.615 116.071 105.886  1.00  0.05           H  
ATOM   4620  HD2 PHE R 345     138.389 114.479 107.084  1.00  0.06           H  
ATOM   4621  HE2 PHE R 345     136.258 115.652 107.253  1.00  0.06           H  
ATOM   4622  HZ  PHE R 345     136.070 118.003 106.534  1.00  0.06           H  
ATOM   4623  HE1 PHE R 345     138.138 119.246 105.813  1.00  0.06           H  
ATOM   4624  HD1 PHE R 345     140.275 118.050 105.613  1.00  0.06           H  
ATOM   4625  H   PHE R 345     139.523 113.064 105.615  1.00  0.19           H  
ATOM   4626  N   LYS R 346     142.560 113.076 104.525  1.00 -0.26           N  
ATOM   4627  CA  LYS R 346     143.853 112.642 103.986  1.00  0.13           C  
ATOM   4628  C   LYS R 346     143.837 112.524 102.480  1.00  0.20           C  
ATOM   4629  O   LYS R 346     144.782 112.959 101.839  1.00 -0.39           O  
ATOM   4630  CB  LYS R 346     144.225 111.259 104.588  1.00 -0.01           C  
ATOM   4631  CG  LYS R 346     145.671 110.775 104.283  1.00 -0.04           C  
ATOM   4632  CD  LYS R 346     145.806 109.232 104.442  1.00 -0.01           C  
ATOM   4633  CE  LYS R 346     145.406 108.693 105.847  1.00 -0.04           C  
ATOM   4634  NZ  LYS R 346     145.404 107.208 105.866  1.00  0.22           N  
ATOM   4635  HA  LYS R 346     144.630 113.362 104.284  1.00  0.08           H  
ATOM   4636  HB2 LYS R 346     144.116 111.314 105.683  1.00  0.03           H  
ATOM   4637  HB3 LYS R 346     143.506 110.528 104.193  1.00  0.03           H  
ATOM   4638  HG2 LYS R 346     145.935 111.029 103.244  1.00  0.03           H  
ATOM   4639  HG3 LYS R 346     146.384 111.294 104.944  1.00  0.03           H  
ATOM   4640  HD2 LYS R 346     145.163 108.758 103.681  1.00  0.03           H  
ATOM   4641  HD3 LYS R 346     146.848 108.939 104.229  1.00  0.03           H  
ATOM   4642  HE2 LYS R 346     146.092 109.097 106.612  1.00  0.08           H  
ATOM   4643  HE3 LYS R 346     144.389 109.021 106.112  1.00  0.08           H  
ATOM   4644  HZ1 LYS R 346     146.386 106.775 105.761  1.00  0.20           H  
ATOM   4645  HZ2 LYS R 346     144.967 106.792 106.766  1.00  0.20           H  
ATOM   4646  HZ3 LYS R 346     144.809 106.803 105.056  1.00  0.20           H  
ATOM   4647  H   LYS R 346     142.108 112.529 105.242  1.00  0.19           H  
ATOM   4648  N   ARG R 347     142.776 111.935 101.885  1.00 -0.26           N  
ATOM   4649  CA  ARG R 347     142.711 111.919 100.423  1.00  0.13           C  
ATOM   4650  C   ARG R 347     142.849 113.354  99.954  1.00  0.20           C  
ATOM   4651  O   ARG R 347     143.706 113.633  99.129  1.00 -0.39           O  
ATOM   4652  CB  ARG R 347     141.331 111.439  99.874  1.00 -0.01           C  
ATOM   4653  CG  ARG R 347     141.001 109.945 100.141  1.00 -0.02           C  
ATOM   4654  CD  ARG R 347     139.513 109.628  99.819  1.00  0.06           C  
ATOM   4655  NE  ARG R 347     139.158 108.248 100.172  1.00 -0.27           N  
ATOM   4656  CZ  ARG R 347     137.943 107.757 100.070  1.00  0.29           C  
ATOM   4657  NH1 ARG R 347     137.726 106.519 100.442  1.00 -0.28           N  
ATOM   4658  NH2 ARG R 347     136.935 108.455  99.610  1.00 -0.28           N  
ATOM   4659  HA  ARG R 347     143.531 111.329  99.991  1.00  0.08           H  
ATOM   4660  HB2 ARG R 347     140.541 112.049 100.334  1.00  0.03           H  
ATOM   4661  HB3 ARG R 347     141.287 111.614  98.787  1.00  0.03           H  
ATOM   4662  HG2 ARG R 347     141.626 109.308  99.503  1.00  0.03           H  
ATOM   4663  HG3 ARG R 347     141.202 109.690 101.192  1.00  0.03           H  
ATOM   4664  HD2 ARG R 347     138.892 110.323 100.407  1.00  0.07           H  
ATOM   4665  HD3 ARG R 347     139.352 109.811  98.742  1.00  0.07           H  
ATOM   4666  HE  ARG R 347     139.914 107.648 100.538  1.00  0.26           H  
ATOM   4667 HH12 ARG R 347     136.788 106.098 100.379  1.00  0.26           H  
ATOM   4668 HH11 ARG R 347     138.484 105.929 100.812  1.00  0.26           H  
ATOM   4669 HH22 ARG R 347     135.991 108.051  99.547  1.00  0.26           H  
ATOM   4670 HH21 ARG R 347     137.049 109.426  99.297  1.00  0.26           H  
ATOM   4671  H   ARG R 347     142.006 111.584 102.433  1.00  0.19           H  
ATOM   4672  N   CYS R 348     142.017 114.287 100.478  1.00 -0.26           N  
ATOM   4673  CA  CYS R 348     142.057 115.653  99.960  1.00  0.14           C  
ATOM   4674  C   CYS R 348     143.481 116.155 100.022  1.00  0.20           C  
ATOM   4675  O   CYS R 348     143.983 116.650  99.027  1.00 -0.39           O  
ATOM   4676  CB  CYS R 348     141.147 116.644 100.734  1.00  0.03           C  
ATOM   4677  SG  CYS R 348     139.408 116.099 100.636  1.00 -0.17           S  
ATOM   4678  HA  CYS R 348     141.739 115.632  98.904  1.00  0.08           H  
ATOM   4679  HB2 CYS R 348     141.448 116.703 101.790  1.00  0.04           H  
ATOM   4680  HB3 CYS R 348     141.231 117.649 100.289  1.00  0.04           H  
ATOM   4681  HG  CYS R 348     138.993 116.816 101.212  1.00  0.10           H  
ATOM   4682 LPG1 CYS R 348     139.171 116.113 100.000  1.00  0.00          LP  
ATOM   4683 LPG2 CYS R 348     139.319 115.479 100.897  1.00  0.00          LP  
ATOM   4684  H   CYS R 348     141.375 114.069 101.218  1.00  0.19           H  
ATOM   4685  N   PHE R 349     144.177 116.029 101.172  1.00 -0.26           N  
ATOM   4686  CA  PHE R 349     145.563 116.500 101.206  1.00  0.14           C  
ATOM   4687  C   PHE R 349     146.428 115.798 100.188  1.00  0.21           C  
ATOM   4688  O   PHE R 349     147.293 116.442  99.618  1.00 -0.39           O  
ATOM   4689  CB  PHE R 349     146.221 116.278 102.596  1.00  0.02           C  
ATOM   4690  CG  PHE R 349     145.674 117.218 103.686  1.00 -0.04           C  
ATOM   4691  CD1 PHE R 349     146.032 118.571 103.681  1.00 -0.06           C  
ATOM   4692  CD2 PHE R 349     144.842 116.745 104.708  1.00 -0.06           C  
ATOM   4693  CE1 PHE R 349     145.643 119.415 104.726  1.00 -0.07           C  
ATOM   4694  CE2 PHE R 349     144.458 117.581 105.760  1.00 -0.07           C  
ATOM   4695  CZ  PHE R 349     144.877 118.913 105.783  1.00 -0.07           C  
ATOM   4696  HA  PHE R 349     145.578 117.576 100.966  1.00  0.08           H  
ATOM   4697  HB2 PHE R 349     146.104 115.222 102.888  1.00  0.05           H  
ATOM   4698  HB3 PHE R 349     147.302 116.480 102.525  1.00  0.05           H  
ATOM   4699  HD2 PHE R 349     144.491 115.721 104.698  1.00  0.06           H  
ATOM   4700  HE2 PHE R 349     143.837 117.196 106.564  1.00  0.06           H  
ATOM   4701  HZ  PHE R 349     144.609 119.554 106.618  1.00  0.06           H  
ATOM   4702  HE1 PHE R 349     145.937 120.460 104.719  1.00  0.06           H  
ATOM   4703  HD1 PHE R 349     146.625 118.974 102.866  1.00  0.06           H  
ATOM   4704  H   PHE R 349     143.763 115.598 101.983  1.00  0.19           H  
ATOM   4705  N   ARG R 350     146.257 114.486  99.931  1.00 -0.26           N  
ATOM   4706  CA  ARG R 350     147.113 113.864  98.921  1.00  0.13           C  
ATOM   4707  C   ARG R 350     146.769 114.263  97.509  1.00  0.20           C  
ATOM   4708  O   ARG R 350     147.595 114.048  96.636  1.00 -0.39           O  
ATOM   4709  CB  ARG R 350     147.060 112.316  98.963  1.00 -0.01           C  
ATOM   4710  CG  ARG R 350     147.631 111.703 100.268  1.00 -0.02           C  
ATOM   4711  CD  ARG R 350     147.608 110.147 100.240  1.00  0.06           C  
ATOM   4712  NE  ARG R 350     146.225 109.650 100.158  1.00 -0.27           N  
ATOM   4713  CZ  ARG R 350     145.556 109.409  99.048  1.00  0.29           C  
ATOM   4714  NH1 ARG R 350     146.039 109.550  97.839  1.00 -0.28           N  
ATOM   4715  NH2 ARG R 350     144.315 109.004  99.146  1.00 -0.28           N  
ATOM   4716  HA  ARG R 350     148.159 114.172  99.089  1.00  0.08           H  
ATOM   4717  HB2 ARG R 350     146.013 112.011  98.815  1.00  0.03           H  
ATOM   4718  HB3 ARG R 350     147.675 111.948  98.127  1.00  0.03           H  
ATOM   4719  HG2 ARG R 350     148.670 112.047 100.404  1.00  0.03           H  
ATOM   4720  HG3 ARG R 350     147.044 112.061 101.127  1.00  0.03           H  
ATOM   4721  HD2 ARG R 350     148.291 109.745  99.477  1.00  0.07           H  
ATOM   4722  HD3 ARG R 350     148.035 109.814 101.204  1.00  0.07           H  
ATOM   4723  HE  ARG R 350     145.748 109.505 101.063  1.00  0.26           H  
ATOM   4724 HH12 ARG R 350     145.448 109.399  97.006  1.00  0.26           H  
ATOM   4725 HH11 ARG R 350     147.009 109.817  97.671  1.00  0.26           H  
ATOM   4726 HH22 ARG R 350     143.731 108.866  98.303  1.00  0.26           H  
ATOM   4727 HH21 ARG R 350     143.881 108.830 100.061  1.00  0.26           H  
ATOM   4728  H   ARG R 350     145.524 113.955 100.374  1.00  0.19           H  
ATOM   4729  N   GLU R 351     145.566 114.808  97.250  1.00 -0.26           N  
ATOM   4730  CA  GLU R 351     145.182 115.130  95.875  1.00  0.13           C  
ATOM   4731  C   GLU R 351     145.268 116.624  95.675  1.00  0.20           C  
ATOM   4732  O   GLU R 351     144.638 117.122  94.755  1.00 -0.39           O  
ATOM   4733  CB  GLU R 351     143.803 114.405  95.709  1.00 -0.00           C  
ATOM   4734  CG  GLU R 351     143.974 112.856  95.909  1.00  0.00           C  
ATOM   4735  CD  GLU R 351     142.807 112.039  96.417  1.00  0.04           C  
ATOM   4736  OE1 GLU R 351     141.640 112.493  96.280  1.00 -0.57           O  
ATOM   4737  OE2 GLU R 351     143.059 110.917  96.969  1.00 -0.57           O  
ATOM   4738  HA  GLU R 351     145.863 114.701  95.122  1.00  0.08           H  
ATOM   4739  HB2 GLU R 351     143.099 114.797  96.461  1.00  0.03           H  
ATOM   4740  HB3 GLU R 351     143.373 114.617  94.717  1.00  0.03           H  
ATOM   4741  HG2 GLU R 351     144.306 112.408  94.961  1.00  0.04           H  
ATOM   4742  HG3 GLU R 351     144.751 112.651  96.655  1.00  0.04           H  
ATOM   4743  H   GLU R 351     144.906 115.004  97.985  1.00  0.19           H  
ATOM   4744  N   PHE R 352     146.079 117.328  96.508  1.00 -0.29           N  
ATOM   4745  CA  PHE R 352     146.341 118.741  96.289  1.00  0.01           C  
ATOM   4746  C   PHE R 352     147.709 119.108  96.814  1.00 -0.19           C  
ATOM   4747  O   PHE R 352     147.967 120.242  97.189  1.00 -0.72           O  
ATOM   4748  CB  PHE R 352     145.272 119.637  96.976  1.00 -0.00           C  
ATOM   4749  CG  PHE R 352     143.876 119.527  96.342  1.00 -0.04           C  
ATOM   4750  CD1 PHE R 352     143.671 119.961  95.027  1.00 -0.06           C  
ATOM   4751  CD2 PHE R 352     142.792 119.011  97.063  1.00 -0.06           C  
ATOM   4752  CE1 PHE R 352     142.412 119.852  94.430  1.00 -0.07           C  
ATOM   4753  CE2 PHE R 352     141.534 118.891  96.467  1.00 -0.07           C  
ATOM   4754  CZ  PHE R 352     141.341 119.313  95.149  1.00 -0.07           C  
ATOM   4755  HA  PHE R 352     146.377 118.962  95.211  1.00  0.05           H  
ATOM   4756  HB2 PHE R 352     145.252 119.376  98.045  1.00  0.04           H  
ATOM   4757  HB3 PHE R 352     145.567 120.695  96.893  1.00  0.04           H  
ATOM   4758  HD2 PHE R 352     142.921 118.701  98.093  1.00  0.06           H  
ATOM   4759  HE2 PHE R 352     140.706 118.471  97.029  1.00  0.06           H  
ATOM   4760  HZ  PHE R 352     140.365 119.222  94.684  1.00  0.06           H  
ATOM   4761  HE1 PHE R 352     142.267 120.184  93.407  1.00  0.06           H  
ATOM   4762  HD1 PHE R 352     144.494 120.385  94.461  1.00  0.06           H  
ATOM   4763  H   PHE R 352     146.553 116.930  97.296  1.00  0.19           H  
TER    4764      PHE R 352                                                      
HETATM 4765  O   NO2 N   1     137.536 121.435 137.346  1.00 -0.09           O  
HETATM 4766  N   NO2 N   1     137.280 122.577 137.032  1.00  0.16           N  
HETATM 4767  C3  NO2 N   1     138.105 123.209 136.153  1.00  0.19           C  
HETATM 4768  C4  NO2 N   1     138.703 124.431 136.503  1.00  0.02           C  
HETATM 4769  H3  NO2 N   1     138.549 124.915 137.461  1.00  0.09           H  
HETATM 4770  C5  NO2 N   1     139.526 125.022 135.549  1.00  0.03           C  
HETATM 4771  N9  NO2 N   1     140.230 126.159 135.566  1.00 -0.32           N  
HETATM 4772  C8  NO2 N   1     140.837 126.314 134.465  1.00  0.06           C  
HETATM 4773  C10 NO2 N   1     141.702 127.532 134.251  1.00  0.03           C  
HETATM 4774  H5  NO2 N   1     142.407 127.626 135.091  1.00  0.06           H  
HETATM 4775  H4  NO2 N   1     142.285 127.369 133.334  1.00  0.06           H  
HETATM 4776  C11 NO2 N   1     140.895 128.833 134.184  1.00 -0.04           C  
HETATM 4777  C16 NO2 N   1     141.532 130.075 134.290  1.00 -0.07           C  
HETATM 4778  H9  NO2 N   1     142.591 130.133 134.520  1.00  0.05           H  
HETATM 4779  C15 NO2 N   1     140.806 131.253 134.095  1.00 -0.04           C  
HETATM 4780  H8  NO2 N   1     141.301 132.217 134.145  1.00  0.05           H  
HETATM 4781  C14 NO2 N   1     139.435 131.195 133.832  1.00  0.09           C  
HETATM 4782  O27 NO2 N   1     138.722 132.368 133.599  1.00 -0.32           O  
HETATM 4783  C28 NO2 N   1     137.343 132.300 133.998  1.00  0.07           C  
HETATM 4784  H26 NO2 N   1     137.235 131.677 134.901  1.00  0.06           H  
HETATM 4785  H25 NO2 N   1     136.961 133.312 134.215  1.00  0.06           H  
HETATM 4786  C29 NO2 N   1     136.529 131.678 132.838  1.00 -0.04           C  
HETATM 4787  H29 NO2 N   1     136.904 130.667 132.619  1.00  0.03           H  
HETATM 4788  H28 NO2 N   1     135.463 131.613 133.106  1.00  0.03           H  
HETATM 4789  H27 NO2 N   1     136.633 132.298 131.934  1.00  0.03           H  
HETATM 4790  C13 NO2 N   1     138.783 129.960 133.804  1.00 -0.04           C  
HETATM 4791  H7  NO2 N   1     137.712 129.921 133.630  1.00  0.05           H  
HETATM 4792  C12 NO2 N   1     139.510 128.781 133.994  1.00 -0.07           C  
HETATM 4793  H6  NO2 N   1     138.995 127.825 133.986  1.00  0.05           H  
HETATM 4794  N7  NO2 N   1     140.608 125.320 133.638  1.00 -0.30           N  
HETATM 4795  C17 NO2 N   1     141.090 125.150 132.269  1.00 -0.29           C  
HETATM 4796  H11 NO2 N   1     142.169 124.932 132.281  1.00 -0.21           H  
HETATM 4797  H10 NO2 N   1     140.613 124.284 131.802  1.00 -0.21           H  
HETATM 4798  C18 NO2 N   1     140.815 126.456 131.475  1.00 -0.05           C  
HETATM 4799  H13 NO2 N   1     141.061 127.314 132.122  1.00  0.05           H  
HETATM 4800  H12 NO2 N   1     141.557 126.453 130.657  1.00  0.05           H  
HETATM 4801  N19 NO2 N   1     139.421 126.603 130.948  1.00 -0.36           N  
HETATM 4802  H24 NO2 N   1     139.447 127.494 130.325  1.00  0.35           H  
HETATM 4803  C22 NO2 N   1     138.406 126.786 132.040  1.00  0.07           C  
HETATM 4804  H20 NO2 N   1     138.364 125.908 132.705  1.00  0.09           H  
HETATM 4805  H19 NO2 N   1     138.655 127.626 132.708  1.00  0.09           H  
HETATM 4806  C23 NO2 N   1     136.966 127.073 131.524  1.00 -0.01           C  
HETATM 4807  H23 NO2 N   1     136.942 128.029 130.976  1.00  0.03           H  
HETATM 4808  H22 NO2 N   1     136.607 126.280 130.852  1.00  0.03           H  
HETATM 4809  H21 NO2 N   1     136.263 127.145 132.371  1.00  0.03           H  
HETATM 4810  C20 NO2 N   1     139.083 125.473 130.024  1.00  0.07           C  
HETATM 4811  H15 NO2 N   1     138.939 124.545 130.604  1.00  0.09           H  
HETATM 4812  H14 NO2 N   1     138.134 125.662 129.489  1.00  0.09           H  
HETATM 4813  C21 NO2 N   1     140.137 125.219 128.905  1.00 -0.01           C  
HETATM 4814  H18 NO2 N   1     140.243 126.108 128.264  1.00  0.03           H  
HETATM 4815  H17 NO2 N   1     139.812 124.379 128.269  1.00  0.03           H  
HETATM 4816  H16 NO2 N   1     141.128 124.967 129.308  1.00  0.03           H  
HETATM 4817  C6  NO2 N   1     139.777 124.475 134.302  1.00  0.04           C  
HETATM 4818  C1  NO2 N   1     139.206 123.256 133.940  1.00 -0.04           C  
HETATM 4819  H1  NO2 N   1     139.396 122.793 132.979  1.00  0.09           H  
HETATM 4820  C2  NO2 N   1     138.368 122.646 134.885  1.00  0.00           C  
HETATM 4821  H2  NO2 N   1     137.913 121.700 134.608  1.00  0.06           H  
HETATM 4822  O   NO2 N   1     136.325 123.188 137.462  1.00 -0.09           O  
CONECT    1    2   11   12                                                      
CONECT   11    1                                                                
CONECT 4765 4766                                                                
CONECT 4766 4765 4767 4822                                                      
CONECT 4767 4766 4768 4820                                                      
CONECT 4768 4767 4769 4770                                                      
CONECT 4769 4768                                                                
CONECT 4770 4768 4771 4817                                                      
CONECT 4771 4770 4772                                                           
CONECT 4772 4771 4773 4794                                                      
CONECT 4773 4772 4774 4775 4776                                                 
CONECT 4774 4773                                                                
CONECT 4775 4773                                                                
CONECT 4776 4773 4777 4792                                                      
CONECT 4777 4776 4778 4779                                                      
CONECT 4778 4777                                                                
CONECT 4779 4777 4780 4781                                                      
CONECT 4780 4779                                                                
CONECT 4781 4779 4782 4790                                                      
CONECT 4782 4781 4783                                                           
CONECT 4783 4782 4784 4785 4786                                                 
CONECT 4784 4783                                                                
CONECT 4785 4783                                                                
CONECT 4786 4783 4787 4788 4789                                                 
CONECT 4787 4786                                                                
CONECT 4788 4786                                                                
CONECT 4789 4786                                                                
CONECT 4790 4781 4791 4792                                                      
CONECT 4791 4790                                                                
CONECT 4792 4776 4790 4793                                                      
CONECT 4793 4792                                                                
CONECT 4794 4772 4795 4817                                                      
CONECT 4795 4794 4796 4797 4798                                                 
CONECT 4796 4795                                                                
CONECT 4797 4795                                                                
CONECT 4798 4795 4799 4800 4801                                                 
CONECT 4799 4798                                                                
CONECT 4800 4798                                                                
CONECT 4801 4798 4802 4803 4810                                                 
CONECT 4802 4801                                                                
CONECT 4803 4801 4804 4805 4806                                                 
CONECT 4804 4803                                                                
CONECT 4805 4803                                                                
CONECT 4806 4803 4807 4808 4809                                                 
CONECT 4807 4806                                                                
CONECT 4808 4806                                                                
CONECT 4809 4806                                                                
CONECT 4810 4801 4811 4812 4813                                                 
CONECT 4811 4810                                                                
CONECT 4812 4810                                                                
CONECT 4813 4810 4814 4815 4816                                                 
CONECT 4814 4813                                                                
CONECT 4815 4813                                                                
CONECT 4816 4813                                                                
CONECT 4817 4770 4794 4818                                                      
CONECT 4818 4817 4819 4820                                                      
CONECT 4819 4818                                                                
CONECT 4820 4767 4818 4821                                                      
CONECT 4821 4820                                                                
CONECT 4822 4766                                                                
MASTER        0    0    0    0    0    0    0    0 4821    1   60   23          
END                                                                             
