# Supplementary material for: Landscaping the Nitazene Scaffold to Identify Novel Mu-Opioid Receptor Modulators: From Molecular Design and Chemical Synthesis to Pharmacological Profiling
Source: J Med Chem. 2026 Jul 6;69(14):16658–76. doi: 10.1021/acs.jmedchem.6c00283 (PMC13403233; doi:10.1021/acs.jmedchem.6c00283)
Supplement: Supplementary file 4 [file jm6c00283_si_004.pdb]

HELIX    1   1 MET A   65  THR A   97  1                                  33
HELIX    2   2 ALA A  102  LEU A  129  1                                  28
HELIX    3   3 GLY A  136  CYS A  170  1                                  35
HELIX    4   4 PRO A  172  PHE A  178  1                                   7
HELIX    5   5 PRO A  181  MET A  205  1                                  25
HELIX    6   6 THR A  225  SER A  261  1                                  37
HELIX    7   7 SER A  268  LEU A  305  1                                  38
HELIX    8   8 THR A  312  PHE A  338  1                                  27
HELIX    9   9 GLU A  341  CYS A  346  1                                   6
HELIX   10  10 HIS B   88  ASP B   90  1                                   3
SHEET    1   1 1 ALA A 206  ARG A 211  0
SHEET    2   2 1 SER A 214  LEU A 219  0
SHEET    3   3 1 VAL B   7  SER B   9  0
SHEET    4   4 1 GLY B  12  VAL B  14  0
SHEET    5   5 1 LEU B  20  VAL B  25  0
SHEET    6   6 1 TYR B  32  ARG B  39  0
SHEET    7   7 1 ARG B  45  ILE B  51  0
SHEET    8   8 1 PRO B  58  TYR B  60  0
SHEET    9   9 1 PHE B  68  ASP B  73  0
SHEET   10  10 1 THR B  78  MET B  83  0
SHEET   11  11 1 ALA B  92  ARG B  99  0
SHEET   12  12 1 THR B 118  VAL B 122  0
HETATM    1  N   NO2 N   1       6.187  21.269 -61.317  0.00  0.00           N
HETATM    2  O   NO2 N   1       7.145  21.465 -60.580  0.00  0.00           O
HETATM    3  O   NO2 N   1       6.089  21.740 -62.449  0.00  0.00           O
HETATM    4  C1  NO2 N   1       4.142  19.861 -61.654  0.00  0.00           C
HETATM    5  C2  NO2 N   1       5.024  20.532 -60.774  0.00  0.00           C
HETATM    6  C3  NO2 N   1       4.783  20.526 -59.375  0.00  0.00           C
HETATM    7  C4  NO2 N   1       3.666  19.857 -58.844  0.00  0.00           C
HETATM    8  C5  NO2 N   1       2.829  19.189 -59.743  0.00  0.00           C
HETATM    9  C6  NO2 N   1       3.038  19.192 -61.112  0.00  0.00           C
HETATM   10  N7  NO2 N   1       2.063  18.521 -61.791  0.00  0.00           N
HETATM   11  C8  NO2 N   1       1.259  18.096 -60.823  0.00  0.00           C
HETATM   12  N9  NO2 N   1       1.685  18.473 -59.537  0.00  0.00           N
HETATM   13  C10 NO2 N   1       1.084  18.037 -58.270  0.00  0.00           C
HETATM   14  C11 NO2 N   1       1.394  16.564 -57.926  0.00  0.00           C
HETATM   15  N12 NO2 N   1       0.722  15.929 -56.704  0.00  0.00           N
HETATM   16  C13 NO2 N   1       1.346  16.359 -55.395  0.00  0.00           C
HETATM   17  C14 NO2 N   1       2.494  15.451 -54.920  0.00  0.00           C
HETATM   18  C15 NO2 N   1      -0.801  16.104 -56.681  0.00  0.00           C
HETATM   19  C16 NO2 N   1      -1.394  17.375 -56.018  0.00  0.00           C
HETATM   20  C17 NO2 N   1      -0.057  17.389 -61.101  0.00  0.00           C
HETATM   21  C18 NO2 N   1       0.146  16.033 -61.765  0.00  0.00           C
HETATM   22  C19 NO2 N   1      -0.024  14.839 -61.041  0.00  0.00           C
HETATM   23  C20 NO2 N   1       0.164  13.598 -61.672  0.00  0.00           C
HETATM   24  C21 NO2 N   1       0.493  13.535 -63.036  0.00  0.00           C
HETATM   25  C22 NO2 N   1       0.680  14.730 -63.758  0.00  0.00           C
HETATM   26  C23 NO2 N   1       0.513  15.969 -63.121  0.00  0.00           C
HETATM   27  O24 NO2 N   1       0.643  12.288 -63.610  0.00  0.00           O
HETATM   28  C25 NO2 N   1       0.679  12.054 -65.033  0.00  0.00           C
HETATM   29  C26 NO2 N   1      -0.750  12.146 -65.605  0.00  0.00           C
HETATM   30  H1  NO2 N   1       4.310  19.863 -62.728  0.00  0.00           H
HETATM   31  H3  NO2 N   1       5.448  21.056 -58.700  0.00  0.00           H
HETATM   32  H4  NO2 N   1       3.457  19.878 -57.780  0.00  0.00           H
HETATM   33 H102 NO2 N   1       1.484  18.675 -57.480  0.00  0.00           H
HETATM   34 H103 NO2 N   1       0.006  18.212 -58.334  0.00  0.00           H
HETATM   35 H112 NO2 N   1       2.472  16.468 -57.775  0.00  0.00           H
HETATM   36 H113 NO2 N   1       1.125  15.950 -58.784  0.00  0.00           H
HETATM   37  H12 NO2 N   1       0.910  14.916 -56.777  0.00  0.00           H
HETATM   38 H132 NO2 N   1       0.571  16.350 -54.631  0.00  0.00           H
HETATM   39 H133 NO2 N   1       1.690  17.386 -55.516  0.00  0.00           H
HETATM   40 H152 NO2 N   1      -1.149  16.035 -57.713  0.00  0.00           H
HETATM   41 H153 NO2 N   1      -1.190  15.242 -56.135  0.00  0.00           H
HETATM   42 H172 NO2 N   1      -0.653  17.274 -60.190  0.00  0.00           H
HETATM   43 H173 NO2 N   1      -0.662  18.026 -61.757  0.00  0.00           H
HETATM   44  H19 NO2 N   1      -0.304  14.867 -59.993  0.00  0.00           H
HETATM   45  H20 NO2 N   1       0.037  12.678 -61.108  0.00  0.00           H
HETATM   46  H22 NO2 N   1       0.962  14.717 -64.805  0.00  0.00           H
HETATM   47  H23 NO2 N   1       0.668  16.884 -63.687  0.00  0.00           H
HETATM   48 H252 NO2 N   1       1.351  12.756 -65.541  0.00  0.00           H
HETATM   49 H253 NO2 N   1       1.073  11.052 -65.220  0.00  0.00           H
HETATM   50 H141 NO2 N   1       2.860  15.797 -53.949  0.00  0.00           H
HETATM   51 H142 NO2 N   1       3.331  15.465 -55.624  0.00  0.00           H
HETATM   52 H143 NO2 N   1       2.161  14.414 -54.807  0.00  0.00           H
HETATM   53 H161 NO2 N   1      -2.488  17.359 -56.076  0.00  0.00           H
HETATM   54 H162 NO2 N   1      -1.056  18.295 -56.504  0.00  0.00           H
HETATM   55 H163 NO2 N   1      -1.132  17.439 -54.955  0.00  0.00           H
HETATM   56 H261 NO2 N   1      -1.168  13.150 -65.467  0.00  0.00           H
HETATM   57 H262 NO2 N   1      -0.745  11.924 -66.680  0.00  0.00           H
HETATM   58 H263 NO2 N   1      -1.413  11.422 -65.115  0.00  0.00           H
TER      59      NO2 N   1
ATOM     60  N   PRO A  58       1.099  21.517 -71.720  1.00124.15      A    N
ATOM     61  CA  PRO A  58       0.201  21.680 -72.884  1.00135.47      A    C
ATOM     62  C   PRO A  58      -1.077  22.429 -72.508  1.00143.48      A    C
ATOM     63  O   PRO A  58      -1.590  22.207 -71.414  1.00143.53      A    O
ATOM     64  CB  PRO A  58      -0.080  20.274 -73.404  1.00134.79      A    C
ATOM     65  CG  PRO A  58       1.288  19.616 -73.244  1.00129.71      A    C
ATOM     66  CD  PRO A  58       1.803  20.230 -71.937  1.00126.49      A    C
ATOM     67  H2  PRO A  58       0.514  21.464 -70.892  1.00  0.00      A    H
ATOM     68  H3  PRO A  58       1.741  22.297 -71.632  1.00  0.00      A    H
ATOM     69  HA  PRO A  58       0.720  22.236 -73.665  1.00  0.00      A    H
ATOM     70  HB2 PRO A  58      -0.810  19.776 -72.760  1.00  0.00      A    H
ATOM     71  HB3 PRO A  58      -0.441  20.272 -74.437  1.00  0.00      A    H
ATOM     72  HG2 PRO A  58       1.201  18.529 -73.177  1.00  0.00      A    H
ATOM     73  HG3 PRO A  58       1.938  19.897 -74.076  1.00  0.00      A    H
ATOM     74  HD2 PRO A  58       1.574  19.550 -71.112  1.00  0.00      A    H
ATOM     75  HD3 PRO A  58       2.886  20.372 -71.986  1.00  0.00      A    H
ATOM     76  N   GLN A  59      -1.445  23.424 -73.316  1.00149.23      A    N
ATOM     77  CA  GLN A  59      -2.710  24.160 -73.236  1.00155.25      A    C
ATOM     78  C   GLN A  59      -3.126  24.520 -74.673  1.00153.72      A    C
ATOM     79  O   GLN A  59      -2.733  25.561 -75.195  1.00158.07      A    O
ATOM     80  CB  GLN A  59      -2.596  25.427 -72.347  1.00160.56      A    C
ATOM     81  CG  GLN A  59      -2.284  25.248 -70.842  1.00162.34      A    C
ATOM     82  CD  GLN A  59      -3.418  24.691 -69.972  1.00164.87      A    C
ATOM     83  NE2 GLN A  59      -4.453  24.113 -70.541  1.00163.04      A    N
ATOM     84  OE1 GLN A  59      -3.446  24.877 -68.762  1.00168.22      A    O
ATOM     85  H   GLN A  59      -0.935  23.552 -74.178  1.00  0.00      A    H
ATOM     86  HA  GLN A  59      -3.474  23.494 -72.840  1.00  0.00      A    H
ATOM     87  HB2 GLN A  59      -3.527  25.991 -72.432  1.00  0.00      A    H
ATOM     88  HB3 GLN A  59      -1.808  26.056 -72.763  1.00  0.00      A    H
ATOM     89  HG2 GLN A  59      -1.401  24.626 -70.719  1.00  0.00      A    H
ATOM     90  HG3 GLN A  59      -2.035  26.232 -70.444  1.00  0.00      A    H
ATOM     91 HE21 GLN A  59      -4.500  24.026 -71.535  1.00  0.00      A    H
ATOM     92 HE22 GLN A  59      -5.286  23.959 -69.991  1.00  0.00      A    H
ATOM     93  N   THR A  60      -3.597  23.513 -75.412  1.00149.99      A    N
ATOM     94  CA  THR A  60      -3.733  23.528 -76.883  1.00148.17      A    C
ATOM     95  C   THR A  60      -4.968  24.327 -77.331  1.00148.90      A    C
ATOM     96  O   THR A  60      -5.949  23.779 -77.822  1.00148.23      A    O
ATOM     97  CB  THR A  60      -3.697  22.095 -77.450  1.00146.14      A    C
ATOM     98  CG2 THR A  60      -3.519  22.063 -78.969  1.00147.10      A    C
ATOM     99  OG1 THR A  60      -2.587  21.406 -76.909  1.00142.32      A    O
ATOM    100  H   THR A  60      -3.720  22.612 -74.954  1.00  0.00      A    H
ATOM    101  HA  THR A  60      -2.866  24.044 -77.293  1.00  0.00      A    H
ATOM    102  HB  THR A  60      -4.611  21.565 -77.179  1.00  0.00      A    H
ATOM    103 HG21 THR A  60      -3.442  21.028 -79.301  1.00  0.00      A    H
ATOM    104 HG22 THR A  60      -2.614  22.601 -79.252  1.00  0.00      A    H
ATOM    105 HG23 THR A  60      -4.379  22.518 -79.461  1.00  0.00      A    H
ATOM    106  HG1 THR A  60      -2.836  21.167 -75.988  1.00  0.00      A    H
ATOM    107  N   GLY A  61      -4.988  25.602 -76.944  1.00149.88      A    N
ATOM    108  CA  GLY A  61      -6.149  26.491 -76.941  1.00150.23      A    C
ATOM    109  C   GLY A  61      -6.054  27.444 -75.748  1.00148.79      A    C
ATOM    110  O   GLY A  61      -5.731  27.017 -74.637  1.00147.77      A    O
ATOM    111  H   GLY A  61      -4.180  25.919 -76.420  1.00  0.00      A    H
ATOM    112  HA2 GLY A  61      -6.174  27.060 -77.870  1.00  0.00      A    H
ATOM    113  HA3 GLY A  61      -7.072  25.916 -76.857  1.00  0.00      A    H
ATOM    114  N   SER A  62      -6.149  28.751 -76.000  1.00147.63      A    N
ATOM    115  CA  SER A  62      -5.888  29.777 -74.987  1.00142.05      A    C
ATOM    116  C   SER A  62      -6.997  29.842 -73.919  1.00135.94      A    C
ATOM    117  O   SER A  62      -8.184  29.754 -74.242  1.00137.86      A    O
ATOM    118  CB  SER A  62      -5.671  31.143 -75.652  1.00144.61      A    C
ATOM    119  OG  SER A  62      -6.708  31.443 -76.566  1.00148.40      A    O
ATOM    120  H   SER A  62      -6.457  29.072 -76.907  1.00  0.00      A    H
ATOM    121  HA  SER A  62      -4.951  29.507 -74.503  1.00  0.00      A    H
ATOM    122  HB2 SER A  62      -5.623  31.916 -74.882  1.00  0.00      A    H
ATOM    123  HB3 SER A  62      -4.722  31.129 -76.190  1.00  0.00      A    H
ATOM    124  HG  SER A  62      -6.631  32.362 -76.841  1.00  0.00      A    H
ATOM    125  N   PRO A  63      -6.648  30.049 -72.634  1.00128.05      A    N
ATOM    126  CA  PRO A  63      -7.632  30.331 -71.595  1.00118.94      A    C
ATOM    127  C   PRO A  63      -8.239  31.727 -71.801  1.00113.02      A    C
ATOM    128  O   PRO A  63      -7.521  32.697 -72.039  1.00114.91      A    O
ATOM    129  CB  PRO A  63      -6.866  30.214 -70.273  1.00115.15      A    C
ATOM    130  CG  PRO A  63      -5.441  30.621 -70.657  1.00117.95      A    C
ATOM    131  CD  PRO A  63      -5.298  30.111 -72.089  1.00123.25      A    C
ATOM    132  HA  PRO A  63      -8.428  29.586 -71.622  1.00  0.00      A    H
ATOM    133  HB2 PRO A  63      -7.278  30.858 -69.496  1.00  0.00      A    H
ATOM    134  HB3 PRO A  63      -6.867  29.173 -69.944  1.00  0.00      A    H
ATOM    135  HG2 PRO A  63      -4.696  30.169 -70.003  1.00  0.00      A    H
ATOM    136  HG3 PRO A  63      -5.352  31.708 -70.643  1.00  0.00      A    H
ATOM    137  HD2 PRO A  63      -4.864  29.110 -72.084  1.00  0.00      A    H
ATOM    138  HD3 PRO A  63      -4.668  30.794 -72.661  1.00  0.00      A    H
ATOM    139  N   SER A  64      -9.540  31.874 -71.534  1.00107.37      A    N
ATOM    140  CA  SER A  64     -10.165  33.201 -71.420  1.00106.28      A    C
ATOM    141  C   SER A  64      -9.600  33.969 -70.216  1.00122.18      A    C
ATOM    142  O   SER A  64      -9.244  33.353 -69.207  1.00114.78      A    O
ATOM    143  CB  SER A  64     -11.694  33.092 -71.331  1.00106.54      A    C
ATOM    144  OG  SER A  64     -12.120  32.753 -70.024  1.00103.81      A    O
ATOM    145  H   SER A  64     -10.071  31.057 -71.274  1.00  0.00      A    H
ATOM    146  HA  SER A  64      -9.922  33.761 -72.324  1.00  0.00      A    H
ATOM    147  HB2 SER A  64     -12.130  34.058 -71.593  1.00  0.00      A    H
ATOM    148  HB3 SER A  64     -12.054  32.350 -72.046  1.00  0.00      A    H
ATOM    149  HG  SER A  64     -11.699  31.911 -69.771  1.00  0.00      A    H
ATOM    150  N   MET A  65      -9.697  35.303 -70.234  1.00 86.88      A    N
ATOM    151  CA  MET A  65      -9.240  36.163 -69.132  1.00 87.64      A    C
ATOM    152  C   MET A  65      -9.908  35.821 -67.787  1.00 82.86      A    C
ATOM    153  O   MET A  65      -9.217  35.566 -66.804  1.00 79.45      A    O
ATOM    154  CB  MET A  65      -9.474  37.635 -69.521  1.00 96.03      A    C
ATOM    155  CG  MET A  65      -9.021  38.627 -68.442  1.00105.14      A    C
ATOM    156  SD  MET A  65      -7.253  38.575 -68.040  1.00112.18      A    S
ATOM    157  CE  MET A  65      -6.553  39.381 -69.507  1.00103.68      A    C
ATOM    158  H   MET A  65      -9.985  35.748 -71.092  1.00  0.00      A    H
ATOM    159  HA  MET A  65      -8.166  36.013 -69.003  1.00  0.00      A    H
ATOM    160  HB2 MET A  65      -8.938  37.851 -70.446  1.00  0.00      A    H
ATOM    161  HB3 MET A  65     -10.538  37.791 -69.703  1.00  0.00      A    H
ATOM    162  HG2 MET A  65      -9.268  39.637 -68.772  1.00  0.00      A    H
ATOM    163  HG3 MET A  65      -9.587  38.440 -67.529  1.00  0.00      A    H
ATOM    164  HE1 MET A  65      -5.473  39.472 -69.389  1.00  0.00      A    H
ATOM    165  HE2 MET A  65      -6.764  38.790 -70.398  1.00  0.00      A    H
ATOM    166  HE3 MET A  65      -6.983  40.377 -69.620  1.00  0.00      A    H
ATOM    167  N   VAL A  66     -11.227  35.589 -67.787  1.00 83.31      A    N
ATOM    168  CA  VAL A  66     -11.989  35.198 -66.585  1.00 87.12      A    C
ATOM    169  C   VAL A  66     -11.534  33.840 -66.040  1.00 81.04      A    C
ATOM    170  O   VAL A  66     -11.283  33.701 -64.842  1.00 78.67      A    O
ATOM    171  CB  VAL A  66     -13.504  35.180 -66.880  1.00 91.74      A    C
ATOM    172  CG1 VAL A  66     -14.332  34.748 -65.663  1.00 89.29      A    C
ATOM    173  CG2 VAL A  66     -13.998  36.566 -67.317  1.00 98.00      A    C
ATOM    174  H   VAL A  66     -11.734  35.730 -68.648  1.00  0.00      A    H
ATOM    175  HA  VAL A  66     -11.805  35.933 -65.801  1.00  0.00      A    H
ATOM    176  HB  VAL A  66     -13.697  34.477 -67.691  1.00  0.00      A    H
ATOM    177 HG11 VAL A  66     -14.106  33.719 -65.386  1.00  0.00      A    H
ATOM    178 HG12 VAL A  66     -14.124  35.402 -64.815  1.00  0.00      A    H
ATOM    179 HG13 VAL A  66     -15.396  34.803 -65.900  1.00  0.00      A    H
ATOM    180 HG21 VAL A  66     -13.509  36.879 -68.239  1.00  0.00      A    H
ATOM    181 HG22 VAL A  66     -15.073  36.534 -67.502  1.00  0.00      A    H
ATOM    182 HG23 VAL A  66     -13.797  37.300 -66.536  1.00  0.00      A    H
ATOM    183  N   THR A  67     -11.296  32.860 -66.916  1.00 80.92      A    N
ATOM    184  CA  THR A  67     -10.773  31.548 -66.502  1.00 73.47      A    C
ATOM    185  C   THR A  67      -9.309  31.592 -66.065  1.00 64.70      A    C
ATOM    186  O   THR A  67      -8.964  30.910 -65.106  1.00 57.65      A    O
ATOM    187  CB  THR A  67     -10.971  30.476 -67.583  1.00 72.78      A    C
ATOM    188  CG2 THR A  67     -12.452  30.133 -67.731  1.00 57.52      A    C
ATOM    189  OG1 THR A  67     -10.519  30.881 -68.858  1.00 85.80      A    O
ATOM    190  H   THR A  67     -11.464  33.034 -67.900  1.00  0.00      A    H
ATOM    191  HA  THR A  67     -11.337  31.223 -65.627  1.00  0.00      A    H
ATOM    192  HB  THR A  67     -10.431  29.576 -67.288  1.00  0.00      A    H
ATOM    193  HG1 THR A  67      -9.725  31.429 -68.752  1.00  0.00      A    H
ATOM    194 HG21 THR A  67     -12.569  29.335 -68.461  1.00  0.00      A    H
ATOM    195 HG22 THR A  67     -13.018  31.004 -68.061  1.00  0.00      A    H
ATOM    196 HG23 THR A  67     -12.852  29.795 -66.775  1.00  0.00      A    H
ATOM    197  N   ALA A  68      -8.481  32.471 -66.635  1.00 65.22      A    N
ATOM    198  CA  ALA A  68      -7.094  32.652 -66.212  1.00 65.95      A    C
ATOM    199  C   ALA A  68      -6.982  33.325 -64.834  1.00 66.66      A    C
ATOM    200  O   ALA A  68      -6.295  32.795 -63.961  1.00 62.13      A    O
ATOM    201  CB  ALA A  68      -6.348  33.440 -67.298  1.00 70.78      A    C
ATOM    202  H   ALA A  68      -8.826  33.067 -67.380  1.00  0.00      A    H
ATOM    203  HA  ALA A  68      -6.638  31.669 -66.115  1.00  0.00      A    H
ATOM    204  HB1 ALA A  68      -5.299  33.547 -67.020  1.00  0.00      A    H
ATOM    205  HB2 ALA A  68      -6.785  34.434 -67.408  1.00  0.00      A    H
ATOM    206  HB3 ALA A  68      -6.414  32.917 -68.252  1.00  0.00      A    H
ATOM    207  N   ILE A  69      -7.822  34.333 -64.571  1.00 69.34      A    N
ATOM    208  CA  ILE A  69      -7.992  34.941 -63.243  1.00 67.41      A    C
ATOM    209  C   ILE A  69      -8.505  33.904 -62.232  1.00 64.05      A    C
ATOM    210  O   ILE A  69      -7.928  33.769 -61.158  1.00 61.98      A    O
ATOM    211  CB  ILE A  69      -8.928  36.172 -63.342  1.00 66.30      A    C
ATOM    212  CG1 ILE A  69      -8.238  37.311 -64.131  1.00 66.14      A    C
ATOM    213  CG2 ILE A  69      -9.357  36.681 -61.952  1.00 66.51      A    C
ATOM    214  CD1 ILE A  69      -9.205  38.405 -64.605  1.00 71.79      A    C
ATOM    215  H   ILE A  69      -8.366  34.713 -65.341  1.00  0.00      A    H
ATOM    216  HA  ILE A  69      -7.020  35.280 -62.884  1.00  0.00      A    H
ATOM    217  HB  ILE A  69      -9.829  35.871 -63.880  1.00  0.00      A    H
ATOM    218 HG12 ILE A  69      -7.756  36.905 -65.020  1.00  0.00      A    H
ATOM    219 HG13 ILE A  69      -7.459  37.763 -63.515  1.00  0.00      A    H
ATOM    220 HG21 ILE A  69      -9.937  35.925 -61.423  1.00  0.00      A    H
ATOM    221 HG22 ILE A  69      -9.990  37.562 -62.045  1.00  0.00      A    H
ATOM    222 HG23 ILE A  69      -8.478  36.938 -61.359  1.00  0.00      A    H
ATOM    223 HD11 ILE A  69      -8.664  39.112 -65.234  1.00  0.00      A    H
ATOM    224 HD12 ILE A  69     -10.014  37.960 -65.184  1.00  0.00      A    H
ATOM    225 HD13 ILE A  69      -9.619  38.948 -63.757  1.00  0.00      A    H
ATOM    226  N   THR A  70      -9.457  33.053 -62.631  1.00 59.61      A    N
ATOM    227  CA  THR A  70      -9.994  31.973 -61.781  1.00 62.79      A    C
ATOM    228  C   THR A  70      -8.925  30.940 -61.408  1.00 53.25      A    C
ATOM    229  O   THR A  70      -8.775  30.605 -60.235  1.00 54.69      A    O
ATOM    230  CB  THR A  70     -11.176  31.269 -62.470  1.00 66.88      A    C
ATOM    231  CG2 THR A  70     -11.807  30.170 -61.614  1.00 63.88      A    C
ATOM    232  OG1 THR A  70     -12.202  32.191 -62.756  1.00 74.48      A    O
ATOM    233  H   THR A  70      -9.883  33.218 -63.535  1.00  0.00      A    H
ATOM    234  HA  THR A  70     -10.361  32.410 -60.852  1.00  0.00      A    H
ATOM    235  HB  THR A  70     -10.840  30.824 -63.405  1.00  0.00      A    H
ATOM    236  HG1 THR A  70     -11.881  32.821 -63.422  1.00  0.00      A    H
ATOM    237 HG21 THR A  70     -12.697  29.788 -62.113  1.00  0.00      A    H
ATOM    238 HG22 THR A  70     -11.106  29.348 -61.476  1.00  0.00      A    H
ATOM    239 HG23 THR A  70     -12.088  30.575 -60.642  1.00  0.00      A    H
ATOM    240  N   ILE A  71      -8.115  30.494 -62.373  1.00 53.94      A    N
ATOM    241  CA  ILE A  71      -7.029  29.528 -62.147  1.00 58.39      A    C
ATOM    242  C   ILE A  71      -5.932  30.127 -61.255  1.00 59.04      A    C
ATOM    243  O   ILE A  71      -5.531  29.500 -60.273  1.00 54.06      A    O
ATOM    244  CB  ILE A  71      -6.485  29.024 -63.506  1.00 57.59      A    C
ATOM    245  CG1 ILE A  71      -7.538  28.126 -64.200  1.00 51.97      A    C
ATOM    246  CG2 ILE A  71      -5.173  28.239 -63.335  1.00 51.59      A    C
ATOM    247  CD1 ILE A  71      -7.334  28.014 -65.715  1.00 53.42      A    C
ATOM    248  H   ILE A  71      -8.272  30.821 -63.322  1.00  0.00      A    H
ATOM    249  HA  ILE A  71      -7.430  28.670 -61.607  1.00  0.00      A    H
ATOM    250  HB  ILE A  71      -6.283  29.891 -64.138  1.00  0.00      A    H
ATOM    251 HG12 ILE A  71      -7.520  27.130 -63.758  1.00  0.00      A    H
ATOM    252 HG13 ILE A  71      -8.537  28.530 -64.041  1.00  0.00      A    H
ATOM    253 HG21 ILE A  71      -4.373  28.905 -63.011  1.00  0.00      A    H
ATOM    254 HG22 ILE A  71      -4.862  27.793 -64.279  1.00  0.00      A    H
ATOM    255 HG23 ILE A  71      -5.304  27.453 -62.593  1.00  0.00      A    H
ATOM    256 HD11 ILE A  71      -8.132  27.405 -66.138  1.00  0.00      A    H
ATOM    257 HD12 ILE A  71      -6.376  27.550 -65.942  1.00  0.00      A    H
ATOM    258 HD13 ILE A  71      -7.368  29.003 -66.172  1.00  0.00      A    H
ATOM    259  N   MET A  72      -5.558  31.391 -61.477  1.00 52.90      A    N
ATOM    260  CA  MET A  72      -4.595  32.089 -60.621  1.00 57.12      A    C
ATOM    261  C   MET A  72      -5.116  32.340 -59.205  1.00 55.10      A    C
ATOM    262  O   MET A  72      -4.362  32.149 -58.250  1.00 49.99      A    O
ATOM    263  CB  MET A  72      -4.159  33.409 -61.270  1.00 66.43      A    C
ATOM    264  CG  MET A  72      -3.234  33.172 -62.468  1.00 88.45      A    C
ATOM    265  SD  MET A  72      -1.741  32.196 -62.119  1.00103.04      A    S
ATOM    266  CE  MET A  72      -0.936  33.215 -60.850  1.00106.69      A    C
ATOM    267  H   MET A  72      -5.945  31.883 -62.276  1.00  0.00      A    H
ATOM    268  HA  MET A  72      -3.720  31.450 -60.501  1.00  0.00      A    H
ATOM    269  HB2 MET A  72      -3.627  34.014 -60.535  1.00  0.00      A    H
ATOM    270  HB3 MET A  72      -5.037  33.970 -61.595  1.00  0.00      A    H
ATOM    271  HG2 MET A  72      -3.795  32.659 -63.248  1.00  0.00      A    H
ATOM    272  HG3 MET A  72      -2.929  34.142 -62.861  1.00  0.00      A    H
ATOM    273  HE1 MET A  72       0.073  32.841 -60.671  1.00  0.00      A    H
ATOM    274  HE2 MET A  72      -1.500  33.167 -59.919  1.00  0.00      A    H
ATOM    275  HE3 MET A  72      -0.877  34.250 -61.187  1.00  0.00      A    H
ATOM    276  N   ALA A  73      -6.407  32.636 -59.039  1.00 58.28      A    N
ATOM    277  CA  ALA A  73      -7.040  32.755 -57.729  1.00 56.01      A    C
ATOM    278  C   ALA A  73      -7.046  31.417 -56.970  1.00 53.49      A    C
ATOM    279  O   ALA A  73      -6.644  31.389 -55.809  1.00 55.46      A    O
ATOM    280  CB  ALA A  73      -8.457  33.312 -57.915  1.00 56.84      A    C
ATOM    281  H   ALA A  73      -6.979  32.803 -59.861  1.00  0.00      A    H
ATOM    282  HA  ALA A  73      -6.471  33.469 -57.131  1.00  0.00      A    H
ATOM    283  HB1 ALA A  73      -8.928  33.447 -56.941  1.00  0.00      A    H
ATOM    284  HB2 ALA A  73      -8.411  34.278 -58.421  1.00  0.00      A    H
ATOM    285  HB3 ALA A  73      -9.059  32.626 -58.510  1.00  0.00      A    H
ATOM    286  N   LEU A  74      -7.308  30.297 -57.654  1.00 52.68      A    N
ATOM    287  CA  LEU A  74      -7.257  28.953 -57.064  1.00 54.76      A    C
ATOM    288  C   LEU A  74      -5.852  28.572 -56.570  1.00 44.00      A    C
ATOM    289  O   LEU A  74      -5.705  28.241 -55.394  1.00 46.36      A    O
ATOM    290  CB  LEU A  74      -7.792  27.923 -58.077  1.00 59.23      A    C
ATOM    291  CG  LEU A  74      -9.320  27.968 -58.266  1.00 63.81      A    C
ATOM    292  CD1 LEU A  74      -9.707  27.193 -59.526  1.00 60.68      A    C
ATOM    293  CD2 LEU A  74     -10.046  27.349 -57.069  1.00 60.26      A    C
ATOM    294  H   LEU A  74      -7.603  30.387 -58.622  1.00  0.00      A    H
ATOM    295  HA  LEU A  74      -7.895  28.943 -56.181  1.00  0.00      A    H
ATOM    296  HB2 LEU A  74      -7.513  26.921 -57.749  1.00  0.00      A    H
ATOM    297  HB3 LEU A  74      -7.307  28.095 -59.038  1.00  0.00      A    H
ATOM    298  HG  LEU A  74      -9.655  28.997 -58.379  1.00  0.00      A    H
ATOM    299 HD21 LEU A  74     -11.119  27.332 -57.259  1.00  0.00      A    H
ATOM    300 HD22 LEU A  74      -9.689  26.335 -56.892  1.00  0.00      A    H
ATOM    301 HD23 LEU A  74      -9.869  27.948 -56.176  1.00  0.00      A    H
ATOM    302 HD11 LEU A  74      -9.266  27.678 -60.396  1.00  0.00      A    H
ATOM    303 HD12 LEU A  74     -10.791  27.192 -59.642  1.00  0.00      A    H
ATOM    304 HD13 LEU A  74      -9.343  26.170 -59.463  1.00  0.00      A    H
ATOM    305  N   TYR A  75      -4.806  28.766 -57.385  1.00 45.87      A    N
ATOM    306  CA  TYR A  75      -3.421  28.550 -56.939  1.00 46.23      A    C
ATOM    307  C   TYR A  75      -3.029  29.490 -55.783  1.00 44.98      A    C
ATOM    308  O   TYR A  75      -2.450  29.041 -54.791  1.00 43.70      A    O
ATOM    309  CB  TYR A  75      -2.437  28.720 -58.111  1.00 46.16      A    C
ATOM    310  CG  TYR A  75      -2.329  27.528 -59.050  1.00 52.53      A    C
ATOM    311  CD1 TYR A  75      -1.680  26.361 -58.605  1.00 52.84      A    C
ATOM    312  CD2 TYR A  75      -2.827  27.585 -60.367  1.00 61.70      A    C
ATOM    313  CE1 TYR A  75      -1.589  25.231 -59.440  1.00 59.53      A    C
ATOM    314  CE2 TYR A  75      -2.719  26.464 -61.216  1.00 61.15      A    C
ATOM    315  CZ  TYR A  75      -2.116  25.277 -60.746  1.00 56.42      A    C
ATOM    316  OH  TYR A  75      -2.034  24.179 -61.542  1.00 47.68      A    O
ATOM    317  H   TYR A  75      -4.980  29.059 -58.341  1.00  0.00      A    H
ATOM    318  HA  TYR A  75      -3.330  27.532 -56.559  1.00  0.00      A    H
ATOM    319  HB2 TYR A  75      -2.695  29.618 -58.677  1.00  0.00      A    H
ATOM    320  HB3 TYR A  75      -1.446  28.881 -57.686  1.00  0.00      A    H
ATOM    321  HD1 TYR A  75      -1.251  26.334 -57.616  1.00  0.00      A    H
ATOM    322  HD2 TYR A  75      -3.292  28.490 -60.729  1.00  0.00      A    H
ATOM    323  HE1 TYR A  75      -1.118  24.322 -59.094  1.00  0.00      A    H
ATOM    324  HE2 TYR A  75      -3.096  26.506 -62.227  1.00  0.00      A    H
ATOM    325  HH  TYR A  75      -2.585  24.259 -62.337  1.00  0.00      A    H
ATOM    326  N   SER A  76      -3.374  30.778 -55.878  1.00 41.44      A    N
ATOM    327  CA  SER A  76      -2.936  31.802 -54.919  1.00 44.48      A    C
ATOM    328  C   SER A  76      -3.616  31.674 -53.556  1.00 45.16      A    C
ATOM    329  O   SER A  76      -2.939  31.714 -52.532  1.00 43.85      A    O
ATOM    330  CB  SER A  76      -3.189  33.213 -55.462  1.00 48.53      A    C
ATOM    331  OG  SER A  76      -2.561  33.387 -56.714  1.00 70.85      A    O
ATOM    332  H   SER A  76      -3.864  31.080 -56.713  1.00  0.00      A    H
ATOM    333  HA  SER A  76      -1.862  31.696 -54.762  1.00  0.00      A    H
ATOM    334  HB2 SER A  76      -4.262  33.380 -55.571  1.00  0.00      A    H
ATOM    335  HB3 SER A  76      -2.787  33.943 -54.758  1.00  0.00      A    H
ATOM    336  HG  SER A  76      -3.120  32.947 -57.380  1.00  0.00      A    H
ATOM    337  N   ILE A  77      -4.937  31.472 -53.519  1.00 45.99      A    N
ATOM    338  CA  ILE A  77      -5.710  31.404 -52.269  1.00 47.16      A    C
ATOM    339  C   ILE A  77      -5.359  30.137 -51.483  1.00 45.25      A    C
ATOM    340  O   ILE A  77      -5.067  30.227 -50.291  1.00 44.45      A    O
ATOM    341  CB  ILE A  77      -7.227  31.514 -52.562  1.00 58.94      A    C
ATOM    342  CG1 ILE A  77      -7.563  32.926 -53.101  1.00 65.91      A    C
ATOM    343  CG2 ILE A  77      -8.073  31.217 -51.307  1.00 57.35      A    C
ATOM    344  CD1 ILE A  77      -8.949  33.030 -53.752  1.00 68.01      A    C
ATOM    345  H   ILE A  77      -5.442  31.401 -54.399  1.00  0.00      A    H
ATOM    346  HA  ILE A  77      -5.428  32.249 -51.640  1.00  0.00      A    H
ATOM    347  HB  ILE A  77      -7.483  30.773 -53.322  1.00  0.00      A    H
ATOM    348 HG12 ILE A  77      -7.494  33.653 -52.290  1.00  0.00      A    H
ATOM    349 HG13 ILE A  77      -6.836  33.214 -53.859  1.00  0.00      A    H
ATOM    350 HG21 ILE A  77      -7.914  30.193 -50.969  1.00  0.00      A    H
ATOM    351 HG22 ILE A  77      -7.807  31.905 -50.504  1.00  0.00      A    H
ATOM    352 HG23 ILE A  77      -9.134  31.321 -51.530  1.00  0.00      A    H
ATOM    353 HD11 ILE A  77      -9.059  34.015 -54.206  1.00  0.00      A    H
ATOM    354 HD12 ILE A  77      -9.055  32.270 -54.527  1.00  0.00      A    H
ATOM    355 HD13 ILE A  77      -9.735  32.903 -53.008  1.00  0.00      A    H
ATOM    356  N   VAL A  78      -5.236  28.989 -52.160  1.00 37.62      A    N
ATOM    357  CA  VAL A  78      -4.830  27.723 -51.523  1.00 39.31      A    C
ATOM    358  C   VAL A  78      -3.379  27.782 -51.024  1.00 43.66      A    C
ATOM    359  O   VAL A  78      -3.108  27.363 -49.900  1.00 41.53      A    O
ATOM    360  CB  VAL A  78      -5.078  26.543 -52.485  1.00 41.14      A    C
ATOM    361  CG1 VAL A  78      -4.614  25.190 -51.939  1.00 35.97      A    C
ATOM    362  CG2 VAL A  78      -6.580  26.400 -52.774  1.00 41.50      A    C
ATOM    363  H   VAL A  78      -5.435  28.984 -53.155  1.00  0.00      A    H
ATOM    364  HA  VAL A  78      -5.452  27.564 -50.642  1.00  0.00      A    H
ATOM    365  HB  VAL A  78      -4.546  26.729 -53.419  1.00  0.00      A    H
ATOM    366 HG11 VAL A  78      -3.558  25.215 -51.681  1.00  0.00      A    H
ATOM    367 HG12 VAL A  78      -5.192  24.923 -51.056  1.00  0.00      A    H
ATOM    368 HG13 VAL A  78      -4.773  24.429 -52.702  1.00  0.00      A    H
ATOM    369 HG21 VAL A  78      -6.961  27.287 -53.278  1.00  0.00      A    H
ATOM    370 HG22 VAL A  78      -6.753  25.540 -53.418  1.00  0.00      A    H
ATOM    371 HG23 VAL A  78      -7.129  26.251 -51.844  1.00  0.00      A    H
ATOM    372  N   CYS A  79      -2.495  28.502 -51.725  1.00 44.10      A    N
ATOM    373  CA  CYS A  79      -1.141  28.780 -51.241  1.00 42.55      A    C
ATOM    374  C   CYS A  79      -1.127  29.674 -49.990  1.00 47.69      A    C
ATOM    375  O   CYS A  79      -0.613  29.265 -48.950  1.00 45.61      A    O
ATOM    376  CB  CYS A  79      -0.325  29.392 -52.384  1.00 39.85      A    C
ATOM    377  SG  CYS A  79       1.410  29.522 -51.874  1.00 48.18      A    S
ATOM    378  H   CYS A  79      -2.766  28.866 -52.631  1.00  0.00      A    H
ATOM    379  HA  CYS A  79      -0.675  27.838 -50.954  1.00  0.00      A    H
ATOM    380  HB2 CYS A  79      -0.709  30.385 -52.626  1.00  0.00      A    H
ATOM    381  HB3 CYS A  79      -0.406  28.770 -53.273  1.00  0.00      A    H
ATOM    382  HG  CYS A  79       1.663  28.205 -51.776  1.00  0.00      A    H
ATOM    383  N   VAL A  80      -1.780  30.840 -50.038  1.00 41.50      A    N
ATOM    384  CA  VAL A  80      -1.767  31.827 -48.945  1.00 43.75      A    C
ATOM    385  C   VAL A  80      -2.453  31.297 -47.685  1.00 45.31      A    C
ATOM    386  O   VAL A  80      -1.865  31.354 -46.606  1.00 43.24      A    O
ATOM    387  CB  VAL A  80      -2.390  33.161 -49.412  1.00 42.20      A    C
ATOM    388  CG1 VAL A  80      -2.641  34.151 -48.265  1.00 51.14      A    C
ATOM    389  CG2 VAL A  80      -1.459  33.859 -50.414  1.00 49.76      A    C
ATOM    390  H   VAL A  80      -2.222  31.102 -50.915  1.00  0.00      A    H
ATOM    391  HA  VAL A  80      -0.730  32.022 -48.670  1.00  0.00      A    H
ATOM    392  HB  VAL A  80      -3.345  32.958 -49.899  1.00  0.00      A    H
ATOM    393 HG11 VAL A  80      -3.405  33.765 -47.590  1.00  0.00      A    H
ATOM    394 HG12 VAL A  80      -1.719  34.321 -47.708  1.00  0.00      A    H
ATOM    395 HG13 VAL A  80      -2.997  35.100 -48.667  1.00  0.00      A    H
ATOM    396 HG21 VAL A  80      -1.246  33.204 -51.258  1.00  0.00      A    H
ATOM    397 HG22 VAL A  80      -1.937  34.762 -50.795  1.00  0.00      A    H
ATOM    398 HG23 VAL A  80      -0.519  34.126 -49.931  1.00  0.00      A    H
ATOM    399  N   VAL A  81      -3.635  30.684 -47.812  1.00 43.35      A    N
ATOM    400  CA  VAL A  81      -4.365  30.094 -46.675  1.00 46.33      A    C
ATOM    401  C   VAL A  81      -3.651  28.850 -46.136  1.00 48.79      A    C
ATOM    402  O   VAL A  81      -3.563  28.676 -44.920  1.00 46.75      A    O
ATOM    403  CB  VAL A  81      -5.824  29.774 -47.065  1.00 47.71      A    C
ATOM    404  CG1 VAL A  81      -6.607  29.104 -45.926  1.00 50.80      A    C
ATOM    405  CG2 VAL A  81      -6.588  31.054 -47.439  1.00 44.41      A    C
ATOM    406  H   VAL A  81      -4.045  30.610 -48.740  1.00  0.00      A    H
ATOM    407  HA  VAL A  81      -4.387  30.821 -45.863  1.00  0.00      A    H
ATOM    408  HB  VAL A  81      -5.825  29.097 -47.920  1.00  0.00      A    H
ATOM    409 HG21 VAL A  81      -6.107  31.553 -48.279  1.00  0.00      A    H
ATOM    410 HG22 VAL A  81      -7.606  30.803 -47.735  1.00  0.00      A    H
ATOM    411 HG23 VAL A  81      -6.616  31.737 -46.590  1.00  0.00      A    H
ATOM    412 HG11 VAL A  81      -6.162  28.144 -45.670  1.00  0.00      A    H
ATOM    413 HG12 VAL A  81      -6.602  29.745 -45.043  1.00  0.00      A    H
ATOM    414 HG13 VAL A  81      -7.636  28.929 -46.239  1.00  0.00      A    H
ATOM    415  N   GLY A  82      -3.049  28.047 -47.020  1.00 42.80      A    N
ATOM    416  CA  GLY A  82      -2.244  26.879 -46.662  1.00 41.72      A    C
ATOM    417  C   GLY A  82      -1.001  27.232 -45.847  1.00 45.69      A    C
ATOM    418  O   GLY A  82      -0.858  26.765 -44.716  1.00 41.53      A    O
ATOM    419  H   GLY A  82      -3.104  28.280 -48.007  1.00  0.00      A    H
ATOM    420  HA2 GLY A  82      -2.845  26.171 -46.094  1.00  0.00      A    H
ATOM    421  HA3 GLY A  82      -1.915  26.408 -47.584  1.00  0.00      A    H
ATOM    422  N   LEU A  83      -0.210  28.195 -46.319  1.00 37.86      A    N
ATOM    423  CA  LEU A  83       0.964  28.691 -45.602  1.00 41.27      A    C
ATOM    424  C   LEU A  83       0.577  29.389 -44.292  1.00 45.51      A    C
ATOM    425  O   LEU A  83       1.086  29.009 -43.238  1.00 45.79      A    O
ATOM    426  CB  LEU A  83       1.772  29.624 -46.523  1.00 41.52      A    C
ATOM    427  CG  LEU A  83       2.449  28.914 -47.712  1.00 50.52      A    C
ATOM    428  CD1 LEU A  83       3.024  29.958 -48.669  1.00 48.07      A    C
ATOM    429  CD2 LEU A  83       3.601  28.017 -47.258  1.00 50.51      A    C
ATOM    430  H   LEU A  83      -0.403  28.569 -47.245  1.00  0.00      A    H
ATOM    431  HA  LEU A  83       1.586  27.839 -45.327  1.00  0.00      A    H
ATOM    432  HB2 LEU A  83       1.099  30.394 -46.907  1.00  0.00      A    H
ATOM    433  HB3 LEU A  83       2.542  30.122 -45.932  1.00  0.00      A    H
ATOM    434  HG  LEU A  83       1.727  28.306 -48.254  1.00  0.00      A    H
ATOM    435 HD11 LEU A  83       2.216  30.587 -49.044  1.00  0.00      A    H
ATOM    436 HD12 LEU A  83       3.760  30.578 -48.159  1.00  0.00      A    H
ATOM    437 HD13 LEU A  83       3.492  29.460 -49.518  1.00  0.00      A    H
ATOM    438 HD21 LEU A  83       3.223  27.210 -46.634  1.00  0.00      A    H
ATOM    439 HD22 LEU A  83       4.340  28.599 -46.710  1.00  0.00      A    H
ATOM    440 HD23 LEU A  83       4.070  27.565 -48.130  1.00  0.00      A    H
ATOM    441  N   PHE A  84      -0.412  30.290 -44.311  1.00 46.18      A    N
ATOM    442  CA  PHE A  84      -0.849  31.024 -43.119  1.00 51.28      A    C
ATOM    443  C   PHE A  84      -1.349  30.097 -42.003  1.00 49.44      A    C
ATOM    444  O   PHE A  84      -0.848  30.164 -40.879  1.00 52.38      A    O
ATOM    445  CB  PHE A  84      -1.932  32.042 -43.506  1.00 52.21      A    C
ATOM    446  CG  PHE A  84      -2.540  32.771 -42.321  1.00 63.43      A    C
ATOM    447  CD1 PHE A  84      -1.853  33.845 -41.725  1.00 71.04      A    C
ATOM    448  CD2 PHE A  84      -3.777  32.354 -41.792  1.00 66.16      A    C
ATOM    449  CE1 PHE A  84      -2.402  34.501 -40.608  1.00 73.24      A    C
ATOM    450  CE2 PHE A  84      -4.324  33.009 -40.674  1.00 69.35      A    C
ATOM    451  CZ  PHE A  84      -3.637  34.084 -40.083  1.00 70.14      A    C
ATOM    452  H   PHE A  84      -0.837  30.528 -45.203  1.00  0.00      A    H
ATOM    453  HA  PHE A  84       0.004  31.572 -42.716  1.00  0.00      A    H
ATOM    454  HB2 PHE A  84      -2.729  31.526 -44.042  1.00  0.00      A    H
ATOM    455  HB3 PHE A  84      -1.500  32.777 -44.188  1.00  0.00      A    H
ATOM    456  HD1 PHE A  84      -0.903  34.168 -42.126  1.00  0.00      A    H
ATOM    457  HD2 PHE A  84      -4.308  31.528 -42.243  1.00  0.00      A    H
ATOM    458  HE1 PHE A  84      -1.875  35.331 -40.158  1.00  0.00      A    H
ATOM    459  HE2 PHE A  84      -5.276  32.691 -40.273  1.00  0.00      A    H
ATOM    460  HZ  PHE A  84      -4.061  34.593 -39.229  1.00  0.00      A    H
ATOM    461  N   GLY A  85      -2.244  29.157 -42.325  1.00 44.61      A    N
ATOM    462  CA  GLY A  85      -2.814  28.236 -41.341  1.00 41.89      A    C
ATOM    463  C   GLY A  85      -1.767  27.317 -40.710  1.00 45.37      A    C
ATOM    464  O   GLY A  85      -1.731  27.170 -39.487  1.00 46.18      A    O
ATOM    465  H   GLY A  85      -2.571  29.101 -43.287  1.00  0.00      A    H
ATOM    466  HA2 GLY A  85      -3.560  27.615 -41.837  1.00  0.00      A    H
ATOM    467  HA3 GLY A  85      -3.300  28.807 -40.550  1.00  0.00      A    H
ATOM    468  N   ASN A  86      -0.835  26.799 -41.512  1.00 37.27      A    N
ATOM    469  CA  ASN A  86       0.197  25.883 -41.032  1.00 35.97      A    C
ATOM    470  C   ASN A  86       1.343  26.575 -40.280  1.00 40.23      A    C
ATOM    471  O   ASN A  86       1.715  26.111 -39.200  1.00 40.16      A    O
ATOM    472  CB  ASN A  86       0.696  25.047 -42.211  1.00 34.90      A    C
ATOM    473  CG  ASN A  86      -0.325  23.997 -42.601  1.00 39.72      A    C
ATOM    474  ND2 ASN A  86      -1.024  24.192 -43.689  1.00 36.36      A    N
ATOM    475  OD1 ASN A  86      -0.678  23.148 -41.805  1.00 38.34      A    O
ATOM    476  H   ASN A  86      -0.882  26.997 -42.506  1.00  0.00      A    H
ATOM    477  HA  ASN A  86      -0.257  25.197 -40.313  1.00  0.00      A    H
ATOM    478  HB2 ASN A  86       0.940  25.682 -43.063  1.00  0.00      A    H
ATOM    479  HB3 ASN A  86       1.595  24.524 -41.905  1.00  0.00      A    H
ATOM    480 HD21 ASN A  86      -1.789  23.554 -43.882  1.00  0.00      A    H
ATOM    481 HD22 ASN A  86      -0.862  25.019 -44.247  1.00  0.00      A    H
ATOM    482  N   PHE A  87       1.810  27.746 -40.726  1.00 39.11      A    N
ATOM    483  CA  PHE A  87       2.793  28.528 -39.965  1.00 38.59      A    C
ATOM    484  C   PHE A  87       2.219  29.103 -38.663  1.00 42.93      A    C
ATOM    485  O   PHE A  87       2.908  29.050 -37.644  1.00 44.51      A    O
ATOM    486  CB  PHE A  87       3.433  29.616 -40.838  1.00 44.99      A    C
ATOM    487  CG  PHE A  87       4.618  29.107 -41.641  1.00 59.02      A    C
ATOM    488  CD1 PHE A  87       4.470  28.682 -42.975  1.00 56.30      A    C
ATOM    489  CD2 PHE A  87       5.886  29.041 -41.030  1.00 71.91      A    C
ATOM    490  CE1 PHE A  87       5.581  28.203 -43.692  1.00 58.43      A    C
ATOM    491  CE2 PHE A  87       6.995  28.556 -41.745  1.00 76.67      A    C
ATOM    492  CZ  PHE A  87       6.843  28.136 -43.077  1.00 69.33      A    C
ATOM    493  H   PHE A  87       1.452  28.128 -41.598  1.00  0.00      A    H
ATOM    494  HA  PHE A  87       3.592  27.856 -39.655  1.00  0.00      A    H
ATOM    495  HB2 PHE A  87       3.796  30.416 -40.190  1.00  0.00      A    H
ATOM    496  HB3 PHE A  87       2.688  30.059 -41.499  1.00  0.00      A    H
ATOM    497  HD1 PHE A  87       3.507  28.727 -43.457  1.00  0.00      A    H
ATOM    498  HD2 PHE A  87       6.010  29.366 -40.007  1.00  0.00      A    H
ATOM    499  HE1 PHE A  87       5.467  27.887 -44.719  1.00  0.00      A    H
ATOM    500  HE2 PHE A  87       7.967  28.512 -41.275  1.00  0.00      A    H
ATOM    501  HZ  PHE A  87       7.695  27.769 -43.632  1.00  0.00      A    H
ATOM    502  N   LEU A  88       0.923  29.436 -38.613  1.00 38.67      A    N
ATOM    503  CA  LEU A  88       0.243  29.798 -37.366  1.00 44.99      A    C
ATOM    504  C   LEU A  88       0.158  28.615 -36.382  1.00 45.56      A    C
ATOM    505  O   LEU A  88       0.493  28.773 -35.207  1.00 48.49      A    O
ATOM    506  CB  LEU A  88      -1.139  30.383 -37.712  1.00 41.93      A    C
ATOM    507  CG  LEU A  88      -1.996  30.801 -36.504  1.00 47.36      A    C
ATOM    508  CD1 LEU A  88      -1.314  31.857 -35.629  1.00 47.99      A    C
ATOM    509  CD2 LEU A  88      -3.320  31.383 -37.002  1.00 48.52      A    C
ATOM    510  H   LEU A  88       0.389  29.468 -39.478  1.00  0.00      A    H
ATOM    511  HA  LEU A  88       0.832  30.578 -36.881  1.00  0.00      A    H
ATOM    512  HB2 LEU A  88      -0.993  31.254 -38.354  1.00  0.00      A    H
ATOM    513  HB3 LEU A  88      -1.698  29.640 -38.283  1.00  0.00      A    H
ATOM    514  HG  LEU A  88      -2.213  29.926 -35.892  1.00  0.00      A    H
ATOM    515 HD11 LEU A  88      -1.990  32.164 -34.831  1.00  0.00      A    H
ATOM    516 HD12 LEU A  88      -1.050  32.726 -36.233  1.00  0.00      A    H
ATOM    517 HD13 LEU A  88      -0.415  31.442 -35.177  1.00  0.00      A    H
ATOM    518 HD21 LEU A  88      -3.958  31.636 -36.156  1.00  0.00      A    H
ATOM    519 HD22 LEU A  88      -3.133  32.280 -37.594  1.00  0.00      A    H
ATOM    520 HD23 LEU A  88      -3.832  30.652 -37.629  1.00  0.00      A    H
ATOM    521  N   VAL A  89      -0.134  27.404 -36.867  1.00 39.78      A    N
ATOM    522  CA  VAL A  89      -0.123  26.175 -36.050  1.00 39.03      A    C
ATOM    523  C   VAL A  89       1.278  25.829 -35.534  1.00 46.81      A    C
ATOM    524  O   VAL A  89       1.445  25.604 -34.333  1.00 44.00      A    O
ATOM    525  CB  VAL A  89      -0.754  25.005 -36.834  1.00 36.04      A    C
ATOM    526  CG1 VAL A  89      -0.483  23.625 -36.222  1.00 32.94      A    C
ATOM    527  CG2 VAL A  89      -2.275  25.188 -36.881  1.00 34.65      A    C
ATOM    528  H   VAL A  89      -0.397  27.332 -37.847  1.00  0.00      A    H
ATOM    529  HA  VAL A  89      -0.732  26.351 -35.167  1.00  0.00      A    H
ATOM    530  HB  VAL A  89      -0.368  25.002 -37.852  1.00  0.00      A    H
ATOM    531 HG11 VAL A  89       0.579  23.386 -36.284  1.00  0.00      A    H
ATOM    532 HG12 VAL A  89      -0.806  23.600 -35.182  1.00  0.00      A    H
ATOM    533 HG13 VAL A  89      -1.023  22.866 -36.788  1.00  0.00      A    H
ATOM    534 HG21 VAL A  89      -2.528  26.152 -37.317  1.00  0.00      A    H
ATOM    535 HG22 VAL A  89      -2.713  24.404 -37.494  1.00  0.00      A    H
ATOM    536 HG23 VAL A  89      -2.694  25.140 -35.877  1.00  0.00      A    H
ATOM    537  N   MET A  90       2.307  25.911 -36.383  1.00 38.82      A    N
ATOM    538  CA  MET A  90       3.702  25.690 -35.981  1.00 44.65      A    C
ATOM    539  C   MET A  90       4.192  26.731 -34.961  1.00 43.21      A    C
ATOM    540  O   MET A  90       4.743  26.349 -33.924  1.00 42.84      A    O
ATOM    541  CB  MET A  90       4.610  25.667 -37.221  1.00 41.83      A    C
ATOM    542  CG  MET A  90       4.435  24.377 -38.032  1.00 45.54      A    C
ATOM    543  SD  MET A  90       5.652  24.165 -39.357  1.00 48.39      A    S
ATOM    544  CE  MET A  90       4.961  25.245 -40.639  1.00 42.55      A    C
ATOM    545  H   MET A  90       2.109  26.115 -37.360  1.00  0.00      A    H
ATOM    546  HA  MET A  90       3.771  24.718 -35.492  1.00  0.00      A    H
ATOM    547  HB2 MET A  90       5.650  25.719 -36.895  1.00  0.00      A    H
ATOM    548  HB3 MET A  90       4.406  26.533 -37.851  1.00  0.00      A    H
ATOM    549  HG2 MET A  90       4.540  23.528 -37.357  1.00  0.00      A    H
ATOM    550  HG3 MET A  90       3.434  24.342 -38.460  1.00  0.00      A    H
ATOM    551  HE1 MET A  90       5.567  25.171 -41.542  1.00  0.00      A    H
ATOM    552  HE2 MET A  90       4.967  26.278 -40.295  1.00  0.00      A    H
ATOM    553  HE3 MET A  90       3.941  24.938 -40.868  1.00  0.00      A    H
ATOM    554  N   TYR A  91       3.831  28.007 -35.143  1.00 42.99      A    N
ATOM    555  CA  TYR A  91       4.097  29.076 -34.178  1.00 46.23      A    C
ATOM    556  C   TYR A  91       3.427  28.809 -32.828  1.00 48.28      A    C
ATOM    557  O   TYR A  91       4.123  28.771 -31.816  1.00 46.72      A    O
ATOM    558  CB  TYR A  91       3.660  30.436 -34.748  1.00 47.66      A    C
ATOM    559  CG  TYR A  91       3.658  31.569 -33.731  1.00 54.06      A    C
ATOM    560  CD1 TYR A  91       4.865  32.190 -33.351  1.00 60.28      A    C
ATOM    561  CD2 TYR A  91       2.443  31.996 -33.157  1.00 56.57      A    C
ATOM    562  CE1 TYR A  91       4.856  33.244 -32.415  1.00 61.39      A    C
ATOM    563  CE2 TYR A  91       2.428  33.049 -32.222  1.00 54.24      A    C
ATOM    564  CZ  TYR A  91       3.635  33.683 -31.858  1.00 59.64      A    C
ATOM    565  OH  TYR A  91       3.613  34.721 -30.976  1.00 69.59      A    O
ATOM    566  H   TYR A  91       3.354  28.257 -36.006  1.00  0.00      A    H
ATOM    567  HA  TYR A  91       5.172  29.119 -33.998  1.00  0.00      A    H
ATOM    568  HB2 TYR A  91       4.322  30.701 -35.574  1.00  0.00      A    H
ATOM    569  HB3 TYR A  91       2.655  30.342 -35.159  1.00  0.00      A    H
ATOM    570  HD1 TYR A  91       5.796  31.873 -33.802  1.00  0.00      A    H
ATOM    571  HD2 TYR A  91       1.515  31.525 -33.453  1.00  0.00      A    H
ATOM    572  HE1 TYR A  91       5.775  33.746 -32.153  1.00  0.00      A    H
ATOM    573  HE2 TYR A  91       1.490  33.378 -31.800  1.00  0.00      A    H
ATOM    574  HH  TYR A  91       2.749  35.146 -31.009  1.00  0.00      A    H
ATOM    575  N   VAL A  92       2.130  28.481 -32.797  1.00 46.23      A    N
ATOM    576  CA  VAL A  92       1.401  28.212 -31.543  1.00 52.27      A    C
ATOM    577  C   VAL A  92       1.958  26.987 -30.805  1.00 50.69      A    C
ATOM    578  O   VAL A  92       2.162  27.041 -29.586  1.00 50.12      A    O
ATOM    579  CB  VAL A  92      -0.114  28.083 -31.813  1.00 52.04      A    C
ATOM    580  CG1 VAL A  92      -0.915  27.539 -30.619  1.00 57.30      A    C
ATOM    581  CG2 VAL A  92      -0.702  29.455 -32.164  1.00 52.61      A    C
ATOM    582  H   VAL A  92       1.610  28.488 -33.673  1.00  0.00      A    H
ATOM    583  HA  VAL A  92       1.550  29.067 -30.888  1.00  0.00      A    H
ATOM    584  HB  VAL A  92      -0.264  27.412 -32.658  1.00  0.00      A    H
ATOM    585 HG11 VAL A  92      -0.616  26.518 -30.389  1.00  0.00      A    H
ATOM    586 HG12 VAL A  92      -0.772  28.170 -29.743  1.00  0.00      A    H
ATOM    587 HG13 VAL A  92      -1.977  27.526 -30.868  1.00  0.00      A    H
ATOM    588 HG21 VAL A  92      -0.202  29.876 -33.033  1.00  0.00      A    H
ATOM    589 HG22 VAL A  92      -0.593  30.141 -31.325  1.00  0.00      A    H
ATOM    590 HG23 VAL A  92      -1.762  29.354 -32.401  1.00  0.00      A    H
ATOM    591  N   ILE A  93       2.361  25.941 -31.537  1.00 43.19      A    N
ATOM    592  CA  ILE A  93       2.986  24.749 -30.948  1.00 44.29      A    C
ATOM    593  C   ILE A  93       4.321  25.082 -30.279  1.00 53.04      A    C
ATOM    594  O   ILE A  93       4.526  24.655 -29.141  1.00 56.03      A    O
ATOM    595  CB  ILE A  93       3.118  23.608 -31.983  1.00 47.47      A    C
ATOM    596  CG1 ILE A  93       1.718  23.002 -32.203  1.00 48.83      A    C
ATOM    597  CG2 ILE A  93       4.100  22.509 -31.526  1.00 53.89      A    C
ATOM    598  CD1 ILE A  93       1.614  22.072 -33.412  1.00 58.34      A    C
ATOM    599  H   ILE A  93       2.205  25.966 -32.543  1.00  0.00      A    H
ATOM    600  HA  ILE A  93       2.323  24.399 -30.161  1.00  0.00      A    H
ATOM    601  HB  ILE A  93       3.481  24.028 -32.922  1.00  0.00      A    H
ATOM    602 HG12 ILE A  93       1.406  22.459 -31.309  1.00  0.00      A    H
ATOM    603 HG13 ILE A  93       1.009  23.809 -32.363  1.00  0.00      A    H
ATOM    604 HG21 ILE A  93       4.099  21.682 -32.230  1.00  0.00      A    H
ATOM    605 HG22 ILE A  93       5.118  22.900 -31.493  1.00  0.00      A    H
ATOM    606 HG23 ILE A  93       3.818  22.129 -30.546  1.00  0.00      A    H
ATOM    607 HD11 ILE A  93       0.564  21.835 -33.565  1.00  0.00      A    H
ATOM    608 HD12 ILE A  93       2.155  21.146 -33.232  1.00  0.00      A    H
ATOM    609 HD13 ILE A  93       2.004  22.565 -34.303  1.00  0.00      A    H
ATOM    610  N   VAL A  94       5.192  25.862 -30.923  1.00 50.31      A    N
ATOM    611  CA  VAL A  94       6.504  26.242 -30.368  1.00 56.10      A    C
ATOM    612  C   VAL A  94       6.366  27.282 -29.251  1.00 62.86      A    C
ATOM    613  O   VAL A  94       6.793  27.038 -28.122  1.00 62.62      A    O
ATOM    614  CB  VAL A  94       7.441  26.733 -31.492  1.00 61.86      A    C
ATOM    615  CG1 VAL A  94       8.763  27.304 -30.960  1.00 66.14      A    C
ATOM    616  CG2 VAL A  94       7.786  25.576 -32.438  1.00 55.28      A    C
ATOM    617  H   VAL A  94       4.952  26.180 -31.861  1.00  0.00      A    H
ATOM    618  HA  VAL A  94       6.963  25.361 -29.919  1.00  0.00      A    H
ATOM    619  HB  VAL A  94       6.936  27.515 -32.062  1.00  0.00      A    H
ATOM    620 HG11 VAL A  94       8.585  28.211 -30.383  1.00  0.00      A    H
ATOM    621 HG12 VAL A  94       9.413  27.564 -31.797  1.00  0.00      A    H
ATOM    622 HG13 VAL A  94       9.268  26.567 -30.334  1.00  0.00      A    H
ATOM    623 HG21 VAL A  94       6.878  25.148 -32.859  1.00  0.00      A    H
ATOM    624 HG22 VAL A  94       8.400  25.944 -33.262  1.00  0.00      A    H
ATOM    625 HG23 VAL A  94       8.333  24.799 -31.905  1.00  0.00      A    H
ATOM    626  N   ARG A  95       5.653  28.383 -29.521  1.00 62.33      A    N
ATOM    627  CA  ARG A  95       5.470  29.542 -28.630  1.00 67.71      A    C
ATOM    628  C   ARG A  95       4.868  29.137 -27.288  1.00 67.29      A    C
ATOM    629  O   ARG A  95       5.463  29.412 -26.242  1.00 73.63      A    O
ATOM    630  CB  ARG A  95       4.573  30.562 -29.364  1.00 66.52      A    C
ATOM    631  CG  ARG A  95       4.359  31.913 -28.668  1.00 73.97      A    C
ATOM    632  CD  ARG A  95       5.621  32.785 -28.681  1.00 73.83      A    C
ATOM    633  NE  ARG A  95       5.276  34.218 -28.596  1.00 86.17      A    N
ATOM    634  CZ  ARG A  95       5.401  35.043 -27.573  1.00 93.15      A    C
ATOM    635  NH1 ARG A  95       5.856  34.658 -26.414  1.00 92.13      A    N
ATOM    636  NH2 ARG A  95       5.063  36.294 -27.702  1.00 94.95      A    N
ATOM    637  H   ARG A  95       5.247  28.447 -30.452  1.00  0.00      A    H
ATOM    638  HA  ARG A  95       6.444  29.987 -28.430  1.00  0.00      A    H
ATOM    639  HB2 ARG A  95       3.592  30.112 -29.525  1.00  0.00      A    H
ATOM    640  HB3 ARG A  95       4.998  30.761 -30.350  1.00  0.00      A    H
ATOM    641  HG2 ARG A  95       3.569  32.434 -29.212  1.00  0.00      A    H
ATOM    642  HG3 ARG A  95       4.017  31.769 -27.642  1.00  0.00      A    H
ATOM    643  HD2 ARG A  95       6.145  32.629 -29.627  1.00  0.00      A    H
ATOM    644  HD3 ARG A  95       6.289  32.482 -27.874  1.00  0.00      A    H
ATOM    645  HE  ARG A  95       4.854  34.604 -29.434  1.00  0.00      A    H
ATOM    646 HH11 ARG A  95       6.127  33.700 -26.298  1.00  0.00      A    H
ATOM    647 HH12 ARG A  95       5.959  35.315 -25.663  1.00  0.00      A    H
ATOM    648 HH21 ARG A  95       4.743  36.636 -28.592  1.00  0.00      A    H
ATOM    649 HH22 ARG A  95       5.178  36.937 -26.939  1.00  0.00      A    H
ATOM    650  N   TYR A  96       3.779  28.370 -27.314  1.00 66.56      A    N
ATOM    651  CA  TYR A  96       3.045  27.982 -26.110  1.00 65.56      A    C
ATOM    652  C   TYR A  96       3.372  26.548 -25.680  1.00 68.07      A    C
ATOM    653  O   TYR A  96       4.016  26.367 -24.649  1.00 70.19      A    O
ATOM    654  CB  TYR A  96       1.544  28.253 -26.304  1.00 63.12      A    C
ATOM    655  CG  TYR A  96       1.260  29.692 -26.708  1.00 74.01      A    C
ATOM    656  CD1 TYR A  96       1.267  30.720 -25.744  1.00 77.33      A    C
ATOM    657  CD2 TYR A  96       1.058  30.010 -28.064  1.00 76.49      A    C
ATOM    658  CE1 TYR A  96       1.080  32.060 -26.138  1.00 77.55      A    C
ATOM    659  CE2 TYR A  96       0.882  31.347 -28.465  1.00 78.90      A    C
ATOM    660  CZ  TYR A  96       0.894  32.376 -27.502  1.00 84.01      A    C
ATOM    661  OH  TYR A  96       0.744  33.668 -27.893  1.00 84.67      A    O
ATOM    662  H   TYR A  96       3.374  28.150 -28.217  1.00  0.00      A    H
ATOM    663  HA  TYR A  96       3.356  28.626 -25.286  1.00  0.00      A    H
ATOM    664  HB2 TYR A  96       1.020  28.041 -25.370  1.00  0.00      A    H
ATOM    665  HB3 TYR A  96       1.145  27.581 -27.065  1.00  0.00      A    H
ATOM    666  HD1 TYR A  96       1.405  30.480 -24.699  1.00  0.00      A    H
ATOM    667  HD2 TYR A  96       1.035  29.222 -28.796  1.00  0.00      A    H
ATOM    668  HE1 TYR A  96       1.077  32.846 -25.398  1.00  0.00      A    H
ATOM    669  HE2 TYR A  96       0.718  31.594 -29.504  1.00  0.00      A    H
ATOM    670  HH  TYR A  96       0.262  34.180 -27.239  1.00  0.00      A    H
ATOM    671  N   THR A  97       3.134  25.555 -26.542  1.00 67.89      A    N
ATOM    672  CA  THR A  97       3.086  24.130 -26.130  1.00 68.61      A    C
ATOM    673  C   THR A  97       4.441  23.409 -26.036  1.00 70.65      A    C
ATOM    674  O   THR A  97       4.487  22.234 -25.669  1.00 65.79      A    O
ATOM    675  CB  THR A  97       2.117  23.319 -27.012  1.00 67.58      A    C
ATOM    676  CG2 THR A  97       0.872  24.109 -27.422  1.00 65.85      A    C
ATOM    677  OG1 THR A  97       2.723  22.856 -28.200  1.00 66.39      A    O
ATOM    678  H   THR A  97       2.722  25.804 -27.433  1.00  0.00      A    H
ATOM    679  HA  THR A  97       2.676  24.101 -25.119  1.00  0.00      A    H
ATOM    680  HB  THR A  97       1.795  22.449 -26.439  1.00  0.00      A    H
ATOM    681  HG1 THR A  97       3.283  23.577 -28.544  1.00  0.00      A    H
ATOM    682 HG21 THR A  97       0.131  23.448 -27.865  1.00  0.00      A    H
ATOM    683 HG22 THR A  97       0.442  24.567 -26.534  1.00  0.00      A    H
ATOM    684 HG23 THR A  97       1.118  24.887 -28.146  1.00  0.00      A    H
ATOM    685  N   LYS A  98       5.526  24.049 -26.498  1.00 74.95      A    N
ATOM    686  CA  LYS A  98       6.912  23.531 -26.523  1.00 79.85      A    C
ATOM    687  C   LYS A  98       7.108  22.192 -27.266  1.00 76.37      A    C
ATOM    688  O   LYS A  98       8.168  21.586 -27.162  1.00 90.01      A    O
ATOM    689  CB  LYS A  98       7.487  23.486 -25.088  1.00 79.28      A    C
ATOM    690  CG  LYS A  98       7.310  24.765 -24.250  1.00 85.42      A    C
ATOM    691  CD  LYS A  98       7.991  26.001 -24.858  1.00 87.92      A    C
ATOM    692  CE  LYS A  98       7.753  27.241 -23.989  1.00 93.16      A    C
ATOM    693  NZ  LYS A  98       6.371  27.764 -24.130  1.00 94.56      A    N
ATOM    694  H   LYS A  98       5.366  24.959 -26.913  1.00  0.00      A    H
ATOM    695  HA  LYS A  98       7.510  24.242 -27.093  1.00  0.00      A    H
ATOM    696  HB2 LYS A  98       7.000  22.675 -24.548  1.00  0.00      A    H
ATOM    697  HB3 LYS A  98       8.552  23.253 -25.140  1.00  0.00      A    H
ATOM    698  HG2 LYS A  98       7.740  24.584 -23.264  1.00  0.00      A    H
ATOM    699  HG3 LYS A  98       6.248  24.959 -24.109  1.00  0.00      A    H
ATOM    700  HD2 LYS A  98       9.064  25.813 -24.917  1.00  0.00      A    H
ATOM    701  HD3 LYS A  98       7.620  26.186 -25.865  1.00  0.00      A    H
ATOM    702  HE2 LYS A  98       8.469  28.016 -24.281  1.00  0.00      A    H
ATOM    703  HE3 LYS A  98       7.952  26.974 -22.946  1.00  0.00      A    H
ATOM    704  HZ1 LYS A  98       6.169  28.461 -23.429  1.00  0.00      A    H
ATOM    705  HZ2 LYS A  98       6.231  28.197 -25.041  1.00  0.00      A    H
ATOM    706  HZ3 LYS A  98       5.678  27.021 -24.046  1.00  0.00      A    H
ATOM    707  N   MET A  99       6.104  21.721 -28.016  1.00 48.25      A    N
ATOM    708  CA  MET A  99       6.080  20.411 -28.691  1.00 58.94      A    C
ATOM    709  C   MET A  99       6.366  19.209 -27.752  1.00 59.86      A    C
ATOM    710  O   MET A  99       7.058  18.255 -28.134  1.00 54.45      A    O
ATOM    711  CB  MET A  99       6.971  20.453 -29.948  1.00 66.88      A    C
ATOM    712  CG  MET A  99       6.583  19.384 -30.979  1.00 65.96      A    C
ATOM    713  SD  MET A  99       7.970  18.725 -31.946  1.00 71.53      A    S
ATOM    714  CE  MET A  99       8.476  20.231 -32.825  1.00 66.71      A    C
ATOM    715  H   MET A  99       5.261  22.274 -28.030  1.00  0.00      A    H
ATOM    716  HA  MET A  99       5.055  20.275 -29.037  1.00  0.00      A    H
ATOM    717  HB2 MET A  99       6.894  21.430 -30.427  1.00  0.00      A    H
ATOM    718  HB3 MET A  99       8.009  20.308 -29.645  1.00  0.00      A    H
ATOM    719  HG2 MET A  99       5.839  19.801 -31.660  1.00  0.00      A    H
ATOM    720  HG3 MET A  99       6.114  18.549 -30.466  1.00  0.00      A    H
ATOM    721  HE1 MET A  99       9.225  19.984 -33.578  1.00  0.00      A    H
ATOM    722  HE2 MET A  99       7.613  20.679 -33.315  1.00  0.00      A    H
ATOM    723  HE3 MET A  99       8.898  20.948 -32.121  1.00  0.00      A    H
ATOM    724  N   LYS A 100       5.865  19.277 -26.505  1.00 56.26      A    N
ATOM    725  CA  LYS A 100       6.035  18.233 -25.474  1.00 57.17      A    C
ATOM    726  C   LYS A 100       5.273  16.939 -25.782  1.00 51.33      A    C
ATOM    727  O   LYS A 100       5.876  15.874 -25.803  1.00 53.76      A    O
ATOM    728  CB  LYS A 100       5.629  18.775 -24.088  1.00 60.34      A    C
ATOM    729  CG  LYS A 100       6.721  19.648 -23.451  1.00 67.29      A    C
ATOM    730  CD  LYS A 100       6.228  20.266 -22.133  1.00 71.75      A    C
ATOM    731  CE  LYS A 100       7.344  20.938 -21.321  1.00 83.75      A    C
ATOM    732  NZ  LYS A 100       8.100  19.968 -20.492  1.00 92.27      A    N
ATOM    733  H   LYS A 100       5.392  20.132 -26.236  1.00  0.00      A    H
ATOM    734  HA  LYS A 100       7.088  17.946 -25.429  1.00  0.00      A    H
ATOM    735  HB2 LYS A 100       5.451  17.931 -23.417  1.00  0.00      A    H
ATOM    736  HB3 LYS A 100       4.701  19.344 -24.171  1.00  0.00      A    H
ATOM    737  HG2 LYS A 100       7.001  20.444 -24.139  1.00  0.00      A    H
ATOM    738  HG3 LYS A 100       7.596  19.030 -23.266  1.00  0.00      A    H
ATOM    739  HD2 LYS A 100       5.477  21.022 -22.373  1.00  0.00      A    H
ATOM    740  HD3 LYS A 100       5.748  19.509 -21.515  1.00  0.00      A    H
ATOM    741  HE2 LYS A 100       8.014  21.466 -22.003  1.00  0.00      A    H
ATOM    742  HE3 LYS A 100       6.883  21.682 -20.667  1.00  0.00      A    H
ATOM    743  HZ1 LYS A 100       8.785  20.398 -19.897  1.00  0.00      A    H
ATOM    744  HZ2 LYS A 100       8.557  19.251 -21.064  1.00  0.00      A    H
ATOM    745  HZ3 LYS A 100       7.496  19.401 -19.897  1.00  0.00      A    H
ATOM    746  N   THR A 101       3.952  17.014 -25.964  1.00 44.30      A    N
ATOM    747  CA  THR A 101       3.058  15.841 -26.056  1.00 41.13      A    C
ATOM    748  C   THR A 101       3.102  15.156 -27.426  1.00 44.80      A    C
ATOM    749  O   THR A 101       3.190  15.819 -28.459  1.00 38.56      A    O
ATOM    750  CB  THR A 101       1.600  16.227 -25.746  1.00 49.95      A    C
ATOM    751  CG2 THR A 101       1.415  16.784 -24.337  1.00 46.85      A    C
ATOM    752  OG1 THR A 101       1.159  17.202 -26.661  1.00 49.70      A    O
ATOM    753  H   THR A 101       3.522  17.925 -25.966  1.00  0.00      A    H
ATOM    754  HA  THR A 101       3.377  15.113 -25.308  1.00  0.00      A    H
ATOM    755  HB  THR A 101       0.972  15.341 -25.849  1.00  0.00      A    H
ATOM    756  HG1 THR A 101       0.248  17.443 -26.459  1.00  0.00      A    H
ATOM    757 HG21 THR A 101       0.357  16.971 -24.153  1.00  0.00      A    H
ATOM    758 HG22 THR A 101       1.968  17.716 -24.218  1.00  0.00      A    H
ATOM    759 HG23 THR A 101       1.777  16.057 -23.610  1.00  0.00      A    H
ATOM    760  N   ALA A 102       2.810  13.848 -27.458  1.00 42.68      A    N
ATOM    761  CA  ALA A 102       2.686  13.065 -28.695  1.00 41.40      A    C
ATOM    762  C   ALA A 102       1.654  13.633 -29.692  1.00 40.52      A    C
ATOM    763  O   ALA A 102       1.969  13.805 -30.866  1.00 42.55      A    O
ATOM    764  CB  ALA A 102       2.337  11.623 -28.311  1.00 35.31      A    C
ATOM    765  H   ALA A 102       2.732  13.349 -26.585  1.00  0.00      A    H
ATOM    766  HA  ALA A 102       3.649  13.053 -29.204  1.00  0.00      A    H
ATOM    767  HB1 ALA A 102       2.167  11.032 -29.211  1.00  0.00      A    H
ATOM    768  HB2 ALA A 102       1.431  11.596 -27.703  1.00  0.00      A    H
ATOM    769  HB3 ALA A 102       3.163  11.184 -27.752  1.00  0.00      A    H
ATOM    770  N   THR A 103       0.508  14.117 -29.202  1.00 37.74      A    N
ATOM    771  CA  THR A 103      -0.525  14.752 -30.037  1.00 40.78      A    C
ATOM    772  C   THR A 103      -0.001  15.998 -30.758  1.00 36.08      A    C
ATOM    773  O   THR A 103      -0.073  16.068 -31.982  1.00 40.10      A    O
ATOM    774  CB  THR A 103      -1.746  15.107 -29.175  1.00 50.32      A    C
ATOM    775  CG2 THR A 103      -2.950  15.575 -29.988  1.00 50.62      A    C
ATOM    776  OG1 THR A 103      -2.145  13.971 -28.439  1.00 58.98      A    O
ATOM    777  H   THR A 103       0.279  13.938 -28.237  1.00  0.00      A    H
ATOM    778  HA  THR A 103      -0.838  14.043 -30.803  1.00  0.00      A    H
ATOM    779  HB  THR A 103      -1.469  15.892 -28.470  1.00  0.00      A    H
ATOM    780  HG1 THR A 103      -2.550  13.350 -29.053  1.00  0.00      A    H
ATOM    781 HG21 THR A 103      -3.794  15.759 -29.322  1.00  0.00      A    H
ATOM    782 HG22 THR A 103      -2.713  16.508 -30.499  1.00  0.00      A    H
ATOM    783 HG23 THR A 103      -3.230  14.822 -30.723  1.00  0.00      A    H
ATOM    784  N   ASN A 104       0.700  16.888 -30.050  1.00 37.62      A    N
ATOM    785  CA  ASN A 104       1.278  18.104 -30.632  1.00 39.54      A    C
ATOM    786  C   ASN A 104       2.482  17.811 -31.547  1.00 40.50      A    C
ATOM    787  O   ASN A 104       2.715  18.547 -32.504  1.00 40.82      A    O
ATOM    788  CB  ASN A 104       1.657  19.071 -29.496  1.00 37.80      A    C
ATOM    789  CG  ASN A 104       0.461  19.606 -28.717  1.00 46.39      A    C
ATOM    790  ND2 ASN A 104       0.491  20.858 -28.338  1.00 44.81      A    N
ATOM    791  OD1 ASN A 104      -0.514  18.932 -28.422  1.00 48.59      A    O
ATOM    792  H   ASN A 104       0.800  16.755 -29.052  1.00  0.00      A    H
ATOM    793  HA  ASN A 104       0.525  18.586 -31.255  1.00  0.00      A    H
ATOM    794  HB2 ASN A 104       2.333  18.578 -28.798  1.00  0.00      A    H
ATOM    795  HB3 ASN A 104       2.186  19.917 -29.935  1.00  0.00      A    H
ATOM    796 HD21 ASN A 104       1.308  21.435 -28.499  1.00  0.00      A    H
ATOM    797 HD22 ASN A 104      -0.301  21.178 -27.812  1.00  0.00      A    H
ATOM    798  N   ILE A 105       3.200  16.713 -31.302  1.00 38.70      A    N
ATOM    799  CA  ILE A 105       4.295  16.210 -32.145  1.00 35.71      A    C
ATOM    800  C   ILE A 105       3.788  15.717 -33.508  1.00 37.17      A    C
ATOM    801  O   ILE A 105       4.424  16.004 -34.525  1.00 39.96      A    O
ATOM    802  CB  ILE A 105       5.051  15.114 -31.361  1.00 35.93      A    C
ATOM    803  CG1 ILE A 105       5.871  15.782 -30.237  1.00 37.32      A    C
ATOM    804  CG2 ILE A 105       5.942  14.227 -32.246  1.00 32.69      A    C
ATOM    805  CD1 ILE A 105       6.381  14.814 -29.166  1.00 39.06      A    C
ATOM    806  H   ILE A 105       2.954  16.169 -30.481  1.00  0.00      A    H
ATOM    807  HA  ILE A 105       4.987  17.028 -32.353  1.00  0.00      A    H
ATOM    808  HB  ILE A 105       4.322  14.456 -30.899  1.00  0.00      A    H
ATOM    809 HG12 ILE A 105       5.260  16.522 -29.724  1.00  0.00      A    H
ATOM    810 HG13 ILE A 105       6.702  16.323 -30.680  1.00  0.00      A    H
ATOM    811 HG21 ILE A 105       5.347  13.727 -33.012  1.00  0.00      A    H
ATOM    812 HG22 ILE A 105       6.379  13.435 -31.648  1.00  0.00      A    H
ATOM    813 HG23 ILE A 105       6.721  14.820 -32.723  1.00  0.00      A    H
ATOM    814 HD11 ILE A 105       5.541  14.283 -28.724  1.00  0.00      A    H
ATOM    815 HD12 ILE A 105       7.073  14.090 -29.588  1.00  0.00      A    H
ATOM    816 HD13 ILE A 105       6.892  15.377 -28.387  1.00  0.00      A    H
ATOM    817  N   TYR A 106       2.617  15.074 -33.556  1.00 34.96      A    N
ATOM    818  CA  TYR A 106       1.963  14.728 -34.822  1.00 34.32      A    C
ATOM    819  C   TYR A 106       1.404  15.969 -35.537  1.00 40.41      A    C
ATOM    820  O   TYR A 106       1.706  16.168 -36.711  1.00 33.25      A    O
ATOM    821  CB  TYR A 106       0.851  13.695 -34.589  1.00 32.43      A    C
ATOM    822  CG  TYR A 106       1.260  12.397 -33.911  1.00 38.02      A    C
ATOM    823  CD1 TYR A 106       2.391  11.685 -34.357  1.00 38.04      A    C
ATOM    824  CD2 TYR A 106       0.477  11.873 -32.862  1.00 32.34      A    C
ATOM    825  CE1 TYR A 106       2.749  10.470 -33.747  1.00 39.42      A    C
ATOM    826  CE2 TYR A 106       0.837  10.659 -32.244  1.00 31.03      A    C
ATOM    827  CZ  TYR A 106       1.973   9.952 -32.690  1.00 34.94      A    C
ATOM    828  OH  TYR A 106       2.316   8.774 -32.105  1.00 37.20      A    O
ATOM    829  H   TYR A 106       2.165  14.807 -32.688  1.00  0.00      A    H
ATOM    830  HA  TYR A 106       2.704  14.284 -35.488  1.00  0.00      A    H
ATOM    831  HB2 TYR A 106       0.061  14.165 -34.004  1.00  0.00      A    H
ATOM    832  HB3 TYR A 106       0.436  13.436 -35.563  1.00  0.00      A    H
ATOM    833  HD1 TYR A 106       2.985  12.060 -35.179  1.00  0.00      A    H
ATOM    834  HD2 TYR A 106      -0.398  12.407 -32.524  1.00  0.00      A    H
ATOM    835  HE1 TYR A 106       3.611   9.925 -34.100  1.00  0.00      A    H
ATOM    836  HE2 TYR A 106       0.247  10.269 -31.430  1.00  0.00      A    H
ATOM    837  HH  TYR A 106       1.594   8.412 -31.587  1.00  0.00      A    H
ATOM    838  N   ILE A 107       0.756  16.893 -34.811  1.00 34.40      A    N
ATOM    839  CA  ILE A 107       0.201  18.127 -35.408  1.00 40.03      A    C
ATOM    840  C   ILE A 107       1.305  18.990 -36.040  1.00 42.24      A    C
ATOM    841  O   ILE A 107       1.127  19.486 -37.149  1.00 37.11      A    O
ATOM    842  CB  ILE A 107      -0.618  18.950 -34.382  1.00 41.04      A    C
ATOM    843  CG1 ILE A 107      -1.829  18.164 -33.840  1.00 41.09      A    C
ATOM    844  CG2 ILE A 107      -1.149  20.249 -35.019  1.00 38.68      A    C
ATOM    845  CD1 ILE A 107      -2.448  18.749 -32.562  1.00 41.14      A    C
ATOM    846  H   ILE A 107       0.537  16.675 -33.845  1.00  0.00      A    H
ATOM    847  HA  ILE A 107      -0.472  17.837 -36.216  1.00  0.00      A    H
ATOM    848  HB  ILE A 107       0.039  19.210 -33.550  1.00  0.00      A    H
ATOM    849 HG12 ILE A 107      -1.525  17.150 -33.612  1.00  0.00      A    H
ATOM    850 HG13 ILE A 107      -2.592  18.098 -34.615  1.00  0.00      A    H
ATOM    851 HG21 ILE A 107      -0.337  20.857 -35.411  1.00  0.00      A    H
ATOM    852 HG22 ILE A 107      -1.824  20.009 -35.842  1.00  0.00      A    H
ATOM    853 HG23 ILE A 107      -1.679  20.848 -34.281  1.00  0.00      A    H
ATOM    854 HD11 ILE A 107      -3.272  18.113 -32.239  1.00  0.00      A    H
ATOM    855 HD12 ILE A 107      -1.702  18.791 -31.769  1.00  0.00      A    H
ATOM    856 HD13 ILE A 107      -2.841  19.747 -32.743  1.00  0.00      A    H
ATOM    857  N   PHE A 108       2.474  19.107 -35.400  1.00 35.77      A    N
ATOM    858  CA  PHE A 108       3.597  19.870 -35.955  1.00 41.08      A    C
ATOM    859  C   PHE A 108       4.157  19.247 -37.241  1.00 41.68      A    C
ATOM    860  O   PHE A 108       4.429  19.960 -38.200  1.00 37.04      A    O
ATOM    861  CB  PHE A 108       4.703  19.995 -34.900  1.00 39.30      A    C
ATOM    862  CG  PHE A 108       5.786  20.985 -35.283  1.00 42.62      A    C
ATOM    863  CD1 PHE A 108       6.909  20.565 -36.022  1.00 46.55      A    C
ATOM    864  CD2 PHE A 108       5.654  22.342 -34.929  1.00 45.08      A    C
ATOM    865  CE1 PHE A 108       7.893  21.496 -36.400  1.00 43.28      A    C
ATOM    866  CE2 PHE A 108       6.641  23.270 -35.301  1.00 46.34      A    C
ATOM    867  CZ  PHE A 108       7.759  22.848 -36.040  1.00 44.51      A    C
ATOM    868  H   PHE A 108       2.573  18.693 -34.481  1.00  0.00      A    H
ATOM    869  HA  PHE A 108       3.246  20.872 -36.209  1.00  0.00      A    H
ATOM    870  HB2 PHE A 108       5.153  19.016 -34.727  1.00  0.00      A    H
ATOM    871  HB3 PHE A 108       4.259  20.315 -33.961  1.00  0.00      A    H
ATOM    872  HD1 PHE A 108       7.007  19.532 -36.326  1.00  0.00      A    H
ATOM    873  HD2 PHE A 108       4.781  22.677 -34.392  1.00  0.00      A    H
ATOM    874  HE1 PHE A 108       8.740  21.177 -36.993  1.00  0.00      A    H
ATOM    875  HE2 PHE A 108       6.529  24.314 -35.046  1.00  0.00      A    H
ATOM    876  HZ  PHE A 108       8.505  23.566 -36.354  1.00  0.00      A    H
ATOM    877  N   ASN A 109       4.284  17.918 -37.284  1.00 36.64      A    N
ATOM    878  CA  ASN A 109       4.794  17.195 -38.453  1.00 38.44      A    C
ATOM    879  C   ASN A 109       3.819  17.237 -39.641  1.00 41.26      A    C
ATOM    880  O   ASN A 109       4.246  17.409 -40.780  1.00 40.10      A    O
ATOM    881  CB  ASN A 109       5.091  15.761 -38.001  1.00 39.64      A    C
ATOM    882  CG  ASN A 109       6.039  15.041 -38.938  1.00 38.92      A    C
ATOM    883  ND2 ASN A 109       5.571  14.118 -39.745  1.00 39.15      A    N
ATOM    884  OD1 ASN A 109       7.243  15.175 -38.811  1.00 43.31      A    O
ATOM    885  H   ASN A 109       3.996  17.378 -36.479  1.00  0.00      A    H
ATOM    886  HA  ASN A 109       5.725  17.665 -38.779  1.00  0.00      A    H
ATOM    887  HB2 ASN A 109       5.587  15.817 -37.038  1.00  0.00      A    H
ATOM    888  HB3 ASN A 109       4.176  15.190 -37.872  1.00  0.00      A    H
ATOM    889 HD21 ASN A 109       4.578  13.956 -39.857  1.00  0.00      A    H
ATOM    890 HD22 ASN A 109       6.246  13.678 -40.345  1.00  0.00      A    H
ATOM    891  N   LEU A 110       2.514  17.216 -39.349  1.00 40.63      A    N
ATOM    892  CA  LEU A 110       1.445  17.439 -40.320  1.00 36.80      A    C
ATOM    893  C   LEU A 110       1.493  18.864 -40.889  1.00 38.28      A    C
ATOM    894  O   LEU A 110       1.662  19.029 -42.094  1.00 33.47      A    O
ATOM    895  CB  LEU A 110       0.105  17.125 -39.625  1.00 34.33      A    C
ATOM    896  CG  LEU A 110      -1.153  17.337 -40.484  1.00 42.10      A    C
ATOM    897  CD1 LEU A 110      -1.099  16.491 -41.749  1.00 37.24      A    C
ATOM    898  CD2 LEU A 110      -2.384  16.918 -39.676  1.00 36.08      A    C
ATOM    899  H   LEU A 110       2.247  17.077 -38.381  1.00  0.00      A    H
ATOM    900  HA  LEU A 110       1.585  16.751 -41.155  1.00  0.00      A    H
ATOM    901  HB2 LEU A 110       0.012  17.752 -38.739  1.00  0.00      A    H
ATOM    902  HB3 LEU A 110       0.124  16.089 -39.292  1.00  0.00      A    H
ATOM    903  HG  LEU A 110      -1.249  18.390 -40.747  1.00  0.00      A    H
ATOM    904 HD11 LEU A 110      -0.330  16.881 -42.414  1.00  0.00      A    H
ATOM    905 HD12 LEU A 110      -0.892  15.452 -41.508  1.00  0.00      A    H
ATOM    906 HD13 LEU A 110      -2.042  16.564 -42.283  1.00  0.00      A    H
ATOM    907 HD21 LEU A 110      -2.449  17.528 -38.776  1.00  0.00      A    H
ATOM    908 HD22 LEU A 110      -2.313  15.866 -39.399  1.00  0.00      A    H
ATOM    909 HD23 LEU A 110      -3.282  17.072 -40.274  1.00  0.00      A    H
ATOM    910  N   ALA A 111       1.568  19.870 -40.012  1.00 37.27      A    N
ATOM    911  CA  ALA A 111       1.594  21.274 -40.414  1.00 40.38      A    C
ATOM    912  C   ALA A 111       2.869  21.672 -41.178  1.00 41.27      A    C
ATOM    913  O   ALA A 111       2.795  22.423 -42.148  1.00 40.23      A    O
ATOM    914  CB  ALA A 111       1.393  22.142 -39.166  1.00 31.94      A    C
ATOM    915  H   ALA A 111       1.473  19.662 -39.026  1.00  0.00      A    H
ATOM    916  HA  ALA A 111       0.756  21.431 -41.088  1.00  0.00      A    H
ATOM    917  HB1 ALA A 111       1.358  23.192 -39.458  1.00  0.00      A    H
ATOM    918  HB2 ALA A 111       0.450  21.879 -38.687  1.00  0.00      A    H
ATOM    919  HB3 ALA A 111       2.215  21.987 -38.466  1.00  0.00      A    H
ATOM    920  N   LEU A 112       4.027  21.108 -40.822  1.00 36.20      A    N
ATOM    921  CA  LEU A 112       5.276  21.317 -41.558  1.00 40.94      A    C
ATOM    922  C   LEU A 112       5.192  20.769 -42.991  1.00 38.12      A    C
ATOM    923  O   LEU A 112       5.522  21.482 -43.938  1.00 34.28      A    O
ATOM    924  CB  LEU A 112       6.428  20.686 -40.756  1.00 40.03      A    C
ATOM    925  CG  LEU A 112       7.808  20.775 -41.434  1.00 41.57      A    C
ATOM    926  CD1 LEU A 112       8.243  22.219 -41.700  1.00 41.38      A    C
ATOM    927  CD2 LEU A 112       8.856  20.123 -40.530  1.00 45.01      A    C
ATOM    928  H   LEU A 112       4.047  20.525 -39.993  1.00  0.00      A    H
ATOM    929  HA  LEU A 112       5.449  22.390 -41.637  1.00  0.00      A    H
ATOM    930  HB2 LEU A 112       6.481  21.175 -39.782  1.00  0.00      A    H
ATOM    931  HB3 LEU A 112       6.198  19.632 -40.589  1.00  0.00      A    H
ATOM    932  HG  LEU A 112       7.788  20.231 -42.378  1.00  0.00      A    H
ATOM    933 HD21 LEU A 112       9.828  20.145 -41.023  1.00  0.00      A    H
ATOM    934 HD22 LEU A 112       8.581  19.085 -40.346  1.00  0.00      A    H
ATOM    935 HD23 LEU A 112       8.916  20.658 -39.583  1.00  0.00      A    H
ATOM    936 HD11 LEU A 112       7.581  22.675 -42.436  1.00  0.00      A    H
ATOM    937 HD12 LEU A 112       9.254  22.231 -42.105  1.00  0.00      A    H
ATOM    938 HD13 LEU A 112       8.211  22.797 -40.777  1.00  0.00      A    H
ATOM    939  N   ALA A 113       4.634  19.569 -43.161  1.00 31.62      A    N
ATOM    940  CA  ALA A 113       4.413  18.983 -44.478  1.00 32.47      A    C
ATOM    941  C   ALA A 113       3.349  19.746 -45.290  1.00 36.70      A    C
ATOM    942  O   ALA A 113       3.591  20.107 -46.437  1.00 37.48      A    O
ATOM    943  CB  ALA A 113       4.051  17.509 -44.285  1.00 26.60      A    C
ATOM    944  H   ALA A 113       4.321  19.051 -42.350  1.00  0.00      A    H
ATOM    945  HA  ALA A 113       5.347  19.035 -45.038  1.00  0.00      A    H
ATOM    946  HB1 ALA A 113       3.117  17.418 -43.728  1.00  0.00      A    H
ATOM    947  HB2 ALA A 113       4.848  17.009 -43.736  1.00  0.00      A    H
ATOM    948  HB3 ALA A 113       3.940  17.037 -45.258  1.00  0.00      A    H
ATOM    949  N   ASP A 114       2.249  20.160 -44.667  1.00 35.20      A    N
ATOM    950  CA  ASP A 114       1.194  20.944 -45.318  1.00 38.59      A    C
ATOM    951  C   ASP A 114       1.634  22.363 -45.732  1.00 41.43      A    C
ATOM    952  O   ASP A 114       1.314  22.807 -46.841  1.00 38.49      A    O
ATOM    953  CB  ASP A 114      -0.017  20.970 -44.378  1.00 38.51      A    C
ATOM    954  CG  ASP A 114      -0.734  19.621 -44.320  1.00 51.63      A    C
ATOM    955  OD1 ASP A 114      -0.923  19.019 -45.405  1.00 54.84      A    O
ATOM    956  OD2 ASP A 114      -1.472  19.394 -43.343  1.00 56.10      A    O
ATOM    957  H   ASP A 114       2.100  19.860 -43.707  1.00  0.00      A    H
ATOM    958  HA  ASP A 114       0.905  20.437 -46.240  1.00  0.00      A    H
ATOM    959  HB2 ASP A 114       0.313  21.250 -43.379  1.00  0.00      A    H
ATOM    960  HB3 ASP A 114      -0.727  21.718 -44.722  1.00  0.00      A    H
ATOM    961  N   ALA A 115       2.527  22.998 -44.965  1.00 39.13      A    N
ATOM    962  CA  ALA A 115       3.221  24.220 -45.374  1.00 40.65      A    C
ATOM    963  C   ALA A 115       4.170  23.983 -46.563  1.00 42.56      A    C
ATOM    964  O   ALA A 115       4.118  24.713 -47.551  1.00 42.31      A    O
ATOM    965  CB  ALA A 115       3.990  24.784 -44.173  1.00 40.00      A    C
ATOM    966  H   ALA A 115       2.774  22.581 -44.073  1.00  0.00      A    H
ATOM    967  HA  ALA A 115       2.481  24.959 -45.685  1.00  0.00      A    H
ATOM    968  HB1 ALA A 115       4.532  25.677 -44.478  1.00  0.00      A    H
ATOM    969  HB2 ALA A 115       4.701  24.047 -43.798  1.00  0.00      A    H
ATOM    970  HB3 ALA A 115       3.299  25.049 -43.377  1.00  0.00      A    H
ATOM    971  N   LEU A 116       4.992  22.930 -46.522  1.00 39.38      A    N
ATOM    972  CA  LEU A 116       5.938  22.617 -47.598  1.00 46.50      A    C
ATOM    973  C   LEU A 116       5.238  22.209 -48.906  1.00 41.35      A    C
ATOM    974  O   LEU A 116       5.599  22.724 -49.963  1.00 40.37      A    O
ATOM    975  CB  LEU A 116       6.911  21.529 -47.115  1.00 41.31      A    C
ATOM    976  CG  LEU A 116       7.952  22.028 -46.094  1.00 45.04      A    C
ATOM    977  CD1 LEU A 116       8.651  20.840 -45.434  1.00 40.90      A    C
ATOM    978  CD2 LEU A 116       9.027  22.894 -46.758  1.00 42.26      A    C
ATOM    979  H   LEU A 116       4.989  22.344 -45.692  1.00  0.00      A    H
ATOM    980  HA  LEU A 116       6.507  23.518 -47.829  1.00  0.00      A    H
ATOM    981  HB2 LEU A 116       7.440  21.118 -47.974  1.00  0.00      A    H
ATOM    982  HB3 LEU A 116       6.327  20.726 -46.665  1.00  0.00      A    H
ATOM    983  HG  LEU A 116       7.464  22.616 -45.319  1.00  0.00      A    H
ATOM    984 HD11 LEU A 116       7.909  20.218 -44.933  1.00  0.00      A    H
ATOM    985 HD12 LEU A 116       9.366  21.195 -44.693  1.00  0.00      A    H
ATOM    986 HD13 LEU A 116       9.166  20.241 -46.184  1.00  0.00      A    H
ATOM    987 HD21 LEU A 116       9.764  23.196 -46.014  1.00  0.00      A    H
ATOM    988 HD22 LEU A 116       9.525  22.334 -47.550  1.00  0.00      A    H
ATOM    989 HD23 LEU A 116       8.581  23.792 -47.181  1.00  0.00      A    H
ATOM    990  N   ALA A 117       4.132  21.469 -48.837  1.00 37.55      A    N
ATOM    991  CA  ALA A 117       3.310  21.122 -49.996  1.00 38.91      A    C
ATOM    992  C   ALA A 117       2.633  22.360 -50.621  1.00 40.28      A    C
ATOM    993  O   ALA A 117       2.781  22.611 -51.820  1.00 40.11      A    O
ATOM    994  CB  ALA A 117       2.288  20.068 -49.551  1.00 33.82      A    C
ATOM    995  H   ALA A 117       3.858  21.103 -47.930  1.00  0.00      A    H
ATOM    996  HA  ALA A 117       3.951  20.677 -50.760  1.00  0.00      A    H
ATOM    997  HB1 ALA A 117       1.703  19.735 -50.407  1.00  0.00      A    H
ATOM    998  HB2 ALA A 117       2.804  19.206 -49.128  1.00  0.00      A    H
ATOM    999  HB3 ALA A 117       1.617  20.484 -48.797  1.00  0.00      A    H
ATOM   1000  N   THR A 118       2.042  23.234 -49.796  1.00 37.59      A    N
ATOM   1001  CA  THR A 118       1.419  24.490 -50.265  1.00 39.93      A    C
ATOM   1002  C   THR A 118       2.429  25.555 -50.717  1.00 40.13      A    C
ATOM   1003  O   THR A 118       2.116  26.314 -51.636  1.00 44.50      A    O
ATOM   1004  CB  THR A 118       0.436  25.071 -49.232  1.00 49.41      A    C
ATOM   1005  CG2 THR A 118      -0.794  24.178 -49.065  1.00 47.20      A    C
ATOM   1006  OG1 THR A 118       1.020  25.251 -47.965  1.00 49.57      A    O
ATOM   1007  H   THR A 118       1.999  23.011 -48.807  1.00  0.00      A    H
ATOM   1008  HA  THR A 118       0.831  24.251 -51.152  1.00  0.00      A    H
ATOM   1009  HB  THR A 118       0.096  26.046 -49.583  1.00  0.00      A    H
ATOM   1010  HG1 THR A 118       1.126  24.370 -47.561  1.00  0.00      A    H
ATOM   1011 HG21 THR A 118      -1.326  24.427 -48.150  1.00  0.00      A    H
ATOM   1012 HG22 THR A 118      -0.506  23.128 -49.022  1.00  0.00      A    H
ATOM   1013 HG23 THR A 118      -1.463  24.337 -49.909  1.00  0.00      A    H
ATOM   1014  N   SER A 119       3.702  25.453 -50.310  1.00 38.77      A    N
ATOM   1015  CA  SER A 119       4.801  26.284 -50.838  1.00 42.05      A    C
ATOM   1016  C   SER A 119       5.165  26.003 -52.306  1.00 38.66      A    C
ATOM   1017  O   SER A 119       5.769  26.852 -52.957  1.00 41.99      A    O
ATOM   1018  CB  SER A 119       6.054  26.161 -49.958  1.00 43.09      A    C
ATOM   1019  OG  SER A 119       6.843  25.029 -50.274  1.00 42.83      A    O
ATOM   1020  H   SER A 119       3.895  24.853 -49.515  1.00  0.00      A    H
ATOM   1021  HA  SER A 119       4.477  27.324 -50.791  1.00  0.00      A    H
ATOM   1022  HB2 SER A 119       5.772  26.132 -48.906  1.00  0.00      A    H
ATOM   1023  HB3 SER A 119       6.669  27.048 -50.116  1.00  0.00      A    H
ATOM   1024  HG  SER A 119       6.328  24.208 -50.142  1.00  0.00      A    H
ATOM   1025  N   THR A 120       4.735  24.868 -52.874  1.00 41.13      A    N
ATOM   1026  CA  THR A 120       4.976  24.536 -54.294  1.00 44.69      A    C
ATOM   1027  C   THR A 120       4.069  25.315 -55.258  1.00 48.12      A    C
ATOM   1028  O   THR A 120       4.424  25.521 -56.421  1.00 48.32      A    O
ATOM   1029  CB  THR A 120       4.795  23.034 -54.565  1.00 43.40      A    C
ATOM   1030  CG2 THR A 120       5.600  22.133 -53.629  1.00 41.11      A    C
ATOM   1031  OG1 THR A 120       3.438  22.670 -54.481  1.00 41.21      A    O
ATOM   1032  H   THR A 120       4.244  24.198 -52.296  1.00  0.00      A    H
ATOM   1033  HA  THR A 120       6.007  24.790 -54.536  1.00  0.00      A    H
ATOM   1034  HB  THR A 120       5.124  22.838 -55.587  1.00  0.00      A    H
ATOM   1035  HG1 THR A 120       3.214  22.541 -53.540  1.00  0.00      A    H
ATOM   1036 HG21 THR A 120       5.414  21.093 -53.885  1.00  0.00      A    H
ATOM   1037 HG22 THR A 120       5.314  22.289 -52.591  1.00  0.00      A    H
ATOM   1038 HG23 THR A 120       6.664  22.339 -53.740  1.00  0.00      A    H
ATOM   1039  N   LEU A 121       2.906  25.778 -54.788  1.00 45.47      A    N
ATOM   1040  CA  LEU A 121       1.833  26.334 -55.620  1.00 42.50      A    C
ATOM   1041  C   LEU A 121       2.194  27.601 -56.428  1.00 42.33      A    C
ATOM   1042  O   LEU A 121       1.756  27.671 -57.578  1.00 48.67      A    O
ATOM   1043  CB  LEU A 121       0.596  26.574 -54.737  1.00 41.62      A    C
ATOM   1044  CG  LEU A 121      -0.089  25.277 -54.269  1.00 47.59      A    C
ATOM   1045  CD1 LEU A 121      -1.046  25.568 -53.116  1.00 46.36      A    C
ATOM   1046  CD2 LEU A 121      -0.909  24.645 -55.393  1.00 48.72      A    C
ATOM   1047  H   LEU A 121       2.705  25.618 -53.809  1.00  0.00      A    H
ATOM   1048  HA  LEU A 121       1.576  25.580 -56.364  1.00  0.00      A    H
ATOM   1049  HB2 LEU A 121       0.913  27.141 -53.865  1.00  0.00      A    H
ATOM   1050  HB3 LEU A 121      -0.132  27.178 -55.283  1.00  0.00      A    H
ATOM   1051  HG  LEU A 121       0.658  24.564 -53.920  1.00  0.00      A    H
ATOM   1052 HD11 LEU A 121      -0.495  25.999 -52.284  1.00  0.00      A    H
ATOM   1053 HD12 LEU A 121      -1.506  24.638 -52.785  1.00  0.00      A    H
ATOM   1054 HD13 LEU A 121      -1.819  26.265 -53.440  1.00  0.00      A    H
ATOM   1055 HD21 LEU A 121      -1.350  23.722 -55.035  1.00  0.00      A    H
ATOM   1056 HD22 LEU A 121      -1.712  25.314 -55.695  1.00  0.00      A    H
ATOM   1057 HD23 LEU A 121      -0.275  24.405 -56.245  1.00  0.00      A    H
ATOM   1058  N   PRO A 122       3.079  28.518 -55.979  1.00 44.44      A    N
ATOM   1059  CA  PRO A 122       3.509  29.653 -56.796  1.00 48.60      A    C
ATOM   1060  C   PRO A 122       4.269  29.215 -58.055  1.00 46.99      A    C
ATOM   1061  O   PRO A 122       3.930  29.658 -59.153  1.00 46.49      A    O
ATOM   1062  CB  PRO A 122       4.379  30.527 -55.882  1.00 44.16      A    C
ATOM   1063  CG  PRO A 122       3.889  30.163 -54.482  1.00 41.67      A    C
ATOM   1064  CD  PRO A 122       3.606  28.673 -54.635  1.00 40.84      A    C
ATOM   1065  HA  PRO A 122       2.627  30.222 -57.091  1.00  0.00      A    H
ATOM   1066  HB2 PRO A 122       4.243  31.588 -56.092  1.00  0.00      A    H
ATOM   1067  HB3 PRO A 122       5.432  30.252 -55.976  1.00  0.00      A    H
ATOM   1068  HG2 PRO A 122       4.646  30.356 -53.721  1.00  0.00      A    H
ATOM   1069  HG3 PRO A 122       2.965  30.699 -54.260  1.00  0.00      A    H
ATOM   1070  HD2 PRO A 122       2.907  28.333 -53.874  1.00  0.00      A    H
ATOM   1071  HD3 PRO A 122       4.541  28.124 -54.565  1.00  0.00      A    H
ATOM   1072  N   PHE A 123       5.121  28.190 -57.940  1.00 43.45      A    N
ATOM   1073  CA  PHE A 123       5.836  27.599 -59.075  1.00 46.19      A    C
ATOM   1074  C   PHE A 123       4.886  26.894 -60.054  1.00 48.77      A    C
ATOM   1075  O   PHE A 123       4.993  27.107 -61.261  1.00 47.05      A    O
ATOM   1076  CB  PHE A 123       6.909  26.621 -58.573  1.00 45.53      A    C
ATOM   1077  CG  PHE A 123       7.879  27.191 -57.554  1.00 52.69      A    C
ATOM   1078  CD1 PHE A 123       9.057  27.832 -57.982  1.00 52.11      A    C
ATOM   1079  CD2 PHE A 123       7.615  27.069 -56.176  1.00 54.02      A    C
ATOM   1080  CE1 PHE A 123       9.960  28.356 -57.040  1.00 55.66      A    C
ATOM   1081  CE2 PHE A 123       8.515  27.591 -55.233  1.00 52.63      A    C
ATOM   1082  CZ  PHE A 123       9.687  28.237 -55.665  1.00 54.62      A    C
ATOM   1083  H   PHE A 123       5.275  27.790 -57.025  1.00  0.00      A    H
ATOM   1084  HA  PHE A 123       6.337  28.398 -59.622  1.00  0.00      A    H
ATOM   1085  HB2 PHE A 123       6.426  25.744 -58.143  1.00  0.00      A    H
ATOM   1086  HB3 PHE A 123       7.481  26.285 -59.435  1.00  0.00      A    H
ATOM   1087  HD1 PHE A 123       9.271  27.925 -59.037  1.00  0.00      A    H
ATOM   1088  HD2 PHE A 123       6.719  26.575 -55.834  1.00  0.00      A    H
ATOM   1089  HE1 PHE A 123      10.860  28.852 -57.373  1.00  0.00      A    H
ATOM   1090  HE2 PHE A 123       8.302  27.496 -54.175  1.00  0.00      A    H
ATOM   1091  HZ  PHE A 123      10.377  28.643 -54.939  1.00  0.00      A    H
ATOM   1092  N   GLN A 124       3.863  26.197 -59.541  1.00 47.06      A    N
ATOM   1093  CA  GLN A 124       2.799  25.603 -60.365  1.00 45.94      A    C
ATOM   1094  C   GLN A 124       1.963  26.670 -61.103  1.00 47.60      A    C
ATOM   1095  O   GLN A 124       1.713  26.532 -62.300  1.00 46.26      A    O
ATOM   1096  CB  GLN A 124       1.883  24.708 -59.508  1.00 38.61      A    C
ATOM   1097  CG  GLN A 124       2.619  23.566 -58.785  1.00 36.71      A    C
ATOM   1098  CD  GLN A 124       1.664  22.557 -58.147  1.00 39.59      A    C
ATOM   1099  NE2 GLN A 124       1.864  22.176 -56.904  1.00 37.08      A    N
ATOM   1100  OE1 GLN A 124       0.770  22.026 -58.784  1.00 44.76      A    O
ATOM   1101  H   GLN A 124       3.810  26.099 -58.533  1.00  0.00      A    H
ATOM   1102  HA  GLN A 124       3.265  24.976 -61.126  1.00  0.00      A    H
ATOM   1103  HB2 GLN A 124       1.360  25.316 -58.771  1.00  0.00      A    H
ATOM   1104  HB3 GLN A 124       1.137  24.273 -60.174  1.00  0.00      A    H
ATOM   1105  HG2 GLN A 124       3.270  23.976 -58.018  1.00  0.00      A    H
ATOM   1106  HG3 GLN A 124       3.238  23.030 -59.503  1.00  0.00      A    H
ATOM   1107 HE21 GLN A 124       2.603  22.539 -56.317  1.00  0.00      A    H
ATOM   1108 HE22 GLN A 124       1.311  21.402 -56.561  1.00  0.00      A    H
ATOM   1109  N   SER A 125       1.690  27.809 -60.456  1.00 44.75      A    N
ATOM   1110  CA  SER A 125       0.938  28.929 -61.044  1.00 48.84      A    C
ATOM   1111  C   SER A 125       1.703  29.665 -62.155  1.00 53.07      A    C
ATOM   1112  O   SER A 125       1.154  29.878 -63.234  1.00 56.61      A    O
ATOM   1113  CB  SER A 125       0.497  29.894 -59.936  1.00 58.34      A    C
ATOM   1114  OG  SER A 125       1.508  30.808 -59.553  1.00 77.79      A    O
ATOM   1115  H   SER A 125       1.906  27.848 -59.466  1.00  0.00      A    H
ATOM   1116  HA  SER A 125       0.031  28.521 -61.493  1.00  0.00      A    H
ATOM   1117  HB2 SER A 125      -0.364  30.460 -60.290  1.00  0.00      A    H
ATOM   1118  HB3 SER A 125       0.188  29.318 -59.066  1.00  0.00      A    H
ATOM   1119  HG  SER A 125       2.326  30.327 -59.332  1.00  0.00      A    H
ATOM   1120  N   VAL A 126       3.021  29.844 -62.007  1.00 51.16      A    N
ATOM   1121  CA  VAL A 126       3.885  30.410 -63.060  1.00 51.42      A    C
ATOM   1122  C   VAL A 126       4.088  29.427 -64.216  1.00 53.81      A    C
ATOM   1123  O   VAL A 126       4.003  29.826 -65.376  1.00 51.45      A    O
ATOM   1124  CB  VAL A 126       5.231  30.867 -62.469  1.00 56.39      A    C
ATOM   1125  CG1 VAL A 126       6.231  31.315 -63.544  1.00 56.26      A    C
ATOM   1126  CG2 VAL A 126       5.026  32.051 -61.515  1.00 56.66      A    C
ATOM   1127  H   VAL A 126       3.436  29.619 -61.109  1.00  0.00      A    H
ATOM   1128  HA  VAL A 126       3.392  31.286 -63.476  1.00  0.00      A    H
ATOM   1129  HB  VAL A 126       5.669  30.038 -61.913  1.00  0.00      A    H
ATOM   1130 HG21 VAL A 126       4.355  31.775 -60.703  1.00  0.00      A    H
ATOM   1131 HG22 VAL A 126       5.980  32.352 -61.082  1.00  0.00      A    H
ATOM   1132 HG23 VAL A 126       4.596  32.897 -62.053  1.00  0.00      A    H
ATOM   1133 HG11 VAL A 126       6.513  30.470 -64.172  1.00  0.00      A    H
ATOM   1134 HG12 VAL A 126       7.134  31.705 -63.075  1.00  0.00      A    H
ATOM   1135 HG13 VAL A 126       5.787  32.092 -64.168  1.00  0.00      A    H
ATOM   1136  N   ASN A 127       4.177  28.128 -63.917  1.00 49.91      A    N
ATOM   1137  CA  ASN A 127       4.199  27.068 -64.924  1.00 53.68      A    C
ATOM   1138  C   ASN A 127       2.896  27.003 -65.749  1.00 60.12      A    C
ATOM   1139  O   ASN A 127       2.947  26.737 -66.949  1.00 66.23      A    O
ATOM   1140  CB  ASN A 127       4.500  25.747 -64.203  1.00 52.67      A    C
ATOM   1141  CG  ASN A 127       4.654  24.589 -65.166  1.00 59.71      A    C
ATOM   1142  ND2 ASN A 127       3.708  23.681 -65.204  1.00 65.68      A    N
ATOM   1143  OD1 ASN A 127       5.673  24.420 -65.807  1.00 63.30      A    O
ATOM   1144  H   ASN A 127       4.227  27.857 -62.941  1.00  0.00      A    H
ATOM   1145  HA  ASN A 127       5.009  27.274 -65.623  1.00  0.00      A    H
ATOM   1146  HB2 ASN A 127       5.433  25.850 -63.651  1.00  0.00      A    H
ATOM   1147  HB3 ASN A 127       3.709  25.523 -63.493  1.00  0.00      A    H
ATOM   1148 HD21 ASN A 127       3.875  22.903 -65.815  1.00  0.00      A    H
ATOM   1149 HD22 ASN A 127       2.875  23.792 -64.656  1.00  0.00      A    H
ATOM   1150  N   TYR A 128       1.749  27.340 -65.146  1.00 61.86      A    N
ATOM   1151  CA  TYR A 128       0.498  27.584 -65.869  1.00 64.74      A    C
ATOM   1152  C   TYR A 128       0.539  28.876 -66.709  1.00 68.82      A    C
ATOM   1153  O   TYR A 128       0.313  28.796 -67.914  1.00 72.91      A    O
ATOM   1154  CB  TYR A 128      -0.695  27.566 -64.897  1.00 52.59      A    C
ATOM   1155  CG  TYR A 128      -1.937  28.224 -65.468  1.00 62.72      A    C
ATOM   1156  CD1 TYR A 128      -2.625  27.615 -66.535  1.00 72.45      A    C
ATOM   1157  CD2 TYR A 128      -2.321  29.505 -65.022  1.00 61.54      A    C
ATOM   1158  CE1 TYR A 128      -3.703  28.276 -67.151  1.00 75.42      A    C
ATOM   1159  CE2 TYR A 128      -3.390  30.178 -65.644  1.00 68.38      A    C
ATOM   1160  CZ  TYR A 128      -4.076  29.562 -66.713  1.00 74.70      A    C
ATOM   1161  OH  TYR A 128      -5.062  30.232 -67.359  1.00 82.90      A    O
ATOM   1162  H   TYR A 128       1.766  27.518 -64.149  1.00  0.00      A    H
ATOM   1163  HA  TYR A 128       0.348  26.771 -66.579  1.00  0.00      A    H
ATOM   1164  HB2 TYR A 128      -0.925  26.532 -64.637  1.00  0.00      A    H
ATOM   1165  HB3 TYR A 128      -0.427  28.074 -63.973  1.00  0.00      A    H
ATOM   1166  HD1 TYR A 128      -2.291  26.662 -66.919  1.00  0.00      A    H
ATOM   1167  HD2 TYR A 128      -1.767  29.990 -64.227  1.00  0.00      A    H
ATOM   1168  HE1 TYR A 128      -4.212  27.828 -67.990  1.00  0.00      A    H
ATOM   1169  HE2 TYR A 128      -3.669  31.167 -65.314  1.00  0.00      A    H
ATOM   1170  HH  TYR A 128      -4.914  31.177 -67.298  1.00  0.00      A    H
ATOM   1171  N   LEU A 129       0.932  30.021 -66.130  1.00 67.11      A    N
ATOM   1172  CA  LEU A 129       0.942  31.327 -66.817  1.00 76.46      A    C
ATOM   1173  C   LEU A 129       1.787  31.331 -68.094  1.00 75.70      A    C
ATOM   1174  O   LEU A 129       1.347  31.840 -69.121  1.00 81.95      A    O
ATOM   1175  CB  LEU A 129       1.486  32.422 -65.878  1.00 84.84      A    C
ATOM   1176  CG  LEU A 129       0.514  32.899 -64.792  1.00 93.76      A    C
ATOM   1177  CD1 LEU A 129       1.268  33.801 -63.813  1.00 93.40      A    C
ATOM   1178  CD2 LEU A 129      -0.651  33.699 -65.382  1.00104.03      A    C
ATOM   1179  H   LEU A 129       1.124  30.004 -65.134  1.00  0.00      A    H
ATOM   1180  HA  LEU A 129      -0.074  31.575 -67.122  1.00  0.00      A    H
ATOM   1181  HB2 LEU A 129       2.397  32.052 -65.408  1.00  0.00      A    H
ATOM   1182  HB3 LEU A 129       1.766  33.291 -66.478  1.00  0.00      A    H
ATOM   1183  HG  LEU A 129       0.120  32.040 -64.255  1.00  0.00      A    H
ATOM   1184 HD21 LEU A 129      -1.265  33.057 -66.010  1.00  0.00      A    H
ATOM   1185 HD22 LEU A 129      -0.270  34.530 -65.976  1.00  0.00      A    H
ATOM   1186 HD23 LEU A 129      -1.271  34.091 -64.578  1.00  0.00      A    H
ATOM   1187 HD11 LEU A 129       1.724  34.636 -64.345  1.00  0.00      A    H
ATOM   1188 HD12 LEU A 129       0.581  34.191 -63.064  1.00  0.00      A    H
ATOM   1189 HD13 LEU A 129       2.041  33.226 -63.305  1.00  0.00      A    H
ATOM   1190  N   MET A 130       2.988  30.755 -68.031  1.00 69.65      A    N
ATOM   1191  CA  MET A 130       3.893  30.655 -69.181  1.00 76.07      A    C
ATOM   1192  C   MET A 130       3.562  29.456 -70.091  1.00 67.04      A    C
ATOM   1193  O   MET A 130       4.210  29.268 -71.118  1.00 66.30      A    O
ATOM   1194  CB  MET A 130       5.345  30.565 -68.678  1.00 78.91      A    C
ATOM   1195  CG  MET A 130       5.750  31.672 -67.693  1.00 79.21      A    C
ATOM   1196  SD  MET A 130       5.669  33.358 -68.351  1.00 91.71      A    S
ATOM   1197  CE  MET A 130       5.918  34.292 -66.819  1.00 94.83      A    C
ATOM   1198  H   MET A 130       3.291  30.378 -67.139  1.00  0.00      A    H
ATOM   1199  HA  MET A 130       3.796  31.557 -69.788  1.00  0.00      A    H
ATOM   1200  HB2 MET A 130       6.022  30.594 -69.532  1.00  0.00      A    H
ATOM   1201  HB3 MET A 130       5.469  29.611 -68.174  1.00  0.00      A    H
ATOM   1202  HG2 MET A 130       5.114  31.616 -66.811  1.00  0.00      A    H
ATOM   1203  HG3 MET A 130       6.774  31.481 -67.369  1.00  0.00      A    H
ATOM   1204  HE1 MET A 130       5.902  35.360 -67.040  1.00  0.00      A    H
ATOM   1205  HE2 MET A 130       6.880  34.029 -66.380  1.00  0.00      A    H
ATOM   1206  HE3 MET A 130       5.119  34.059 -66.115  1.00  0.00      A    H
ATOM   1207  N   GLY A 131       2.717  28.525 -69.627  1.00 57.77      A    N
ATOM   1208  CA  GLY A 131       2.552  27.189 -70.212  1.00 66.69      A    C
ATOM   1209  C   GLY A 131       3.841  26.350 -70.223  1.00 70.85      A    C
ATOM   1210  O   GLY A 131       4.072  25.618 -71.185  1.00 68.92      A    O
ATOM   1211  H   GLY A 131       2.163  28.750 -68.808  1.00  0.00      A    H
ATOM   1212  HA2 GLY A 131       1.804  26.652 -69.630  1.00  0.00      A    H
ATOM   1213  HA3 GLY A 131       2.196  27.293 -71.237  1.00  0.00      A    H
ATOM   1214  N   THR A 132       4.787  26.663 -69.332  1.00 71.11      A    N
ATOM   1215  CA  THR A 132       6.230  26.373 -69.439  1.00 68.12      A    C
ATOM   1216  C   THR A 132       6.908  26.578 -68.089  1.00 65.02      A    C
ATOM   1217  O   THR A 132       6.619  27.555 -67.403  1.00 64.28      A    O
ATOM   1218  CB  THR A 132       6.853  27.312 -70.494  1.00 74.02      A    C
ATOM   1219  CG2 THR A 132       8.342  27.635 -70.402  1.00 65.17      A    C
ATOM   1220  OG1 THR A 132       6.670  26.691 -71.739  1.00 87.22      A    O
ATOM   1221  H   THR A 132       4.502  27.258 -68.564  1.00  0.00      A    H
ATOM   1222  HA  THR A 132       6.377  25.336 -69.743  1.00  0.00      A    H
ATOM   1223  HB  THR A 132       6.326  28.263 -70.479  1.00  0.00      A    H
ATOM   1224  HG1 THR A 132       5.711  26.574 -71.824  1.00  0.00      A    H
ATOM   1225 HG21 THR A 132       8.558  28.179 -69.482  1.00  0.00      A    H
ATOM   1226 HG22 THR A 132       8.622  28.267 -71.245  1.00  0.00      A    H
ATOM   1227 HG23 THR A 132       8.923  26.725 -70.440  1.00  0.00      A    H
ATOM   1228  N   TRP A 133       7.915  25.766 -67.767  1.00 62.25      A    N
ATOM   1229  CA  TRP A 133       8.711  25.926 -66.545  1.00 59.33      A    C
ATOM   1230  C   TRP A 133       9.946  26.831 -66.750  1.00 60.73      A    C
ATOM   1231  O   TRP A 133      10.935  26.367 -67.326  1.00 60.73      A    O
ATOM   1232  CB  TRP A 133       9.122  24.535 -66.072  1.00 55.70      A    C
ATOM   1233  CG  TRP A 133       9.880  24.493 -64.786  1.00 51.04      A    C
ATOM   1234  CD1 TRP A 133      11.220  24.583 -64.663  1.00 46.45      A    C
ATOM   1235  CD2 TRP A 133       9.363  24.415 -63.428  1.00 48.16      A    C
ATOM   1236  CE2 TRP A 133      10.467  24.375 -62.525  1.00 45.74      A    C
ATOM   1237  CE3 TRP A 133       8.068  24.379 -62.874  1.00 48.43      A    C
ATOM   1238  NE1 TRP A 133      11.581  24.446 -63.338  1.00 50.15      A    N
ATOM   1239  CZ2 TRP A 133      10.288  24.313 -61.136  1.00 43.95      A    C
ATOM   1240  CZ3 TRP A 133       7.879  24.325 -61.482  1.00 46.50      A    C
ATOM   1241  CH2 TRP A 133       8.985  24.283 -60.615  1.00 44.59      A    C
ATOM   1242  H   TRP A 133       8.074  24.943 -68.338  1.00  0.00      A    H
ATOM   1243  HA  TRP A 133       8.077  26.347 -65.766  1.00  0.00      A    H
ATOM   1244  HB2 TRP A 133       9.712  24.043 -66.848  1.00  0.00      A    H
ATOM   1245  HB3 TRP A 133       8.210  23.958 -65.937  1.00  0.00      A    H
ATOM   1246  HD1 TRP A 133      11.892  24.705 -65.501  1.00  0.00      A    H
ATOM   1247  HE3 TRP A 133       7.216  24.386 -63.538  1.00  0.00      A    H
ATOM   1248  HZ2 TRP A 133      11.134  24.310 -60.471  1.00  0.00      A    H
ATOM   1249  HZ3 TRP A 133       6.877  24.297 -61.077  1.00  0.00      A    H
ATOM   1250  HH2 TRP A 133       8.832  24.232 -59.547  1.00  0.00      A    H
ATOM   1251  HE1 TRP A 133      12.548  24.383 -63.029  1.00  0.00      A    H
ATOM   1252  N   PRO A 134       9.998  28.056 -66.183  1.00 59.31      A    N
ATOM   1253  CA  PRO A 134      11.171  28.926 -66.312  1.00 61.82      A    C
ATOM   1254  C   PRO A 134      12.312  28.569 -65.345  1.00 52.54      A    C
ATOM   1255  O   PRO A 134      13.471  28.840 -65.636  1.00 59.88      A    O
ATOM   1256  CB  PRO A 134      10.643  30.337 -66.036  1.00 65.76      A    C
ATOM   1257  CG  PRO A 134       9.512  30.098 -65.038  1.00 60.39      A    C
ATOM   1258  CD  PRO A 134       8.916  28.774 -65.515  1.00 59.94      A    C
ATOM   1259  HA  PRO A 134      11.563  28.886 -67.330  1.00  0.00      A    H
ATOM   1260  HB2 PRO A 134      10.232  30.757 -66.956  1.00  0.00      A    H
ATOM   1261  HB3 PRO A 134      11.411  30.997 -65.631  1.00  0.00      A    H
ATOM   1262  HG2 PRO A 134       9.921  29.985 -64.034  1.00  0.00      A    H
ATOM   1263  HG3 PRO A 134       8.780  30.905 -65.065  1.00  0.00      A    H
ATOM   1264  HD2 PRO A 134       8.516  28.212 -64.671  1.00  0.00      A    H
ATOM   1265  HD3 PRO A 134       8.128  28.993 -66.233  1.00  0.00      A    H
ATOM   1266  N   PHE A 135      12.016  27.964 -64.188  1.00 55.12      A    N
ATOM   1267  CA  PHE A 135      12.955  27.869 -63.056  1.00 58.88      A    C
ATOM   1268  C   PHE A 135      14.113  26.858 -63.240  1.00 60.51      A    C
ATOM   1269  O   PHE A 135      14.895  26.630 -62.319  1.00 60.28      A    O
ATOM   1270  CB  PHE A 135      12.169  27.592 -61.763  1.00 55.16      A    C
ATOM   1271  CG  PHE A 135      10.924  28.434 -61.545  1.00 54.43      A    C
ATOM   1272  CD1 PHE A 135      11.037  29.722 -60.991  1.00 57.42      A    C
ATOM   1273  CD2 PHE A 135       9.650  27.924 -61.869  1.00 48.71      A    C
ATOM   1274  CE1 PHE A 135       9.883  30.489 -60.750  1.00 56.04      A    C
ATOM   1275  CE2 PHE A 135       8.497  28.693 -61.635  1.00 53.70      A    C
ATOM   1276  CZ  PHE A 135       8.615  29.973 -61.066  1.00 61.05      A    C
ATOM   1277  H   PHE A 135      11.044  27.767 -64.003  1.00  0.00      A    H
ATOM   1278  HA  PHE A 135      13.427  28.846 -62.946  1.00  0.00      A    H
ATOM   1279  HB2 PHE A 135      11.889  26.544 -61.734  1.00  0.00      A    H
ATOM   1280  HB3 PHE A 135      12.836  27.756 -60.920  1.00  0.00      A    H
ATOM   1281  HD1 PHE A 135      12.009  30.120 -60.736  1.00  0.00      A    H
ATOM   1282  HD2 PHE A 135       9.549  26.932 -62.282  1.00  0.00      A    H
ATOM   1283  HE1 PHE A 135       9.971  31.474 -60.312  1.00  0.00      A    H
ATOM   1284  HE2 PHE A 135       7.522  28.290 -61.876  1.00  0.00      A    H
ATOM   1285  HZ  PHE A 135       7.732  30.561 -60.861  1.00  0.00      A    H
ATOM   1286  N   GLY A 136      14.207  26.203 -64.401  1.00 60.91      A    N
ATOM   1287  CA  GLY A 136      15.294  25.284 -64.744  1.00 60.06      A    C
ATOM   1288  C   GLY A 136      15.307  23.944 -63.989  1.00 59.72      A    C
ATOM   1289  O   GLY A 136      14.487  23.666 -63.108  1.00 56.41      A    O
ATOM   1290  H   GLY A 136      13.602  26.523 -65.145  1.00  0.00      A    H
ATOM   1291  HA2 GLY A 136      15.243  25.073 -65.813  1.00  0.00      A    H
ATOM   1292  HA3 GLY A 136      16.244  25.786 -64.556  1.00  0.00      A    H
ATOM   1293  N   ASN A 137      16.247  23.083 -64.392  1.00 60.77      A    N
ATOM   1294  CA  ASN A 137      16.356  21.677 -63.980  1.00 58.22      A    C
ATOM   1295  C   ASN A 137      16.526  21.490 -62.459  1.00 56.97      A    C
ATOM   1296  O   ASN A 137      15.938  20.584 -61.875  1.00 56.23      A    O
ATOM   1297  CB  ASN A 137      17.551  21.085 -64.757  1.00 63.81      A    C
ATOM   1298  CG  ASN A 137      17.722  19.582 -64.607  1.00 75.70      A    C
ATOM   1299  ND2 ASN A 137      18.927  19.090 -64.774  1.00 76.30      A    N
ATOM   1300  OD1 ASN A 137      16.783  18.814 -64.488  1.00 81.75      A    O
ATOM   1301  H   ASN A 137      16.799  23.361 -65.189  1.00  0.00      A    H
ATOM   1302  HA  ASN A 137      15.449  21.147 -64.278  1.00  0.00      A    H
ATOM   1303  HB2 ASN A 137      18.467  21.575 -64.428  1.00  0.00      A    H
ATOM   1304  HB3 ASN A 137      17.427  21.284 -65.821  1.00  0.00      A    H
ATOM   1305 HD21 ASN A 137      19.696  19.696 -65.002  1.00  0.00      A    H
ATOM   1306 HD22 ASN A 137      19.007  18.093 -64.851  1.00  0.00      A    H
ATOM   1307  N   ILE A 138      17.275  22.382 -61.802  1.00 55.50      A    N
ATOM   1308  CA  ILE A 138      17.576  22.282 -60.365  1.00 54.19      A    C
ATOM   1309  C   ILE A 138      16.316  22.521 -59.521  1.00 53.99      A    C
ATOM   1310  O   ILE A 138      15.941  21.662 -58.724  1.00 50.32      A    O
ATOM   1311  CB  ILE A 138      18.739  23.232 -59.983  1.00 62.95      A    C
ATOM   1312  CG1 ILE A 138      20.026  22.840 -60.751  1.00 66.39      A    C
ATOM   1313  CG2 ILE A 138      18.993  23.212 -58.464  1.00 64.64      A    C
ATOM   1314  CD1 ILE A 138      21.196  23.816 -60.570  1.00 72.99      A    C
ATOM   1315  H   ILE A 138      17.693  23.133 -62.329  1.00  0.00      A    H
ATOM   1316  HA  ILE A 138      17.900  21.261 -60.151  1.00  0.00      A    H
ATOM   1317  HB  ILE A 138      18.461  24.249 -60.267  1.00  0.00      A    H
ATOM   1318 HG12 ILE A 138      19.815  22.802 -61.820  1.00  0.00      A    H
ATOM   1319 HG13 ILE A 138      20.346  21.845 -60.438  1.00  0.00      A    H
ATOM   1320 HG21 ILE A 138      19.794  23.901 -58.200  1.00  0.00      A    H
ATOM   1321 HG22 ILE A 138      18.108  23.536 -57.921  1.00  0.00      A    H
ATOM   1322 HG23 ILE A 138      19.264  22.207 -58.138  1.00  0.00      A    H
ATOM   1323 HD11 ILE A 138      22.002  23.541 -61.250  1.00  0.00      A    H
ATOM   1324 HD12 ILE A 138      20.873  24.833 -60.797  1.00  0.00      A    H
ATOM   1325 HD13 ILE A 138      21.580  23.772 -59.551  1.00  0.00      A    H
ATOM   1326  N   LEU A 139      15.572  23.602 -59.784  1.00 52.91      A    N
ATOM   1327  CA  LEU A 139      14.336  23.887 -59.049  1.00 50.40      A    C
ATOM   1328  C   LEU A 139      13.193  22.946 -59.457  1.00 50.50      A    C
ATOM   1329  O   LEU A 139      12.399  22.593 -58.595  1.00 48.57      A    O
ATOM   1330  CB  LEU A 139      13.936  25.368 -59.179  1.00 52.50      A    C
ATOM   1331  CG  LEU A 139      14.732  26.324 -58.265  1.00 63.26      A    C
ATOM   1332  CD1 LEU A 139      16.213  26.448 -58.633  1.00 76.19      A    C
ATOM   1333  CD2 LEU A 139      14.131  27.728 -58.312  1.00 61.59      A    C
ATOM   1334  H   LEU A 139      15.879  24.263 -60.484  1.00  0.00      A    H
ATOM   1335  HA  LEU A 139      14.517  23.695 -57.992  1.00  0.00      A    H
ATOM   1336  HB2 LEU A 139      12.886  25.451 -58.894  1.00  0.00      A    H
ATOM   1337  HB3 LEU A 139      14.017  25.681 -60.216  1.00  0.00      A    H
ATOM   1338  HG  LEU A 139      14.659  25.963 -57.238  1.00  0.00      A    H
ATOM   1339 HD11 LEU A 139      16.733  25.519 -58.415  1.00  0.00      A    H
ATOM   1340 HD12 LEU A 139      16.676  27.235 -58.037  1.00  0.00      A    H
ATOM   1341 HD13 LEU A 139      16.315  26.698 -59.690  1.00  0.00      A    H
ATOM   1342 HD21 LEU A 139      14.597  28.351 -57.548  1.00  0.00      A    H
ATOM   1343 HD22 LEU A 139      13.059  27.684 -58.117  1.00  0.00      A    H
ATOM   1344 HD23 LEU A 139      14.310  28.179 -59.287  1.00  0.00      A    H
ATOM   1345  N   CYS A 140      13.195  22.399 -60.679  1.00 47.94      A    N
ATOM   1346  CA  CYS A 140      12.302  21.300 -61.076  1.00 45.04      A    C
ATOM   1347  C   CYS A 140      12.474  20.067 -60.169  1.00 43.39      A    C
ATOM   1348  O   CYS A 140      11.520  19.647 -59.511  1.00 43.25      A    O
ATOM   1349  CB  CYS A 140      12.574  20.984 -62.557  1.00 51.30      A    C
ATOM   1350  SG  CYS A 140      11.926  19.360 -63.045  1.00 59.60      A    S
ATOM   1351  H   CYS A 140      13.880  22.725 -61.349  1.00  0.00      A    H
ATOM   1352  HA  CYS A 140      11.263  21.620 -60.975  1.00  0.00      A    H
ATOM   1353  HB2 CYS A 140      12.119  21.757 -63.179  1.00  0.00      A    H
ATOM   1354  HB3 CYS A 140      13.646  20.982 -62.736  1.00  0.00      A    H
ATOM   1355  HG  CYS A 140      10.625  19.682 -62.978  1.00  0.00      A    H
ATOM   1356  N   LYS A 141      13.721  19.609 -59.986  1.00 46.82      A    N
ATOM   1357  CA  LYS A 141      14.059  18.486 -59.096  1.00 48.70      A    C
ATOM   1358  C   LYS A 141      13.717  18.762 -57.632  1.00 47.55      A    C
ATOM   1359  O   LYS A 141      13.147  17.895 -56.973  1.00 41.87      A    O
ATOM   1360  CB  LYS A 141      15.550  18.151 -59.246  1.00 46.54      A    C
ATOM   1361  CG  LYS A 141      15.828  17.439 -60.573  1.00 50.52      A    C
ATOM   1362  CD  LYS A 141      17.326  17.123 -60.713  1.00 56.71      A    C
ATOM   1363  CE  LYS A 141      17.637  16.231 -61.922  1.00 57.81      A    C
ATOM   1364  NZ  LYS A 141      16.881  14.963 -61.844  1.00 55.81      A    N
ATOM   1365  H   LYS A 141      14.465  20.027 -60.536  1.00  0.00      A    H
ATOM   1366  HA  LYS A 141      13.466  17.616 -59.378  1.00  0.00      A    H
ATOM   1367  HB2 LYS A 141      15.845  17.486 -58.433  1.00  0.00      A    H
ATOM   1368  HB3 LYS A 141      16.148  19.061 -59.179  1.00  0.00      A    H
ATOM   1369  HG2 LYS A 141      15.244  16.520 -60.578  1.00  0.00      A    H
ATOM   1370  HG3 LYS A 141      15.509  18.055 -61.414  1.00  0.00      A    H
ATOM   1371  HD2 LYS A 141      17.673  16.620 -59.808  1.00  0.00      A    H
ATOM   1372  HD3 LYS A 141      17.875  18.061 -60.814  1.00  0.00      A    H
ATOM   1373  HE2 LYS A 141      17.368  16.767 -62.838  1.00  0.00      A    H
ATOM   1374  HE3 LYS A 141      18.710  16.027 -61.932  1.00  0.00      A    H
ATOM   1375  HZ1 LYS A 141      15.921  15.129 -62.138  1.00  0.00      A    H
ATOM   1376  HZ2 LYS A 141      17.238  14.214 -62.425  1.00  0.00      A    H
ATOM   1377  HZ3 LYS A 141      16.819  14.629 -60.885  1.00  0.00      A    H
ATOM   1378  N   ILE A 142      14.008  19.969 -57.143  1.00 45.82      A    N
ATOM   1379  CA  ILE A 142      13.720  20.374 -55.759  1.00 44.45      A    C
ATOM   1380  C   ILE A 142      12.209  20.445 -55.504  1.00 42.99      A    C
ATOM   1381  O   ILE A 142      11.721  19.782 -54.592  1.00 42.95      A    O
ATOM   1382  CB  ILE A 142      14.439  21.704 -55.427  1.00 47.55      A    C
ATOM   1383  CG1 ILE A 142      15.968  21.480 -55.370  1.00 49.83      A    C
ATOM   1384  CG2 ILE A 142      13.945  22.317 -54.104  1.00 45.00      A    C
ATOM   1385  CD1 ILE A 142      16.781  22.782 -55.378  1.00 49.99      A    C
ATOM   1386  H   ILE A 142      14.502  20.615 -57.749  1.00  0.00      A    H
ATOM   1387  HA  ILE A 142      14.110  19.609 -55.085  1.00  0.00      A    H
ATOM   1388  HB  ILE A 142      14.217  22.415 -56.223  1.00  0.00      A    H
ATOM   1389 HG12 ILE A 142      16.286  20.897 -56.233  1.00  0.00      A    H
ATOM   1390 HG13 ILE A 142      16.221  20.907 -54.476  1.00  0.00      A    H
ATOM   1391 HD11 ILE A 142      17.838  22.543 -55.495  1.00  0.00      A    H
ATOM   1392 HD12 ILE A 142      16.462  23.414 -56.207  1.00  0.00      A    H
ATOM   1393 HD13 ILE A 142      16.653  23.321 -54.440  1.00  0.00      A    H
ATOM   1394 HG21 ILE A 142      12.894  22.591 -54.179  1.00  0.00      A    H
ATOM   1395 HG22 ILE A 142      14.494  23.229 -53.871  1.00  0.00      A    H
ATOM   1396 HG23 ILE A 142      14.076  21.604 -53.289  1.00  0.00      A    H
ATOM   1397  N   VAL A 143      11.451  21.168 -56.335  1.00 40.26      A    N
ATOM   1398  CA  VAL A 143      10.011  21.392 -56.127  1.00 39.82      A    C
ATOM   1399  C   VAL A 143       9.209  20.101 -56.280  1.00 39.12      A    C
ATOM   1400  O   VAL A 143       8.413  19.800 -55.397  1.00 40.68      A    O
ATOM   1401  CB  VAL A 143       9.472  22.511 -57.046  1.00 44.86      A    C
ATOM   1402  CG1 VAL A 143       7.944  22.652 -56.986  1.00 44.25      A    C
ATOM   1403  CG2 VAL A 143      10.063  23.869 -56.635  1.00 42.80      A    C
ATOM   1404  H   VAL A 143      11.898  21.641 -57.114  1.00  0.00      A    H
ATOM   1405  HA  VAL A 143       9.864  21.719 -55.097  1.00  0.00      A    H
ATOM   1406  HB  VAL A 143       9.752  22.295 -58.078  1.00  0.00      A    H
ATOM   1407 HG11 VAL A 143       7.464  21.759 -57.387  1.00  0.00      A    H
ATOM   1408 HG12 VAL A 143       7.626  22.799 -55.954  1.00  0.00      A    H
ATOM   1409 HG13 VAL A 143       7.622  23.505 -57.583  1.00  0.00      A    H
ATOM   1410 HG21 VAL A 143       9.716  24.649 -57.313  1.00  0.00      A    H
ATOM   1411 HG22 VAL A 143      11.150  23.840 -56.675  1.00  0.00      A    H
ATOM   1412 HG23 VAL A 143       9.754  24.122 -55.620  1.00  0.00      A    H
ATOM   1413  N   ILE A 144       9.504  19.261 -57.280  1.00 38.20      A    N
ATOM   1414  CA  ILE A 144       8.803  17.976 -57.461  1.00 37.51      A    C
ATOM   1415  C   ILE A 144       9.178  16.962 -56.363  1.00 36.92      A    C
ATOM   1416  O   ILE A 144       8.308  16.224 -55.898  1.00 38.64      A    O
ATOM   1417  CB  ILE A 144       9.018  17.438 -58.899  1.00 45.46      A    C
ATOM   1418  CG1 ILE A 144       8.323  18.397 -59.900  1.00 55.47      A    C
ATOM   1419  CG2 ILE A 144       8.471  16.006 -59.066  1.00 41.03      A    C
ATOM   1420  CD1 ILE A 144       8.503  18.054 -61.384  1.00 71.81      A    C
ATOM   1421  H   ILE A 144      10.207  19.532 -57.962  1.00  0.00      A    H
ATOM   1422  HA  ILE A 144       7.734  18.157 -57.340  1.00  0.00      A    H
ATOM   1423  HB  ILE A 144      10.088  17.414 -59.110  1.00  0.00      A    H
ATOM   1424 HG12 ILE A 144       8.718  19.403 -59.760  1.00  0.00      A    H
ATOM   1425 HG13 ILE A 144       7.254  18.427 -59.682  1.00  0.00      A    H
ATOM   1426 HG21 ILE A 144       8.970  15.328 -58.377  1.00  0.00      A    H
ATOM   1427 HG22 ILE A 144       7.399  15.992 -58.868  1.00  0.00      A    H
ATOM   1428 HG23 ILE A 144       8.662  15.638 -60.072  1.00  0.00      A    H
ATOM   1429 HD11 ILE A 144       8.033  18.830 -61.988  1.00  0.00      A    H
ATOM   1430 HD12 ILE A 144       9.563  18.011 -61.627  1.00  0.00      A    H
ATOM   1431 HD13 ILE A 144       8.027  17.105 -61.626  1.00  0.00      A    H
ATOM   1432  N   SER A 145      10.409  16.999 -55.839  1.00 41.49      A    N
ATOM   1433  CA  SER A 145      10.784  16.197 -54.665  1.00 41.47      A    C
ATOM   1434  C   SER A 145      10.070  16.646 -53.391  1.00 37.02      A    C
ATOM   1435  O   SER A 145       9.394  15.822 -52.776  1.00 40.57      A    O
ATOM   1436  CB  SER A 145      12.300  16.195 -54.479  1.00 47.02      A    C
ATOM   1437  OG  SER A 145      12.660  15.378 -53.384  1.00 52.17      A    O
ATOM   1438  H   SER A 145      11.091  17.640 -56.225  1.00  0.00      A    H
ATOM   1439  HA  SER A 145      10.475  15.169 -54.831  1.00  0.00      A    H
ATOM   1440  HB2 SER A 145      12.771  15.819 -55.387  1.00  0.00      A    H
ATOM   1441  HB3 SER A 145      12.646  17.213 -54.297  1.00  0.00      A    H
ATOM   1442  HG  SER A 145      12.502  14.441 -53.618  1.00  0.00      A    H
ATOM   1443  N   ILE A 146      10.046  17.955 -53.104  1.00 39.50      A    N
ATOM   1444  CA  ILE A 146       9.313  18.548 -51.971  1.00 38.64      A    C
ATOM   1445  C   ILE A 146       7.817  18.230 -52.053  1.00 38.73      A    C
ATOM   1446  O   ILE A 146       7.235  17.827 -51.047  1.00 33.92      A    O
ATOM   1447  CB  ILE A 146       9.570  20.077 -51.907  1.00 42.12      A    C
ATOM   1448  CG1 ILE A 146      11.007  20.330 -51.396  1.00 41.64      A    C
ATOM   1449  CG2 ILE A 146       8.558  20.832 -51.017  1.00 40.43      A    C
ATOM   1450  CD1 ILE A 146      11.456  21.793 -51.496  1.00 50.00      A    C
ATOM   1451  H   ILE A 146      10.575  18.581 -53.703  1.00  0.00      A    H
ATOM   1452  HA  ILE A 146       9.680  18.098 -51.049  1.00  0.00      A    H
ATOM   1453  HB  ILE A 146       9.480  20.480 -52.917  1.00  0.00      A    H
ATOM   1454 HG12 ILE A 146      11.708  19.732 -51.979  1.00  0.00      A    H
ATOM   1455 HG13 ILE A 146      11.086  20.008 -50.357  1.00  0.00      A    H
ATOM   1456 HG21 ILE A 146       7.538  20.696 -51.378  1.00  0.00      A    H
ATOM   1457 HG22 ILE A 146       8.750  21.905 -51.046  1.00  0.00      A    H
ATOM   1458 HG23 ILE A 146       8.630  20.489 -49.987  1.00  0.00      A    H
ATOM   1459 HD11 ILE A 146      12.523  21.858 -51.283  1.00  0.00      A    H
ATOM   1460 HD12 ILE A 146      11.267  22.171 -52.501  1.00  0.00      A    H
ATOM   1461 HD13 ILE A 146      10.923  22.408 -50.771  1.00  0.00      A    H
ATOM   1462  N   ASP A 147       7.223  18.337 -53.239  1.00 37.12      A    N
ATOM   1463  CA  ASP A 147       5.801  18.105 -53.483  1.00 37.29      A    C
ATOM   1464  C   ASP A 147       5.366  16.688 -53.072  1.00 38.62      A    C
ATOM   1465  O   ASP A 147       4.592  16.517 -52.126  1.00 36.94      A    O
ATOM   1466  CB  ASP A 147       5.530  18.363 -54.975  1.00 36.68      A    C
ATOM   1467  CG  ASP A 147       4.053  18.299 -55.331  1.00 40.30      A    C
ATOM   1468  OD1 ASP A 147       3.210  18.679 -54.487  1.00 38.20      A    O
ATOM   1469  OD2 ASP A 147       3.742  17.823 -56.443  1.00 40.06      A    O
ATOM   1470  H   ASP A 147       7.772  18.694 -54.016  1.00  0.00      A    H
ATOM   1471  HA  ASP A 147       5.219  18.814 -52.893  1.00  0.00      A    H
ATOM   1472  HB2 ASP A 147       6.077  17.637 -55.577  1.00  0.00      A    H
ATOM   1473  HB3 ASP A 147       5.889  19.355 -55.244  1.00  0.00      A    H
ATOM   1474  N   TYR A 148       6.010  15.659 -53.638  1.00 33.20      A    N
ATOM   1475  CA  TYR A 148       5.700  14.268 -53.297  1.00 31.34      A    C
ATOM   1476  C   TYR A 148       6.140  13.886 -51.877  1.00 37.64      A    C
ATOM   1477  O   TYR A 148       5.338  13.274 -51.170  1.00 38.27      A    O
ATOM   1478  CB  TYR A 148       6.245  13.310 -54.367  1.00 32.20      A    C
ATOM   1479  CG  TYR A 148       5.366  13.285 -55.607  1.00 31.77      A    C
ATOM   1480  CD1 TYR A 148       5.632  14.144 -56.691  1.00 32.62      A    C
ATOM   1481  CD2 TYR A 148       4.210  12.478 -55.624  1.00 34.94      A    C
ATOM   1482  CE1 TYR A 148       4.732  14.228 -57.772  1.00 40.74      A    C
ATOM   1483  CE2 TYR A 148       3.306  12.558 -56.702  1.00 43.26      A    C
ATOM   1484  CZ  TYR A 148       3.558  13.445 -57.770  1.00 41.39      A    C
ATOM   1485  OH  TYR A 148       2.643  13.585 -58.767  1.00 39.52      A    O
ATOM   1486  H   TYR A 148       6.713  15.855 -54.343  1.00  0.00      A    H
ATOM   1487  HA  TYR A 148       4.615  14.162 -53.299  1.00  0.00      A    H
ATOM   1488  HB2 TYR A 148       7.266  13.592 -54.631  1.00  0.00      A    H
ATOM   1489  HB3 TYR A 148       6.277  12.301 -53.954  1.00  0.00      A    H
ATOM   1490  HD1 TYR A 148       6.501  14.785 -56.668  1.00  0.00      A    H
ATOM   1491  HD2 TYR A 148       3.992  11.833 -54.783  1.00  0.00      A    H
ATOM   1492  HE1 TYR A 148       4.920  14.934 -58.567  1.00  0.00      A    H
ATOM   1493  HE2 TYR A 148       2.407  11.963 -56.704  1.00  0.00      A    H
ATOM   1494  HH  TYR A 148       3.063  13.912 -59.567  1.00  0.00      A    H
ATOM   1495  N   TYR A 149       7.277  14.388 -51.374  1.00 35.85      A    N
ATOM   1496  CA  TYR A 149       7.687  14.170 -49.977  1.00 37.55      A    C
ATOM   1497  C   TYR A 149       6.608  14.605 -48.986  1.00 38.10      A    C
ATOM   1498  O   TYR A 149       6.360  13.916 -47.996  1.00 36.32      A    O
ATOM   1499  CB  TYR A 149       8.970  14.952 -49.635  1.00 33.32      A    C
ATOM   1500  CG  TYR A 149      10.182  14.086 -49.395  1.00 43.06      A    C
ATOM   1501  CD1 TYR A 149      10.213  13.272 -48.248  1.00 40.48      A    C
ATOM   1502  CD2 TYR A 149      11.294  14.147 -50.255  1.00 41.57      A    C
ATOM   1503  CE1 TYR A 149      11.361  12.521 -47.953  1.00 39.96      A    C
ATOM   1504  CE2 TYR A 149      12.450  13.400 -49.956  1.00 42.24      A    C
ATOM   1505  CZ  TYR A 149      12.489  12.596 -48.798  1.00 43.41      A    C
ATOM   1506  OH  TYR A 149      13.612  11.901 -48.491  1.00 46.71      A    O
ATOM   1507  H   TYR A 149       7.872  14.959 -51.970  1.00  0.00      A    H
ATOM   1508  HA  TYR A 149       7.863  13.105 -49.826  1.00  0.00      A    H
ATOM   1509  HB2 TYR A 149       8.818  15.515 -48.713  1.00  0.00      A    H
ATOM   1510  HB3 TYR A 149       9.183  15.702 -50.390  1.00  0.00      A    H
ATOM   1511  HD1 TYR A 149       9.366  13.249 -47.574  1.00  0.00      A    H
ATOM   1512  HD2 TYR A 149      11.274  14.788 -51.127  1.00  0.00      A    H
ATOM   1513  HE1 TYR A 149      11.394  11.920 -47.058  1.00  0.00      A    H
ATOM   1514  HE2 TYR A 149      13.320  13.459 -50.593  1.00  0.00      A    H
ATOM   1515  HH  TYR A 149      13.431  11.222 -47.820  1.00  0.00      A    H
ATOM   1516  N   ASN A 150       6.040  15.791 -49.202  1.00 34.61      A    N
ATOM   1517  CA  ASN A 150       5.193  16.452 -48.221  1.00 33.44      A    C
ATOM   1518  C   ASN A 150       3.700  16.170 -48.413  1.00 35.99      A    C
ATOM   1519  O   ASN A 150       3.022  15.987 -47.405  1.00 39.73      A    O
ATOM   1520  CB  ASN A 150       5.554  17.935 -48.190  1.00 31.56      A    C
ATOM   1521  CG  ASN A 150       6.930  18.129 -47.581  1.00 41.16      A    C
ATOM   1522  ND2 ASN A 150       7.941  18.340 -48.384  1.00 35.91      A    N
ATOM   1523  OD1 ASN A 150       7.140  17.928 -46.398  1.00 41.42      A    O
ATOM   1524  H   ASN A 150       6.309  16.311 -50.033  1.00  0.00      A    H
ATOM   1525  HA  ASN A 150       5.432  16.059 -47.232  1.00  0.00      A    H
ATOM   1526  HB2 ASN A 150       4.843  18.446 -47.557  1.00  0.00      A    H
ATOM   1527  HB3 ASN A 150       5.501  18.373 -49.186  1.00  0.00      A    H
ATOM   1528 HD21 ASN A 150       7.773  18.319 -49.384  1.00  0.00      A    H
ATOM   1529 HD22 ASN A 150       8.853  18.338 -47.972  1.00  0.00      A    H
ATOM   1530  N   MET A 151       3.263  15.805 -49.626  1.00 32.39      A    N
ATOM   1531  CA  MET A 151       1.979  15.122 -49.818  1.00 31.58      A    C
ATOM   1532  C   MET A 151       1.949  13.777 -49.073  1.00 36.94      A    C
ATOM   1533  O   MET A 151       1.071  13.574 -48.236  1.00 33.47      A    O
ATOM   1534  CB  MET A 151       1.675  14.966 -51.319  1.00 30.72      A    C
ATOM   1535  CG  MET A 151       0.353  14.222 -51.566  1.00 30.96      A    C
ATOM   1536  SD  MET A 151      -0.260  14.289 -53.274  1.00 39.03      A    S
ATOM   1537  CE  MET A 151      -1.677  13.171 -53.147  1.00 51.80      A    C
ATOM   1538  H   MET A 151       3.867  15.946 -50.433  1.00  0.00      A    H
ATOM   1539  HA  MET A 151       1.194  15.743 -49.383  1.00  0.00      A    H
ATOM   1540  HB2 MET A 151       1.607  15.960 -51.763  1.00  0.00      A    H
ATOM   1541  HB3 MET A 151       2.485  14.420 -51.805  1.00  0.00      A    H
ATOM   1542  HG2 MET A 151       0.483  13.175 -51.287  1.00  0.00      A    H
ATOM   1543  HG3 MET A 151      -0.413  14.654 -50.921  1.00  0.00      A    H
ATOM   1544  HE1 MET A 151      -2.323  13.297 -54.016  1.00  0.00      A    H
ATOM   1545  HE2 MET A 151      -1.328  12.143 -53.115  1.00  0.00      A    H
ATOM   1546  HE3 MET A 151      -2.248  13.389 -52.244  1.00  0.00      A    H
ATOM   1547  N   PHE A 152       2.992  12.947 -49.202  1.00 31.61      A    N
ATOM   1548  CA  PHE A 152       3.090  11.702 -48.432  1.00 34.82      A    C
ATOM   1549  C   PHE A 152       3.268  11.937 -46.920  1.00 30.28      A    C
ATOM   1550  O   PHE A 152       2.491  11.393 -46.136  1.00 33.97      A    O
ATOM   1551  CB  PHE A 152       4.206  10.815 -49.004  1.00 30.42      A    C
ATOM   1552  CG  PHE A 152       3.868  10.097 -50.300  1.00 36.72      A    C
ATOM   1553  CD1 PHE A 152       2.768   9.218 -50.351  1.00 36.23      A    C
ATOM   1554  CD2 PHE A 152       4.686  10.244 -51.437  1.00 38.00      A    C
ATOM   1555  CE1 PHE A 152       2.478   8.517 -51.533  1.00 41.86      A    C
ATOM   1556  CE2 PHE A 152       4.370   9.574 -52.631  1.00 37.87      A    C
ATOM   1557  CZ  PHE A 152       3.266   8.707 -52.679  1.00 36.08      A    C
ATOM   1558  H   PHE A 152       3.730  13.169 -49.863  1.00  0.00      A    H
ATOM   1559  HA  PHE A 152       2.147  11.163 -48.534  1.00  0.00      A    H
ATOM   1560  HB2 PHE A 152       5.107  11.415 -49.134  1.00  0.00      A    H
ATOM   1561  HB3 PHE A 152       4.433  10.047 -48.273  1.00  0.00      A    H
ATOM   1562  HD1 PHE A 152       2.154   9.067 -49.474  1.00  0.00      A    H
ATOM   1563  HD2 PHE A 152       5.566  10.867 -51.393  1.00  0.00      A    H
ATOM   1564  HE1 PHE A 152       1.642   7.836 -51.562  1.00  0.00      A    H
ATOM   1565  HE2 PHE A 152       4.989   9.710 -53.503  1.00  0.00      A    H
ATOM   1566  HZ  PHE A 152       3.041   8.168 -53.586  1.00  0.00      A    H
ATOM   1567  N   THR A 153       4.140  12.860 -46.492  1.00 29.43      A    N
ATOM   1568  CA  THR A 153       4.388  13.096 -45.053  1.00 32.64      A    C
ATOM   1569  C   THR A 153       3.158  13.666 -44.335  1.00 40.17      A    C
ATOM   1570  O   THR A 153       2.836  13.207 -43.235  1.00 37.00      A    O
ATOM   1571  CB  THR A 153       5.613  14.000 -44.811  1.00 31.99      A    C
ATOM   1572  CG2 THR A 153       5.923  14.204 -43.326  1.00 39.47      A    C
ATOM   1573  OG1 THR A 153       6.773  13.412 -45.350  1.00 42.03      A    O
ATOM   1574  H   THR A 153       4.778  13.259 -47.171  1.00  0.00      A    H
ATOM   1575  HA  THR A 153       4.606  12.133 -44.593  1.00  0.00      A    H
ATOM   1576  HB  THR A 153       5.451  14.970 -45.279  1.00  0.00      A    H
ATOM   1577  HG1 THR A 153       6.671  13.428 -46.318  1.00  0.00      A    H
ATOM   1578 HG21 THR A 153       6.840  14.786 -43.227  1.00  0.00      A    H
ATOM   1579 HG22 THR A 153       5.118  14.753 -42.838  1.00  0.00      A    H
ATOM   1580 HG23 THR A 153       6.056  13.238 -42.839  1.00  0.00      A    H
ATOM   1581  N   SER A 154       2.391  14.546 -44.990  1.00 32.83      A    N
ATOM   1582  CA  SER A 154       1.100  15.047 -44.498  1.00 32.13      A    C
ATOM   1583  C   SER A 154       0.070  13.924 -44.376  1.00 35.52      A    C
ATOM   1584  O   SER A 154      -0.390  13.616 -43.273  1.00 30.51      A    O
ATOM   1585  CB  SER A 154       0.566  16.138 -45.437  1.00 30.48      A    C
ATOM   1586  OG  SER A 154      -0.769  16.460 -45.109  1.00 40.32      A    O
ATOM   1587  H   SER A 154       2.684  14.851 -45.914  1.00  0.00      A    H
ATOM   1588  HA  SER A 154       1.237  15.486 -43.511  1.00  0.00      A    H
ATOM   1589  HB2 SER A 154       0.593  15.785 -46.469  1.00  0.00      A    H
ATOM   1590  HB3 SER A 154       1.191  17.028 -45.351  1.00  0.00      A    H
ATOM   1591  HG  SER A 154      -0.875  17.437 -45.241  1.00  0.00      A    H
ATOM   1592  N   ILE A 155      -0.136  13.167 -45.456  1.00 29.67      A    N
ATOM   1593  CA  ILE A 155      -1.176  12.136 -45.530  1.00 28.67      A    C
ATOM   1594  C   ILE A 155      -0.896  10.968 -44.569  1.00 31.40      A    C
ATOM   1595  O   ILE A 155      -1.783  10.578 -43.805  1.00 30.86      A    O
ATOM   1596  CB  ILE A 155      -1.358  11.709 -47.002  1.00 35.93      A    C
ATOM   1597  CG1 ILE A 155      -1.977  12.888 -47.799  1.00 34.60      A    C
ATOM   1598  CG2 ILE A 155      -2.222  10.446 -47.111  1.00 31.50      A    C
ATOM   1599  CD1 ILE A 155      -2.062  12.659 -49.311  1.00 40.15      A    C
ATOM   1600  H   ILE A 155       0.335  13.424 -46.319  1.00  0.00      A    H
ATOM   1601  HA  ILE A 155      -2.114  12.583 -45.206  1.00  0.00      A    H
ATOM   1602  HB  ILE A 155      -0.378  11.474 -47.422  1.00  0.00      A    H
ATOM   1603 HG12 ILE A 155      -1.383  13.787 -47.645  1.00  0.00      A    H
ATOM   1604 HG13 ILE A 155      -2.973  13.109 -47.423  1.00  0.00      A    H
ATOM   1605 HG21 ILE A 155      -2.398  10.209 -48.157  1.00  0.00      A    H
ATOM   1606 HG22 ILE A 155      -1.704   9.596 -46.666  1.00  0.00      A    H
ATOM   1607 HG23 ILE A 155      -3.176  10.595 -46.609  1.00  0.00      A    H
ATOM   1608 HD11 ILE A 155      -2.284  13.603 -49.804  1.00  0.00      A    H
ATOM   1609 HD12 ILE A 155      -2.862  11.959 -49.541  1.00  0.00      A    H
ATOM   1610 HD13 ILE A 155      -1.112  12.277 -49.684  1.00  0.00      A    H
ATOM   1611  N   PHE A 156       0.361  10.544 -44.421  1.00 27.48      A    N
ATOM   1612  CA  PHE A 156       0.750   9.561 -43.406  1.00 34.73      A    C
ATOM   1613  C   PHE A 156       0.639  10.106 -41.972  1.00 36.96      A    C
ATOM   1614  O   PHE A 156       0.239   9.365 -41.070  1.00 32.87      A    O
ATOM   1615  CB  PHE A 156       2.173   9.058 -43.688  1.00 35.29      A    C
ATOM   1616  CG  PHE A 156       2.416   8.391 -45.036  1.00 35.90      A    C
ATOM   1617  CD1 PHE A 156       1.409   7.655 -45.696  1.00 39.73      A    C
ATOM   1618  CD2 PHE A 156       3.690   8.491 -45.627  1.00 34.82      A    C
ATOM   1619  CE1 PHE A 156       1.672   7.047 -46.936  1.00 37.95      A    C
ATOM   1620  CE2 PHE A 156       3.952   7.878 -46.863  1.00 39.17      A    C
ATOM   1621  CZ  PHE A 156       2.943   7.158 -47.521  1.00 36.27      A    C
ATOM   1622  H   PHE A 156       1.077  10.911 -45.044  1.00  0.00      A    H
ATOM   1623  HA  PHE A 156       0.071   8.711 -43.464  1.00  0.00      A    H
ATOM   1624  HB2 PHE A 156       2.441   8.337 -42.915  1.00  0.00      A    H
ATOM   1625  HB3 PHE A 156       2.851   9.908 -43.597  1.00  0.00      A    H
ATOM   1626  HD1 PHE A 156       0.425   7.554 -45.265  1.00  0.00      A    H
ATOM   1627  HD2 PHE A 156       4.467   9.059 -45.140  1.00  0.00      A    H
ATOM   1628  HE1 PHE A 156       0.893   6.499 -47.443  1.00  0.00      A    H
ATOM   1629  HE2 PHE A 156       4.928   7.972 -47.316  1.00  0.00      A    H
ATOM   1630  HZ  PHE A 156       3.146   6.694 -48.477  1.00  0.00      A    H
ATOM   1631  N   THR A 157       0.837  11.409 -41.747  1.00 36.14      A    N
ATOM   1632  CA  THR A 157       0.716  12.006 -40.404  1.00 29.55      A    C
ATOM   1633  C   THR A 157      -0.735  12.279 -39.985  1.00 36.33      A    C
ATOM   1634  O   THR A 157      -1.097  11.940 -38.858  1.00 37.69      A    O
ATOM   1635  CB  THR A 157       1.585  13.260 -40.244  1.00 28.36      A    C
ATOM   1636  CG2 THR A 157       1.634  13.711 -38.787  1.00 31.15      A    C
ATOM   1637  OG1 THR A 157       2.924  12.977 -40.594  1.00 31.50      A    O
ATOM   1638  H   THR A 157       1.083  12.009 -42.529  1.00  0.00      A    H
ATOM   1639  HA  THR A 157       1.110  11.284 -39.691  1.00  0.00      A    H
ATOM   1640  HB  THR A 157       1.203  14.068 -40.870  1.00  0.00      A    H
ATOM   1641  HG1 THR A 157       2.948  13.020 -41.574  1.00  0.00      A    H
ATOM   1642 HG21 THR A 157       2.253  14.599 -38.722  1.00  0.00      A    H
ATOM   1643 HG22 THR A 157       0.640  13.965 -38.423  1.00  0.00      A    H
ATOM   1644 HG23 THR A 157       2.061  12.927 -38.160  1.00  0.00      A    H
ATOM   1645  N   LEU A 158      -1.638  12.681 -40.888  1.00 32.63      A    N
ATOM   1646  CA  LEU A 158      -3.074  12.759 -40.565  1.00 37.38      A    C
ATOM   1647  C   LEU A 158      -3.710  11.363 -40.408  1.00 34.87      A    C
ATOM   1648  O   LEU A 158      -4.495  11.159 -39.481  1.00 39.21      A    O
ATOM   1649  CB  LEU A 158      -3.812  13.694 -41.546  1.00 43.55      A    C
ATOM   1650  CG  LEU A 158      -4.028  13.171 -42.978  1.00 41.78      A    C
ATOM   1651  CD1 LEU A 158      -5.346  12.403 -43.123  1.00 34.21      A    C
ATOM   1652  CD2 LEU A 158      -4.056  14.333 -43.971  1.00 39.05      A    C
ATOM   1653  H   LEU A 158      -1.321  12.940 -41.821  1.00  0.00      A    H
ATOM   1654  HA  LEU A 158      -3.157  13.236 -39.587  1.00  0.00      A    H
ATOM   1655  HB2 LEU A 158      -4.781  13.953 -41.121  1.00  0.00      A    H
ATOM   1656  HB3 LEU A 158      -3.243  14.620 -41.595  1.00  0.00      A    H
ATOM   1657  HG  LEU A 158      -3.205  12.519 -43.242  1.00  0.00      A    H
ATOM   1658 HD21 LEU A 158      -4.232  13.963 -44.981  1.00  0.00      A    H
ATOM   1659 HD22 LEU A 158      -4.845  15.036 -43.706  1.00  0.00      A    H
ATOM   1660 HD23 LEU A 158      -3.092  14.845 -43.960  1.00  0.00      A    H
ATOM   1661 HD11 LEU A 158      -5.399  11.973 -44.122  1.00  0.00      A    H
ATOM   1662 HD12 LEU A 158      -6.190  13.076 -42.979  1.00  0.00      A    H
ATOM   1663 HD13 LEU A 158      -5.404  11.587 -42.408  1.00  0.00      A    H
ATOM   1664  N   CYS A 159      -3.189  10.348 -41.114  1.00 35.03      A    N
ATOM   1665  CA  CYS A 159      -3.486   8.938 -40.830  1.00 34.02      A    C
ATOM   1666  C   CYS A 159      -2.937   8.482 -39.469  1.00 29.94      A    C
ATOM   1667  O   CYS A 159      -3.675   7.879 -38.688  1.00 37.46      A    O
ATOM   1668  CB  CYS A 159      -2.938   8.052 -41.954  1.00 33.73      A    C
ATOM   1669  SG  CYS A 159      -3.890   8.337 -43.466  1.00 42.02      A    S
ATOM   1670  H   CYS A 159      -2.553  10.562 -41.876  1.00  0.00      A    H
ATOM   1671  HA  CYS A 159      -4.568   8.808 -40.795  1.00  0.00      A    H
ATOM   1672  HB2 CYS A 159      -1.883   8.264 -42.133  1.00  0.00      A    H
ATOM   1673  HB3 CYS A 159      -3.042   7.005 -41.672  1.00  0.00      A    H
ATOM   1674  HG  CYS A 159      -3.280   9.483 -43.815  1.00  0.00      A    H
ATOM   1675  N   THR A 160      -1.737   8.929 -39.088  1.00 35.02      A    N
ATOM   1676  CA  THR A 160      -1.159   8.699 -37.750  1.00 39.51      A    C
ATOM   1677  C   THR A 160      -2.029   9.312 -36.648  1.00 37.17      A    C
ATOM   1678  O   THR A 160      -2.341   8.631 -35.678  1.00 39.82      A    O
ATOM   1679  CB  THR A 160       0.275   9.247 -37.647  1.00 37.94      A    C
ATOM   1680  CG2 THR A 160       0.901   9.006 -36.275  1.00 31.21      A    C
ATOM   1681  OG1 THR A 160       1.118   8.624 -38.588  1.00 35.71      A    O
ATOM   1682  H   THR A 160      -1.180   9.428 -39.773  1.00  0.00      A    H
ATOM   1683  HA  THR A 160      -1.113   7.625 -37.572  1.00  0.00      A    H
ATOM   1684  HB  THR A 160       0.282  10.317 -37.828  1.00  0.00      A    H
ATOM   1685  HG1 THR A 160       0.758   8.761 -39.483  1.00  0.00      A    H
ATOM   1686 HG21 THR A 160       1.935   9.346 -36.292  1.00  0.00      A    H
ATOM   1687 HG22 THR A 160       0.869   7.945 -36.031  1.00  0.00      A    H
ATOM   1688 HG23 THR A 160       0.373   9.573 -35.509  1.00  0.00      A    H
ATOM   1689  N   MET A 161      -2.617  10.489 -36.880  1.00 35.47      A    N
ATOM   1690  CA  MET A 161      -3.590  11.116 -35.973  1.00 35.47      A    C
ATOM   1691  C   MET A 161      -5.000  10.489 -35.985  1.00 34.19      A    C
ATOM   1692  O   MET A 161      -5.841  10.874 -35.166  1.00 35.82      A    O
ATOM   1693  CB  MET A 161      -3.662  12.620 -36.256  1.00 40.25      A    C
ATOM   1694  CG  MET A 161      -2.352  13.340 -35.926  1.00 49.70      A    C
ATOM   1695  SD  MET A 161      -2.571  15.083 -35.486  1.00 53.76      A    S
ATOM   1696  CE  MET A 161      -3.166  14.905 -33.780  1.00 66.13      A    C
ATOM   1697  H   MET A 161      -2.341  10.999 -37.715  1.00  0.00      A    H
ATOM   1698  HA  MET A 161      -3.222  10.992 -34.954  1.00  0.00      A    H
ATOM   1699  HB2 MET A 161      -4.447  13.043 -35.634  1.00  0.00      A    H
ATOM   1700  HB3 MET A 161      -3.915  12.794 -37.301  1.00  0.00      A    H
ATOM   1701  HG2 MET A 161      -1.867  12.838 -35.089  1.00  0.00      A    H
ATOM   1702  HG3 MET A 161      -1.690  13.277 -36.789  1.00  0.00      A    H
ATOM   1703  HE1 MET A 161      -3.507  15.872 -33.410  1.00  0.00      A    H
ATOM   1704  HE2 MET A 161      -2.352  14.547 -33.149  1.00  0.00      A    H
ATOM   1705  HE3 MET A 161      -3.993  14.198 -33.739  1.00  0.00      A    H
ATOM   1706  N   SER A 162      -5.259   9.499 -36.843  1.00 28.80      A    N
ATOM   1707  CA  SER A 162      -6.393   8.575 -36.708  1.00 30.96      A    C
ATOM   1708  C   SER A 162      -6.007   7.305 -35.937  1.00 27.50      A    C
ATOM   1709  O   SER A 162      -6.627   7.001 -34.917  1.00 33.85      A    O
ATOM   1710  CB  SER A 162      -6.952   8.223 -38.088  1.00 33.77      A    C
ATOM   1711  OG  SER A 162      -8.148   7.485 -37.950  1.00 47.77      A    O
ATOM   1712  H   SER A 162      -4.540   9.262 -37.517  1.00  0.00      A    H
ATOM   1713  HA  SER A 162      -7.185   9.063 -36.145  1.00  0.00      A    H
ATOM   1714  HB2 SER A 162      -7.148   9.137 -38.651  1.00  0.00      A    H
ATOM   1715  HB3 SER A 162      -6.226   7.623 -38.638  1.00  0.00      A    H
ATOM   1716  HG  SER A 162      -8.889   8.096 -37.830  1.00  0.00      A    H
ATOM   1717  N   VAL A 163      -4.852   6.715 -36.269  1.00 30.31      A    N
ATOM   1718  CA  VAL A 163      -4.274   5.525 -35.611  1.00 30.40      A    C
ATOM   1719  C   VAL A 163      -3.991   5.755 -34.121  1.00 34.14      A    C
ATOM   1720  O   VAL A 163      -4.398   4.946 -33.294  1.00 37.21      A    O
ATOM   1721  CB  VAL A 163      -2.991   5.090 -36.355  1.00 31.52      A    C
ATOM   1722  CG1 VAL A 163      -2.211   3.988 -35.628  1.00 32.66      A    C
ATOM   1723  CG2 VAL A 163      -3.315   4.565 -37.758  1.00 26.59      A    C
ATOM   1724  H   VAL A 163      -4.366   7.072 -37.086  1.00  0.00      A    H
ATOM   1725  HA  VAL A 163      -4.992   4.707 -35.678  1.00  0.00      A    H
ATOM   1726  HB  VAL A 163      -2.333   5.953 -36.455  1.00  0.00      A    H
ATOM   1727 HG21 VAL A 163      -2.391   4.367 -38.302  1.00  0.00      A    H
ATOM   1728 HG22 VAL A 163      -3.890   3.642 -37.689  1.00  0.00      A    H
ATOM   1729 HG23 VAL A 163      -3.891   5.298 -38.320  1.00  0.00      A    H
ATOM   1730 HG11 VAL A 163      -1.795   4.376 -34.699  1.00  0.00      A    H
ATOM   1731 HG12 VAL A 163      -1.381   3.650 -36.248  1.00  0.00      A    H
ATOM   1732 HG13 VAL A 163      -2.867   3.143 -35.414  1.00  0.00      A    H
ATOM   1733  N   ASP A 164      -3.468   6.924 -33.753  1.00 33.76      A    N
ATOM   1734  CA  ASP A 164      -3.207   7.361 -32.375  1.00 30.01      A    C
ATOM   1735  C   ASP A 164      -4.478   7.399 -31.507  1.00 34.12      A    C
ATOM   1736  O   ASP A 164      -4.527   6.825 -30.415  1.00 35.72      A    O
ATOM   1737  CB  ASP A 164      -2.567   8.760 -32.473  1.00 34.22      A    C
ATOM   1738  CG  ASP A 164      -2.406   9.453 -31.123  1.00 38.67      A    C
ATOM   1739  OD1 ASP A 164      -1.631   8.944 -30.288  1.00 41.22      A    O
ATOM   1740  OD2 ASP A 164      -3.216  10.356 -30.817  1.00 42.20      A    O
ATOM   1741  H   ASP A 164      -3.155   7.541 -34.497  1.00  0.00      A    H
ATOM   1742  HA  ASP A 164      -2.505   6.678 -31.898  1.00  0.00      A    H
ATOM   1743  HB2 ASP A 164      -3.189   9.391 -33.112  1.00  0.00      A    H
ATOM   1744  HB3 ASP A 164      -1.586   8.669 -32.942  1.00  0.00      A    H
ATOM   1745  N   ARG A 165      -5.554   7.964 -32.065  1.00 31.74      A    N
ATOM   1746  CA  ARG A 165      -6.867   8.099 -31.416  1.00 36.70      A    C
ATOM   1747  C   ARG A 165      -7.644   6.774 -31.385  1.00 38.55      A    C
ATOM   1748  O   ARG A 165      -8.272   6.464 -30.375  1.00 34.10      A    O
ATOM   1749  CB  ARG A 165      -7.646   9.224 -32.123  1.00 37.46      A    C
ATOM   1750  CG  ARG A 165      -6.960  10.602 -31.969  1.00 39.84      A    C
ATOM   1751  CD  ARG A 165      -7.814  11.703 -32.613  1.00 47.40      A    C
ATOM   1752  NE  ARG A 165      -7.188  13.047 -32.552  1.00 52.02      A    N
ATOM   1753  CZ  ARG A 165      -6.980  13.862 -33.574  1.00 56.13      A    C
ATOM   1754  NH1 ARG A 165      -7.060  13.463 -34.812  1.00 47.41      A    N
ATOM   1755  NH2 ARG A 165      -6.696  15.113 -33.367  1.00 58.79      A    N
ATOM   1756  H   ARG A 165      -5.447   8.308 -33.010  1.00  0.00      A    H
ATOM   1757  HA  ARG A 165      -6.716   8.378 -30.372  1.00  0.00      A    H
ATOM   1758  HB2 ARG A 165      -7.739   8.986 -33.185  1.00  0.00      A    H
ATOM   1759  HB3 ARG A 165      -8.650   9.274 -31.701  1.00  0.00      A    H
ATOM   1760  HG2 ARG A 165      -5.982  10.585 -32.451  1.00  0.00      A    H
ATOM   1761  HG3 ARG A 165      -6.822  10.826 -30.910  1.00  0.00      A    H
ATOM   1762  HD2 ARG A 165      -8.009  11.420 -33.648  1.00  0.00      A    H
ATOM   1763  HD3 ARG A 165      -8.775  11.743 -32.097  1.00  0.00      A    H
ATOM   1764  HE  ARG A 165      -7.060  13.465 -31.641  1.00  0.00      A    H
ATOM   1765 HH11 ARG A 165      -6.959  14.110 -35.571  1.00  0.00      A    H
ATOM   1766 HH12 ARG A 165      -7.021  12.464 -34.992  1.00  0.00      A    H
ATOM   1767 HH21 ARG A 165      -6.629  15.471 -32.406  1.00  0.00      A    H
ATOM   1768 HH22 ARG A 165      -6.558  15.759 -34.119  1.00  0.00      A    H
ATOM   1769  N   TYR A 166      -7.446   5.912 -32.384  1.00 35.25      A    N
ATOM   1770  CA  TYR A 166      -7.918   4.525 -32.384  1.00 33.77      A    C
ATOM   1771  C   TYR A 166      -7.214   3.653 -31.333  1.00 28.93      A    C
ATOM   1772  O   TYR A 166      -7.892   3.011 -30.530  1.00 36.35      A    O
ATOM   1773  CB  TYR A 166      -7.759   3.936 -33.793  1.00 32.15      A    C
ATOM   1774  CG  TYR A 166      -7.811   2.421 -33.829  1.00 32.95      A    C
ATOM   1775  CD1 TYR A 166      -9.044   1.755 -33.712  1.00 33.23      A    C
ATOM   1776  CD2 TYR A 166      -6.611   1.682 -33.866  1.00 34.57      A    C
ATOM   1777  CE1 TYR A 166      -9.072   0.352 -33.603  1.00 37.25      A    C
ATOM   1778  CE2 TYR A 166      -6.638   0.280 -33.740  1.00 31.86      A    C
ATOM   1779  CZ  TYR A 166      -7.874  -0.385 -33.600  1.00 36.03      A    C
ATOM   1780  OH  TYR A 166      -7.923  -1.724 -33.396  1.00 44.80      A    O
ATOM   1781  H   TYR A 166      -6.906   6.232 -33.181  1.00  0.00      A    H
ATOM   1782  HA  TYR A 166      -8.980   4.517 -32.137  1.00  0.00      A    H
ATOM   1783  HB2 TYR A 166      -6.807   4.256 -34.215  1.00  0.00      A    H
ATOM   1784  HB3 TYR A 166      -8.550   4.341 -34.419  1.00  0.00      A    H
ATOM   1785  HD1 TYR A 166      -9.962   2.325 -33.688  1.00  0.00      A    H
ATOM   1786  HD2 TYR A 166      -5.665   2.195 -33.970  1.00  0.00      A    H
ATOM   1787  HE1 TYR A 166      -9.996  -0.184 -33.487  1.00  0.00      A    H
ATOM   1788  HE2 TYR A 166      -5.721  -0.290 -33.749  1.00  0.00      A    H
ATOM   1789  HH  TYR A 166      -7.117  -2.029 -32.949  1.00  0.00      A    H
ATOM   1790  N   ILE A 167      -5.880   3.705 -31.248  1.00 30.53      A    N
ATOM   1791  CA  ILE A 167      -5.084   2.958 -30.259  1.00 33.93      A    C
ATOM   1792  C   ILE A 167      -5.476   3.368 -28.836  1.00 37.15      A    C
ATOM   1793  O   ILE A 167      -5.688   2.493 -27.997  1.00 34.00      A    O
ATOM   1794  CB  ILE A 167      -3.569   3.152 -30.529  1.00 39.01      A    C
ATOM   1795  CG1 ILE A 167      -3.147   2.305 -31.752  1.00 38.10      A    C
ATOM   1796  CG2 ILE A 167      -2.701   2.784 -29.310  1.00 35.40      A    C
ATOM   1797  CD1 ILE A 167      -1.741   2.624 -32.278  1.00 35.60      A    C
ATOM   1798  H   ILE A 167      -5.381   4.264 -31.935  1.00  0.00      A    H
ATOM   1799  HA  ILE A 167      -5.318   1.898 -30.354  1.00  0.00      A    H
ATOM   1800  HB  ILE A 167      -3.390   4.205 -30.753  1.00  0.00      A    H
ATOM   1801 HG12 ILE A 167      -3.844   2.484 -32.568  1.00  0.00      A    H
ATOM   1802 HG13 ILE A 167      -3.197   1.246 -31.499  1.00  0.00      A    H
ATOM   1803 HG21 ILE A 167      -2.903   3.473 -28.493  1.00  0.00      A    H
ATOM   1804 HG22 ILE A 167      -2.908   1.762 -28.989  1.00  0.00      A    H
ATOM   1805 HG23 ILE A 167      -1.644   2.875 -29.549  1.00  0.00      A    H
ATOM   1806 HD11 ILE A 167      -1.588   2.112 -33.228  1.00  0.00      A    H
ATOM   1807 HD12 ILE A 167      -0.979   2.282 -31.579  1.00  0.00      A    H
ATOM   1808 HD13 ILE A 167      -1.638   3.698 -32.432  1.00  0.00      A    H
ATOM   1809  N   ALA A 168      -5.724   4.661 -28.610  1.00 34.16      A    N
ATOM   1810  CA  ALA A 168      -6.184   5.193 -27.331  1.00 33.98      A    C
ATOM   1811  C   ALA A 168      -7.491   4.553 -26.831  1.00 36.35      A    C
ATOM   1812  O   ALA A 168      -7.555   4.115 -25.686  1.00 39.08      A    O
ATOM   1813  CB  ALA A 168      -6.330   6.705 -27.487  1.00 33.75      A    C
ATOM   1814  H   ALA A 168      -5.531   5.322 -29.356  1.00  0.00      A    H
ATOM   1815  HA  ALA A 168      -5.428   5.002 -26.576  1.00  0.00      A    H
ATOM   1816  HB1 ALA A 168      -7.207   6.945 -28.085  1.00  0.00      A    H
ATOM   1817  HB2 ALA A 168      -6.440   7.155 -26.503  1.00  0.00      A    H
ATOM   1818  HB3 ALA A 168      -5.447   7.111 -27.976  1.00  0.00      A    H
ATOM   1819  N   VAL A 169      -8.470   4.387 -27.724  1.00 33.09      A    N
ATOM   1820  CA  VAL A 169      -9.813   3.884 -27.394  1.00 33.26      A    C
ATOM   1821  C   VAL A 169      -9.913   2.357 -27.438  1.00 36.39      A    C
ATOM   1822  O   VAL A 169     -10.570   1.752 -26.592  1.00 35.47      A    O
ATOM   1823  CB  VAL A 169     -10.827   4.547 -28.344  1.00 37.14      A    C
ATOM   1824  CG1 VAL A 169     -12.238   3.959 -28.277  1.00 36.50      A    C
ATOM   1825  CG2 VAL A 169     -10.926   6.038 -28.018  1.00 35.69      A    C
ATOM   1826  H   VAL A 169      -8.317   4.762 -28.653  1.00  0.00      A    H
ATOM   1827  HA  VAL A 169     -10.061   4.179 -26.372  1.00  0.00      A    H
ATOM   1828  HB  VAL A 169     -10.473   4.435 -29.370  1.00  0.00      A    H
ATOM   1829 HG11 VAL A 169     -12.220   2.953 -28.686  1.00  0.00      A    H
ATOM   1830 HG12 VAL A 169     -12.589   3.946 -27.244  1.00  0.00      A    H
ATOM   1831 HG13 VAL A 169     -12.919   4.553 -28.885  1.00  0.00      A    H
ATOM   1832 HG21 VAL A 169      -9.979   6.532 -28.232  1.00  0.00      A    H
ATOM   1833 HG22 VAL A 169     -11.707   6.504 -28.615  1.00  0.00      A    H
ATOM   1834 HG23 VAL A 169     -11.159   6.168 -26.963  1.00  0.00      A    H
ATOM   1835  N   CYS A 170      -9.296   1.715 -28.433  1.00 33.56      A    N
ATOM   1836  CA  CYS A 170      -9.441   0.279 -28.693  1.00 38.11      A    C
ATOM   1837  C   CYS A 170      -8.341  -0.582 -28.054  1.00 36.89      A    C
ATOM   1838  O   CYS A 170      -8.604  -1.736 -27.700  1.00 40.09      A    O
ATOM   1839  CB  CYS A 170      -9.508   0.065 -30.209  1.00 34.39      A    C
ATOM   1840  SG  CYS A 170     -11.010   0.862 -30.848  1.00 40.02      A    S
ATOM   1841  H   CYS A 170      -8.799   2.274 -29.120  1.00  0.00      A    H
ATOM   1842  HA  CYS A 170     -10.386  -0.062 -28.269  1.00  0.00      A    H
ATOM   1843  HB2 CYS A 170      -8.626   0.505 -30.681  1.00  0.00      A    H
ATOM   1844  HB3 CYS A 170      -9.530  -1.001 -30.443  1.00  0.00      A    H
ATOM   1845  HG  CYS A 170     -10.462   1.246 -32.009  1.00  0.00      A    H
ATOM   1846  N   HIS A 171      -7.168  -0.006 -27.781  1.00 32.66      A    N
ATOM   1847  CA  HIS A 171      -6.050  -0.669 -27.103  1.00 33.10      A    C
ATOM   1848  C   HIS A 171      -5.485   0.148 -25.912  1.00 34.78      A    C
ATOM   1849  O   HIS A 171      -4.265   0.193 -25.755  1.00 36.09      A    O
ATOM   1850  CB  HIS A 171      -4.967  -1.030 -28.140  1.00 39.44      A    C
ATOM   1851  CG  HIS A 171      -5.464  -1.760 -29.365  1.00 44.90      A    C
ATOM   1852  CD2 HIS A 171      -5.324  -1.353 -30.665  1.00 44.59      A    C
ATOM   1853  ND1 HIS A 171      -6.179  -2.938 -29.387  1.00 46.20      A    N
ATOM   1854  CE1 HIS A 171      -6.442  -3.244 -30.668  1.00 46.37      A    C
ATOM   1855  NE2 HIS A 171      -5.939  -2.305 -31.484  1.00 43.11      A    N
ATOM   1856  H   HIS A 171      -7.034   0.968 -28.037  1.00  0.00      A    H
ATOM   1857  HA  HIS A 171      -6.410  -1.604 -26.674  1.00  0.00      A    H
ATOM   1858  HB2 HIS A 171      -4.212  -1.653 -27.660  1.00  0.00      A    H
ATOM   1859  HB3 HIS A 171      -4.480  -0.110 -28.466  1.00  0.00      A    H
ATOM   1860  HD2 HIS A 171      -4.823  -0.457 -31.000  1.00  0.00      A    H
ATOM   1861  HE1 HIS A 171      -7.000  -4.111 -31.002  1.00  0.00      A    H
ATOM   1862  HD1 HIS A 171      -6.520  -3.443 -28.584  1.00  0.00      A    H
ATOM   1863  N   PRO A 172      -6.311   0.725 -25.010  1.00 35.33      A    N
ATOM   1864  CA  PRO A 172      -5.889   1.717 -24.008  1.00 34.03      A    C
ATOM   1865  C   PRO A 172      -4.714   1.297 -23.118  1.00 42.17      A    C
ATOM   1866  O   PRO A 172      -3.820   2.108 -22.879  1.00 42.46      A    O
ATOM   1867  CB  PRO A 172      -7.129   2.030 -23.156  1.00 32.29      A    C
ATOM   1868  CG  PRO A 172      -8.134   0.944 -23.526  1.00 33.23      A    C
ATOM   1869  CD  PRO A 172      -7.751   0.566 -24.942  1.00 37.37      A    C
ATOM   1870  HA  PRO A 172      -5.604   2.628 -24.532  1.00  0.00      A    H
ATOM   1871  HB2 PRO A 172      -6.915   2.013 -22.085  1.00  0.00      A    H
ATOM   1872  HB3 PRO A 172      -7.529   3.005 -23.428  1.00  0.00      A    H
ATOM   1873  HG2 PRO A 172      -9.155   1.317 -23.495  1.00  0.00      A    H
ATOM   1874  HG3 PRO A 172      -8.001   0.079 -22.876  1.00  0.00      A    H
ATOM   1875  HD2 PRO A 172      -8.218   1.265 -25.635  1.00  0.00      A    H
ATOM   1876  HD3 PRO A 172      -8.064  -0.457 -25.153  1.00  0.00      A    H
ATOM   1877  N   VAL A 173      -4.607   0.018 -22.742  1.00 35.97      A    N
ATOM   1878  CA  VAL A 173      -3.462  -0.481 -21.955  1.00 38.72      A    C
ATOM   1879  C   VAL A 173      -2.140  -0.386 -22.732  1.00 38.98      A    C
ATOM   1880  O   VAL A 173      -1.145   0.051 -22.164  1.00 40.23      A    O
ATOM   1881  CB  VAL A 173      -3.709  -1.920 -21.460  1.00 45.97      A    C
ATOM   1882  CG1 VAL A 173      -2.539  -2.451 -20.620  1.00 47.22      A    C
ATOM   1883  CG2 VAL A 173      -4.975  -1.995 -20.596  1.00 45.55      A    C
ATOM   1884  H   VAL A 173      -5.368  -0.609 -22.950  1.00  0.00      A    H
ATOM   1885  HA  VAL A 173      -3.353   0.155 -21.075  1.00  0.00      A    H
ATOM   1886  HB  VAL A 173      -3.839  -2.575 -22.323  1.00  0.00      A    H
ATOM   1887 HG11 VAL A 173      -1.633  -2.522 -21.221  1.00  0.00      A    H
ATOM   1888 HG12 VAL A 173      -2.362  -1.791 -19.769  1.00  0.00      A    H
ATOM   1889 HG13 VAL A 173      -2.774  -3.449 -20.248  1.00  0.00      A    H
ATOM   1890 HG21 VAL A 173      -5.858  -1.721 -21.172  1.00  0.00      A    H
ATOM   1891 HG22 VAL A 173      -4.885  -1.322 -19.742  1.00  0.00      A    H
ATOM   1892 HG23 VAL A 173      -5.116  -3.011 -20.227  1.00  0.00      A    H
ATOM   1893  N   LYS A 174      -2.152  -0.628 -24.052  1.00 37.75      A    N
ATOM   1894  CA  LYS A 174      -0.999  -0.411 -24.948  1.00 41.25      A    C
ATOM   1895  C   LYS A 174      -0.920   0.994 -25.555  1.00 42.02      A    C
ATOM   1896  O   LYS A 174       0.132   1.377 -26.057  1.00 40.81      A    O
ATOM   1897  CB  LYS A 174      -0.947  -1.479 -26.051  1.00 45.68      A    C
ATOM   1898  CG  LYS A 174      -0.657  -2.877 -25.476  1.00 60.42      A    C
ATOM   1899  CD  LYS A 174       0.043  -3.772 -26.508  1.00 66.87      A    C
ATOM   1900  CE  LYS A 174       0.552  -5.045 -25.823  1.00 70.70      A    C
ATOM   1901  NZ  LYS A 174       1.364  -5.877 -26.747  1.00 73.90      A    N
ATOM   1902  H   LYS A 174      -3.047  -0.813 -24.485  1.00  0.00      A    H
ATOM   1903  HA  LYS A 174      -0.084  -0.511 -24.360  1.00  0.00      A    H
ATOM   1904  HB2 LYS A 174      -0.140  -1.208 -26.735  1.00  0.00      A    H
ATOM   1905  HB3 LYS A 174      -1.881  -1.492 -26.614  1.00  0.00      A    H
ATOM   1906  HG2 LYS A 174      -0.005  -2.783 -24.608  1.00  0.00      A    H
ATOM   1907  HG3 LYS A 174      -1.589  -3.341 -25.151  1.00  0.00      A    H
ATOM   1908  HD2 LYS A 174       0.898  -3.232 -26.923  1.00  0.00      A    H
ATOM   1909  HD3 LYS A 174      -0.654  -4.020 -27.311  1.00  0.00      A    H
ATOM   1910  HE2 LYS A 174      -0.304  -5.612 -25.444  1.00  0.00      A    H
ATOM   1911  HE3 LYS A 174       1.164  -4.743 -24.964  1.00  0.00      A    H
ATOM   1912  HZ1 LYS A 174       1.701  -6.707 -26.273  1.00  0.00      A    H
ATOM   1913  HZ2 LYS A 174       2.167  -5.350 -27.069  1.00  0.00      A    H
ATOM   1914  HZ3 LYS A 174       0.818  -6.161 -27.550  1.00  0.00      A    H
ATOM   1915  N   ALA A 175      -1.948   1.826 -25.395  1.00 36.08      A    N
ATOM   1916  CA  ALA A 175      -1.857   3.255 -25.688  1.00 31.90      A    C
ATOM   1917  C   ALA A 175      -0.889   3.980 -24.739  1.00 34.40      A    C
ATOM   1918  O   ALA A 175      -0.240   4.936 -25.157  1.00 37.29      A    O
ATOM   1919  CB  ALA A 175      -3.252   3.872 -25.624  1.00 31.50      A    C
ATOM   1920  H   ALA A 175      -2.812   1.455 -25.025  1.00  0.00      A    H
ATOM   1921  HA  ALA A 175      -1.472   3.375 -26.700  1.00  0.00      A    H
ATOM   1922  HB1 ALA A 175      -3.215   4.879 -26.034  1.00  0.00      A    H
ATOM   1923  HB2 ALA A 175      -3.948   3.269 -26.206  1.00  0.00      A    H
ATOM   1924  HB3 ALA A 175      -3.596   3.932 -24.594  1.00  0.00      A    H
ATOM   1925  N   LEU A 176      -0.682   3.440 -23.534  1.00 33.86      A    N
ATOM   1926  CA  LEU A 176       0.376   3.866 -22.617  1.00 37.50      A    C
ATOM   1927  C   LEU A 176       1.770   3.639 -23.223  1.00 46.13      A    C
ATOM   1928  O   LEU A 176       2.572   4.569 -23.289  1.00 42.85      A    O
ATOM   1929  CB  LEU A 176       0.237   3.099 -21.290  1.00 33.54      A    C
ATOM   1930  CG  LEU A 176      -1.128   3.248 -20.596  1.00 38.83      A    C
ATOM   1931  CD1 LEU A 176      -1.230   2.277 -19.424  1.00 39.67      A    C
ATOM   1932  CD2 LEU A 176      -1.345   4.666 -20.075  1.00 34.89      A    C
ATOM   1933  H   LEU A 176      -1.244   2.642 -23.268  1.00  0.00      A    H
ATOM   1934  HA  LEU A 176       0.265   4.932 -22.428  1.00  0.00      A    H
ATOM   1935  HB2 LEU A 176       0.414   2.041 -21.487  1.00  0.00      A    H
ATOM   1936  HB3 LEU A 176       1.019   3.439 -20.614  1.00  0.00      A    H
ATOM   1937  HG  LEU A 176      -1.923   3.001 -21.294  1.00  0.00      A    H
ATOM   1938 HD11 LEU A 176      -1.042   1.266 -19.776  1.00  0.00      A    H
ATOM   1939 HD12 LEU A 176      -0.511   2.544 -18.650  1.00  0.00      A    H
ATOM   1940 HD13 LEU A 176      -2.240   2.307 -19.024  1.00  0.00      A    H
ATOM   1941 HD21 LEU A 176      -1.354   5.373 -20.903  1.00  0.00      A    H
ATOM   1942 HD22 LEU A 176      -2.300   4.728 -19.559  1.00  0.00      A    H
ATOM   1943 HD23 LEU A 176      -0.546   4.926 -19.385  1.00  0.00      A    H
ATOM   1944  N   ASP A 177       1.991   2.450 -23.787  1.00 45.43      A    N
ATOM   1945  CA  ASP A 177       3.225   2.053 -24.472  1.00 43.87      A    C
ATOM   1946  C   ASP A 177       3.453   2.886 -25.750  1.00 44.03      A    C
ATOM   1947  O   ASP A 177       4.561   3.355 -26.018  1.00 45.83      A    O
ATOM   1948  CB  ASP A 177       3.198   0.546 -24.844  1.00 51.38      A    C
ATOM   1949  CG  ASP A 177       2.568  -0.455 -23.854  1.00 66.86      A    C
ATOM   1950  OD1 ASP A 177       2.266  -0.088 -22.691  1.00 72.14      A    O
ATOM   1951  OD2 ASP A 177       2.242  -1.571 -24.314  1.00 67.38      A    O
ATOM   1952  H   ASP A 177       1.328   1.711 -23.594  1.00  0.00      A    H
ATOM   1953  HA  ASP A 177       4.064   2.226 -23.797  1.00  0.00      A    H
ATOM   1954  HB2 ASP A 177       4.225   0.233 -25.037  1.00  0.00      A    H
ATOM   1955  HB3 ASP A 177       2.658   0.438 -25.786  1.00  0.00      A    H
ATOM   1956  N   PHE A 178       2.399   3.085 -26.549  1.00 39.67      A    N
ATOM   1957  CA  PHE A 178       2.484   3.747 -27.850  1.00 36.59      A    C
ATOM   1958  C   PHE A 178       2.644   5.269 -27.745  1.00 42.67      A    C
ATOM   1959  O   PHE A 178       3.591   5.816 -28.304  1.00 41.21      A    O
ATOM   1960  CB  PHE A 178       1.265   3.373 -28.710  1.00 39.40      A    C
ATOM   1961  CG  PHE A 178       1.264   4.042 -30.076  1.00 50.00      A    C
ATOM   1962  CD1 PHE A 178       2.221   3.674 -31.041  1.00 54.30      A    C
ATOM   1963  CD2 PHE A 178       0.344   5.067 -30.370  1.00 48.54      A    C
ATOM   1964  CE1 PHE A 178       2.267   4.337 -32.281  1.00 50.61      A    C
ATOM   1965  CE2 PHE A 178       0.402   5.743 -31.602  1.00 52.43      A    C
ATOM   1966  CZ  PHE A 178       1.364   5.377 -32.559  1.00 47.01      A    C
ATOM   1967  H   PHE A 178       1.535   2.615 -26.298  1.00  0.00      A    H
ATOM   1968  HA  PHE A 178       3.372   3.376 -28.362  1.00  0.00      A    H
ATOM   1969  HB2 PHE A 178       1.250   2.291 -28.851  1.00  0.00      A    H
ATOM   1970  HB3 PHE A 178       0.357   3.649 -28.175  1.00  0.00      A    H
ATOM   1971  HD1 PHE A 178       2.931   2.888 -30.829  1.00  0.00      A    H
ATOM   1972  HD2 PHE A 178      -0.409   5.344 -29.651  1.00  0.00      A    H
ATOM   1973  HE1 PHE A 178       3.005   4.054 -33.019  1.00  0.00      A    H
ATOM   1974  HE2 PHE A 178      -0.291   6.544 -31.815  1.00  0.00      A    H
ATOM   1975  HZ  PHE A 178       1.410   5.896 -33.507  1.00  0.00      A    H
ATOM   1976  N   ARG A 179       1.762   5.965 -27.013  1.00 36.86      A    N
ATOM   1977  CA  ARG A 179       1.568   7.431 -27.110  1.00 35.56      A    C
ATOM   1978  C   ARG A 179       2.629   8.270 -26.377  1.00 37.85      A    C
ATOM   1979  O   ARG A 179       2.356   9.403 -25.984  1.00 45.57      A    O
ATOM   1980  CB  ARG A 179       0.132   7.815 -26.691  1.00 38.55      A    C
ATOM   1981  CG  ARG A 179      -0.944   7.091 -27.517  1.00 40.42      A    C
ATOM   1982  CD  ARG A 179      -2.367   7.499 -27.122  1.00 40.38      A    C
ATOM   1983  NE  ARG A 179      -2.795   8.742 -27.784  1.00 35.37      A    N
ATOM   1984  CZ  ARG A 179      -3.907   9.406 -27.538  1.00 42.06      A    C
ATOM   1985  NH1 ARG A 179      -4.630   9.182 -26.482  1.00 37.45      A    N
ATOM   1986  NH2 ARG A 179      -4.379  10.284 -28.364  1.00 39.24      A    N
ATOM   1987  H   ARG A 179       1.088   5.439 -26.462  1.00  0.00      A    H
ATOM   1988  HA  ARG A 179       1.683   7.704 -28.160  1.00  0.00      A    H
ATOM   1989  HB2 ARG A 179      -0.004   8.888 -26.832  1.00  0.00      A    H
ATOM   1990  HB3 ARG A 179      -0.006   7.588 -25.633  1.00  0.00      A    H
ATOM   1991  HG2 ARG A 179      -0.785   7.294 -28.574  1.00  0.00      A    H
ATOM   1992  HG3 ARG A 179      -0.857   6.017 -27.367  1.00  0.00      A    H
ATOM   1993  HD2 ARG A 179      -3.043   6.705 -27.444  1.00  0.00      A    H
ATOM   1994  HD3 ARG A 179      -2.427   7.592 -26.036  1.00  0.00      A    H
ATOM   1995  HE  ARG A 179      -2.347   8.951 -28.681  1.00  0.00      A    H
ATOM   1996 HH11 ARG A 179      -4.351   8.473 -25.834  1.00  0.00      A    H
ATOM   1997 HH12 ARG A 179      -5.549   9.604 -26.453  1.00  0.00      A    H
ATOM   1998 HH21 ARG A 179      -3.923  10.380 -29.278  1.00  0.00      A    H
ATOM   1999 HH22 ARG A 179      -5.312  10.636 -28.217  1.00  0.00      A    H
ATOM   2000  N   THR A 180       3.825   7.727 -26.145  1.00 36.81      A    N
ATOM   2001  CA  THR A 180       4.946   8.505 -25.591  1.00 39.33      A    C
ATOM   2002  C   THR A 180       5.475   9.498 -26.639  1.00 38.70      A    C
ATOM   2003  O   THR A 180       5.525   9.171 -27.829  1.00 35.56      A    O
ATOM   2004  CB  THR A 180       6.101   7.640 -25.050  1.00 44.70      A    C
ATOM   2005  CG2 THR A 180       5.663   6.454 -24.192  1.00 47.87      A    C
ATOM   2006  OG1 THR A 180       6.914   7.140 -26.083  1.00 42.00      A    O
ATOM   2007  H   THR A 180       4.016   6.844 -26.598  1.00  0.00      A    H
ATOM   2008  HA  THR A 180       4.554   9.071 -24.745  1.00  0.00      A    H
ATOM   2009  HB  THR A 180       6.730   8.281 -24.432  1.00  0.00      A    H
ATOM   2010  HG1 THR A 180       6.615   6.239 -26.271  1.00  0.00      A    H
ATOM   2011 HG21 THR A 180       6.541   5.926 -23.822  1.00  0.00      A    H
ATOM   2012 HG22 THR A 180       5.093   6.813 -23.336  1.00  0.00      A    H
ATOM   2013 HG23 THR A 180       5.044   5.763 -24.764  1.00  0.00      A    H
ATOM   2014  N   PRO A 181       5.990  10.674 -26.237  1.00 40.61      A    N
ATOM   2015  CA  PRO A 181       6.540  11.649 -27.182  1.00 39.23      A    C
ATOM   2016  C   PRO A 181       7.856  11.204 -27.844  1.00 42.47      A    C
ATOM   2017  O   PRO A 181       8.119  11.590 -28.984  1.00 36.97      A    O
ATOM   2018  CB  PRO A 181       6.697  12.929 -26.366  1.00 41.18      A    C
ATOM   2019  CG  PRO A 181       6.883  12.443 -24.934  1.00 43.69      A    C
ATOM   2020  CD  PRO A 181       6.002  11.202 -24.878  1.00 42.41      A    C
ATOM   2021  HA  PRO A 181       5.816  11.832 -27.975  1.00  0.00      A    H
ATOM   2022  HB2 PRO A 181       5.762  13.483 -26.429  1.00  0.00      A    H
ATOM   2023  HB3 PRO A 181       7.535  13.543 -26.699  1.00  0.00      A    H
ATOM   2024  HG2 PRO A 181       7.925  12.167 -24.769  1.00  0.00      A    H
ATOM   2025  HG3 PRO A 181       6.553  13.190 -24.216  1.00  0.00      A    H
ATOM   2026  HD2 PRO A 181       6.412  10.488 -24.163  1.00  0.00      A    H
ATOM   2027  HD3 PRO A 181       4.989  11.485 -24.587  1.00  0.00      A    H
ATOM   2028  N   ARG A 182       8.581  10.252 -27.232  1.00 40.41      A    N
ATOM   2029  CA  ARG A 182       9.662   9.482 -27.876  1.00 39.02      A    C
ATOM   2030  C   ARG A 182       9.136   8.739 -29.104  1.00 39.17      A    C
ATOM   2031  O   ARG A 182       9.669   8.890 -30.199  1.00 38.52      A    O
ATOM   2032  CB  ARG A 182      10.264   8.491 -26.856  1.00 46.89      A    C
ATOM   2033  CG  ARG A 182      11.337   7.558 -27.453  1.00 49.21      A    C
ATOM   2034  CD  ARG A 182      11.655   6.405 -26.492  1.00 61.23      A    C
ATOM   2035  NE  ARG A 182      12.702   5.514 -27.032  1.00 70.36      A    N
ATOM   2036  CZ  ARG A 182      12.539   4.469 -27.829  1.00 68.95      A    C
ATOM   2037  NH1 ARG A 182      11.380   4.089 -28.289  1.00 62.21      A    N
ATOM   2038  NH2 ARG A 182      13.575   3.768 -28.195  1.00 72.71      A    N
ATOM   2039  H   ARG A 182       8.272   9.959 -26.316  1.00  0.00      A    H
ATOM   2040  HA  ARG A 182      10.440  10.162 -28.228  1.00  0.00      A    H
ATOM   2041  HB2 ARG A 182       9.461   7.877 -26.447  1.00  0.00      A    H
ATOM   2042  HB3 ARG A 182      10.706   9.053 -26.030  1.00  0.00      A    H
ATOM   2043  HG2 ARG A 182      10.987   7.121 -28.387  1.00  0.00      A    H
ATOM   2044  HG3 ARG A 182      12.242   8.133 -27.654  1.00  0.00      A    H
ATOM   2045  HD2 ARG A 182      10.743   5.836 -26.297  1.00  0.00      A    H
ATOM   2046  HD3 ARG A 182      11.998   6.823 -25.543  1.00  0.00      A    H
ATOM   2047  HE  ARG A 182      13.644   5.709 -26.738  1.00  0.00      A    H
ATOM   2048 HH11 ARG A 182      11.303   3.303 -28.903  1.00  0.00      A    H
ATOM   2049 HH12 ARG A 182      10.535   4.617 -28.076  1.00  0.00      A    H
ATOM   2050 HH21 ARG A 182      13.458   2.974 -28.799  1.00  0.00      A    H
ATOM   2051 HH22 ARG A 182      14.496   4.010 -27.874  1.00  0.00      A    H
ATOM   2052  N   ASN A 183       8.119   7.905 -28.901  1.00 36.92      A    N
ATOM   2053  CA  ASN A 183       7.603   7.016 -29.937  1.00 41.23      A    C
ATOM   2054  C   ASN A 183       6.854   7.790 -31.034  1.00 40.20      A    C
ATOM   2055  O   ASN A 183       7.104   7.530 -32.206  1.00 35.89      A    O
ATOM   2056  CB  ASN A 183       6.749   5.925 -29.273  1.00 36.80      A    C
ATOM   2057  CG  ASN A 183       7.517   5.060 -28.280  1.00 51.14      A    C
ATOM   2058  ND2 ASN A 183       6.832   4.457 -27.335  1.00 45.86      A    N
ATOM   2059  OD1 ASN A 183       8.741   5.044 -28.216  1.00 51.81      A    O
ATOM   2060  H   ASN A 183       7.713   7.852 -27.976  1.00  0.00      A    H
ATOM   2061  HA  ASN A 183       8.446   6.526 -30.428  1.00  0.00      A    H
ATOM   2062  HB2 ASN A 183       5.928   6.412 -28.752  1.00  0.00      A    H
ATOM   2063  HB3 ASN A 183       6.327   5.275 -30.039  1.00  0.00      A    H
ATOM   2064 HD21 ASN A 183       5.819   4.377 -27.374  1.00  0.00      A    H
ATOM   2065 HD22 ASN A 183       7.332   3.851 -26.709  1.00  0.00      A    H
ATOM   2066  N   ALA A 184       6.221   8.917 -30.690  1.00 40.21      A    N
ATOM   2067  CA  ALA A 184       5.661   9.853 -31.666  1.00 38.93      A    C
ATOM   2068  C   ALA A 184       6.724  10.469 -32.599  1.00 39.26      A    C
ATOM   2069  O   ALA A 184       6.563  10.434 -33.818  1.00 40.27      A    O
ATOM   2070  CB  ALA A 184       4.890  10.931 -30.900  1.00 35.93      A    C
ATOM   2071  H   ALA A 184       6.039   9.084 -29.706  1.00  0.00      A    H
ATOM   2072  HA  ALA A 184       4.956   9.307 -32.294  1.00  0.00      A    H
ATOM   2073  HB1 ALA A 184       4.397  11.602 -31.606  1.00  0.00      A    H
ATOM   2074  HB2 ALA A 184       5.568  11.506 -30.270  1.00  0.00      A    H
ATOM   2075  HB3 ALA A 184       4.132  10.455 -30.280  1.00  0.00      A    H
ATOM   2076  N   LYS A 185       7.888  10.877 -32.065  1.00 36.41      A    N
ATOM   2077  CA  LYS A 185       9.013  11.380 -32.883  1.00 38.91      A    C
ATOM   2078  C   LYS A 185       9.668  10.291 -33.746  1.00 44.38      A    C
ATOM   2079  O   LYS A 185      10.036  10.582 -34.879  1.00 39.25      A    O
ATOM   2080  CB  LYS A 185      10.028  12.140 -31.998  1.00 38.84      A    C
ATOM   2081  CG  LYS A 185       9.444  13.517 -31.639  1.00 51.01      A    C
ATOM   2082  CD  LYS A 185      10.224  14.389 -30.641  1.00 62.35      A    C
ATOM   2083  CE  LYS A 185       9.454  15.721 -30.548  1.00 78.25      A    C
ATOM   2084  NZ  LYS A 185       9.645  16.471 -29.277  1.00 87.36      A    N
ATOM   2085  H   LYS A 185       7.993  10.848 -31.057  1.00  0.00      A    H
ATOM   2086  HA  LYS A 185       8.608  12.085 -33.612  1.00  0.00      A    H
ATOM   2087  HB2 LYS A 185      10.957  12.288 -32.552  1.00  0.00      A    H
ATOM   2088  HB3 LYS A 185      10.241  11.568 -31.093  1.00  0.00      A    H
ATOM   2089  HG2 LYS A 185       9.308  14.081 -32.565  1.00  0.00      A    H
ATOM   2090  HG3 LYS A 185       8.468  13.347 -31.199  1.00  0.00      A    H
ATOM   2091  HD2 LYS A 185      11.242  14.561 -30.997  1.00  0.00      A    H
ATOM   2092  HD3 LYS A 185      10.245  13.883 -29.674  1.00  0.00      A    H
ATOM   2093  HE2 LYS A 185       9.715  16.347 -31.407  1.00  0.00      A    H
ATOM   2094  HE3 LYS A 185       8.397  15.476 -30.647  1.00  0.00      A    H
ATOM   2095  HZ1 LYS A 185       9.003  17.261 -29.233  1.00  0.00      A    H
ATOM   2096  HZ2 LYS A 185       9.434  15.888 -28.477  1.00  0.00      A    H
ATOM   2097  HZ3 LYS A 185      10.589  16.821 -29.198  1.00  0.00      A    H
ATOM   2098  N   ILE A 186       9.626   9.024 -33.324  1.00 38.40      A    N
ATOM   2099  CA  ILE A 186      10.018   7.879 -34.167  1.00 41.58      A    C
ATOM   2100  C   ILE A 186       8.999   7.629 -35.295  1.00 41.00      A    C
ATOM   2101  O   ILE A 186       9.402   7.456 -36.443  1.00 38.58      A    O
ATOM   2102  CB  ILE A 186      10.263   6.622 -33.294  1.00 40.47      A    C
ATOM   2103  CG1 ILE A 186      11.492   6.839 -32.376  1.00 44.84      A    C
ATOM   2104  CG2 ILE A 186      10.465   5.357 -34.151  1.00 36.96      A    C
ATOM   2105  CD1 ILE A 186      11.596   5.833 -31.223  1.00 41.00      A    C
ATOM   2106  H   ILE A 186       9.271   8.847 -32.394  1.00  0.00      A    H
ATOM   2107  HA  ILE A 186      10.960   8.122 -34.662  1.00  0.00      A    H
ATOM   2108  HB  ILE A 186       9.387   6.461 -32.668  1.00  0.00      A    H
ATOM   2109 HG12 ILE A 186      12.404   6.795 -32.974  1.00  0.00      A    H
ATOM   2110 HG13 ILE A 186      11.445   7.830 -31.927  1.00  0.00      A    H
ATOM   2111 HG21 ILE A 186       9.565   5.134 -34.725  1.00  0.00      A    H
ATOM   2112 HG22 ILE A 186      11.297   5.499 -34.843  1.00  0.00      A    H
ATOM   2113 HG23 ILE A 186      10.668   4.491 -33.523  1.00  0.00      A    H
ATOM   2114 HD11 ILE A 186      12.425   6.117 -30.574  1.00  0.00      A    H
ATOM   2115 HD12 ILE A 186      10.675   5.837 -30.642  1.00  0.00      A    H
ATOM   2116 HD13 ILE A 186      11.783   4.829 -31.603  1.00  0.00      A    H
ATOM   2117  N   VAL A 187       7.692   7.721 -35.027  1.00 36.61      A    N
ATOM   2118  CA  VAL A 187       6.641   7.548 -36.051  1.00 39.38      A    C
ATOM   2119  C   VAL A 187       6.649   8.674 -37.095  1.00 42.51      A    C
ATOM   2120  O   VAL A 187       6.594   8.377 -38.285  1.00 35.92      A    O
ATOM   2121  CB  VAL A 187       5.253   7.389 -35.400  1.00 39.70      A    C
ATOM   2122  CG1 VAL A 187       4.116   7.371 -36.429  1.00 33.48      A    C
ATOM   2123  CG2 VAL A 187       5.163   6.068 -34.622  1.00 41.42      A    C
ATOM   2124  H   VAL A 187       7.405   7.874 -34.066  1.00  0.00      A    H
ATOM   2125  HA  VAL A 187       6.847   6.628 -36.598  1.00  0.00      A    H
ATOM   2126  HB  VAL A 187       5.085   8.214 -34.710  1.00  0.00      A    H
ATOM   2127 HG11 VAL A 187       4.030   8.340 -36.920  1.00  0.00      A    H
ATOM   2128 HG12 VAL A 187       3.171   7.153 -35.934  1.00  0.00      A    H
ATOM   2129 HG13 VAL A 187       4.304   6.610 -37.188  1.00  0.00      A    H
ATOM   2130 HG21 VAL A 187       5.957   6.004 -33.882  1.00  0.00      A    H
ATOM   2131 HG22 VAL A 187       4.206   6.017 -34.104  1.00  0.00      A    H
ATOM   2132 HG23 VAL A 187       5.250   5.224 -35.306  1.00  0.00      A    H
ATOM   2133  N   ASN A 188       6.975   9.910 -36.700  1.00 33.47      A    N
ATOM   2134  CA  ASN A 188       7.223  11.009 -37.644  1.00 38.81      A    C
ATOM   2135  C   ASN A 188       8.366  10.687 -38.630  1.00 38.65      A    C
ATOM   2136  O   ASN A 188       8.208  10.864 -39.838  1.00 39.18      A    O
ATOM   2137  CB  ASN A 188       7.549  12.294 -36.863  1.00 32.78      A    C
ATOM   2138  CG  ASN A 188       6.383  12.918 -36.116  1.00 33.24      A    C
ATOM   2139  ND2 ASN A 188       6.615  14.064 -35.521  1.00 37.05      A    N
ATOM   2140  OD1 ASN A 188       5.248  12.476 -36.142  1.00 37.65      A    O
ATOM   2141  H   ASN A 188       6.979  10.110 -35.706  1.00  0.00      A    H
ATOM   2142  HA  ASN A 188       6.323  11.176 -38.239  1.00  0.00      A    H
ATOM   2143  HB2 ASN A 188       7.918  13.035 -37.571  1.00  0.00      A    H
ATOM   2144  HB3 ASN A 188       8.348  12.097 -36.153  1.00  0.00      A    H
ATOM   2145 HD21 ASN A 188       5.795  14.568 -35.205  1.00  0.00      A    H
ATOM   2146 HD22 ASN A 188       7.472  14.539 -35.734  1.00  0.00      A    H
ATOM   2147  N   VAL A 189       9.464  10.097 -38.138  1.00 36.58      A    N
ATOM   2148  CA  VAL A 189      10.584   9.631 -38.976  1.00 37.30      A    C
ATOM   2149  C   VAL A 189      10.190   8.441 -39.859  1.00 37.57      A    C
ATOM   2150  O   VAL A 189      10.536   8.435 -41.036  1.00 35.01      A    O
ATOM   2151  CB  VAL A 189      11.822   9.315 -38.108  1.00 43.19      A    C
ATOM   2152  CG1 VAL A 189      12.953   8.635 -38.888  1.00 39.82      A    C
ATOM   2153  CG2 VAL A 189      12.393  10.606 -37.506  1.00 39.82      A    C
ATOM   2154  H   VAL A 189       9.519   9.947 -37.138  1.00  0.00      A    H
ATOM   2155  HA  VAL A 189      10.860  10.436 -39.658  1.00  0.00      A    H
ATOM   2156  HB  VAL A 189      11.534   8.654 -37.292  1.00  0.00      A    H
ATOM   2157 HG11 VAL A 189      12.643   7.639 -39.202  1.00  0.00      A    H
ATOM   2158 HG12 VAL A 189      13.213   9.226 -39.768  1.00  0.00      A    H
ATOM   2159 HG13 VAL A 189      13.834   8.528 -38.255  1.00  0.00      A    H
ATOM   2160 HG21 VAL A 189      11.635  11.115 -36.911  1.00  0.00      A    H
ATOM   2161 HG22 VAL A 189      12.727  11.273 -38.301  1.00  0.00      A    H
ATOM   2162 HG23 VAL A 189      13.237  10.370 -36.858  1.00  0.00      A    H
ATOM   2163  N   CYS A 190       9.335   7.530 -39.385  1.00 34.33      A    N
ATOM   2164  CA  CYS A 190       8.795   6.436 -40.206  1.00 34.82      A    C
ATOM   2165  C   CYS A 190       7.924   6.947 -41.370  1.00 40.20      A    C
ATOM   2166  O   CYS A 190       8.122   6.521 -42.509  1.00 37.01      A    O
ATOM   2167  CB  CYS A 190       8.001   5.463 -39.322  1.00 35.54      A    C
ATOM   2168  SG  CYS A 190       9.067   4.732 -38.044  1.00 41.55      A    S
ATOM   2169  H   CYS A 190       9.039   7.605 -38.420  1.00  0.00      A    H
ATOM   2170  HA  CYS A 190       9.627   5.889 -40.651  1.00  0.00      A    H
ATOM   2171  HB2 CYS A 190       7.604   4.662 -39.949  1.00  0.00      A    H
ATOM   2172  HB3 CYS A 190       7.161   5.981 -38.858  1.00  0.00      A    H
ATOM   2173  HG  CYS A 190       9.360   5.874 -37.403  1.00  0.00      A    H
ATOM   2174  N   ASN A 191       7.098   7.973 -41.132  1.00 32.76      A    N
ATOM   2175  CA  ASN A 191       6.309   8.639 -42.175  1.00 34.97      A    C
ATOM   2176  C   ASN A 191       7.208   9.328 -43.219  1.00 38.08      A    C
ATOM   2177  O   ASN A 191       6.965   9.210 -44.421  1.00 37.26      A    O
ATOM   2178  CB  ASN A 191       5.338   9.648 -41.523  1.00 31.04      A    C
ATOM   2179  CG  ASN A 191       4.288   9.012 -40.625  1.00 38.93      A    C
ATOM   2180  ND2 ASN A 191       3.543   9.808 -39.893  1.00 35.56      A    N
ATOM   2181  OD1 ASN A 191       4.043   7.820 -40.645  1.00 42.78      A    O
ATOM   2182  H   ASN A 191       6.972   8.268 -40.169  1.00  0.00      A    H
ATOM   2183  HA  ASN A 191       5.723   7.885 -42.705  1.00  0.00      A    H
ATOM   2184  HB2 ASN A 191       5.905  10.366 -40.933  1.00  0.00      A    H
ATOM   2185  HB3 ASN A 191       4.818  10.197 -42.306  1.00  0.00      A    H
ATOM   2186 HD21 ASN A 191       3.666  10.807 -39.915  1.00  0.00      A    H
ATOM   2187 HD22 ASN A 191       2.855   9.343 -39.313  1.00  0.00      A    H
ATOM   2188  N   TRP A 192       8.304   9.957 -42.785  1.00 33.83      A    N
ATOM   2189  CA  TRP A 192       9.286  10.572 -43.685  1.00 36.79      A    C
ATOM   2190  C   TRP A 192      10.124   9.544 -44.471  1.00 44.90      A    C
ATOM   2191  O   TRP A 192      10.324   9.716 -45.674  1.00 38.01      A    O
ATOM   2192  CB  TRP A 192      10.164  11.531 -42.875  1.00 35.05      A    C
ATOM   2193  CG  TRP A 192      11.197  12.249 -43.684  1.00 45.30      A    C
ATOM   2194  CD1 TRP A 192      11.007  13.418 -44.336  1.00 48.31      A    C
ATOM   2195  CD2 TRP A 192      12.546  11.809 -44.035  1.00 46.40      A    C
ATOM   2196  CE2 TRP A 192      13.122  12.776 -44.911  1.00 50.31      A    C
ATOM   2197  CE3 TRP A 192      13.332  10.680 -43.718  1.00 50.00      A    C
ATOM   2198  NE1 TRP A 192      12.149  13.744 -45.043  1.00 50.57      A    N
ATOM   2199  CZ2 TRP A 192      14.402  12.624 -45.461  1.00 50.26      A    C
ATOM   2200  CZ3 TRP A 192      14.620  10.514 -44.265  1.00 58.63      A    C
ATOM   2201  CH2 TRP A 192      15.153  11.480 -45.138  1.00 56.32      A    C
ATOM   2202  H   TRP A 192       8.453  10.033 -41.785  1.00  0.00      A    H
ATOM   2203  HA  TRP A 192       8.751  11.172 -44.423  1.00  0.00      A    H
ATOM   2204  HB2 TRP A 192      10.675  10.970 -42.092  1.00  0.00      A    H
ATOM   2205  HB3 TRP A 192       9.526  12.271 -42.390  1.00  0.00      A    H
ATOM   2206  HD1 TRP A 192      10.086  13.990 -44.326  1.00  0.00      A    H
ATOM   2207  HE3 TRP A 192      12.930   9.932 -43.053  1.00  0.00      A    H
ATOM   2208  HZ2 TRP A 192      14.796  13.364 -46.142  1.00  0.00      A    H
ATOM   2209  HZ3 TRP A 192      15.201   9.636 -44.022  1.00  0.00      A    H
ATOM   2210  HH2 TRP A 192      16.137  11.340 -45.565  1.00  0.00      A    H
ATOM   2211  HE1 TRP A 192      12.216  14.548 -45.652  1.00  0.00      A    H
ATOM   2212  N   ILE A 193      10.465   8.394 -43.880  1.00 35.98      A    N
ATOM   2213  CA  ILE A 193      11.132   7.277 -44.578  1.00 37.96      A    C
ATOM   2214  C   ILE A 193      10.215   6.673 -45.652  1.00 42.04      A    C
ATOM   2215  O   ILE A 193      10.626   6.566 -46.806  1.00 40.87      A    O
ATOM   2216  CB  ILE A 193      11.625   6.210 -43.567  1.00 37.67      A    C
ATOM   2217  CG1 ILE A 193      12.833   6.759 -42.771  1.00 38.83      A    C
ATOM   2218  CG2 ILE A 193      12.020   4.890 -44.263  1.00 38.06      A    C
ATOM   2219  CD1 ILE A 193      13.210   5.920 -41.544  1.00 45.19      A    C
ATOM   2220  H   ILE A 193      10.277   8.297 -42.886  1.00  0.00      A    H
ATOM   2221  HA  ILE A 193      12.007   7.667 -45.100  1.00  0.00      A    H
ATOM   2222  HB  ILE A 193      10.814   5.993 -42.872  1.00  0.00      A    H
ATOM   2223 HG12 ILE A 193      13.699   6.838 -43.430  1.00  0.00      A    H
ATOM   2224 HG13 ILE A 193      12.604   7.760 -42.413  1.00  0.00      A    H
ATOM   2225 HG21 ILE A 193      12.389   4.167 -43.538  1.00  0.00      A    H
ATOM   2226 HG22 ILE A 193      12.795   5.075 -45.008  1.00  0.00      A    H
ATOM   2227 HG23 ILE A 193      11.157   4.437 -44.751  1.00  0.00      A    H
ATOM   2228 HD11 ILE A 193      13.986   6.438 -40.981  1.00  0.00      A    H
ATOM   2229 HD12 ILE A 193      13.599   4.948 -41.845  1.00  0.00      A    H
ATOM   2230 HD13 ILE A 193      12.337   5.783 -40.905  1.00  0.00      A    H
ATOM   2231  N   LEU A 194       8.935   6.443 -45.342  1.00 38.37      A    N
ATOM   2232  CA  LEU A 194       7.967   5.945 -46.326  1.00 45.61      A    C
ATOM   2233  C   LEU A 194       7.698   6.965 -47.450  1.00 47.31      A    C
ATOM   2234  O   LEU A 194       7.621   6.587 -48.615  1.00 47.61      A    O
ATOM   2235  CB  LEU A 194       6.683   5.523 -45.587  1.00 38.86      A    C
ATOM   2236  CG  LEU A 194       5.627   4.839 -46.479  1.00 46.77      A    C
ATOM   2237  CD1 LEU A 194       6.130   3.532 -47.096  1.00 43.05      A    C
ATOM   2238  CD2 LEU A 194       4.387   4.515 -45.643  1.00 48.90      A    C
ATOM   2239  H   LEU A 194       8.635   6.562 -44.378  1.00  0.00      A    H
ATOM   2240  HA  LEU A 194       8.403   5.063 -46.797  1.00  0.00      A    H
ATOM   2241  HB2 LEU A 194       6.236   6.411 -45.136  1.00  0.00      A    H
ATOM   2242  HB3 LEU A 194       6.952   4.838 -44.782  1.00  0.00      A    H
ATOM   2243  HG  LEU A 194       5.336   5.510 -47.285  1.00  0.00      A    H
ATOM   2244 HD11 LEU A 194       5.320   3.049 -47.644  1.00  0.00      A    H
ATOM   2245 HD12 LEU A 194       6.491   2.860 -46.318  1.00  0.00      A    H
ATOM   2246 HD13 LEU A 194       6.932   3.740 -47.804  1.00  0.00      A    H
ATOM   2247 HD21 LEU A 194       3.618   4.081 -46.282  1.00  0.00      A    H
ATOM   2248 HD22 LEU A 194       3.992   5.431 -45.202  1.00  0.00      A    H
ATOM   2249 HD23 LEU A 194       4.640   3.813 -44.850  1.00  0.00      A    H
ATOM   2250  N   SER A 195       7.754   8.263 -47.139  1.00 40.15      A    N
ATOM   2251  CA  SER A 195       7.696   9.346 -48.136  1.00 43.64      A    C
ATOM   2252  C   SER A 195       8.951   9.421 -49.017  1.00 43.33      A    C
ATOM   2253  O   SER A 195       8.851   9.649 -50.224  1.00 41.40      A    O
ATOM   2254  CB  SER A 195       7.501  10.694 -47.438  1.00 36.06      A    C
ATOM   2255  OG  SER A 195       6.359  10.656 -46.607  1.00 44.98      A    O
ATOM   2256  H   SER A 195       7.830   8.508 -46.160  1.00  0.00      A    H
ATOM   2257  HA  SER A 195       6.842   9.177 -48.792  1.00  0.00      A    H
ATOM   2258  HB2 SER A 195       7.368  11.467 -48.194  1.00  0.00      A    H
ATOM   2259  HB3 SER A 195       8.378  10.939 -46.838  1.00  0.00      A    H
ATOM   2260  HG  SER A 195       6.574  10.147 -45.803  1.00  0.00      A    H
ATOM   2261  N   SER A 196      10.123   9.102 -48.457  1.00 38.09      A    N
ATOM   2262  CA  SER A 196      11.413   9.076 -49.166  1.00 41.59      A    C
ATOM   2263  C   SER A 196      11.455   8.039 -50.291  1.00 42.19      A    C
ATOM   2264  O   SER A 196      12.078   8.295 -51.320  1.00 46.33      A    O
ATOM   2265  CB  SER A 196      12.568   8.771 -48.200  1.00 43.43      A    C
ATOM   2266  OG  SER A 196      12.628   9.700 -47.136  1.00 45.74      A    O
ATOM   2267  H   SER A 196      10.123   8.885 -47.468  1.00  0.00      A    H
ATOM   2268  HA  SER A 196      11.591  10.054 -49.613  1.00  0.00      A    H
ATOM   2269  HB2 SER A 196      12.471   7.763 -47.800  1.00  0.00      A    H
ATOM   2270  HB3 SER A 196      13.505   8.821 -48.754  1.00  0.00      A    H
ATOM   2271  HG  SER A 196      11.831   9.614 -46.580  1.00  0.00      A    H
ATOM   2272  N   ALA A 197      10.674   6.958 -50.174  1.00 42.37      A    N
ATOM   2273  CA  ALA A 197      10.573   5.890 -51.172  1.00 47.80      A    C
ATOM   2274  C   ALA A 197       9.991   6.332 -52.532  1.00 49.56      A    C
ATOM   2275  O   ALA A 197      10.167   5.620 -53.517  1.00 50.31      A    O
ATOM   2276  CB  ALA A 197       9.755   4.744 -50.565  1.00 47.45      A    C
ATOM   2277  H   ALA A 197      10.157   6.836 -49.311  1.00  0.00      A    H
ATOM   2278  HA  ALA A 197      11.580   5.517 -51.369  1.00  0.00      A    H
ATOM   2279  HB1 ALA A 197       9.767   3.890 -51.242  1.00  0.00      A    H
ATOM   2280  HB2 ALA A 197      10.182   4.444 -49.607  1.00  0.00      A    H
ATOM   2281  HB3 ALA A 197       8.721   5.060 -50.418  1.00  0.00      A    H
ATOM   2282  N   ILE A 198       9.394   7.529 -52.623  1.00 42.68      A    N
ATOM   2283  CA  ILE A 198       9.073   8.200 -53.900  1.00 48.64      A    C
ATOM   2284  C   ILE A 198       9.684   9.612 -53.970  1.00 52.39      A    C
ATOM   2285  O   ILE A 198      10.202   9.987 -55.021  1.00 47.98      A    O
ATOM   2286  CB  ILE A 198       7.544   8.174 -54.160  1.00 50.56      A    C
ATOM   2287  CG1 ILE A 198       7.084   6.726 -54.467  1.00 54.38      A    C
ATOM   2288  CG2 ILE A 198       7.148   9.109 -55.323  1.00 48.54      A    C
ATOM   2289  CD1 ILE A 198       5.565   6.512 -54.489  1.00 56.06      A    C
ATOM   2290  H   ILE A 198       9.268   8.045 -51.762  1.00  0.00      A    H
ATOM   2291  HA  ILE A 198       9.542   7.647 -54.715  1.00  0.00      A    H
ATOM   2292  HB  ILE A 198       7.041   8.519 -53.255  1.00  0.00      A    H
ATOM   2293 HG12 ILE A 198       7.475   6.055 -53.704  1.00  0.00      A    H
ATOM   2294 HG13 ILE A 198       7.498   6.413 -55.426  1.00  0.00      A    H
ATOM   2295 HD11 ILE A 198       5.357   5.455 -54.656  1.00  0.00      A    H
ATOM   2296 HD12 ILE A 198       5.142   6.801 -53.527  1.00  0.00      A    H
ATOM   2297 HD13 ILE A 198       5.098   7.085 -55.288  1.00  0.00      A    H
ATOM   2298 HG21 ILE A 198       7.376  10.146 -55.079  1.00  0.00      A    H
ATOM   2299 HG22 ILE A 198       7.694   8.827 -56.225  1.00  0.00      A    H
ATOM   2300 HG23 ILE A 198       6.080   9.052 -55.524  1.00  0.00      A    H
ATOM   2301  N   GLY A 199       9.804  10.321 -52.841  1.00 44.98      A    N
ATOM   2302  CA  GLY A 199      10.378  11.670 -52.767  1.00 43.62      A    C
ATOM   2303  C   GLY A 199      11.850  11.777 -53.192  1.00 47.58      A    C
ATOM   2304  O   GLY A 199      12.217  12.759 -53.842  1.00 53.22      A    O
ATOM   2305  H   GLY A 199       9.395   9.950 -51.990  1.00  0.00      A    H
ATOM   2306  HA2 GLY A 199       9.790  12.347 -53.388  1.00  0.00      A    H
ATOM   2307  HA3 GLY A 199      10.307  12.013 -51.735  1.00  0.00      A    H
ATOM   2308  N   LEU A 200      12.664  10.738 -52.956  1.00 46.67      A    N
ATOM   2309  CA  LEU A 200      14.040  10.665 -53.470  1.00 52.06      A    C
ATOM   2310  C   LEU A 200      14.109  10.201 -54.939  1.00 51.35      A    C
ATOM   2311  O   LEU A 200      14.684  10.947 -55.733  1.00 42.98      A    O
ATOM   2312  CB  LEU A 200      14.946   9.839 -52.532  1.00 57.90      A    C
ATOM   2313  CG  LEU A 200      15.107  10.425 -51.119  1.00 62.45      A    C
ATOM   2314  CD1 LEU A 200      15.895   9.447 -50.247  1.00 66.58      A    C
ATOM   2315  CD2 LEU A 200      15.852  11.762 -51.121  1.00 66.77      A    C
ATOM   2316  H   LEU A 200      12.299   9.935 -52.454  1.00  0.00      A    H
ATOM   2317  HA  LEU A 200      14.442  11.678 -53.482  1.00  0.00      A    H
ATOM   2318  HB2 LEU A 200      15.933   9.752 -52.988  1.00  0.00      A    H
ATOM   2319  HB3 LEU A 200      14.539   8.838 -52.424  1.00  0.00      A    H
ATOM   2320  HG  LEU A 200      14.121  10.558 -50.678  1.00  0.00      A    H
ATOM   2321 HD21 LEU A 200      15.978  12.108 -50.095  1.00  0.00      A    H
ATOM   2322 HD22 LEU A 200      15.281  12.515 -51.661  1.00  0.00      A    H
ATOM   2323 HD23 LEU A 200      16.832  11.649 -51.585  1.00  0.00      A    H
ATOM   2324 HD11 LEU A 200      15.957   9.837 -49.230  1.00  0.00      A    H
ATOM   2325 HD12 LEU A 200      15.388   8.483 -50.221  1.00  0.00      A    H
ATOM   2326 HD13 LEU A 200      16.902   9.314 -50.644  1.00  0.00      A    H
ATOM   2327  N   PRO A 201      13.404   9.134 -55.383  1.00 42.72      A    N
ATOM   2328  CA  PRO A 201      13.335   8.777 -56.803  1.00 45.63      A    C
ATOM   2329  C   PRO A 201      12.901   9.911 -57.735  1.00 49.30      A    C
ATOM   2330  O   PRO A 201      13.605  10.173 -58.710  1.00 53.76      A    O
ATOM   2331  CB  PRO A 201      12.378   7.588 -56.886  1.00 43.87      A    C
ATOM   2332  CG  PRO A 201      12.667   6.869 -55.576  1.00 46.80      A    C
ATOM   2333  CD  PRO A 201      12.884   8.020 -54.593  1.00 42.90      A    C
ATOM   2334  HA  PRO A 201      14.325   8.443 -57.117  1.00  0.00      A    H
ATOM   2335  HB2 PRO A 201      12.588   6.958 -57.751  1.00  0.00      A    H
ATOM   2336  HB3 PRO A 201      11.341   7.929 -56.897  1.00  0.00      A    H
ATOM   2337  HG2 PRO A 201      13.587   6.289 -55.671  1.00  0.00      A    H
ATOM   2338  HG3 PRO A 201      11.841   6.226 -55.284  1.00  0.00      A    H
ATOM   2339  HD2 PRO A 201      11.942   8.293 -54.127  1.00  0.00      A    H
ATOM   2340  HD3 PRO A 201      13.591   7.692 -53.835  1.00  0.00      A    H
ATOM   2341  N   VAL A 202      11.903  10.727 -57.366  1.00 41.26      A    N
ATOM   2342  CA  VAL A 202      11.506  11.866 -58.216  1.00 46.30      A    C
ATOM   2343  C   VAL A 202      12.551  12.989 -58.272  1.00 50.30      A    C
ATOM   2344  O   VAL A 202      12.647  13.637 -59.310  1.00 51.45      A    O
ATOM   2345  CB  VAL A 202      10.107  12.424 -57.906  1.00 40.72      A    C
ATOM   2346  CG1 VAL A 202       9.018  11.353 -58.033  1.00 36.87      A    C
ATOM   2347  CG2 VAL A 202      10.025  13.112 -56.546  1.00 44.68      A    C
ATOM   2348  H   VAL A 202      11.363  10.511 -56.531  1.00  0.00      A    H
ATOM   2349  HA  VAL A 202      11.437  11.485 -59.230  1.00  0.00      A    H
ATOM   2350  HB  VAL A 202       9.890  13.179 -58.661  1.00  0.00      A    H
ATOM   2351 HG11 VAL A 202       8.038  11.808 -57.887  1.00  0.00      A    H
ATOM   2352 HG12 VAL A 202       9.160  10.574 -57.287  1.00  0.00      A    H
ATOM   2353 HG13 VAL A 202       9.055  10.906 -59.026  1.00  0.00      A    H
ATOM   2354 HG21 VAL A 202       9.026  13.520 -56.396  1.00  0.00      A    H
ATOM   2355 HG22 VAL A 202      10.250  12.409 -55.749  1.00  0.00      A    H
ATOM   2356 HG23 VAL A 202      10.742  13.929 -56.518  1.00  0.00      A    H
ATOM   2357  N   MET A 203      13.465  13.110 -57.298  1.00 50.01      A    N
ATOM   2358  CA  MET A 203      14.618  14.019 -57.412  1.00 56.63      A    C
ATOM   2359  C   MET A 203      15.635  13.547 -58.466  1.00 53.71      A    C
ATOM   2360  O   MET A 203      16.164  14.365 -59.223  1.00 52.82      A    O
ATOM   2361  CB  MET A 203      15.301  14.214 -56.046  1.00 64.51      A    C
ATOM   2362  CG  MET A 203      16.323  15.359 -56.115  1.00 79.41      A    C
ATOM   2363  SD  MET A 203      17.204  15.750 -54.581  1.00 93.94      A    S
ATOM   2364  CE  MET A 203      15.878  16.522 -53.617  1.00 88.64      A    C
ATOM   2365  H   MET A 203      13.435  12.467 -56.516  1.00  0.00      A    H
ATOM   2366  HA  MET A 203      14.243  14.992 -57.736  1.00  0.00      A    H
ATOM   2367  HB2 MET A 203      15.814  13.298 -55.751  1.00  0.00      A    H
ATOM   2368  HB3 MET A 203      14.552  14.448 -55.292  1.00  0.00      A    H
ATOM   2369  HG2 MET A 203      17.079  15.103 -56.858  1.00  0.00      A    H
ATOM   2370  HG3 MET A 203      15.814  16.261 -56.452  1.00  0.00      A    H
ATOM   2371  HE1 MET A 203      15.398  17.306 -54.205  1.00  0.00      A    H
ATOM   2372  HE2 MET A 203      16.296  16.957 -52.709  1.00  0.00      A    H
ATOM   2373  HE3 MET A 203      15.144  15.767 -53.341  1.00  0.00      A    H
ATOM   2374  N   PHE A 204      15.831  12.234 -58.625  1.00 50.90      A    N
ATOM   2375  CA  PHE A 204      16.623  11.676 -59.730  1.00 49.90      A    C
ATOM   2376  C   PHE A 204      15.880  11.754 -61.073  1.00 49.62      A    C
ATOM   2377  O   PHE A 204      16.444  12.247 -62.051  1.00 52.96      A    O
ATOM   2378  CB  PHE A 204      17.037  10.232 -59.413  1.00 58.38      A    C
ATOM   2379  CG  PHE A 204      17.991  10.112 -58.240  1.00 61.45      A    C
ATOM   2380  CD1 PHE A 204      19.362  10.380 -58.420  1.00 66.61      A    C
ATOM   2381  CD2 PHE A 204      17.515   9.744 -56.968  1.00 63.92      A    C
ATOM   2382  CE1 PHE A 204      20.249  10.287 -57.332  1.00 72.05      A    C
ATOM   2383  CE2 PHE A 204      18.400   9.655 -55.880  1.00 64.58      A    C
ATOM   2384  CZ  PHE A 204      19.767   9.927 -56.061  1.00 66.27      A    C
ATOM   2385  H   PHE A 204      15.346  11.596 -58.005  1.00  0.00      A    H
ATOM   2386  HA  PHE A 204      17.539  12.260 -59.835  1.00  0.00      A    H
ATOM   2387  HB2 PHE A 204      16.148   9.629 -59.222  1.00  0.00      A    H
ATOM   2388  HB3 PHE A 204      17.528   9.811 -60.292  1.00  0.00      A    H
ATOM   2389  HD1 PHE A 204      19.738  10.653 -59.395  1.00  0.00      A    H
ATOM   2390  HD2 PHE A 204      16.468   9.528 -56.826  1.00  0.00      A    H
ATOM   2391  HE1 PHE A 204      21.302  10.488 -57.473  1.00  0.00      A    H
ATOM   2392  HE2 PHE A 204      18.031   9.376 -54.903  1.00  0.00      A    H
ATOM   2393  HZ  PHE A 204      20.450   9.855 -55.225  1.00  0.00      A    H
ATOM   2394  N   MET A 205      14.586  11.429 -61.087  1.00 41.16      A    N
ATOM   2395  CA  MET A 205      13.778  11.281 -62.304  1.00 48.71      A    C
ATOM   2396  C   MET A 205      13.326  12.605 -62.941  1.00 49.31      A    C
ATOM   2397  O   MET A 205      13.251  12.681 -64.167  1.00 50.17      A    O
ATOM   2398  CB  MET A 205      12.544  10.431 -61.977  1.00 44.99      A    C
ATOM   2399  CG  MET A 205      12.890   8.979 -61.619  1.00 58.86      A    C
ATOM   2400  SD  MET A 205      11.581   8.104 -60.718  1.00 63.02      A    S
ATOM   2401  CE  MET A 205      10.338   7.989 -62.025  1.00 68.95      A    C
ATOM   2402  H   MET A 205      14.198  11.055 -60.224  1.00  0.00      A    H
ATOM   2403  HA  MET A 205      14.367  10.748 -63.053  1.00  0.00      A    H
ATOM   2404  HB2 MET A 205      12.024  10.886 -61.139  1.00  0.00      A    H
ATOM   2405  HB3 MET A 205      11.863  10.435 -62.825  1.00  0.00      A    H
ATOM   2406  HG2 MET A 205      13.123   8.434 -62.535  1.00  0.00      A    H
ATOM   2407  HG3 MET A 205      13.779   8.963 -60.990  1.00  0.00      A    H
ATOM   2408  HE1 MET A 205       9.498   7.394 -61.672  1.00  0.00      A    H
ATOM   2409  HE2 MET A 205      10.775   7.510 -62.900  1.00  0.00      A    H
ATOM   2410  HE3 MET A 205       9.987   8.984 -62.300  1.00  0.00      A    H
ATOM   2411  N   ALA A 206      12.957  13.619 -62.152  1.00 39.97      A    N
ATOM   2412  CA  ALA A 206      12.395  14.872 -62.664  1.00 46.95      A    C
ATOM   2413  C   ALA A 206      13.423  15.692 -63.459  1.00 51.63      A    C
ATOM   2414  O   ALA A 206      14.583  15.789 -63.056  1.00 55.63      A    O
ATOM   2415  CB  ALA A 206      11.825  15.688 -61.498  1.00 37.78      A    C
ATOM   2416  H   ALA A 206      13.000  13.503 -61.145  1.00  0.00      A    H
ATOM   2417  HA  ALA A 206      11.573  14.630 -63.335  1.00  0.00      A    H
ATOM   2418  HB1 ALA A 206      11.383  16.608 -61.878  1.00  0.00      A    H
ATOM   2419  HB2 ALA A 206      11.057  15.115 -60.978  1.00  0.00      A    H
ATOM   2420  HB3 ALA A 206      12.620  15.941 -60.797  1.00  0.00      A    H
ATOM   2421  N   THR A 207      13.003  16.348 -64.540  1.00 53.48      A    N
ATOM   2422  CA  THR A 207      13.842  17.285 -65.295  1.00 54.00      A    C
ATOM   2423  C   THR A 207      13.023  18.271 -66.135  1.00 52.23      A    C
ATOM   2424  O   THR A 207      11.854  18.035 -66.443  1.00 55.37      A    O
ATOM   2425  CB  THR A 207      14.860  16.515 -66.157  1.00 60.06      A    C
ATOM   2426  CG2 THR A 207      14.255  15.865 -67.403  1.00 51.07      A    C
ATOM   2427  OG1 THR A 207      15.874  17.389 -66.586  1.00 69.31      A    O
ATOM   2428  H   THR A 207      12.050  16.200 -64.864  1.00  0.00      A    H
ATOM   2429  HA  THR A 207      14.400  17.877 -64.570  1.00  0.00      A    H
ATOM   2430  HB  THR A 207      15.322  15.736 -65.551  1.00  0.00      A    H
ATOM   2431  HG1 THR A 207      16.265  17.794 -65.792  1.00  0.00      A    H
ATOM   2432 HG21 THR A 207      15.000  15.220 -67.866  1.00  0.00      A    H
ATOM   2433 HG22 THR A 207      13.956  16.631 -68.118  1.00  0.00      A    H
ATOM   2434 HG23 THR A 207      13.386  15.269 -67.124  1.00  0.00      A    H
ATOM   2435  N   THR A 208      13.655  19.375 -66.532  1.00 60.05      A    N
ATOM   2436  CA  THR A 208      13.144  20.320 -67.534  1.00 61.26      A    C
ATOM   2437  C   THR A 208      13.552  19.902 -68.942  1.00 63.88      A    C
ATOM   2438  O   THR A 208      14.748  19.786 -69.213  1.00 78.15      A    O
ATOM   2439  CB  THR A 208      13.703  21.723 -67.290  1.00 61.63      A    C
ATOM   2440  CG2 THR A 208      13.121  22.330 -66.028  1.00 54.71      A    C
ATOM   2441  OG1 THR A 208      15.110  21.692 -67.163  1.00 58.74      A    O
ATOM   2442  H   THR A 208      14.635  19.454 -66.301  1.00  0.00      A    H
ATOM   2443  HA  THR A 208      12.059  20.365 -67.473  1.00  0.00      A    H
ATOM   2444  HB  THR A 208      13.442  22.361 -68.134  1.00  0.00      A    H
ATOM   2445 HG21 THR A 208      13.492  23.345 -65.937  1.00  0.00      A    H
ATOM   2446 HG22 THR A 208      12.033  22.342 -66.099  1.00  0.00      A    H
ATOM   2447 HG23 THR A 208      13.417  21.749 -65.158  1.00  0.00      A    H
ATOM   2448  HG1 THR A 208      15.430  21.204 -67.939  1.00  0.00      A    H
ATOM   2449  N   LYS A 209      12.607  19.863 -69.886  1.00 61.86      A    N
ATOM   2450  CA  LYS A 209      12.883  19.495 -71.288  1.00 74.00      A    C
ATOM   2451  C   LYS A 209      11.847  20.053 -72.262  1.00 80.79      A    C
ATOM   2452  O   LYS A 209      10.661  20.099 -71.960  1.00 76.57      A    O
ATOM   2453  CB  LYS A 209      13.003  17.963 -71.425  1.00 76.15      A    C
ATOM   2454  CG  LYS A 209      11.919  17.201 -70.643  1.00 78.90      A    C
ATOM   2455  CD  LYS A 209      11.812  15.727 -71.040  1.00 80.46      A    C
ATOM   2456  CE  LYS A 209      11.005  15.596 -72.335  1.00 92.30      A    C
ATOM   2457  NZ  LYS A 209      10.581  14.192 -72.550  1.00 96.81      A    N
ATOM   2458  H   LYS A 209      11.636  20.006 -69.603  1.00  0.00      A    H
ATOM   2459  HA  LYS A 209      13.843  19.930 -71.570  1.00  0.00      A    H
ATOM   2460  HB2 LYS A 209      12.959  17.698 -72.483  1.00  0.00      A    H
ATOM   2461  HB3 LYS A 209      13.978  17.653 -71.044  1.00  0.00      A    H
ATOM   2462  HG2 LYS A 209      10.949  17.678 -70.791  1.00  0.00      A    H
ATOM   2463  HG3 LYS A 209      12.158  17.248 -69.581  1.00  0.00      A    H
ATOM   2464  HD2 LYS A 209      12.807  15.294 -71.154  1.00  0.00      A    H
ATOM   2465  HD3 LYS A 209      11.296  15.195 -70.242  1.00  0.00      A    H
ATOM   2466  HE2 LYS A 209      10.121  16.239 -72.258  1.00  0.00      A    H
ATOM   2467  HE3 LYS A 209      11.611  15.958 -73.172  1.00  0.00      A    H
ATOM   2468  HZ1 LYS A 209      10.073  14.108 -73.420  1.00  0.00      A    H
ATOM   2469  HZ2 LYS A 209       9.973  13.903 -71.792  1.00  0.00      A    H
ATOM   2470  HZ3 LYS A 209      11.387  13.581 -72.575  1.00  0.00      A    H
ATOM   2471  N   TYR A 210      12.277  20.367 -73.481  1.00 83.61      A    N
ATOM   2472  CA  TYR A 210      11.400  20.940 -74.504  1.00 91.20      A    C
ATOM   2473  C   TYR A 210      10.327  19.962 -75.020  1.00 92.18      A    C
ATOM   2474  O   TYR A 210      10.591  18.783 -75.274  1.00 92.79      A    O
ATOM   2475  CB  TYR A 210      12.240  21.515 -75.651  1.00 96.10      A    C
ATOM   2476  CG  TYR A 210      13.214  22.584 -75.193  1.00106.77      A    C
ATOM   2477  CD1 TYR A 210      12.732  23.861 -74.846  1.00114.30      A    C
ATOM   2478  CD2 TYR A 210      14.589  22.295 -75.078  1.00109.50      A    C
ATOM   2479  CE1 TYR A 210      13.620  24.853 -74.387  1.00120.46      A    C
ATOM   2480  CE2 TYR A 210      15.477  23.283 -74.610  1.00115.42      A    C
ATOM   2481  CZ  TYR A 210      14.995  24.563 -74.265  1.00122.00      A    C
ATOM   2482  OH  TYR A 210      15.860  25.509 -73.817  1.00128.00      A    O
ATOM   2483  H   TYR A 210      13.264  20.330 -73.672  1.00  0.00      A    H
ATOM   2484  HA  TYR A 210      10.881  21.779 -74.041  1.00  0.00      A    H
ATOM   2485  HB2 TYR A 210      12.786  20.705 -76.137  1.00  0.00      A    H
ATOM   2486  HB3 TYR A 210      11.572  21.955 -76.392  1.00  0.00      A    H
ATOM   2487  HD1 TYR A 210      11.677  24.090 -74.929  1.00  0.00      A    H
ATOM   2488  HD2 TYR A 210      14.972  21.324 -75.360  1.00  0.00      A    H
ATOM   2489  HE1 TYR A 210      13.244  25.832 -74.126  1.00  0.00      A    H
ATOM   2490  HE2 TYR A 210      16.535  23.082 -74.523  1.00  0.00      A    H
ATOM   2491  HH  TYR A 210      15.462  26.380 -73.783  1.00  0.00      A    H
ATOM   2492  N   ARG A 211       9.152  20.516 -75.332  1.00 90.65      A    N
ATOM   2493  CA  ARG A 211       7.980  19.865 -75.932  1.00 95.11      A    C
ATOM   2494  C   ARG A 211       7.214  20.919 -76.739  1.00104.28      A    C
ATOM   2495  O   ARG A 211       6.519  21.742 -76.157  1.00109.68      A    O
ATOM   2496  CB  ARG A 211       7.130  19.275 -74.781  1.00101.43      A    C
ATOM   2497  CG  ARG A 211       5.745  18.737 -75.185  1.00107.03      A    C
ATOM   2498  CD  ARG A 211       5.800  17.532 -76.134  1.00113.27      A    C
ATOM   2499  NE  ARG A 211       4.507  17.340 -76.819  1.00120.37      A    N
ATOM   2500  CZ  ARG A 211       3.691  16.304 -76.819  1.00120.52      A    C
ATOM   2501  NH1 ARG A 211       3.893  15.236 -76.098  1.00117.65      A    N
ATOM   2502  NH2 ARG A 211       2.635  16.350 -77.574  1.00122.28      A    N
ATOM   2503  H   ARG A 211       9.015  21.468 -74.993  1.00  0.00      A    H
ATOM   2504  HA  ARG A 211       8.312  19.067 -76.595  1.00  0.00      A    H
ATOM   2505  HB2 ARG A 211       7.693  18.474 -74.298  1.00  0.00      A    H
ATOM   2506  HB3 ARG A 211       6.971  20.056 -74.034  1.00  0.00      A    H
ATOM   2507  HG2 ARG A 211       5.210  18.442 -74.282  1.00  0.00      A    H
ATOM   2508  HG3 ARG A 211       5.172  19.539 -75.652  1.00  0.00      A    H
ATOM   2509  HD2 ARG A 211       6.558  17.709 -76.898  1.00  0.00      A    H
ATOM   2510  HD3 ARG A 211       6.090  16.645 -75.569  1.00  0.00      A    H
ATOM   2511  HE  ARG A 211       4.192  18.095 -77.420  1.00  0.00      A    H
ATOM   2512 HH11 ARG A 211       4.681  15.210 -75.480  1.00  0.00      A    H
ATOM   2513 HH12 ARG A 211       3.239  14.476 -76.130  1.00  0.00      A    H
ATOM   2514 HH21 ARG A 211       1.982  15.592 -77.625  1.00  0.00      A    H
ATOM   2515 HH22 ARG A 211       2.495  17.187 -78.140  1.00  0.00      A    H
ATOM   2516  N   GLN A 212       7.334  20.903 -78.071  1.00100.09      A    N
ATOM   2517  CA  GLN A 212       6.707  21.905 -78.963  1.00100.97      A    C
ATOM   2518  C   GLN A 212       7.042  23.360 -78.553  1.00106.86      A    C
ATOM   2519  O   GLN A 212       6.152  24.149 -78.251  1.00103.67      A    O
ATOM   2520  CB  GLN A 212       5.185  21.660 -79.090  1.00101.41      A    C
ATOM   2521  CG  GLN A 212       4.805  20.296 -79.692  1.00103.31      A    C
ATOM   2522  CD  GLN A 212       3.366  19.901 -79.366  1.00105.89      A    C
ATOM   2523  NE2 GLN A 212       2.385  20.736 -79.626  1.00102.10      A    N
ATOM   2524  OE1 GLN A 212       3.127  18.896 -78.707  1.00111.06      A    O
ATOM   2525  H   GLN A 212       7.952  20.222 -78.483  1.00  0.00      A    H
ATOM   2526  HA  GLN A 212       7.135  21.776 -79.959  1.00  0.00      A    H
ATOM   2527  HB2 GLN A 212       4.750  22.441 -79.717  1.00  0.00      A    H
ATOM   2528  HB3 GLN A 212       4.733  21.743 -78.101  1.00  0.00      A    H
ATOM   2529  HG2 GLN A 212       5.460  19.521 -79.296  1.00  0.00      A    H
ATOM   2530  HG3 GLN A 212       4.932  20.333 -80.774  1.00  0.00      A    H
ATOM   2531 HE21 GLN A 212       2.557  21.608 -80.100  1.00  0.00      A    H
ATOM   2532 HE22 GLN A 212       1.453  20.468 -79.357  1.00  0.00      A    H
ATOM   2533  N   GLY A 213       8.328  23.641 -78.316  1.00112.07      A    N
ATOM   2534  CA  GLY A 213       8.822  24.924 -77.791  1.00119.50      A    C
ATOM   2535  C   GLY A 213       8.662  25.109 -76.275  1.00120.52      A    C
ATOM   2536  O   GLY A 213       9.634  25.473 -75.618  1.00126.75      A    O
ATOM   2537  H   GLY A 213       9.017  22.941 -78.533  1.00  0.00      A    H
ATOM   2538  HA2 GLY A 213       9.878  25.032 -78.039  1.00  0.00      A    H
ATOM   2539  HA3 GLY A 213       8.280  25.737 -78.277  1.00  0.00      A    H
ATOM   2540  N   SER A 214       7.533  24.684 -75.696  1.00113.95      A    N
ATOM   2541  CA  SER A 214       7.286  24.755 -74.244  1.00101.89      A    C
ATOM   2542  C   SER A 214       8.278  23.907 -73.435  1.00 93.27      A    C
ATOM   2543  O   SER A 214       8.706  22.852 -73.908  1.00 91.08      A    O
ATOM   2544  CB  SER A 214       5.833  24.377 -73.910  1.00103.78      A    C
ATOM   2545  OG  SER A 214       5.554  22.993 -74.037  1.00110.89      A    O
ATOM   2546  H   SER A 214       6.783  24.376 -76.301  1.00  0.00      A    H
ATOM   2547  HA  SER A 214       7.432  25.793 -73.948  1.00  0.00      A    H
ATOM   2548  HB2 SER A 214       5.160  24.949 -74.551  1.00  0.00      A    H
ATOM   2549  HB3 SER A 214       5.633  24.655 -72.878  1.00  0.00      A    H
ATOM   2550  HG  SER A 214       5.954  22.657 -74.865  1.00  0.00      A    H
ATOM   2551  N   ILE A 215       8.654  24.342 -72.225  1.00 86.52      A    N
ATOM   2552  CA  ILE A 215       9.466  23.521 -71.305  1.00 74.91      A    C
ATOM   2553  C   ILE A 215       8.536  22.691 -70.415  1.00 73.44      A    C
ATOM   2554  O   ILE A 215       7.914  23.218 -69.491  1.00 68.89      A    O
ATOM   2555  CB  ILE A 215      10.486  24.344 -70.480  1.00 74.06      A    C
ATOM   2556  CG1 ILE A 215      11.385  25.191 -71.410  1.00 74.93      A    C
ATOM   2557  CG2 ILE A 215      11.344  23.410 -69.604  1.00 70.75      A    C
ATOM   2558  CD1 ILE A 215      12.357  26.128 -70.681  1.00 73.96      A    C
ATOM   2559  H   ILE A 215       8.237  25.199 -71.878  1.00  0.00      A    H
ATOM   2560  HA  ILE A 215      10.058  22.821 -71.895  1.00  0.00      A    H
ATOM   2561  HB  ILE A 215       9.945  25.002 -69.804  1.00  0.00      A    H
ATOM   2562 HG12 ILE A 215      11.957  24.525 -72.055  1.00  0.00      A    H
ATOM   2563 HG13 ILE A 215      10.760  25.818 -72.046  1.00  0.00      A    H
ATOM   2564 HD11 ILE A 215      12.858  26.763 -71.412  1.00  0.00      A    H
ATOM   2565 HD12 ILE A 215      13.114  25.556 -70.147  1.00  0.00      A    H
ATOM   2566 HD13 ILE A 215      11.810  26.759 -69.980  1.00  0.00      A    H
ATOM   2567 HG21 ILE A 215      11.984  24.005 -68.954  1.00  0.00      A    H
ATOM   2568 HG22 ILE A 215      11.954  22.762 -70.234  1.00  0.00      A    H
ATOM   2569 HG23 ILE A 215      10.712  22.801 -68.959  1.00  0.00      A    H
ATOM   2570  N   ASP A 216       8.493  21.388 -70.682  1.00 63.22      A    N
ATOM   2571  CA  ASP A 216       7.878  20.369 -69.832  1.00 60.23      A    C
ATOM   2572  C   ASP A 216       8.721  20.143 -68.559  1.00 67.54      A    C
ATOM   2573  O   ASP A 216       9.953  20.235 -68.596  1.00 71.64      A    O
ATOM   2574  CB  ASP A 216       7.722  19.079 -70.664  1.00 67.22      A    C
ATOM   2575  CG  ASP A 216       6.794  18.034 -70.041  1.00 79.44      A    C
ATOM   2576  OD1 ASP A 216       6.006  18.408 -69.147  1.00 87.02      A    O
ATOM   2577  OD2 ASP A 216       6.915  16.845 -70.429  1.00 86.62      A    O
ATOM   2578  H   ASP A 216       9.116  21.042 -71.402  1.00  0.00      A    H
ATOM   2579  HA  ASP A 216       6.888  20.720 -69.535  1.00  0.00      A    H
ATOM   2580  HB2 ASP A 216       7.310  19.339 -71.640  1.00  0.00      A    H
ATOM   2581  HB3 ASP A 216       8.704  18.633 -70.823  1.00  0.00      A    H
ATOM   2582  N   CYS A 217       8.067  19.832 -67.438  1.00 67.20      A    N
ATOM   2583  CA  CYS A 217       8.664  19.761 -66.097  1.00 53.84      A    C
ATOM   2584  C   CYS A 217       8.237  18.463 -65.402  1.00 58.60      A    C
ATOM   2585  O   CYS A 217       7.070  18.308 -65.043  1.00 64.11      A    O
ATOM   2586  CB  CYS A 217       8.247  21.013 -65.321  1.00 53.94      A    C
ATOM   2587  SG  CYS A 217       9.061  21.048 -63.700  1.00 63.09      A    S
ATOM   2588  H   CYS A 217       7.076  19.626 -67.523  1.00  0.00      A    H
ATOM   2589  HA  CYS A 217       9.753  19.760 -66.175  1.00  0.00      A    H
ATOM   2590  HB2 CYS A 217       7.164  21.019 -65.187  1.00  0.00      A    H
ATOM   2591  HB3 CYS A 217       8.542  21.886 -65.896  1.00  0.00      A    H
ATOM   2592  HG  CYS A 217       8.392  22.097 -63.194  1.00  0.00      A    H
ATOM   2593  N   THR A 218       9.045  17.426 -65.634  1.00 59.73      A    N
ATOM   2594  CA  THR A 218       8.506  16.134 -66.085  1.00 58.65      A    C
ATOM   2595  C   THR A 218       9.428  14.968 -65.736  1.00 53.89      A    C
ATOM   2596  O   THR A 218      10.625  15.155 -65.519  1.00 56.41      A    O
ATOM   2597  CB  THR A 218       8.247  16.238 -67.594  1.00 60.96      A    C
ATOM   2598  CG2 THR A 218       9.519  16.400 -68.424  1.00 52.90      A    C
ATOM   2599  OG1 THR A 218       7.555  15.140 -68.123  1.00 66.56      A    O
ATOM   2600  H   THR A 218       9.986  17.640 -65.953  1.00  0.00      A    H
ATOM   2601  HA  THR A 218       7.547  15.956 -65.599  1.00  0.00      A    H
ATOM   2602  HB  THR A 218       7.623  17.113 -67.749  1.00  0.00      A    H
ATOM   2603  HG1 THR A 218       7.096  15.514 -68.899  1.00  0.00      A    H
ATOM   2604 HG21 THR A 218       9.262  16.399 -69.481  1.00  0.00      A    H
ATOM   2605 HG22 THR A 218      10.212  15.586 -68.218  1.00  0.00      A    H
ATOM   2606 HG23 THR A 218       9.994  17.351 -68.188  1.00  0.00      A    H
ATOM   2607  N   LEU A 219       8.865  13.771 -65.568  1.00 48.31      A    N
ATOM   2608  CA  LEU A 219       9.600  12.595 -65.093  1.00 49.86      A    C
ATOM   2609  C   LEU A 219      10.239  11.805 -66.246  1.00 53.06      A    C
ATOM   2610  O   LEU A 219       9.579  11.420 -67.211  1.00 52.12      A    O
ATOM   2611  CB  LEU A 219       8.677  11.711 -64.234  1.00 46.61      A    C
ATOM   2612  CG  LEU A 219       8.170  12.363 -62.932  1.00 50.60      A    C
ATOM   2613  CD1 LEU A 219       7.151  11.442 -62.265  1.00 47.08      A    C
ATOM   2614  CD2 LEU A 219       9.288  12.610 -61.917  1.00 50.44      A    C
ATOM   2615  H   LEU A 219       7.910  13.652 -65.875  1.00  0.00      A    H
ATOM   2616  HA  LEU A 219      10.418  12.930 -64.457  1.00  0.00      A    H
ATOM   2617  HB2 LEU A 219       7.813  11.441 -64.841  1.00  0.00      A    H
ATOM   2618  HB3 LEU A 219       9.210  10.793 -63.982  1.00  0.00      A    H
ATOM   2619  HG  LEU A 219       7.680  13.310 -63.158  1.00  0.00      A    H
ATOM   2620 HD11 LEU A 219       6.310  11.275 -62.937  1.00  0.00      A    H
ATOM   2621 HD12 LEU A 219       6.782  11.899 -61.347  1.00  0.00      A    H
ATOM   2622 HD13 LEU A 219       7.624  10.489 -62.031  1.00  0.00      A    H
ATOM   2623 HD21 LEU A 219      10.004  13.317 -62.323  1.00  0.00      A    H
ATOM   2624 HD22 LEU A 219       8.869  13.037 -61.006  1.00  0.00      A    H
ATOM   2625 HD23 LEU A 219       9.790  11.674 -61.678  1.00  0.00      A    H
ATOM   2626  N   THR A 220      11.515  11.467 -66.079  1.00 47.93      A    N
ATOM   2627  CA  THR A 220      12.188  10.371 -66.793  1.00 54.51      A    C
ATOM   2628  C   THR A 220      11.976   9.037 -66.066  1.00 50.06      A    C
ATOM   2629  O   THR A 220      11.642   9.012 -64.883  1.00 53.32      A    O
ATOM   2630  CB  THR A 220      13.688  10.655 -66.980  1.00 64.09      A    C
ATOM   2631  CG2 THR A 220      13.952  11.956 -67.738  1.00 68.94      A    C
ATOM   2632  OG1 THR A 220      14.360  10.740 -65.751  1.00 76.32      A    O
ATOM   2633  H   THR A 220      11.979  11.821 -65.252  1.00  0.00      A    H
ATOM   2634  HA  THR A 220      11.744  10.274 -67.783  1.00  0.00      A    H
ATOM   2635  HB  THR A 220      14.123   9.834 -67.552  1.00  0.00      A    H
ATOM   2636  HG1 THR A 220      14.027  11.522 -65.280  1.00  0.00      A    H
ATOM   2637 HG21 THR A 220      15.024  12.065 -67.902  1.00  0.00      A    H
ATOM   2638 HG22 THR A 220      13.592  12.809 -67.163  1.00  0.00      A    H
ATOM   2639 HG23 THR A 220      13.445  11.929 -68.702  1.00  0.00      A    H
ATOM   2640  N   PHE A 221      12.136   7.918 -66.777  1.00 46.79      A    N
ATOM   2641  CA  PHE A 221      11.854   6.569 -66.274  1.00 48.89      A    C
ATOM   2642  C   PHE A 221      12.841   5.545 -66.846  1.00 53.99      A    C
ATOM   2643  O   PHE A 221      13.331   5.712 -67.964  1.00 48.36      A    O
ATOM   2644  CB  PHE A 221      10.414   6.164 -66.641  1.00 45.77      A    C
ATOM   2645  CG  PHE A 221       9.324   6.963 -65.954  1.00 52.56      A    C
ATOM   2646  CD1 PHE A 221       8.852   6.565 -64.689  1.00 47.57      A    C
ATOM   2647  CD2 PHE A 221       8.773   8.100 -66.574  1.00 49.89      A    C
ATOM   2648  CE1 PHE A 221       7.846   7.305 -64.043  1.00 54.42      A    C
ATOM   2649  CE2 PHE A 221       7.766   8.838 -65.930  1.00 49.18      A    C
ATOM   2650  CZ  PHE A 221       7.306   8.445 -64.661  1.00 45.75      A    C
ATOM   2651  H   PHE A 221      12.475   7.977 -67.725  1.00  0.00      A    H
ATOM   2652  HA  PHE A 221      11.953   6.557 -65.188  1.00  0.00      A    H
ATOM   2653  HB2 PHE A 221      10.274   5.114 -66.387  1.00  0.00      A    H
ATOM   2654  HB3 PHE A 221      10.287   6.247 -67.721  1.00  0.00      A    H
ATOM   2655  HD1 PHE A 221       9.264   5.692 -64.208  1.00  0.00      A    H
ATOM   2656  HD2 PHE A 221       9.125   8.417 -67.545  1.00  0.00      A    H
ATOM   2657  HE1 PHE A 221       7.474   6.981 -63.082  1.00  0.00      A    H
ATOM   2658  HE2 PHE A 221       7.345   9.706 -66.417  1.00  0.00      A    H
ATOM   2659  HZ  PHE A 221       6.521   9.006 -64.175  1.00  0.00      A    H
ATOM   2660  N   SER A 222      12.985   4.415 -66.150  1.00 54.95      A    N
ATOM   2661  CA  SER A 222      13.576   3.178 -66.678  1.00 57.52      A    C
ATOM   2662  C   SER A 222      12.794   2.641 -67.884  1.00 50.96      A    C
ATOM   2663  O   SER A 222      11.610   2.933 -68.045  1.00 47.72      A    O
ATOM   2664  CB  SER A 222      13.585   2.108 -65.578  1.00 59.56      A    C
ATOM   2665  OG  SER A 222      14.263   2.588 -64.434  1.00 65.98      A    O
ATOM   2666  H   SER A 222      12.568   4.355 -65.235  1.00  0.00      A    H
ATOM   2667  HA  SER A 222      14.603   3.377 -66.985  1.00  0.00      A    H
ATOM   2668  HB2 SER A 222      12.559   1.863 -65.304  1.00  0.00      A    H
ATOM   2669  HB3 SER A 222      14.080   1.207 -65.945  1.00  0.00      A    H
ATOM   2670  HG  SER A 222      14.264   1.897 -63.762  1.00  0.00      A    H
ATOM   2671  N   HIS A 223      13.395   1.744 -68.670  1.00 51.15      A    N
ATOM   2672  CA  HIS A 223      12.670   1.003 -69.711  1.00 54.24      A    C
ATOM   2673  C   HIS A 223      11.862  -0.184 -69.147  1.00 48.11      A    C
ATOM   2674  O   HIS A 223      12.309  -0.806 -68.181  1.00 54.20      A    O
ATOM   2675  CB  HIS A 223      13.634   0.538 -70.809  1.00 60.35      A    C
ATOM   2676  CG  HIS A 223      14.189   1.689 -71.604  1.00 76.95      A    C
ATOM   2677  CD2 HIS A 223      15.508   2.002 -71.754  1.00 82.30      A    C
ATOM   2678  ND1 HIS A 223      13.417   2.588 -72.341  1.00 81.43      A    N
ATOM   2679  CE1 HIS A 223      14.291   3.426 -72.918  1.00 85.70      A    C
ATOM   2680  NE2 HIS A 223      15.552   3.100 -72.584  1.00 85.52      A    N
ATOM   2681  H   HIS A 223      14.349   1.484 -68.474  1.00  0.00      A    H
ATOM   2682  HA  HIS A 223      11.977   1.702 -70.174  1.00  0.00      A    H
ATOM   2683  HB2 HIS A 223      13.103  -0.116 -71.501  1.00  0.00      A    H
ATOM   2684  HB3 HIS A 223      14.450  -0.033 -70.364  1.00  0.00      A    H
ATOM   2685  HD2 HIS A 223      16.347   1.471 -71.324  1.00  0.00      A    H
ATOM   2686  HE1 HIS A 223      14.015   4.242 -73.574  1.00  0.00      A    H
ATOM   2687  HE2 HIS A 223      16.386   3.566 -72.915  1.00  0.00      A    H
ATOM   2688  N   PRO A 224      10.750  -0.586 -69.795  1.00 47.34      A    N
ATOM   2689  CA  PRO A 224       9.996   0.185 -70.786  1.00 45.22      A    C
ATOM   2690  C   PRO A 224       9.217   1.320 -70.098  1.00 44.62      A    C
ATOM   2691  O   PRO A 224       8.502   1.097 -69.123  1.00 41.02      A    O
ATOM   2692  CB  PRO A 224       9.069  -0.833 -71.451  1.00 46.82      A    C
ATOM   2693  CG  PRO A 224       8.787  -1.851 -70.347  1.00 46.77      A    C
ATOM   2694  CD  PRO A 224      10.064  -1.839 -69.503  1.00 46.51      A    C
ATOM   2695  HA  PRO A 224      10.659   0.601 -71.546  1.00  0.00      A    H
ATOM   2696  HB2 PRO A 224       8.155  -0.369 -71.815  1.00  0.00      A    H
ATOM   2697  HB3 PRO A 224       9.597  -1.325 -72.269  1.00  0.00      A    H
ATOM   2698  HG2 PRO A 224       7.943  -1.515 -69.747  1.00  0.00      A    H
ATOM   2699  HG3 PRO A 224       8.585  -2.841 -70.756  1.00  0.00      A    H
ATOM   2700  HD2 PRO A 224      10.703  -2.675 -69.791  1.00  0.00      A    H
ATOM   2701  HD3 PRO A 224       9.815  -1.911 -68.443  1.00  0.00      A    H
ATOM   2702  N   THR A 225       9.374   2.556 -70.575  1.00 44.25      A    N
ATOM   2703  CA  THR A 225       8.991   3.763 -69.811  1.00 45.39      A    C
ATOM   2704  C   THR A 225       7.506   3.845 -69.455  1.00 38.94      A    C
ATOM   2705  O   THR A 225       7.180   4.191 -68.323  1.00 42.54      A    O
ATOM   2706  CB  THR A 225       9.398   5.036 -70.563  1.00 43.86      A    C
ATOM   2707  CG2 THR A 225      10.910   5.154 -70.746  1.00 47.12      A    C
ATOM   2708  OG1 THR A 225       8.817   5.045 -71.848  1.00 48.48      A    O
ATOM   2709  H   THR A 225       9.954   2.697 -71.389  1.00  0.00      A    H
ATOM   2710  HA  THR A 225       9.523   3.760 -68.861  1.00  0.00      A    H
ATOM   2711  HB  THR A 225       9.047   5.905 -70.004  1.00  0.00      A    H
ATOM   2712  HG1 THR A 225       9.098   5.851 -72.286  1.00  0.00      A    H
ATOM   2713 HG21 THR A 225      11.155   6.115 -71.196  1.00  0.00      A    H
ATOM   2714 HG22 THR A 225      11.286   4.353 -71.383  1.00  0.00      A    H
ATOM   2715 HG23 THR A 225      11.402   5.089 -69.775  1.00  0.00      A    H
ATOM   2716  N   TRP A 226       6.618   3.364 -70.328  1.00 38.02      A    N
ATOM   2717  CA  TRP A 226       5.169   3.319 -70.094  1.00 39.85      A    C
ATOM   2718  C   TRP A 226       4.750   2.386 -68.945  1.00 47.19      A    C
ATOM   2719  O   TRP A 226       3.759   2.676 -68.275  1.00 43.69      A    O
ATOM   2720  CB  TRP A 226       4.469   2.933 -71.406  1.00 42.72      A    C
ATOM   2721  CG  TRP A 226       5.029   1.745 -72.138  1.00 50.16      A    C
ATOM   2722  CD1 TRP A 226       5.822   1.813 -73.232  1.00 54.02      A    C
ATOM   2723  CD2 TRP A 226       4.863   0.316 -71.858  1.00 46.58      A    C
ATOM   2724  CE2 TRP A 226       5.616  -0.421 -72.822  1.00 52.52      A    C
ATOM   2725  CE3 TRP A 226       4.147  -0.438 -70.901  1.00 44.50      A    C
ATOM   2726  NE1 TRP A 226       6.165   0.540 -73.642  1.00 52.01      A    N
ATOM   2727  CZ2 TRP A 226       5.689  -1.821 -72.816  1.00 54.11      A    C
ATOM   2728  CZ3 TRP A 226       4.215  -1.845 -70.882  1.00 40.82      A    C
ATOM   2729  CH2 TRP A 226       4.989  -2.537 -71.831  1.00 38.28      A    C
ATOM   2730  H   TRP A 226       6.961   3.050 -71.223  1.00  0.00      A    H
ATOM   2731  HA  TRP A 226       4.829   4.317 -69.813  1.00  0.00      A    H
ATOM   2732  HB2 TRP A 226       3.413   2.749 -71.202  1.00  0.00      A    H
ATOM   2733  HB3 TRP A 226       4.516   3.794 -72.075  1.00  0.00      A    H
ATOM   2734  HD1 TRP A 226       6.124   2.733 -73.720  1.00  0.00      A    H
ATOM   2735  HE3 TRP A 226       3.528   0.074 -70.179  1.00  0.00      A    H
ATOM   2736  HZ2 TRP A 226       6.267  -2.344 -73.564  1.00  0.00      A    H
ATOM   2737  HZ3 TRP A 226       3.657  -2.402 -70.142  1.00  0.00      A    H
ATOM   2738  HH2 TRP A 226       5.025  -3.618 -71.815  1.00  0.00      A    H
ATOM   2739  HE1 TRP A 226       6.702   0.346 -74.476  1.00  0.00      A    H
ATOM   2740  N   TYR A 227       5.526   1.341 -68.636  1.00 36.79      A    N
ATOM   2741  CA  TYR A 227       5.267   0.477 -67.480  1.00 34.92      A    C
ATOM   2742  C   TYR A 227       5.542   1.224 -66.173  1.00 35.02      A    C
ATOM   2743  O   TYR A 227       4.630   1.422 -65.374  1.00 36.23      A    O
ATOM   2744  CB  TYR A 227       6.105  -0.807 -67.579  1.00 34.39      A    C
ATOM   2745  CG  TYR A 227       6.121  -1.646 -66.315  1.00 37.16      A    C
ATOM   2746  CD1 TYR A 227       7.250  -1.619 -65.473  1.00 38.71      A    C
ATOM   2747  CD2 TYR A 227       5.006  -2.433 -65.969  1.00 34.42      A    C
ATOM   2748  CE1 TYR A 227       7.274  -2.379 -64.289  1.00 38.49      A    C
ATOM   2749  CE2 TYR A 227       5.025  -3.197 -64.785  1.00 36.70      A    C
ATOM   2750  CZ  TYR A 227       6.159  -3.175 -63.947  1.00 36.69      A    C
ATOM   2751  OH  TYR A 227       6.172  -3.915 -62.808  1.00 38.13      A    O
ATOM   2752  H   TYR A 227       6.381   1.196 -69.160  1.00  0.00      A    H
ATOM   2753  HA  TYR A 227       4.214   0.193 -67.472  1.00  0.00      A    H
ATOM   2754  HB2 TYR A 227       5.730  -1.414 -68.403  1.00  0.00      A    H
ATOM   2755  HB3 TYR A 227       7.134  -0.539 -67.809  1.00  0.00      A    H
ATOM   2756  HD1 TYR A 227       8.105  -1.013 -65.734  1.00  0.00      A    H
ATOM   2757  HD2 TYR A 227       4.136  -2.455 -66.611  1.00  0.00      A    H
ATOM   2758  HE1 TYR A 227       8.141  -2.348 -63.646  1.00  0.00      A    H
ATOM   2759  HE2 TYR A 227       4.179  -3.808 -64.510  1.00  0.00      A    H
ATOM   2760  HH  TYR A 227       7.032  -3.906 -62.386  1.00  0.00      A    H
ATOM   2761  N   TRP A 228       6.739   1.800 -66.039  1.00 35.69      A    N
ATOM   2762  CA  TRP A 228       7.151   2.534 -64.840  1.00 39.72      A    C
ATOM   2763  C   TRP A 228       6.367   3.841 -64.631  1.00 35.87      A    C
ATOM   2764  O   TRP A 228       6.029   4.171 -63.494  1.00 36.20      A    O
ATOM   2765  CB  TRP A 228       8.658   2.789 -64.919  1.00 39.16      A    C
ATOM   2766  CG  TRP A 228       9.503   1.553 -65.020  1.00 40.87      A    C
ATOM   2767  CD1 TRP A 228      10.026   1.055 -66.162  1.00 40.68      A    C
ATOM   2768  CD2 TRP A 228       9.893   0.614 -63.969  1.00 40.69      A    C
ATOM   2769  CE2 TRP A 228      10.680  -0.423 -64.557  1.00 44.15      A    C
ATOM   2770  CE3 TRP A 228       9.661   0.530 -62.578  1.00 42.68      A    C
ATOM   2771  NE1 TRP A 228      10.740  -0.095 -65.892  1.00 43.77      A    N
ATOM   2772  CZ2 TRP A 228      11.209  -1.485 -63.809  1.00 45.24      A    C
ATOM   2773  CZ3 TRP A 228      10.183  -0.535 -61.817  1.00 43.77      A    C
ATOM   2774  CH2 TRP A 228      10.955  -1.540 -62.428  1.00 43.51      A    C
ATOM   2775  H   TRP A 228       7.422   1.653 -66.769  1.00  0.00      A    H
ATOM   2776  HA  TRP A 228       6.966   1.905 -63.970  1.00  0.00      A    H
ATOM   2777  HB2 TRP A 228       8.859   3.423 -65.783  1.00  0.00      A    H
ATOM   2778  HB3 TRP A 228       8.964   3.331 -64.025  1.00  0.00      A    H
ATOM   2779  HD1 TRP A 228       9.906   1.503 -67.139  1.00  0.00      A    H
ATOM   2780  HE3 TRP A 228       9.075   1.298 -62.096  1.00  0.00      A    H
ATOM   2781  HZ2 TRP A 228      11.798  -2.250 -64.293  1.00  0.00      A    H
ATOM   2782  HZ3 TRP A 228       9.994  -0.579 -60.753  1.00  0.00      A    H
ATOM   2783  HH2 TRP A 228      11.355  -2.352 -61.835  1.00  0.00      A    H
ATOM   2784  HE1 TRP A 228      11.261  -0.609 -66.603  1.00  0.00      A    H
ATOM   2785  N   GLU A 229       5.963   4.515 -65.712  1.00 35.95      A    N
ATOM   2786  CA  GLU A 229       5.172   5.752 -65.664  1.00 42.81      A    C
ATOM   2787  C   GLU A 229       3.742   5.535 -65.150  1.00 36.50      A    C
ATOM   2788  O   GLU A 229       3.298   6.260 -64.258  1.00 39.47      A    O
ATOM   2789  CB  GLU A 229       5.227   6.428 -67.049  1.00 39.70      A    C
ATOM   2790  CG  GLU A 229       4.643   7.856 -67.104  1.00 61.33      A    C
ATOM   2791  CD  GLU A 229       3.256   7.997 -67.755  1.00 69.54      A    C
ATOM   2792  OE1 GLU A 229       2.593   6.977 -68.043  1.00 68.17      A    O
ATOM   2793  OE2 GLU A 229       2.682   9.105 -67.668  1.00 74.45      A    O
ATOM   2794  H   GLU A 229       6.304   4.211 -66.619  1.00  0.00      A    H
ATOM   2795  HA  GLU A 229       5.639   6.424 -64.952  1.00  0.00      A    H
ATOM   2796  HB2 GLU A 229       4.766   5.784 -67.798  1.00  0.00      A    H
ATOM   2797  HB3 GLU A 229       6.281   6.514 -67.317  1.00  0.00      A    H
ATOM   2798  HG2 GLU A 229       4.615   8.273 -66.095  1.00  0.00      A    H
ATOM   2799  HG3 GLU A 229       5.336   8.471 -67.682  1.00  0.00      A    H
ATOM   2800  N   ASN A 230       3.105   4.417 -65.513  1.00 35.07      A    N
ATOM   2801  CA  ASN A 230       1.776   4.061 -65.005  1.00 41.13      A    C
ATOM   2802  C   ASN A 230       1.820   3.279 -63.681  1.00 42.78      A    C
ATOM   2803  O   ASN A 230       1.016   3.565 -62.792  1.00 40.17      A    O
ATOM   2804  CB  ASN A 230       0.978   3.364 -66.120  1.00 41.06      A    C
ATOM   2805  CG  ASN A 230       0.668   4.362 -67.224  1.00 42.59      A    C
ATOM   2806  ND2 ASN A 230       1.530   4.432 -68.205  1.00 41.24      A    N
ATOM   2807  OD1 ASN A 230      -0.048   5.327 -66.995  1.00 44.14      A    O
ATOM   2808  H   ASN A 230       3.548   3.809 -66.190  1.00  0.00      A    H
ATOM   2809  HA  ASN A 230       1.245   4.985 -64.770  1.00  0.00      A    H
ATOM   2810  HB2 ASN A 230       0.030   3.002 -65.723  1.00  0.00      A    H
ATOM   2811  HB3 ASN A 230       1.537   2.517 -66.518  1.00  0.00      A    H
ATOM   2812 HD21 ASN A 230       1.758   5.388 -68.479  1.00  0.00      A    H
ATOM   2813 HD22 ASN A 230       2.264   3.738 -68.247  1.00  0.00      A    H
ATOM   2814  N   LEU A 231       2.883   2.508 -63.430  1.00 41.11      A    N
ATOM   2815  CA  LEU A 231       3.163   1.911 -62.121  1.00 38.53      A    C
ATOM   2816  C   LEU A 231       3.355   2.980 -61.036  1.00 40.74      A    C
ATOM   2817  O   LEU A 231       2.775   2.850 -59.960  1.00 42.65      A    O
ATOM   2818  CB  LEU A 231       4.392   0.988 -62.234  1.00 36.91      A    C
ATOM   2819  CG  LEU A 231       4.860   0.356 -60.908  1.00 48.84      A    C
ATOM   2820  CD1 LEU A 231       3.795  -0.548 -60.282  1.00 43.51      A    C
ATOM   2821  CD2 LEU A 231       6.114  -0.481 -61.154  1.00 48.08      A    C
ATOM   2822  H   LEU A 231       3.534   2.318 -64.187  1.00  0.00      A    H
ATOM   2823  HA  LEU A 231       2.302   1.307 -61.835  1.00  0.00      A    H
ATOM   2824  HB2 LEU A 231       4.169   0.191 -62.946  1.00  0.00      A    H
ATOM   2825  HB3 LEU A 231       5.218   1.573 -62.633  1.00  0.00      A    H
ATOM   2826  HG  LEU A 231       5.117   1.142 -60.198  1.00  0.00      A    H
ATOM   2827 HD11 LEU A 231       2.916   0.035 -60.013  1.00  0.00      A    H
ATOM   2828 HD12 LEU A 231       3.512  -1.332 -60.985  1.00  0.00      A    H
ATOM   2829 HD13 LEU A 231       4.191  -1.006 -59.376  1.00  0.00      A    H
ATOM   2830 HD21 LEU A 231       6.893   0.139 -61.594  1.00  0.00      A    H
ATOM   2831 HD22 LEU A 231       5.882  -1.299 -61.835  1.00  0.00      A    H
ATOM   2832 HD23 LEU A 231       6.478  -0.890 -60.212  1.00  0.00      A    H
ATOM   2833  N   LEU A 232       4.020   4.101 -61.341  1.00 36.08      A    N
ATOM   2834  CA  LEU A 232       4.157   5.210 -60.395  1.00 37.60      A    C
ATOM   2835  C   LEU A 232       2.813   5.892 -60.087  1.00 33.96      A    C
ATOM   2836  O   LEU A 232       2.531   6.143 -58.916  1.00 37.61      A    O
ATOM   2837  CB  LEU A 232       5.210   6.205 -60.914  1.00 40.68      A    C
ATOM   2838  CG  LEU A 232       5.432   7.418 -59.986  1.00 38.72      A    C
ATOM   2839  CD1 LEU A 232       5.926   7.025 -58.591  1.00 40.78      A    C
ATOM   2840  CD2 LEU A 232       6.470   8.351 -60.600  1.00 43.48      A    C
ATOM   2841  H   LEU A 232       4.505   4.157 -62.234  1.00  0.00      A    H
ATOM   2842  HA  LEU A 232       4.525   4.792 -59.457  1.00  0.00      A    H
ATOM   2843  HB2 LEU A 232       6.156   5.678 -61.042  1.00  0.00      A    H
ATOM   2844  HB3 LEU A 232       4.891   6.568 -61.893  1.00  0.00      A    H
ATOM   2845  HG  LEU A 232       4.500   7.975 -59.886  1.00  0.00      A    H
ATOM   2846 HD11 LEU A 232       5.164   6.449 -58.068  1.00  0.00      A    H
ATOM   2847 HD12 LEU A 232       6.839   6.435 -58.668  1.00  0.00      A    H
ATOM   2848 HD13 LEU A 232       6.128   7.924 -58.009  1.00  0.00      A    H
ATOM   2849 HD21 LEU A 232       6.139   8.655 -61.593  1.00  0.00      A    H
ATOM   2850 HD22 LEU A 232       7.432   7.845 -60.674  1.00  0.00      A    H
ATOM   2851 HD23 LEU A 232       6.580   9.239 -59.978  1.00  0.00      A    H
ATOM   2852  N   LYS A 233       1.919   6.048 -61.076  1.00 31.01      A    N
ATOM   2853  CA  LYS A 233       0.546   6.552 -60.849  1.00 35.83      A    C
ATOM   2854  C   LYS A 233      -0.255   5.620 -59.938  1.00 38.98      A    C
ATOM   2855  O   LYS A 233      -0.895   6.099 -59.004  1.00 35.70      A    O
ATOM   2856  CB  LYS A 233      -0.212   6.740 -62.175  1.00 32.70      A    C
ATOM   2857  CG  LYS A 233       0.430   7.775 -63.109  1.00 33.94      A    C
ATOM   2858  CD  LYS A 233      -0.229   7.738 -64.496  1.00 34.02      A    C
ATOM   2859  CE  LYS A 233       0.773   8.191 -65.554  1.00 41.13      A    C
ATOM   2860  NZ  LYS A 233       0.248   8.082 -66.934  1.00 48.12      A    N
ATOM   2861  H   LYS A 233       2.196   5.774 -62.012  1.00  0.00      A    H
ATOM   2862  HA  LYS A 233       0.602   7.514 -60.339  1.00  0.00      A    H
ATOM   2863  HB2 LYS A 233      -0.268   5.779 -62.685  1.00  0.00      A    H
ATOM   2864  HB3 LYS A 233      -1.232   7.062 -61.958  1.00  0.00      A    H
ATOM   2865  HG2 LYS A 233       1.489   7.555 -63.207  1.00  0.00      A    H
ATOM   2866  HG3 LYS A 233       0.332   8.774 -62.682  1.00  0.00      A    H
ATOM   2867  HD2 LYS A 233      -0.527   6.717 -64.733  1.00  0.00      A    H
ATOM   2868  HD3 LYS A 233      -1.106   8.386 -64.502  1.00  0.00      A    H
ATOM   2869  HE2 LYS A 233       1.663   7.557 -65.480  1.00  0.00      A    H
ATOM   2870  HE3 LYS A 233       1.092   9.212 -65.355  1.00  0.00      A    H
ATOM   2871  HZ1 LYS A 233       1.023   8.335 -67.560  1.00  0.00      A    H
ATOM   2872  HZ2 LYS A 233      -0.556   8.664 -67.119  1.00  0.00      A    H
ATOM   2873  HZ3 LYS A 233       0.056   7.105 -67.149  1.00  0.00      A    H
ATOM   2874  N   ILE A 234      -0.123   4.303 -60.121  1.00 37.77      A    N
ATOM   2875  CA  ILE A 234      -0.748   3.292 -59.255  1.00 35.96      A    C
ATOM   2876  C   ILE A 234      -0.157   3.313 -57.838  1.00 33.24      A    C
ATOM   2877  O   ILE A 234      -0.923   3.412 -56.884  1.00 42.00      A    O
ATOM   2878  CB  ILE A 234      -0.664   1.892 -59.910  1.00 41.35      A    C
ATOM   2879  CG1 ILE A 234      -1.509   1.802 -61.204  1.00 49.39      A    C
ATOM   2880  CG2 ILE A 234      -1.066   0.770 -58.935  1.00 41.05      A    C
ATOM   2881  CD1 ILE A 234      -3.029   1.950 -61.035  1.00 63.19      A    C
ATOM   2882  H   ILE A 234       0.427   3.990 -60.915  1.00  0.00      A    H
ATOM   2883  HA  ILE A 234      -1.800   3.548 -59.138  1.00  0.00      A    H
ATOM   2884  HB  ILE A 234       0.374   1.712 -60.190  1.00  0.00      A    H
ATOM   2885 HG12 ILE A 234      -1.314   0.837 -61.674  1.00  0.00      A    H
ATOM   2886 HG13 ILE A 234      -1.177   2.567 -61.904  1.00  0.00      A    H
ATOM   2887 HG21 ILE A 234      -0.325   0.672 -58.141  1.00  0.00      A    H
ATOM   2888 HG22 ILE A 234      -1.112  -0.182 -59.466  1.00  0.00      A    H
ATOM   2889 HG23 ILE A 234      -2.039   0.978 -58.489  1.00  0.00      A    H
ATOM   2890 HD11 ILE A 234      -3.505   1.866 -62.012  1.00  0.00      A    H
ATOM   2891 HD12 ILE A 234      -3.277   2.923 -60.614  1.00  0.00      A    H
ATOM   2892 HD13 ILE A 234      -3.421   1.162 -60.392  1.00  0.00      A    H
ATOM   2893  N   CYS A 235       1.167   3.425 -57.684  1.00 39.51      A    N
ATOM   2894  CA  CYS A 235       1.821   3.552 -56.374  1.00 42.53      A    C
ATOM   2895  C   CYS A 235       1.380   4.822 -55.625  1.00 44.32      A    C
ATOM   2896  O   CYS A 235       0.963   4.753 -54.470  1.00 40.71      A    O
ATOM   2897  CB  CYS A 235       3.345   3.529 -56.554  1.00 47.98      A    C
ATOM   2898  SG  CYS A 235       3.879   1.902 -57.155  1.00 59.39      A    S
ATOM   2899  H   CYS A 235       1.752   3.361 -58.510  1.00  0.00      A    H
ATOM   2900  HA  CYS A 235       1.548   2.697 -55.757  1.00  0.00      A    H
ATOM   2901  HB2 CYS A 235       3.657   4.306 -57.255  1.00  0.00      A    H
ATOM   2902  HB3 CYS A 235       3.821   3.714 -55.589  1.00  0.00      A    H
ATOM   2903  HG  CYS A 235       3.404   2.024 -58.404  1.00  0.00      A    H
ATOM   2904  N   VAL A 236       1.317   5.957 -56.325  1.00 39.48      A    N
ATOM   2905  CA  VAL A 236       0.791   7.223 -55.796  1.00 40.98      A    C
ATOM   2906  C   VAL A 236      -0.689   7.104 -55.411  1.00 33.44      A    C
ATOM   2907  O   VAL A 236      -1.067   7.537 -54.326  1.00 39.94      A    O
ATOM   2908  CB  VAL A 236       1.063   8.356 -56.812  1.00 40.85      A    C
ATOM   2909  CG1 VAL A 236       0.263   9.637 -56.555  1.00 34.49      A    C
ATOM   2910  CG2 VAL A 236       2.552   8.733 -56.796  1.00 37.62      A    C
ATOM   2911  H   VAL A 236       1.647   5.942 -57.286  1.00  0.00      A    H
ATOM   2912  HA  VAL A 236       1.322   7.462 -54.875  1.00  0.00      A    H
ATOM   2913  HB  VAL A 236       0.804   8.006 -57.811  1.00  0.00      A    H
ATOM   2914 HG11 VAL A 236      -0.788   9.454 -56.767  1.00  0.00      A    H
ATOM   2915 HG12 VAL A 236       0.601  10.425 -57.227  1.00  0.00      A    H
ATOM   2916 HG13 VAL A 236       0.390   9.961 -55.521  1.00  0.00      A    H
ATOM   2917 HG21 VAL A 236       3.167   7.850 -56.968  1.00  0.00      A    H
ATOM   2918 HG22 VAL A 236       2.822   9.172 -55.835  1.00  0.00      A    H
ATOM   2919 HG23 VAL A 236       2.761   9.450 -57.590  1.00  0.00      A    H
ATOM   2920  N   PHE A 237      -1.515   6.420 -56.205  1.00 34.16      A    N
ATOM   2921  CA  PHE A 237      -2.937   6.213 -55.914  1.00 38.59      A    C
ATOM   2922  C   PHE A 237      -3.193   5.280 -54.719  1.00 38.19      A    C
ATOM   2923  O   PHE A 237      -3.980   5.629 -53.835  1.00 42.09      A    O
ATOM   2924  CB  PHE A 237      -3.617   5.717 -57.200  1.00 35.21      A    C
ATOM   2925  CG  PHE A 237      -5.124   5.517 -57.170  1.00 41.21      A    C
ATOM   2926  CD1 PHE A 237      -5.973   6.439 -56.525  1.00 41.72      A    C
ATOM   2927  CD2 PHE A 237      -5.689   4.445 -57.889  1.00 40.94      A    C
ATOM   2928  CE1 PHE A 237      -7.370   6.302 -56.618  1.00 45.53      A    C
ATOM   2929  CE2 PHE A 237      -7.086   4.298 -57.965  1.00 37.81      A    C
ATOM   2930  CZ  PHE A 237      -7.927   5.231 -57.337  1.00 41.50      A    C
ATOM   2931  H   PHE A 237      -1.151   6.054 -57.080  1.00  0.00      A    H
ATOM   2932  HA  PHE A 237      -3.368   7.172 -55.641  1.00  0.00      A    H
ATOM   2933  HB2 PHE A 237      -3.152   4.774 -57.488  1.00  0.00      A    H
ATOM   2934  HB3 PHE A 237      -3.409   6.435 -57.994  1.00  0.00      A    H
ATOM   2935  HD1 PHE A 237      -5.564   7.268 -55.970  1.00  0.00      A    H
ATOM   2936  HD2 PHE A 237      -5.051   3.740 -58.403  1.00  0.00      A    H
ATOM   2937  HE1 PHE A 237      -8.019   7.025 -56.144  1.00  0.00      A    H
ATOM   2938  HE2 PHE A 237      -7.512   3.475 -58.523  1.00  0.00      A    H
ATOM   2939  HZ  PHE A 237      -9.001   5.126 -57.408  1.00  0.00      A    H
ATOM   2940  N   ILE A 238      -2.459   4.170 -54.594  1.00 38.27      A    N
ATOM   2941  CA  ILE A 238      -2.635   3.257 -53.457  1.00 40.87      A    C
ATOM   2942  C   ILE A 238      -2.077   3.839 -52.154  1.00 39.50      A    C
ATOM   2943  O   ILE A 238      -2.792   3.828 -51.153  1.00 41.36      A    O
ATOM   2944  CB  ILE A 238      -2.138   1.818 -53.738  1.00 47.23      A    C
ATOM   2945  CG1 ILE A 238      -0.603   1.713 -53.855  1.00 47.57      A    C
ATOM   2946  CG2 ILE A 238      -2.889   1.242 -54.953  1.00 45.13      A    C
ATOM   2947  CD1 ILE A 238      -0.074   0.321 -54.217  1.00 46.50      A    C
ATOM   2948  H   ILE A 238      -1.809   3.921 -55.336  1.00  0.00      A    H
ATOM   2949  HA  ILE A 238      -3.705   3.170 -53.302  1.00  0.00      A    H
ATOM   2950  HB  ILE A 238      -2.430   1.213 -52.877  1.00  0.00      A    H
ATOM   2951 HG12 ILE A 238      -0.259   2.415 -54.605  1.00  0.00      A    H
ATOM   2952 HG13 ILE A 238      -0.156   1.989 -52.900  1.00  0.00      A    H
ATOM   2953 HG21 ILE A 238      -3.962   1.405 -54.843  1.00  0.00      A    H
ATOM   2954 HG22 ILE A 238      -2.550   1.714 -55.874  1.00  0.00      A    H
ATOM   2955 HG23 ILE A 238      -2.718   0.167 -55.024  1.00  0.00      A    H
ATOM   2956 HD11 ILE A 238       1.016   0.328 -54.168  1.00  0.00      A    H
ATOM   2957 HD12 ILE A 238      -0.371   0.054 -55.231  1.00  0.00      A    H
ATOM   2958 HD13 ILE A 238      -0.457  -0.418 -53.512  1.00  0.00      A    H
ATOM   2959  N   PHE A 239      -0.896   4.470 -52.168  1.00 35.93      A    N
ATOM   2960  CA  PHE A 239      -0.260   4.956 -50.939  1.00 39.60      A    C
ATOM   2961  C   PHE A 239      -0.726   6.347 -50.492  1.00 39.94      A    C
ATOM   2962  O   PHE A 239      -0.799   6.570 -49.286  1.00 39.70      A    O
ATOM   2963  CB  PHE A 239       1.271   4.891 -51.066  1.00 45.10      A    C
ATOM   2964  CG  PHE A 239       1.832   3.484 -51.192  1.00 51.51      A    C
ATOM   2965  CD1 PHE A 239       1.574   2.527 -50.190  1.00 54.40      A    C
ATOM   2966  CD2 PHE A 239       2.631   3.128 -52.296  1.00 52.60      A    C
ATOM   2967  CE1 PHE A 239       2.086   1.223 -50.305  1.00 51.55      A    C
ATOM   2968  CE2 PHE A 239       3.139   1.822 -52.414  1.00 57.00      A    C
ATOM   2969  CZ  PHE A 239       2.864   0.867 -51.420  1.00 54.76      A    C
ATOM   2970  H   PHE A 239      -0.352   4.476 -53.026  1.00  0.00      A    H
ATOM   2971  HA  PHE A 239      -0.542   4.285 -50.127  1.00  0.00      A    H
ATOM   2972  HB2 PHE A 239       1.582   5.487 -51.924  1.00  0.00      A    H
ATOM   2973  HB3 PHE A 239       1.712   5.341 -50.175  1.00  0.00      A    H
ATOM   2974  HD1 PHE A 239       0.987   2.790 -49.324  1.00  0.00      A    H
ATOM   2975  HD2 PHE A 239       2.862   3.859 -53.055  1.00  0.00      A    H
ATOM   2976  HE1 PHE A 239       1.885   0.495 -49.532  1.00  0.00      A    H
ATOM   2977  HE2 PHE A 239       3.748   1.552 -53.265  1.00  0.00      A    H
ATOM   2978  HZ  PHE A 239       3.260  -0.135 -51.506  1.00  0.00      A    H
ATOM   2979  N   ALA A 240      -1.102   7.256 -51.401  1.00 39.12      A    N
ATOM   2980  CA  ALA A 240      -1.599   8.587 -51.026  1.00 41.39      A    C
ATOM   2981  C   ALA A 240      -3.134   8.700 -50.959  1.00 40.28      A    C
ATOM   2982  O   ALA A 240      -3.628   9.667 -50.386  1.00 43.92      A    O
ATOM   2983  CB  ALA A 240      -1.011   9.655 -51.951  1.00 41.15      A    C
ATOM   2984  H   ALA A 240      -1.020   7.043 -52.389  1.00  0.00      A    H
ATOM   2985  HA  ALA A 240      -1.238   8.822 -50.023  1.00  0.00      A    H
ATOM   2986  HB1 ALA A 240      -1.208  10.634 -51.517  1.00  0.00      A    H
ATOM   2987  HB2 ALA A 240      -1.484   9.606 -52.928  1.00  0.00      A    H
ATOM   2988  HB3 ALA A 240       0.063   9.531 -52.055  1.00  0.00      A    H
ATOM   2989  N   PHE A 241      -3.897   7.697 -51.415  1.00 36.85      A    N
ATOM   2990  CA  PHE A 241      -5.363   7.753 -51.358  1.00 37.48      A    C
ATOM   2991  C   PHE A 241      -6.033   6.479 -50.827  1.00 36.07      A    C
ATOM   2992  O   PHE A 241      -6.648   6.537 -49.764  1.00 38.51      A    O
ATOM   2993  CB  PHE A 241      -5.914   8.211 -52.712  1.00 39.16      A    C
ATOM   2994  CG  PHE A 241      -7.421   8.321 -52.729  1.00 37.29      A    C
ATOM   2995  CD1 PHE A 241      -8.049   9.408 -52.096  1.00 38.43      A    C
ATOM   2996  CD2 PHE A 241      -8.197   7.313 -53.328  1.00 47.36      A    C
ATOM   2997  CE1 PHE A 241      -9.450   9.490 -52.069  1.00 47.74      A    C
ATOM   2998  CE2 PHE A 241      -9.600   7.394 -53.303  1.00 45.98      A    C
ATOM   2999  CZ  PHE A 241     -10.225   8.482 -52.670  1.00 45.33      A    C
ATOM   3000  H   PHE A 241      -3.457   6.934 -51.911  1.00  0.00      A    H
ATOM   3001  HA  PHE A 241      -5.653   8.523 -50.643  1.00  0.00      A    H
ATOM   3002  HB2 PHE A 241      -5.493   9.189 -52.945  1.00  0.00      A    H
ATOM   3003  HB3 PHE A 241      -5.598   7.523 -53.493  1.00  0.00      A    H
ATOM   3004  HD1 PHE A 241      -7.450  10.170 -51.619  1.00  0.00      A    H
ATOM   3005  HD2 PHE A 241      -7.714   6.470 -53.799  1.00  0.00      A    H
ATOM   3006  HE1 PHE A 241      -9.933  10.327 -51.587  1.00  0.00      A    H
ATOM   3007  HE2 PHE A 241     -10.198   6.620 -53.763  1.00  0.00      A    H
ATOM   3008  HZ  PHE A 241     -11.305   8.547 -52.650  1.00  0.00      A    H
ATOM   3009  N   ILE A 242      -5.869   5.319 -51.475  1.00 41.27      A    N
ATOM   3010  CA  ILE A 242      -6.643   4.111 -51.112  1.00 42.31      A    C
ATOM   3011  C   ILE A 242      -6.301   3.607 -49.700  1.00 41.45      A    C
ATOM   3012  O   ILE A 242      -7.190   3.475 -48.857  1.00 46.71      A    O
ATOM   3013  CB  ILE A 242      -6.468   2.990 -52.164  1.00 44.97      A    C
ATOM   3014  CG1 ILE A 242      -6.897   3.416 -53.589  1.00 52.29      A    C
ATOM   3015  CG2 ILE A 242      -7.200   1.699 -51.752  1.00 44.32      A    C
ATOM   3016  CD1 ILE A 242      -8.402   3.660 -53.776  1.00 53.12      A    C
ATOM   3017  H   ILE A 242      -5.312   5.316 -52.325  1.00  0.00      A    H
ATOM   3018  HA  ILE A 242      -7.697   4.386 -51.085  1.00  0.00      A    H
ATOM   3019  HB  ILE A 242      -5.411   2.742 -52.202  1.00  0.00      A    H
ATOM   3020 HG12 ILE A 242      -6.593   2.637 -54.289  1.00  0.00      A    H
ATOM   3021 HG13 ILE A 242      -6.362   4.321 -53.877  1.00  0.00      A    H
ATOM   3022 HG21 ILE A 242      -7.159   0.972 -52.564  1.00  0.00      A    H
ATOM   3023 HG22 ILE A 242      -6.722   1.253 -50.880  1.00  0.00      A    H
ATOM   3024 HG23 ILE A 242      -8.243   1.911 -51.512  1.00  0.00      A    H
ATOM   3025 HD11 ILE A 242      -8.583   4.028 -54.785  1.00  0.00      A    H
ATOM   3026 HD12 ILE A 242      -8.956   2.730 -53.645  1.00  0.00      A    H
ATOM   3027 HD13 ILE A 242      -8.762   4.399 -53.062  1.00  0.00      A    H
ATOM   3028  N   MET A 243      -5.014   3.405 -49.402  1.00 40.13      A    N
ATOM   3029  CA  MET A 243      -4.551   2.984 -48.077  1.00 44.25      A    C
ATOM   3030  C   MET A 243      -4.858   4.034 -46.985  1.00 43.89      A    C
ATOM   3031  O   MET A 243      -5.448   3.647 -45.979  1.00 39.59      A    O
ATOM   3032  CB  MET A 243      -3.069   2.567 -48.156  1.00 49.27      A    C
ATOM   3033  CG  MET A 243      -2.462   2.209 -46.795  1.00 58.03      A    C
ATOM   3034  SD  MET A 243      -0.653   2.079 -46.789  1.00 70.56      A    S
ATOM   3035  CE  MET A 243      -0.197   3.837 -46.802  1.00 73.55      A    C
ATOM   3036  H   MET A 243      -4.317   3.588 -50.117  1.00  0.00      A    H
ATOM   3037  HA  MET A 243      -5.114   2.091 -47.801  1.00  0.00      A    H
ATOM   3038  HB2 MET A 243      -2.483   3.365 -48.600  1.00  0.00      A    H
ATOM   3039  HB3 MET A 243      -2.980   1.701 -48.814  1.00  0.00      A    H
ATOM   3040  HG2 MET A 243      -2.734   2.966 -46.064  1.00  0.00      A    H
ATOM   3041  HG3 MET A 243      -2.883   1.257 -46.469  1.00  0.00      A    H
ATOM   3042  HE1 MET A 243       0.889   3.929 -46.764  1.00  0.00      A    H
ATOM   3043  HE2 MET A 243      -0.563   4.314 -47.711  1.00  0.00      A    H
ATOM   3044  HE3 MET A 243      -0.627   4.335 -45.934  1.00  0.00      A    H
ATOM   3045  N   PRO A 244      -4.665   5.351 -47.211  1.00 38.63      A    N
ATOM   3046  CA  PRO A 244      -5.126   6.399 -46.298  1.00 38.57      A    C
ATOM   3047  C   PRO A 244      -6.627   6.388 -45.987  1.00 36.85      A    C
ATOM   3048  O   PRO A 244      -6.988   6.375 -44.810  1.00 38.08      A    O
ATOM   3049  CB  PRO A 244      -4.702   7.713 -46.956  1.00 38.89      A    C
ATOM   3050  CG  PRO A 244      -3.380   7.312 -47.591  1.00 37.15      A    C
ATOM   3051  CD  PRO A 244      -3.684   5.919 -48.126  1.00 40.27      A    C
ATOM   3052  HA  PRO A 244      -4.586   6.287 -45.358  1.00  0.00      A    H
ATOM   3053  HB2 PRO A 244      -4.583   8.520 -46.234  1.00  0.00      A    H
ATOM   3054  HB3 PRO A 244      -5.409   7.998 -47.736  1.00  0.00      A    H
ATOM   3055  HG2 PRO A 244      -3.086   7.990 -48.384  1.00  0.00      A    H
ATOM   3056  HG3 PRO A 244      -2.602   7.252 -46.827  1.00  0.00      A    H
ATOM   3057  HD2 PRO A 244      -4.094   5.984 -49.130  1.00  0.00      A    H
ATOM   3058  HD3 PRO A 244      -2.762   5.347 -48.132  1.00  0.00      A    H
ATOM   3059  N   VAL A 245      -7.498   6.251 -46.997  1.00 34.21      A    N
ATOM   3060  CA  VAL A 245      -8.957   6.155 -46.799  1.00 39.52      A    C
ATOM   3061  C   VAL A 245      -9.322   4.924 -45.968  1.00 39.58      A    C
ATOM   3062  O   VAL A 245     -10.070   5.047 -44.994  1.00 39.65      A    O
ATOM   3063  CB  VAL A 245      -9.715   6.166 -48.146  1.00 42.28      A    C
ATOM   3064  CG1 VAL A 245     -11.201   5.801 -48.006  1.00 39.81      A    C
ATOM   3065  CG2 VAL A 245      -9.670   7.565 -48.772  1.00 44.96      A    C
ATOM   3066  H   VAL A 245      -7.138   6.235 -47.949  1.00  0.00      A    H
ATOM   3067  HA  VAL A 245      -9.285   7.024 -46.232  1.00  0.00      A    H
ATOM   3068  HB  VAL A 245      -9.251   5.455 -48.829  1.00  0.00      A    H
ATOM   3069 HG11 VAL A 245     -11.310   4.761 -47.698  1.00  0.00      A    H
ATOM   3070 HG12 VAL A 245     -11.682   6.450 -47.273  1.00  0.00      A    H
ATOM   3071 HG13 VAL A 245     -11.701   5.915 -48.969  1.00  0.00      A    H
ATOM   3072 HG21 VAL A 245      -8.638   7.872 -48.913  1.00  0.00      A    H
ATOM   3073 HG22 VAL A 245     -10.174   8.286 -48.129  1.00  0.00      A    H
ATOM   3074 HG23 VAL A 245     -10.152   7.550 -49.750  1.00  0.00      A    H
ATOM   3075  N   LEU A 246      -8.709   3.770 -46.250  1.00 34.41      A    N
ATOM   3076  CA  LEU A 246      -8.901   2.548 -45.463  1.00 35.91      A    C
ATOM   3077  C   LEU A 246      -8.412   2.707 -44.014  1.00 39.03      A    C
ATOM   3078  O   LEU A 246      -9.173   2.419 -43.093  1.00 39.66      A    O
ATOM   3079  CB  LEU A 246      -8.204   1.367 -46.164  1.00 37.16      A    C
ATOM   3080  CG  LEU A 246      -8.865   0.940 -47.490  1.00 50.15      A    C
ATOM   3081  CD1 LEU A 246      -7.936  -0.009 -48.247  1.00 47.65      A    C
ATOM   3082  CD2 LEU A 246     -10.197   0.222 -47.260  1.00 48.16      A    C
ATOM   3083  H   LEU A 246      -8.075   3.742 -47.044  1.00  0.00      A    H
ATOM   3084  HA  LEU A 246      -9.968   2.336 -45.402  1.00  0.00      A    H
ATOM   3085  HB2 LEU A 246      -7.167   1.645 -46.357  1.00  0.00      A    H
ATOM   3086  HB3 LEU A 246      -8.194   0.510 -45.490  1.00  0.00      A    H
ATOM   3087  HG  LEU A 246      -9.048   1.812 -48.115  1.00  0.00      A    H
ATOM   3088 HD21 LEU A 246     -10.610  -0.095 -48.217  1.00  0.00      A    H
ATOM   3089 HD22 LEU A 246     -10.049  -0.653 -46.626  1.00  0.00      A    H
ATOM   3090 HD23 LEU A 246     -10.910   0.895 -46.787  1.00  0.00      A    H
ATOM   3091 HD11 LEU A 246      -6.994   0.496 -48.459  1.00  0.00      A    H
ATOM   3092 HD12 LEU A 246      -7.744  -0.903 -47.654  1.00  0.00      A    H
ATOM   3093 HD13 LEU A 246      -8.396  -0.295 -49.193  1.00  0.00      A    H
ATOM   3094  N   ILE A 247      -7.246   3.324 -43.790  1.00 34.52      A    N
ATOM   3095  CA  ILE A 247      -6.715   3.577 -42.442  1.00 38.88      A    C
ATOM   3096  C   ILE A 247      -7.663   4.473 -41.640  1.00 36.89      A    C
ATOM   3097  O   ILE A 247      -8.088   4.070 -40.556  1.00 37.49      A    O
ATOM   3098  CB  ILE A 247      -5.275   4.148 -42.487  1.00 39.10      A    C
ATOM   3099  CG1 ILE A 247      -4.279   3.056 -42.944  1.00 43.11      A    C
ATOM   3100  CG2 ILE A 247      -4.844   4.687 -41.106  1.00 38.28      A    C
ATOM   3101  CD1 ILE A 247      -2.914   3.611 -43.375  1.00 44.54      A    C
ATOM   3102  H   ILE A 247      -6.684   3.592 -44.593  1.00  0.00      A    H
ATOM   3103  HA  ILE A 247      -6.675   2.624 -41.913  1.00  0.00      A    H
ATOM   3104  HB  ILE A 247      -5.249   4.973 -43.201  1.00  0.00      A    H
ATOM   3105 HG12 ILE A 247      -4.134   2.334 -42.139  1.00  0.00      A    H
ATOM   3106 HG13 ILE A 247      -4.694   2.515 -43.793  1.00  0.00      A    H
ATOM   3107 HG21 ILE A 247      -5.424   5.570 -40.839  1.00  0.00      A    H
ATOM   3108 HG22 ILE A 247      -4.985   3.917 -40.346  1.00  0.00      A    H
ATOM   3109 HG23 ILE A 247      -3.796   4.976 -41.112  1.00  0.00      A    H
ATOM   3110 HD11 ILE A 247      -2.303   2.796 -43.763  1.00  0.00      A    H
ATOM   3111 HD12 ILE A 247      -3.047   4.362 -44.155  1.00  0.00      A    H
ATOM   3112 HD13 ILE A 247      -2.390   4.055 -42.530  1.00  0.00      A    H
ATOM   3113  N   ILE A 248      -8.038   5.651 -42.154  1.00 34.92      A    N
ATOM   3114  CA  ILE A 248      -8.847   6.604 -41.375  1.00 35.13      A    C
ATOM   3115  C   ILE A 248     -10.280   6.107 -41.149  1.00 39.95      A    C
ATOM   3116  O   ILE A 248     -10.811   6.279 -40.051  1.00 40.16      A    O
ATOM   3117  CB  ILE A 248      -8.806   8.037 -41.957  1.00 34.18      A    C
ATOM   3118  CG1 ILE A 248      -9.528   8.179 -43.317  1.00 41.24      A    C
ATOM   3119  CG2 ILE A 248      -7.355   8.546 -41.998  1.00 34.38      A    C
ATOM   3120  CD1 ILE A 248      -9.542   9.604 -43.886  1.00 42.90      A    C
ATOM   3121  H   ILE A 248      -7.680   5.925 -43.067  1.00  0.00      A    H
ATOM   3122  HA  ILE A 248      -8.398   6.659 -40.383  1.00  0.00      A    H
ATOM   3123  HB  ILE A 248      -9.340   8.673 -41.250  1.00  0.00      A    H
ATOM   3124 HG12 ILE A 248     -10.563   7.861 -43.208  1.00  0.00      A    H
ATOM   3125 HG13 ILE A 248      -9.061   7.523 -44.045  1.00  0.00      A    H
ATOM   3126 HG21 ILE A 248      -7.331   9.620 -42.180  1.00  0.00      A    H
ATOM   3127 HG22 ILE A 248      -6.802   8.045 -42.793  1.00  0.00      A    H
ATOM   3128 HG23 ILE A 248      -6.863   8.347 -41.047  1.00  0.00      A    H
ATOM   3129 HD11 ILE A 248     -10.171   9.630 -44.776  1.00  0.00      A    H
ATOM   3130 HD12 ILE A 248      -8.534   9.910 -44.169  1.00  0.00      A    H
ATOM   3131 HD13 ILE A 248      -9.942  10.298 -43.147  1.00  0.00      A    H
ATOM   3132  N   THR A 249     -10.884   5.410 -42.118  1.00 33.10      A    N
ATOM   3133  CA  THR A 249     -12.242   4.859 -41.964  1.00 37.62      A    C
ATOM   3134  C   THR A 249     -12.286   3.661 -41.015  1.00 37.73      A    C
ATOM   3135  O   THR A 249     -13.129   3.652 -40.116  1.00 39.51      A    O
ATOM   3136  CB  THR A 249     -12.887   4.481 -43.305  1.00 39.02      A    C
ATOM   3137  CG2 THR A 249     -13.170   5.699 -44.184  1.00 39.43      A    C
ATOM   3138  OG1 THR A 249     -12.096   3.574 -44.027  1.00 46.06      A    O
ATOM   3139  H   THR A 249     -10.381   5.241 -42.984  1.00  0.00      A    H
ATOM   3140  HA  THR A 249     -12.871   5.627 -41.514  1.00  0.00      A    H
ATOM   3141  HB  THR A 249     -13.842   3.997 -43.095  1.00  0.00      A    H
ATOM   3142  HG1 THR A 249     -11.350   4.071 -44.410  1.00  0.00      A    H
ATOM   3143 HG21 THR A 249     -13.587   5.370 -45.136  1.00  0.00      A    H
ATOM   3144 HG22 THR A 249     -12.259   6.265 -44.369  1.00  0.00      A    H
ATOM   3145 HG23 THR A 249     -13.894   6.341 -43.685  1.00  0.00      A    H
ATOM   3146  N   VAL A 250     -11.300   2.758 -41.059  1.00 39.37      A    N
ATOM   3147  CA  VAL A 250     -11.211   1.621 -40.125  1.00 38.80      A    C
ATOM   3148  C   VAL A 250     -10.850   2.079 -38.709  1.00 39.21      A    C
ATOM   3149  O   VAL A 250     -11.556   1.729 -37.764  1.00 39.16      A    O
ATOM   3150  CB  VAL A 250     -10.231   0.550 -40.650  1.00 41.51      A    C
ATOM   3151  CG1 VAL A 250      -9.966  -0.565 -39.630  1.00 42.18      A    C
ATOM   3152  CG2 VAL A 250     -10.799  -0.119 -41.911  1.00 43.79      A    C
ATOM   3153  H   VAL A 250     -10.627   2.808 -41.822  1.00  0.00      A    H
ATOM   3154  HA  VAL A 250     -12.195   1.157 -40.058  1.00  0.00      A    H
ATOM   3155  HB  VAL A 250      -9.277   1.020 -40.886  1.00  0.00      A    H
ATOM   3156 HG11 VAL A 250      -9.431  -0.169 -38.768  1.00  0.00      A    H
ATOM   3157 HG12 VAL A 250      -9.343  -1.337 -40.083  1.00  0.00      A    H
ATOM   3158 HG13 VAL A 250     -10.908  -1.009 -39.307  1.00  0.00      A    H
ATOM   3159 HG21 VAL A 250     -11.008   0.627 -42.678  1.00  0.00      A    H
ATOM   3160 HG22 VAL A 250     -11.722  -0.649 -41.676  1.00  0.00      A    H
ATOM   3161 HG23 VAL A 250     -10.071  -0.823 -42.314  1.00  0.00      A    H
ATOM   3162  N   CYS A 251      -9.868   2.972 -38.552  1.00 29.75      A    N
ATOM   3163  CA  CYS A 251      -9.429   3.456 -37.239  1.00 33.57      A    C
ATOM   3164  C   CYS A 251     -10.516   4.273 -36.525  1.00 37.57      A    C
ATOM   3165  O   CYS A 251     -10.951   3.902 -35.430  1.00 37.09      A    O
ATOM   3166  CB  CYS A 251      -8.133   4.262 -37.403  1.00 28.43      A    C
ATOM   3167  SG  CYS A 251      -6.776   3.149 -37.852  1.00 41.82      A    S
ATOM   3168  H   CYS A 251      -9.348   3.273 -39.372  1.00  0.00      A    H
ATOM   3169  HA  CYS A 251      -9.213   2.595 -36.603  1.00  0.00      A    H
ATOM   3170  HB2 CYS A 251      -8.257   5.014 -38.183  1.00  0.00      A    H
ATOM   3171  HB3 CYS A 251      -7.882   4.772 -36.474  1.00  0.00      A    H
ATOM   3172  HG  CYS A 251      -7.105   3.080 -39.153  1.00  0.00      A    H
ATOM   3173  N   TYR A 252     -11.066   5.306 -37.174  1.00 33.61      A    N
ATOM   3174  CA  TYR A 252     -12.156   6.085 -36.582  1.00 34.00      A    C
ATOM   3175  C   TYR A 252     -13.477   5.294 -36.480  1.00 42.08      A    C
ATOM   3176  O   TYR A 252     -14.237   5.498 -35.530  1.00 37.40      A    O
ATOM   3177  CB  TYR A 252     -12.375   7.383 -37.367  1.00 30.89      A    C
ATOM   3178  CG  TYR A 252     -11.257   8.420 -37.368  1.00 37.96      A    C
ATOM   3179  CD1 TYR A 252     -10.658   8.836 -36.161  1.00 37.64      A    C
ATOM   3180  CD2 TYR A 252     -10.891   9.058 -38.572  1.00 33.81      A    C
ATOM   3181  CE1 TYR A 252      -9.718   9.885 -36.159  1.00 39.15      A    C
ATOM   3182  CE2 TYR A 252      -9.933  10.092 -38.576  1.00 38.63      A    C
ATOM   3183  CZ  TYR A 252      -9.360  10.527 -37.363  1.00 40.56      A    C
ATOM   3184  OH  TYR A 252      -8.445  11.532 -37.347  1.00 36.30      A    O
ATOM   3185  H   TYR A 252     -10.733   5.551 -38.103  1.00  0.00      A    H
ATOM   3186  HA  TYR A 252     -11.869   6.347 -35.565  1.00  0.00      A    H
ATOM   3187  HB2 TYR A 252     -12.644   7.131 -38.393  1.00  0.00      A    H
ATOM   3188  HB3 TYR A 252     -13.239   7.861 -36.919  1.00  0.00      A    H
ATOM   3189  HD1 TYR A 252     -10.928   8.364 -35.227  1.00  0.00      A    H
ATOM   3190  HD2 TYR A 252     -11.356   8.755 -39.502  1.00  0.00      A    H
ATOM   3191  HE1 TYR A 252      -9.261  10.206 -35.236  1.00  0.00      A    H
ATOM   3192  HE2 TYR A 252      -9.653  10.568 -39.505  1.00  0.00      A    H
ATOM   3193  HH  TYR A 252      -8.250  11.878 -38.230  1.00  0.00      A    H
ATOM   3194  N   GLY A 253     -13.716   4.325 -37.370  1.00 34.67      A    N
ATOM   3195  CA  GLY A 253     -14.891   3.453 -37.338  1.00 38.78      A    C
ATOM   3196  C   GLY A 253     -14.885   2.480 -36.157  1.00 39.48      A    C
ATOM   3197  O   GLY A 253     -15.801   2.511 -35.335  1.00 39.96      A    O
ATOM   3198  H   GLY A 253     -13.074   4.204 -38.148  1.00  0.00      A    H
ATOM   3199  HA2 GLY A 253     -15.794   4.061 -37.287  1.00  0.00      A    H
ATOM   3200  HA3 GLY A 253     -14.917   2.871 -38.259  1.00  0.00      A    H
ATOM   3201  N   LEU A 254     -13.786   1.747 -35.950  1.00 36.56      A    N
ATOM   3202  CA  LEU A 254     -13.612   0.853 -34.798  1.00 40.39      A    C
ATOM   3203  C   LEU A 254     -13.598   1.614 -33.461  1.00 43.46      A    C
ATOM   3204  O   LEU A 254     -14.243   1.173 -32.508  1.00 39.76      A    O
ATOM   3205  CB  LEU A 254     -12.315   0.046 -34.957  1.00 32.00      A    C
ATOM   3206  CG  LEU A 254     -12.302  -1.003 -36.085  1.00 41.11      A    C
ATOM   3207  CD1 LEU A 254     -10.880  -1.536 -36.257  1.00 42.60      A    C
ATOM   3208  CD2 LEU A 254     -13.211  -2.193 -35.769  1.00 41.99      A    C
ATOM   3209  H   LEU A 254     -13.028   1.810 -36.628  1.00  0.00      A    H
ATOM   3210  HA  LEU A 254     -14.451   0.162 -34.760  1.00  0.00      A    H
ATOM   3211  HB2 LEU A 254     -12.124  -0.473 -34.018  1.00  0.00      A    H
ATOM   3212  HB3 LEU A 254     -11.501   0.752 -35.129  1.00  0.00      A    H
ATOM   3213  HG  LEU A 254     -12.627  -0.552 -37.022  1.00  0.00      A    H
ATOM   3214 HD11 LEU A 254     -10.207  -0.714 -36.502  1.00  0.00      A    H
ATOM   3215 HD12 LEU A 254     -10.853  -2.260 -37.073  1.00  0.00      A    H
ATOM   3216 HD13 LEU A 254     -10.536  -2.017 -35.342  1.00  0.00      A    H
ATOM   3217 HD21 LEU A 254     -13.144  -2.923 -36.577  1.00  0.00      A    H
ATOM   3218 HD22 LEU A 254     -12.902  -2.666 -34.837  1.00  0.00      A    H
ATOM   3219 HD23 LEU A 254     -14.244  -1.868 -35.689  1.00  0.00      A    H
ATOM   3220  N   MET A 255     -13.041   2.830 -33.441  1.00 35.93      A    N
ATOM   3221  CA  MET A 255     -13.116   3.751 -32.300  1.00 38.38      A    C
ATOM   3222  C   MET A 255     -14.574   4.090 -31.927  1.00 42.89      A    C
ATOM   3223  O   MET A 255     -14.976   3.901 -30.778  1.00 42.02      A    O
ATOM   3224  CB  MET A 255     -12.294   5.003 -32.651  1.00 37.59      A    C
ATOM   3225  CG  MET A 255     -12.283   6.095 -31.578  1.00 45.32      A    C
ATOM   3226  SD  MET A 255     -11.649   7.697 -32.148  1.00 43.07      A    S
ATOM   3227  CE  MET A 255     -13.036   8.246 -33.179  1.00 38.56      A    C
ATOM   3228  H   MET A 255     -12.542   3.136 -34.271  1.00  0.00      A    H
ATOM   3229  HA  MET A 255     -12.660   3.274 -31.432  1.00  0.00      A    H
ATOM   3230  HB2 MET A 255     -11.263   4.710 -32.849  1.00  0.00      A    H
ATOM   3231  HB3 MET A 255     -12.697   5.429 -33.564  1.00  0.00      A    H
ATOM   3232  HG2 MET A 255     -11.652   5.752 -30.763  1.00  0.00      A    H
ATOM   3233  HG3 MET A 255     -13.289   6.249 -31.190  1.00  0.00      A    H
ATOM   3234  HE1 MET A 255     -12.850   9.263 -33.525  1.00  0.00      A    H
ATOM   3235  HE2 MET A 255     -13.955   8.225 -32.595  1.00  0.00      A    H
ATOM   3236  HE3 MET A 255     -13.146   7.591 -34.043  1.00  0.00      A    H
ATOM   3237  N   ILE A 256     -15.421   4.423 -32.909  1.00 37.56      A    N
ATOM   3238  CA  ILE A 256     -16.863   4.652 -32.695  1.00 44.45      A    C
ATOM   3239  C   ILE A 256     -17.608   3.362 -32.302  1.00 48.12      A    C
ATOM   3240  O   ILE A 256     -18.500   3.411 -31.452  1.00 44.25      A    O
ATOM   3241  CB  ILE A 256     -17.480   5.357 -33.930  1.00 44.45      A    C
ATOM   3242  CG1 ILE A 256     -17.000   6.829 -33.951  1.00 47.29      A    C
ATOM   3243  CG2 ILE A 256     -19.022   5.301 -33.932  1.00 44.34      A    C
ATOM   3244  CD1 ILE A 256     -17.374   7.598 -35.223  1.00 58.01      A    C
ATOM   3245  H   ILE A 256     -15.054   4.517 -33.853  1.00  0.00      A    H
ATOM   3246  HA  ILE A 256     -16.974   5.328 -31.849  1.00  0.00      A    H
ATOM   3247  HB  ILE A 256     -17.125   4.856 -34.832  1.00  0.00      A    H
ATOM   3248 HG12 ILE A 256     -17.413   7.357 -33.090  1.00  0.00      A    H
ATOM   3249 HG13 ILE A 256     -15.914   6.856 -33.866  1.00  0.00      A    H
ATOM   3250 HD11 ILE A 256     -16.920   8.586 -35.186  1.00  0.00      A    H
ATOM   3251 HD12 ILE A 256     -17.006   7.065 -36.101  1.00  0.00      A    H
ATOM   3252 HD13 ILE A 256     -18.453   7.727 -35.297  1.00  0.00      A    H
ATOM   3253 HG21 ILE A 256     -19.367   4.269 -33.983  1.00  0.00      A    H
ATOM   3254 HG22 ILE A 256     -19.417   5.776 -33.034  1.00  0.00      A    H
ATOM   3255 HG23 ILE A 256     -19.421   5.809 -34.809  1.00  0.00      A    H
ATOM   3256  N   LEU A 257     -17.213   2.191 -32.811  1.00 40.65      A    N
ATOM   3257  CA  LEU A 257     -17.816   0.906 -32.428  1.00 50.46      A    C
ATOM   3258  C   LEU A 257     -17.499   0.505 -30.972  1.00 39.24      A    C
ATOM   3259  O   LEU A 257     -18.424   0.151 -30.234  1.00 47.40      A    O
ATOM   3260  CB  LEU A 257     -17.408  -0.190 -33.431  1.00 53.32      A    C
ATOM   3261  CG  LEU A 257     -17.982  -0.005 -34.853  1.00 64.57      A    C
ATOM   3262  CD1 LEU A 257     -17.365  -1.024 -35.807  1.00 67.76      A    C
ATOM   3263  CD2 LEU A 257     -19.502  -0.180 -34.892  1.00 62.78      A    C
ATOM   3264  H   LEU A 257     -16.480   2.202 -33.516  1.00  0.00      A    H
ATOM   3265  HA  LEU A 257     -18.896   1.020 -32.470  1.00  0.00      A    H
ATOM   3266  HB2 LEU A 257     -17.739  -1.157 -33.049  1.00  0.00      A    H
ATOM   3267  HB3 LEU A 257     -16.321  -0.219 -33.488  1.00  0.00      A    H
ATOM   3268  HG  LEU A 257     -17.756   0.990 -35.222  1.00  0.00      A    H
ATOM   3269 HD11 LEU A 257     -16.293  -0.853 -35.872  1.00  0.00      A    H
ATOM   3270 HD12 LEU A 257     -17.549  -2.041 -35.459  1.00  0.00      A    H
ATOM   3271 HD13 LEU A 257     -17.781  -0.902 -36.808  1.00  0.00      A    H
ATOM   3272 HD21 LEU A 257     -19.962   0.629 -34.332  1.00  0.00      A    H
ATOM   3273 HD22 LEU A 257     -19.767  -1.152 -34.476  1.00  0.00      A    H
ATOM   3274 HD23 LEU A 257     -19.836  -0.123 -35.929  1.00  0.00      A    H
ATOM   3275  N   ARG A 258     -16.277   0.764 -30.486  1.00 45.62      A    N
ATOM   3276  CA  ARG A 258     -15.928   0.662 -29.055  1.00 46.59      A    C
ATOM   3277  C   ARG A 258     -16.738   1.657 -28.215  1.00 47.31      A    C
ATOM   3278  O   ARG A 258     -17.419   1.224 -27.287  1.00 52.72      A    O
ATOM   3279  CB  ARG A 258     -14.405   0.837 -28.889  1.00 43.30      A    C
ATOM   3280  CG  ARG A 258     -13.888   0.932 -27.437  1.00 42.45      A    C
ATOM   3281  CD  ARG A 258     -14.050  -0.319 -26.558  1.00 46.50      A    C
ATOM   3282  NE  ARG A 258     -13.135  -1.400 -26.979  1.00 48.61      A    N
ATOM   3283  CZ  ARG A 258     -11.973  -1.727 -26.429  1.00 48.89      A    C
ATOM   3284  NH1 ARG A 258     -11.503  -1.204 -25.337  1.00 49.73      A    N
ATOM   3285  NH2 ARG A 258     -11.213  -2.599 -27.023  1.00 49.03      A    N
ATOM   3286  H   ARG A 258     -15.564   1.083 -31.142  1.00  0.00      A    H
ATOM   3287  HA  ARG A 258     -16.202  -0.334 -28.704  1.00  0.00      A    H
ATOM   3288  HB2 ARG A 258     -14.110   1.753 -29.402  1.00  0.00      A    H
ATOM   3289  HB3 ARG A 258     -13.897   0.013 -29.392  1.00  0.00      A    H
ATOM   3290  HG2 ARG A 258     -14.374   1.773 -26.947  1.00  0.00      A    H
ATOM   3291  HG3 ARG A 258     -12.827   1.158 -27.478  1.00  0.00      A    H
ATOM   3292  HD2 ARG A 258     -13.842  -0.039 -25.523  1.00  0.00      A    H
ATOM   3293  HD3 ARG A 258     -15.082  -0.668 -26.605  1.00  0.00      A    H
ATOM   3294  HE  ARG A 258     -13.377  -1.892 -27.819  1.00  0.00      A    H
ATOM   3295 HH11 ARG A 258     -10.758  -1.633 -24.808  1.00  0.00      A    H
ATOM   3296 HH12 ARG A 258     -12.040  -0.555 -24.765  1.00  0.00      A    H
ATOM   3297 HH21 ARG A 258     -11.489  -3.005 -27.894  1.00  0.00      A    H
ATOM   3298 HH22 ARG A 258     -10.228  -2.585 -26.788  1.00  0.00      A    H
ATOM   3299  N   LEU A 259     -16.854   2.915 -28.649  1.00 42.90      A    N
ATOM   3300  CA  LEU A 259     -17.625   3.950 -27.940  1.00 51.48      A    C
ATOM   3301  C   LEU A 259     -19.144   3.688 -27.899  1.00 58.39      A    C
ATOM   3302  O   LEU A 259     -19.783   3.992 -26.890  1.00 57.30      A    O
ATOM   3303  CB  LEU A 259     -17.331   5.326 -28.567  1.00 46.17      A    C
ATOM   3304  CG  LEU A 259     -15.903   5.845 -28.321  1.00 43.80      A    C
ATOM   3305  CD1 LEU A 259     -15.574   6.970 -29.301  1.00 41.89      A    C
ATOM   3306  CD2 LEU A 259     -15.758   6.395 -26.905  1.00 38.49      A    C
ATOM   3307  H   LEU A 259     -16.286   3.193 -29.445  1.00  0.00      A    H
ATOM   3308  HA  LEU A 259     -17.297   3.969 -26.900  1.00  0.00      A    H
ATOM   3309  HB2 LEU A 259     -17.512   5.258 -29.640  1.00  0.00      A    H
ATOM   3310  HB3 LEU A 259     -18.028   6.057 -28.157  1.00  0.00      A    H
ATOM   3311  HG  LEU A 259     -15.184   5.040 -28.456  1.00  0.00      A    H
ATOM   3312 HD11 LEU A 259     -15.603   6.590 -30.320  1.00  0.00      A    H
ATOM   3313 HD12 LEU A 259     -14.569   7.342 -29.098  1.00  0.00      A    H
ATOM   3314 HD13 LEU A 259     -16.293   7.781 -29.194  1.00  0.00      A    H
ATOM   3315 HD21 LEU A 259     -14.730   6.722 -26.755  1.00  0.00      A    H
ATOM   3316 HD22 LEU A 259     -15.977   5.618 -26.177  1.00  0.00      A    H
ATOM   3317 HD23 LEU A 259     -16.428   7.238 -26.750  1.00  0.00      A    H
ATOM   3318  N   LYS A 260     -19.744   3.061 -28.923  1.00 45.85      A    N
ATOM   3319  CA  LYS A 260     -21.183   2.726 -28.898  1.00 53.40      A    C
ATOM   3320  C   LYS A 260     -21.511   1.523 -28.002  1.00 56.66      A    C
ATOM   3321  O   LYS A 260     -22.625   1.452 -27.480  1.00 58.41      A    O
ATOM   3322  CB  LYS A 260     -21.772   2.627 -30.324  1.00 65.77      A    C
ATOM   3323  CG  LYS A 260     -21.708   1.242 -30.994  1.00 76.08      A    C
ATOM   3324  CD  LYS A 260     -22.307   1.269 -32.411  1.00 85.40      A    C
ATOM   3325  CE  LYS A 260     -22.386  -0.153 -32.991  1.00 91.86      A    C
ATOM   3326  NZ  LYS A 260     -22.886  -0.169 -34.393  1.00 94.60      A    N
ATOM   3327  H   LYS A 260     -19.203   2.906 -29.772  1.00  0.00      A    H
ATOM   3328  HA  LYS A 260     -21.688   3.573 -28.432  1.00  0.00      A    H
ATOM   3329  HB2 LYS A 260     -22.824   2.911 -30.261  1.00  0.00      A    H
ATOM   3330  HB3 LYS A 260     -21.279   3.362 -30.964  1.00  0.00      A    H
ATOM   3331  HG2 LYS A 260     -20.674   0.917 -31.053  1.00  0.00      A    H
ATOM   3332  HG3 LYS A 260     -22.270   0.526 -30.393  1.00  0.00      A    H
ATOM   3333  HD2 LYS A 260     -23.311   1.696 -32.370  1.00  0.00      A    H
ATOM   3334  HD3 LYS A 260     -21.681   1.899 -33.047  1.00  0.00      A    H
ATOM   3335  HE2 LYS A 260     -23.044  -0.752 -32.354  1.00  0.00      A    H
ATOM   3336  HE3 LYS A 260     -21.388  -0.602 -32.947  1.00  0.00      A    H
ATOM   3337  HZ1 LYS A 260     -22.946  -1.120 -34.740  1.00  0.00      A    H
ATOM   3338  HZ2 LYS A 260     -22.261   0.342 -35.005  1.00  0.00      A    H
ATOM   3339  HZ3 LYS A 260     -23.809   0.243 -34.457  1.00  0.00      A    H
ATOM   3340  N   SER A 261     -20.545   0.638 -27.736  1.00 54.91      A    N
ATOM   3341  CA  SER A 261     -20.764  -0.624 -27.004  1.00 60.10      A    C
ATOM   3342  C   SER A 261     -21.146  -0.446 -25.521  1.00 63.52      A    C
ATOM   3343  O   SER A 261     -22.160  -0.993 -25.082  1.00 69.84      A    O
ATOM   3344  CB  SER A 261     -19.521  -1.518 -27.130  1.00 59.03      A    C
ATOM   3345  OG  SER A 261     -18.437  -1.029 -26.363  1.00 60.20      A    O
ATOM   3346  H   SER A 261     -19.652   0.774 -28.196  1.00  0.00      A    H
ATOM   3347  HA  SER A 261     -21.588  -1.152 -27.485  1.00  0.00      A    H
ATOM   3348  HB2 SER A 261     -19.773  -2.517 -26.770  1.00  0.00      A    H
ATOM   3349  HB3 SER A 261     -19.225  -1.596 -28.177  1.00  0.00      A    H
ATOM   3350  HG  SER A 261     -18.054  -0.233 -26.783  1.00  0.00      A    H
ATOM   3351  N   VAL A 262     -20.454   0.448 -24.806  1.00 64.66      A    N
ATOM   3352  CA  VAL A 262     -20.425   0.545 -23.330  1.00 69.71      A    C
ATOM   3353  C   VAL A 262     -21.801   0.680 -22.649  1.00 78.62      A    C
ATOM   3354  O   VAL A 262     -22.728   1.284 -23.198  1.00 75.83      A    O
ATOM   3355  CB  VAL A 262     -19.450   1.673 -22.914  1.00 72.15      A    C
ATOM   3356  CG1 VAL A 262     -19.833   3.041 -23.486  1.00 71.18      A    C
ATOM   3357  CG2 VAL A 262     -19.327   1.828 -21.398  1.00 72.08      A    C
ATOM   3358  H   VAL A 262     -19.665   0.859 -25.286  1.00  0.00      A    H
ATOM   3359  HA  VAL A 262     -19.988  -0.385 -22.964  1.00  0.00      A    H
ATOM   3360  HB  VAL A 262     -18.464   1.417 -23.303  1.00  0.00      A    H
ATOM   3361 HG11 VAL A 262     -19.863   3.003 -24.571  1.00  0.00      A    H
ATOM   3362 HG12 VAL A 262     -19.080   3.774 -23.196  1.00  0.00      A    H
ATOM   3363 HG13 VAL A 262     -20.801   3.352 -23.102  1.00  0.00      A    H
ATOM   3364 HG21 VAL A 262     -19.031   0.881 -20.945  1.00  0.00      A    H
ATOM   3365 HG22 VAL A 262     -20.260   2.161 -20.959  1.00  0.00      A    H
ATOM   3366 HG23 VAL A 262     -18.569   2.577 -21.167  1.00  0.00      A    H
ATOM   3367  N   ARG A 263     -21.938   0.090 -21.451  1.00 88.59      A    N
ATOM   3368  CA  ARG A 263     -23.019   0.343 -20.477  1.00 98.61      A    C
ATOM   3369  C   ARG A 263     -22.497   1.219 -19.327  1.00103.24      A    C
ATOM   3370  O   ARG A 263     -21.375   1.004 -18.875  1.00106.40      A    O
ATOM   3371  CB  ARG A 263     -23.530  -0.982 -19.873  1.00103.46      A    C
ATOM   3372  CG  ARG A 263     -24.051  -2.052 -20.845  1.00108.12      A    C
ATOM   3373  CD  ARG A 263     -25.244  -1.604 -21.700  1.00114.04      A    C
ATOM   3374  NE  ARG A 263     -24.820  -1.143 -23.037  1.00116.98      A    N
ATOM   3375  CZ  ARG A 263     -25.533  -1.208 -24.145  1.00116.62      A    C
ATOM   3376  NH1 ARG A 263     -26.801  -1.513 -24.147  1.00116.97      A    N
ATOM   3377  NH2 ARG A 263     -24.962  -0.975 -25.290  1.00115.34      A    N
ATOM   3378  H   ARG A 263     -21.106  -0.340 -21.065  1.00  0.00      A    H
ATOM   3379  HA  ARG A 263     -23.844   0.872 -20.955  1.00  0.00      A    H
ATOM   3380  HB2 ARG A 263     -22.719  -1.433 -19.297  1.00  0.00      A    H
ATOM   3381  HB3 ARG A 263     -24.330  -0.751 -19.167  1.00  0.00      A    H
ATOM   3382  HG2 ARG A 263     -24.375  -2.902 -20.243  1.00  0.00      A    H
ATOM   3383  HG3 ARG A 263     -23.240  -2.403 -21.486  1.00  0.00      A    H
ATOM   3384  HD2 ARG A 263     -25.798  -0.818 -21.181  1.00  0.00      A    H
ATOM   3385  HD3 ARG A 263     -25.903  -2.467 -21.812  1.00  0.00      A    H
ATOM   3386  HE  ARG A 263     -23.860  -0.845 -23.138  1.00  0.00      A    H
ATOM   3387 HH11 ARG A 263     -27.324  -1.582 -24.999  1.00  0.00      A    H
ATOM   3388 HH12 ARG A 263     -27.252  -1.709 -23.269  1.00  0.00      A    H
ATOM   3389 HH21 ARG A 263     -25.463  -1.153 -26.138  1.00  0.00      A    H
ATOM   3390 HH22 ARG A 263     -23.945  -0.931 -25.301  1.00  0.00      A    H
ATOM   3391  N   MET A 264     -23.355   2.068 -18.759  1.00107.41      A    N
ATOM   3392  CA  MET A 264     -23.102   2.818 -17.519  1.00114.28      A    C
ATOM   3393  C   MET A 264     -24.429   3.015 -16.778  1.00113.36      A    C
ATOM   3394  O   MET A 264     -25.448   3.232 -17.433  1.00113.15      A    O
ATOM   3395  CB  MET A 264     -22.446   4.198 -17.758  1.00121.50      A    C
ATOM   3396  CG  MET A 264     -21.401   4.308 -18.882  1.00125.45      A    C
ATOM   3397  SD  MET A 264     -22.011   4.264 -20.598  1.00131.50      A    S
ATOM   3398  CE  MET A 264     -23.209   5.613 -20.567  1.00137.27      A    C
ATOM   3399  H   MET A 264     -24.286   2.152 -19.140  1.00  0.00      A    H
ATOM   3400  HA  MET A 264     -22.446   2.220 -16.891  1.00  0.00      A    H
ATOM   3401  HB2 MET A 264     -21.961   4.491 -16.826  1.00  0.00      A    H
ATOM   3402  HB3 MET A 264     -23.223   4.939 -17.934  1.00  0.00      A    H
ATOM   3403  HG2 MET A 264     -20.888   5.260 -18.761  1.00  0.00      A    H
ATOM   3404  HG3 MET A 264     -20.658   3.522 -18.750  1.00  0.00      A    H
ATOM   3405  HE1 MET A 264     -24.026   5.381 -19.884  1.00  0.00      A    H
ATOM   3406  HE2 MET A 264     -22.716   6.533 -20.254  1.00  0.00      A    H
ATOM   3407  HE3 MET A 264     -23.623   5.740 -21.562  1.00  0.00      A    H
ATOM   3408  N   LEU A 265     -24.418   3.033 -15.443  1.00114.26      A    N
ATOM   3409  CA  LEU A 265     -25.635   3.030 -14.614  1.00115.58      A    C
ATOM   3410  C   LEU A 265     -26.288   4.421 -14.437  1.00115.06      A    C
ATOM   3411  O   LEU A 265     -27.228   4.566 -13.664  1.00114.43      A    O
ATOM   3412  CB  LEU A 265     -25.332   2.316 -13.274  1.00115.68      A    C
ATOM   3413  CG  LEU A 265     -25.549   0.788 -13.323  1.00115.15      A    C
ATOM   3414  CD1 LEU A 265     -24.593   0.053 -14.268  1.00112.15      A    C
ATOM   3415  CD2 LEU A 265     -25.397   0.192 -11.925  1.00119.72      A    C
ATOM   3416  H   LEU A 265     -23.539   2.936 -14.949  1.00  0.00      A    H
ATOM   3417  HA  LEU A 265     -26.396   2.440 -15.129  1.00  0.00      A    H
ATOM   3418  HB2 LEU A 265     -24.313   2.535 -12.949  1.00  0.00      A    H
ATOM   3419  HB3 LEU A 265     -26.003   2.705 -12.507  1.00  0.00      A    H
ATOM   3420  HG  LEU A 265     -26.568   0.594 -13.658  1.00  0.00      A    H
ATOM   3421 HD11 LEU A 265     -24.772  -1.020 -14.199  1.00  0.00      A    H
ATOM   3422 HD12 LEU A 265     -24.763   0.363 -15.296  1.00  0.00      A    H
ATOM   3423 HD13 LEU A 265     -23.563   0.252 -13.975  1.00  0.00      A    H
ATOM   3424 HD21 LEU A 265     -26.111   0.655 -11.244  1.00  0.00      A    H
ATOM   3425 HD22 LEU A 265     -25.589  -0.880 -11.951  1.00  0.00      A    H
ATOM   3426 HD23 LEU A 265     -24.387   0.364 -11.551  1.00  0.00      A    H
ATOM   3427  N   SER A 266     -25.867   5.435 -15.203  1.00114.06      A    N
ATOM   3428  CA  SER A 266     -26.499   6.766 -15.191  1.00116.49      A    C
ATOM   3429  C   SER A 266     -26.289   7.556 -16.491  1.00117.91      A    C
ATOM   3430  O   SER A 266     -27.233   7.727 -17.261  1.00127.10      A    O
ATOM   3431  CB  SER A 266     -25.999   7.544 -13.965  1.00111.09      A    C
ATOM   3432  OG  SER A 266     -26.390   8.900 -14.018  1.00114.21      A    O
ATOM   3433  H   SER A 266     -25.155   5.231 -15.883  1.00  0.00      A    H
ATOM   3434  HA  SER A 266     -27.577   6.637 -15.076  1.00  0.00      A    H
ATOM   3435  HB2 SER A 266     -26.388   7.084 -13.054  1.00  0.00      A    H
ATOM   3436  HB3 SER A 266     -24.911   7.493 -13.933  1.00  0.00      A    H
ATOM   3437  HG  SER A 266     -27.258   8.982 -13.606  1.00  0.00      A    H
ATOM   3438  N   GLY A 267     -25.038   7.901 -16.825  1.00110.19      A    N
ATOM   3439  CA  GLY A 267     -24.676   8.948 -17.804  1.00108.81      A    C
ATOM   3440  C   GLY A 267     -24.829   8.608 -19.292  1.00109.56      A    C
ATOM   3441  O   GLY A 267     -23.905   8.804 -20.088  1.00106.95      A    O
ATOM   3442  H   GLY A 267     -24.329   7.676 -16.146  1.00  0.00      A    H
ATOM   3443  HA2 GLY A 267     -25.289   9.830 -17.608  1.00  0.00      A    H
ATOM   3444  HA3 GLY A 267     -23.642   9.232 -17.637  1.00  0.00      A    H
ATOM   3445  N   SER A 268     -25.922   7.946 -19.668  1.00117.85      A    N
ATOM   3446  CA  SER A 268     -26.174   7.487 -21.036  1.00117.10      A    C
ATOM   3447  C   SER A 268     -26.507   8.612 -22.015  1.00110.17      A    C
ATOM   3448  O   SER A 268     -26.204   8.475 -23.197  1.00110.31      A    O
ATOM   3449  CB  SER A 268     -27.257   6.406 -21.060  1.00124.17      A    C
ATOM   3450  OG  SER A 268     -26.775   5.236 -20.425  1.00128.64      A    O
ATOM   3451  H   SER A 268     -26.624   7.781 -18.952  1.00  0.00      A    H
ATOM   3452  HA  SER A 268     -25.267   7.034 -21.419  1.00  0.00      A    H
ATOM   3453  HB2 SER A 268     -27.494   6.164 -22.097  1.00  0.00      A    H
ATOM   3454  HB3 SER A 268     -28.159   6.761 -20.561  1.00  0.00      A    H
ATOM   3455  HG  SER A 268     -26.932   5.297 -19.474  1.00  0.00      A    H
ATOM   3456  N   LYS A 269     -27.007   9.771 -21.563  1.00106.08      A    N
ATOM   3457  CA  LYS A 269     -27.117  10.953 -22.442  1.00102.33      A    C
ATOM   3458  C   LYS A 269     -25.757  11.620 -22.686  1.00102.78      A    C
ATOM   3459  O   LYS A 269     -25.567  12.198 -23.749  1.00103.12      A    O
ATOM   3460  H   LYS A 269     -27.070   9.917 -20.559  1.00  0.00      A    H
ATOM   3461  CB  LYS A 269     -28.145  11.950 -21.869  1.00  0.00      A    C
ATOM   3462  CG  LYS A 269     -29.505  11.959 -22.594  1.00  0.00      A    C
ATOM   3463  CD  LYS A 269     -30.414  10.732 -22.372  1.00  0.00      A    C
ATOM   3464  CE  LYS A 269     -29.969   9.439 -23.077  1.00  0.00      A    C
ATOM   3465  NZ  LYS A 269     -30.002   9.555 -24.554  1.00  0.00      A    N
ATOM   3466  HA  LYS A 269     -27.448  10.639 -23.434  1.00  0.00      A    H
ATOM   3467  HB2 LYS A 269     -27.739  12.958 -21.963  1.00  0.00      A    H
ATOM   3468  HB3 LYS A 269     -28.293  11.780 -20.801  1.00  0.00      A    H
ATOM   3469  HG2 LYS A 269     -30.053  12.831 -22.230  1.00  0.00      A    H
ATOM   3470  HG3 LYS A 269     -29.339  12.107 -23.663  1.00  0.00      A    H
ATOM   3471  HD2 LYS A 269     -31.419  10.985 -22.715  1.00  0.00      A    H
ATOM   3472  HD3 LYS A 269     -30.482  10.541 -21.298  1.00  0.00      A    H
ATOM   3473  HE2 LYS A 269     -30.619   8.619 -22.756  1.00  0.00      A    H
ATOM   3474  HE3 LYS A 269     -28.955   9.199 -22.755  1.00  0.00      A    H
ATOM   3475  HZ1 LYS A 269     -29.614  10.434 -24.859  1.00  0.00      A    H
ATOM   3476  HZ2 LYS A 269     -30.928   9.431 -24.936  1.00  0.00      A    H
ATOM   3477  HZ3 LYS A 269     -29.363   8.878 -24.994  1.00  0.00      A    H
ATOM   3478  N   GLU A 270     -24.761  11.334 -21.854  1.00103.76      A    N
ATOM   3479  CA  GLU A 270     -23.433  11.957 -21.853  1.00107.44      A    C
ATOM   3480  C   GLU A 270     -22.434  11.174 -22.705  1.00104.43      A    C
ATOM   3481  O   GLU A 270     -21.809  11.763 -23.589  1.00109.67      A    O
ATOM   3482  H   GLU A 270     -25.069  10.974 -20.952  1.00  0.00      A    H
ATOM   3483  CB  GLU A 270     -22.932  12.097 -20.406  1.00  0.00      A    C
ATOM   3484  CG  GLU A 270     -23.725  13.126 -19.589  1.00  0.00      A    C
ATOM   3485  CD  GLU A 270     -25.253  12.919 -19.569  1.00  0.00      A    C
ATOM   3486  OE2 GLU A 270     -25.900  13.748 -20.257  1.00  0.00      A    O
ATOM   3487  OE1 GLU A 270     -25.682  11.762 -19.342  1.00  0.00      A    O
ATOM   3488  HA  GLU A 270     -23.502  12.957 -22.276  1.00  0.00      A    H
ATOM   3489  HB2 GLU A 270     -22.966  11.132 -19.906  1.00  0.00      A    H
ATOM   3490  HB3 GLU A 270     -21.890  12.419 -20.430  1.00  0.00      A    H
ATOM   3491  HG2 GLU A 270     -23.490  14.104 -20.004  1.00  0.00      A    H
ATOM   3492  HG3 GLU A 270     -23.346  13.140 -18.575  1.00  0.00      A    H
ATOM   3493  N   LYS A 271     -22.606   9.847 -22.712  1.00100.41      A    N
ATOM   3494  CA  LYS A 271     -22.206   8.974 -23.820  1.00 92.31      A    C
ATOM   3495  C   LYS A 271     -22.738   9.494 -25.159  1.00 87.07      A    C
ATOM   3496  O   LYS A 271     -21.948   9.681 -26.081  1.00 85.19      A    O
ATOM   3497  CB  LYS A 271     -22.699   7.555 -23.509  1.00 89.83      A    C
ATOM   3498  CG  LYS A 271     -22.572   6.588 -24.693  1.00 90.39      A    C
ATOM   3499  CD  LYS A 271     -23.097   5.199 -24.330  1.00 93.35      A    C
ATOM   3500  CE  LYS A 271     -22.908   4.269 -25.527  1.00 88.71      A    C
ATOM   3501  NZ  LYS A 271     -23.516   2.944 -25.278  1.00 91.01      A    N
ATOM   3502  H   LYS A 271     -23.188   9.459 -21.975  1.00  0.00      A    H
ATOM   3503  HA  LYS A 271     -21.117   8.968 -23.893  1.00  0.00      A    H
ATOM   3504  HB2 LYS A 271     -23.748   7.599 -23.215  1.00  0.00      A    H
ATOM   3505  HB3 LYS A 271     -22.118   7.172 -22.670  1.00  0.00      A    H
ATOM   3506  HG2 LYS A 271     -23.165   6.958 -25.527  1.00  0.00      A    H
ATOM   3507  HG3 LYS A 271     -21.530   6.517 -25.000  1.00  0.00      A    H
ATOM   3508  HD2 LYS A 271     -24.157   5.275 -24.079  1.00  0.00      A    H
ATOM   3509  HD3 LYS A 271     -22.547   4.813 -23.473  1.00  0.00      A    H
ATOM   3510  HE2 LYS A 271     -23.372   4.733 -26.403  1.00  0.00      A    H
ATOM   3511  HE3 LYS A 271     -21.836   4.164 -25.725  1.00  0.00      A    H
ATOM   3512  HZ1 LYS A 271     -23.108   2.502 -24.456  1.00  0.00      A    H
ATOM   3513  HZ2 LYS A 271     -24.510   3.032 -25.127  1.00  0.00      A    H
ATOM   3514  HZ3 LYS A 271     -23.349   2.326 -26.069  1.00  0.00      A    H
ATOM   3515  N   ASP A 272     -24.012   9.880 -25.237  1.00 85.65      A    N
ATOM   3516  CA  ASP A 272     -24.586  10.425 -26.473  1.00 85.08      A    C
ATOM   3517  C   ASP A 272     -24.114  11.857 -26.805  1.00 79.45      A    C
ATOM   3518  O   ASP A 272     -24.021  12.190 -27.991  1.00 71.98      A    O
ATOM   3519  CB  ASP A 272     -26.120  10.339 -26.471  1.00 92.27      A    C
ATOM   3520  CG  ASP A 272     -26.684   8.928 -26.272  1.00103.12      A    C
ATOM   3521  OD1 ASP A 272     -25.989   7.955 -26.639  1.00107.58      A    O
ATOM   3522  OD2 ASP A 272     -27.903   8.876 -25.981  1.00111.41      A    O
ATOM   3523  H   ASP A 272     -24.631   9.640 -24.473  1.00  0.00      A    H
ATOM   3524  HA  ASP A 272     -24.252   9.789 -27.291  1.00  0.00      A    H
ATOM   3525  HB2 ASP A 272     -26.481  10.711 -27.431  1.00  0.00      A    H
ATOM   3526  HB3 ASP A 272     -26.523  10.992 -25.701  1.00  0.00      A    H
ATOM   3527  N   ARG A 273     -23.766  12.704 -25.817  1.00 80.33      A    N
ATOM   3528  CA  ARG A 273     -23.113  14.015 -26.041  1.00 75.60      A    C
ATOM   3529  C   ARG A 273     -21.780  13.803 -26.766  1.00 76.97      A    C
ATOM   3530  O   ARG A 273     -21.590  14.314 -27.873  1.00 71.69      A    O
ATOM   3531  H   ARG A 273     -23.909  12.381 -24.863  1.00  0.00      A    H
ATOM   3532  CB  ARG A 273     -22.850  14.800 -24.726  1.00  0.00      A    C
ATOM   3533  CG  ARG A 273     -24.063  15.250 -23.886  1.00  0.00      A    C
ATOM   3534  CD  ARG A 273     -23.602  15.991 -22.613  1.00  0.00      A    C
ATOM   3535  NE  ARG A 273     -24.610  15.970 -21.528  1.00  0.00      A    N
ATOM   3536  CZ  ARG A 273     -24.516  16.577 -20.353  1.00  0.00      A    C
ATOM   3537  NH2 ARG A 273     -25.303  16.225 -19.387  1.00  0.00      A    N
ATOM   3538  NH1 ARG A 273     -23.592  17.450 -20.068  1.00  0.00      A    N
ATOM   3539  HA  ARG A 273     -23.732  14.623 -26.700  1.00  0.00      A    H
ATOM   3540  HB2 ARG A 273     -22.289  15.699 -24.988  1.00  0.00      A    H
ATOM   3541  HB3 ARG A 273     -22.200  14.203 -24.087  1.00  0.00      A    H
ATOM   3542  HG2 ARG A 273     -24.706  15.904 -24.476  1.00  0.00      A    H
ATOM   3543  HG3 ARG A 273     -24.637  14.382 -23.590  1.00  0.00      A    H
ATOM   3544  HD2 ARG A 273     -23.355  17.021 -22.876  1.00  0.00      A    H
ATOM   3545  HD3 ARG A 273     -22.698  15.508 -22.235  1.00  0.00      A    H
ATOM   3546  HE  ARG A 273     -25.267  15.191 -21.506  1.00  0.00      A    H
ATOM   3547 HH21 ARG A 273     -25.863  15.389 -19.571  1.00  0.00      A    H
ATOM   3548 HH22 ARG A 273     -24.981  16.341 -18.434  1.00  0.00      A    H
ATOM   3549 HH11 ARG A 273     -23.569  17.835 -19.139  1.00  0.00      A    H
ATOM   3550 HH12 ARG A 273     -22.939  17.735 -20.768  1.00  0.00      A    H
ATOM   3551  N   ASN A 274     -20.936  12.926 -26.222  1.00 81.13      A    N
ATOM   3552  CA  ASN A 274     -19.610  12.651 -26.768  1.00 81.73      A    C
ATOM   3553  C   ASN A 274     -19.662  11.843 -28.071  1.00 72.25      A    C
ATOM   3554  O   ASN A 274     -19.015  12.250 -29.032  1.00 71.93      A    O
ATOM   3555  CB  ASN A 274     -18.729  11.996 -25.689  1.00 90.34      A    C
ATOM   3556  CG  ASN A 274     -18.204  13.013 -24.683  1.00 93.48      A    C
ATOM   3557  ND2 ASN A 274     -16.956  12.901 -24.298  1.00 88.75      A    N
ATOM   3558  OD1 ASN A 274     -18.797  14.051 -24.439  1.00 93.91      A    O
ATOM   3559  H   ASN A 274     -21.181  12.525 -25.320  1.00  0.00      A    H
ATOM   3560  HA  ASN A 274     -19.146  13.604 -27.028  1.00  0.00      A    H
ATOM   3561  HB2 ASN A 274     -19.287  11.225 -25.155  1.00  0.00      A    H
ATOM   3562  HB3 ASN A 274     -17.873  11.525 -26.171  1.00  0.00      A    H
ATOM   3563 HD21 ASN A 274     -16.371  12.137 -24.621  1.00  0.00      A    H
ATOM   3564 HD22 ASN A 274     -16.595  13.639 -23.723  1.00  0.00      A    H
ATOM   3565  N   LEU A 275     -20.575  10.875 -28.214  1.00 70.70      A    N
ATOM   3566  CA  LEU A 275     -20.776  10.148 -29.473  1.00 66.32      A    C
ATOM   3567  C   LEU A 275     -21.181  11.076 -30.621  1.00 62.48      A    C
ATOM   3568  O   LEU A 275     -20.572  10.986 -31.686  1.00 62.81      A    O
ATOM   3569  CB  LEU A 275     -21.827   9.034 -29.312  1.00 72.59      A    C
ATOM   3570  CG  LEU A 275     -21.299   7.729 -28.689  1.00 77.60      A    C
ATOM   3571  CD1 LEU A 275     -22.466   6.781 -28.416  1.00 88.31      A    C
ATOM   3572  CD2 LEU A 275     -20.341   7.002 -29.639  1.00 73.97      A    C
ATOM   3573  H   LEU A 275     -21.101  10.582 -27.394  1.00  0.00      A    H
ATOM   3574  HA  LEU A 275     -19.826   9.703 -29.765  1.00  0.00      A    H
ATOM   3575  HB2 LEU A 275     -22.650   9.416 -28.711  1.00  0.00      A    H
ATOM   3576  HB3 LEU A 275     -22.237   8.789 -30.293  1.00  0.00      A    H
ATOM   3577  HG  LEU A 275     -20.785   7.939 -27.752  1.00  0.00      A    H
ATOM   3578 HD11 LEU A 275     -22.099   5.899 -27.895  1.00  0.00      A    H
ATOM   3579 HD12 LEU A 275     -22.940   6.486 -29.352  1.00  0.00      A    H
ATOM   3580 HD13 LEU A 275     -23.208   7.282 -27.792  1.00  0.00      A    H
ATOM   3581 HD21 LEU A 275     -20.115   6.014 -29.245  1.00  0.00      A    H
ATOM   3582 HD22 LEU A 275     -19.409   7.557 -29.735  1.00  0.00      A    H
ATOM   3583 HD23 LEU A 275     -20.796   6.888 -30.624  1.00  0.00      A    H
ATOM   3584  N   ARG A 276     -22.113  12.021 -30.423  1.00 61.37      A    N
ATOM   3585  CA  ARG A 276     -22.499  12.963 -31.495  1.00 57.99      A    C
ATOM   3586  C   ARG A 276     -21.392  13.976 -31.817  1.00 52.50      A    C
ATOM   3587  O   ARG A 276     -21.112  14.192 -32.996  1.00 50.49      A    O
ATOM   3588  CB  ARG A 276     -23.845  13.644 -31.185  1.00 61.23      A    C
ATOM   3589  CG  ARG A 276     -24.997  12.621 -31.146  1.00 77.57      A    C
ATOM   3590  CD  ARG A 276     -26.413  13.214 -31.242  1.00 82.77      A    C
ATOM   3591  NE  ARG A 276     -26.669  14.425 -30.429  1.00 89.73      A    N
ATOM   3592  CZ  ARG A 276     -26.863  14.497 -29.122  1.00 93.08      A    C
ATOM   3593  NH1 ARG A 276     -26.466  13.580 -28.289  1.00 94.99      A    N
ATOM   3594  NH2 ARG A 276     -27.471  15.533 -28.615  1.00 92.99      A    N
ATOM   3595  H   ARG A 276     -22.566  12.076 -29.514  1.00  0.00      A    H
ATOM   3596  HA  ARG A 276     -22.626  12.393 -32.418  1.00  0.00      A    H
ATOM   3597  HB2 ARG A 276     -23.786  14.172 -30.231  1.00  0.00      A    H
ATOM   3598  HB3 ARG A 276     -24.053  14.370 -31.974  1.00  0.00      A    H
ATOM   3599  HG2 ARG A 276     -24.928  12.020 -30.244  1.00  0.00      A    H
ATOM   3600  HG3 ARG A 276     -24.884  11.934 -31.987  1.00  0.00      A    H
ATOM   3601  HD2 ARG A 276     -26.595  13.468 -32.288  1.00  0.00      A    H
ATOM   3602  HD3 ARG A 276     -27.134  12.437 -30.973  1.00  0.00      A    H
ATOM   3603  HE  ARG A 276     -26.974  15.229 -30.952  1.00  0.00      A    H
ATOM   3604 HH11 ARG A 276     -25.797  12.886 -28.605  1.00  0.00      A    H
ATOM   3605 HH12 ARG A 276     -26.607  13.684 -27.303  1.00  0.00      A    H
ATOM   3606 HH21 ARG A 276     -27.858  16.240 -29.216  1.00  0.00      A    H
ATOM   3607 HH22 ARG A 276     -27.671  15.567 -27.632  1.00  0.00      A    H
ATOM   3608  N   ARG A 277     -20.636  14.431 -30.807  1.00 51.28      A    N
ATOM   3609  CA  ARG A 277     -19.442  15.288 -30.973  1.00 55.03      A    C
ATOM   3610  C   ARG A 277     -18.345  14.597 -31.796  1.00 54.69      A    C
ATOM   3611  O   ARG A 277     -17.902  15.139 -32.806  1.00 43.51      A    O
ATOM   3612  CB  ARG A 277     -18.936  15.701 -29.575  1.00 63.64      A    C
ATOM   3613  CG  ARG A 277     -17.847  16.787 -29.599  1.00 74.64      A    C
ATOM   3614  CD  ARG A 277     -17.339  17.064 -28.174  1.00 87.10      A    C
ATOM   3615  NE  ARG A 277     -16.508  18.284 -28.116  1.00 94.98      A    N
ATOM   3616  CZ  ARG A 277     -15.313  18.435 -27.563  1.00102.19      A    C
ATOM   3617  NH1 ARG A 277     -14.631  17.469 -27.026  1.00101.71      A    N
ATOM   3618  NH2 ARG A 277     -14.750  19.605 -27.524  1.00106.17      A    N
ATOM   3619  H   ARG A 277     -20.911  14.166 -29.865  1.00  0.00      A    H
ATOM   3620  HA  ARG A 277     -19.728  16.182 -31.528  1.00  0.00      A    H
ATOM   3621  HB2 ARG A 277     -19.779  16.085 -28.999  1.00  0.00      A    H
ATOM   3622  HB3 ARG A 277     -18.547  14.825 -29.057  1.00  0.00      A    H
ATOM   3623  HG2 ARG A 277     -18.270  17.700 -30.020  1.00  0.00      A    H
ATOM   3624  HG3 ARG A 277     -17.009  16.467 -30.219  1.00  0.00      A    H
ATOM   3625  HD2 ARG A 277     -18.198  17.198 -27.511  1.00  0.00      A    H
ATOM   3626  HD3 ARG A 277     -16.779  16.194 -27.826  1.00  0.00      A    H
ATOM   3627  HE  ARG A 277     -16.913  19.121 -28.492  1.00  0.00      A    H
ATOM   3628 HH11 ARG A 277     -14.978  16.536 -26.956  1.00  0.00      A    H
ATOM   3629 HH12 ARG A 277     -13.763  17.744 -26.547  1.00  0.00      A    H
ATOM   3630 HH21 ARG A 277     -13.838  19.647 -27.043  1.00  0.00      A    H
ATOM   3631 HH22 ARG A 277     -15.245  20.450 -27.712  1.00  0.00      A    H
ATOM   3632  N   ILE A 278     -17.988  13.371 -31.415  1.00 50.99      A    N
ATOM   3633  CA  ILE A 278     -16.937  12.559 -32.043  1.00 49.06      A    C
ATOM   3634  C   ILE A 278     -17.354  12.108 -33.447  1.00 48.06      A    C
ATOM   3635  O   ILE A 278     -16.600  12.305 -34.394  1.00 53.28      A    O
ATOM   3636  CB  ILE A 278     -16.585  11.361 -31.124  1.00 51.00      A    C
ATOM   3637  CG1 ILE A 278     -15.912  11.860 -29.821  1.00 57.34      A    C
ATOM   3638  CG2 ILE A 278     -15.668  10.340 -31.823  1.00 47.00      A    C
ATOM   3639  CD1 ILE A 278     -15.963  10.846 -28.671  1.00 65.15      A    C
ATOM   3640  H   ILE A 278     -18.430  12.998 -30.581  1.00  0.00      A    H
ATOM   3641  HA  ILE A 278     -16.040  13.170 -32.160  1.00  0.00      A    H
ATOM   3642  HB  ILE A 278     -17.515  10.849 -30.866  1.00  0.00      A    H
ATOM   3643 HG12 ILE A 278     -14.872  12.123 -30.022  1.00  0.00      A    H
ATOM   3644 HG13 ILE A 278     -16.409  12.762 -29.466  1.00  0.00      A    H
ATOM   3645 HG21 ILE A 278     -16.169   9.891 -32.680  1.00  0.00      A    H
ATOM   3646 HG22 ILE A 278     -15.407   9.535 -31.137  1.00  0.00      A    H
ATOM   3647 HG23 ILE A 278     -14.751  10.828 -32.158  1.00  0.00      A    H
ATOM   3648 HD11 ILE A 278     -15.568  11.311 -27.769  1.00  0.00      A    H
ATOM   3649 HD12 ILE A 278     -16.990  10.532 -28.487  1.00  0.00      A    H
ATOM   3650 HD13 ILE A 278     -15.359   9.972 -28.904  1.00  0.00      A    H
ATOM   3651  N   THR A 279     -18.602  11.666 -33.627  1.00 48.07      A    N
ATOM   3652  CA  THR A 279     -19.092  11.179 -34.928  1.00 51.54      A    C
ATOM   3653  C   THR A 279     -19.132  12.287 -35.980  1.00 47.86      A    C
ATOM   3654  O   THR A 279     -18.652  12.067 -37.089  1.00 46.32      A    O
ATOM   3655  CB  THR A 279     -20.471  10.508 -34.811  1.00 54.64      A    C
ATOM   3656  CG2 THR A 279     -20.953   9.891 -36.122  1.00 51.56      A    C
ATOM   3657  OG1 THR A 279     -20.415   9.460 -33.873  1.00 63.23      A    O
ATOM   3658  H   THR A 279     -19.196  11.552 -32.814  1.00  0.00      A    H
ATOM   3659  HA  THR A 279     -18.397  10.424 -35.294  1.00  0.00      A    H
ATOM   3660  HB  THR A 279     -21.204  11.242 -34.474  1.00  0.00      A    H
ATOM   3661  HG1 THR A 279     -20.426   9.876 -32.996  1.00  0.00      A    H
ATOM   3662 HG21 THR A 279     -21.874   9.334 -35.947  1.00  0.00      A    H
ATOM   3663 HG22 THR A 279     -21.155  10.672 -36.854  1.00  0.00      A    H
ATOM   3664 HG23 THR A 279     -20.196   9.214 -36.517  1.00  0.00      A    H
ATOM   3665  N   ARG A 280     -19.522  13.524 -35.621  1.00 46.07      A    N
ATOM   3666  CA  ARG A 280     -19.461  14.644 -36.578  1.00 47.43      A    C
ATOM   3667  C   ARG A 280     -18.022  15.028 -36.939  1.00 48.06      A    C
ATOM   3668  O   ARG A 280     -17.765  15.286 -38.108  1.00 45.33      A    O
ATOM   3669  CB  ARG A 280     -20.271  15.861 -36.092  1.00 48.92      A    C
ATOM   3670  CG  ARG A 280     -20.676  16.727 -37.302  1.00 63.28      A    C
ATOM   3671  CD  ARG A 280     -21.423  18.015 -36.933  1.00 78.29      A    C
ATOM   3672  NE  ARG A 280     -20.500  19.110 -36.564  1.00 82.48      A    N
ATOM   3673  CZ  ARG A 280     -20.781  20.404 -36.562  1.00 84.32      A    C
ATOM   3674  NH1 ARG A 280     -21.978  20.860 -36.807  1.00 86.38      A    N
ATOM   3675  NH2 ARG A 280     -19.849  21.280 -36.310  1.00 84.38      A    N
ATOM   3676  H   ARG A 280     -19.870  13.685 -34.681  1.00  0.00      A    H
ATOM   3677  HA  ARG A 280     -19.905  14.291 -37.511  1.00  0.00      A    H
ATOM   3678  HB2 ARG A 280     -21.179  15.518 -35.594  1.00  0.00      A    H
ATOM   3679  HB3 ARG A 280     -19.679  16.443 -35.383  1.00  0.00      A    H
ATOM   3680  HG2 ARG A 280     -21.333  16.130 -37.936  1.00  0.00      A    H
ATOM   3681  HG3 ARG A 280     -19.797  16.989 -37.893  1.00  0.00      A    H
ATOM   3682  HD2 ARG A 280     -21.999  18.320 -37.810  1.00  0.00      A    H
ATOM   3683  HD3 ARG A 280     -22.120  17.813 -36.116  1.00  0.00      A    H
ATOM   3684  HE  ARG A 280     -19.543  18.853 -36.390  1.00  0.00      A    H
ATOM   3685 HH11 ARG A 280     -22.158  21.848 -36.837  1.00  0.00      A    H
ATOM   3686 HH12 ARG A 280     -22.710  20.215 -37.044  1.00  0.00      A    H
ATOM   3687 HH21 ARG A 280     -20.061  22.262 -36.348  1.00  0.00      A    H
ATOM   3688 HH22 ARG A 280     -18.897  20.988 -36.176  1.00  0.00      A    H
ATOM   3689  N   MET A 281     -17.080  14.977 -35.992  1.00 41.46      A    N
ATOM   3690  CA  MET A 281     -15.655  15.182 -36.295  1.00 49.30      A    C
ATOM   3691  C   MET A 281     -15.099  14.109 -37.238  1.00 49.10      A    C
ATOM   3692  O   MET A 281     -14.512  14.454 -38.260  1.00 41.14      A    O
ATOM   3693  CB  MET A 281     -14.821  15.230 -35.004  1.00 49.22      A    C
ATOM   3694  CG  MET A 281     -14.972  16.551 -34.242  1.00 69.05      A    C
ATOM   3695  SD  MET A 281     -14.507  18.056 -35.152  1.00 74.17      A    S
ATOM   3696  CE  MET A 281     -12.789  17.678 -35.621  1.00 79.13      A    C
ATOM   3697  H   MET A 281     -17.346  14.709 -35.054  1.00  0.00      A    H
ATOM   3698  HA  MET A 281     -15.541  16.131 -36.820  1.00  0.00      A    H
ATOM   3699  HB2 MET A 281     -13.768  15.093 -35.252  1.00  0.00      A    H
ATOM   3700  HB3 MET A 281     -15.107  14.410 -34.347  1.00  0.00      A    H
ATOM   3701  HG2 MET A 281     -16.010  16.653 -33.926  1.00  0.00      A    H
ATOM   3702  HG3 MET A 281     -14.357  16.495 -33.343  1.00  0.00      A    H
ATOM   3703  HE1 MET A 281     -12.349  18.533 -36.134  1.00  0.00      A    H
ATOM   3704  HE2 MET A 281     -12.762  16.825 -36.299  1.00  0.00      A    H
ATOM   3705  HE3 MET A 281     -12.198  17.457 -34.731  1.00  0.00      A    H
ATOM   3706  N   VAL A 282     -15.408  12.833 -36.985  1.00 50.89      A    N
ATOM   3707  CA  VAL A 282     -14.986  11.700 -37.827  1.00 44.87      A    C
ATOM   3708  C   VAL A 282     -15.536  11.804 -39.250  1.00 42.27      A    C
ATOM   3709  O   VAL A 282     -14.766  11.735 -40.205  1.00 45.91      A    O
ATOM   3710  CB  VAL A 282     -15.383  10.368 -37.164  1.00 43.21      A    C
ATOM   3711  CG1 VAL A 282     -15.294   9.172 -38.122  1.00 42.99      A    C
ATOM   3712  CG2 VAL A 282     -14.466  10.118 -35.958  1.00 39.05      A    C
ATOM   3713  H   VAL A 282     -15.921  12.627 -36.134  1.00  0.00      A    H
ATOM   3714  HA  VAL A 282     -13.901  11.715 -37.915  1.00  0.00      A    H
ATOM   3715  HB  VAL A 282     -16.412  10.433 -36.810  1.00  0.00      A    H
ATOM   3716 HG11 VAL A 282     -15.449   8.241 -37.578  1.00  0.00      A    H
ATOM   3717 HG12 VAL A 282     -14.319   9.155 -38.610  1.00  0.00      A    H
ATOM   3718 HG13 VAL A 282     -16.070   9.241 -38.886  1.00  0.00      A    H
ATOM   3719 HG21 VAL A 282     -14.593  10.904 -35.216  1.00  0.00      A    H
ATOM   3720 HG22 VAL A 282     -13.424  10.111 -36.278  1.00  0.00      A    H
ATOM   3721 HG23 VAL A 282     -14.706   9.162 -35.496  1.00  0.00      A    H
ATOM   3722  N   LEU A 283     -16.832  12.092 -39.398  1.00 43.45      A    N
ATOM   3723  CA  LEU A 283     -17.452  12.266 -40.713  1.00 47.70      A    C
ATOM   3724  C   LEU A 283     -16.854  13.454 -41.480  1.00 47.05      A    C
ATOM   3725  O   LEU A 283     -16.556  13.309 -42.661  1.00 41.03      A    O
ATOM   3726  CB  LEU A 283     -18.975  12.420 -40.552  1.00 49.45      A    C
ATOM   3727  CG  LEU A 283     -19.698  11.133 -40.109  1.00 57.36      A    C
ATOM   3728  CD1 LEU A 283     -21.143  11.465 -39.732  1.00 50.34      A    C
ATOM   3729  CD2 LEU A 283     -19.725  10.072 -41.211  1.00 60.15      A    C
ATOM   3730  H   LEU A 283     -17.415  12.157 -38.571  1.00  0.00      A    H
ATOM   3731  HA  LEU A 283     -17.244  11.383 -41.318  1.00  0.00      A    H
ATOM   3732  HB2 LEU A 283     -19.398  12.741 -41.506  1.00  0.00      A    H
ATOM   3733  HB3 LEU A 283     -19.165  13.210 -39.824  1.00  0.00      A    H
ATOM   3734  HG  LEU A 283     -19.205  10.709 -39.235  1.00  0.00      A    H
ATOM   3735 HD11 LEU A 283     -21.152  12.188 -38.917  1.00  0.00      A    H
ATOM   3736 HD12 LEU A 283     -21.654  10.559 -39.407  1.00  0.00      A    H
ATOM   3737 HD13 LEU A 283     -21.666  11.881 -40.593  1.00  0.00      A    H
ATOM   3738 HD21 LEU A 283     -18.712   9.749 -41.448  1.00  0.00      A    H
ATOM   3739 HD22 LEU A 283     -20.192  10.474 -42.110  1.00  0.00      A    H
ATOM   3740 HD23 LEU A 283     -20.289   9.203 -40.874  1.00  0.00      A    H
ATOM   3741  N   VAL A 284     -16.552  14.568 -40.804  1.00 43.86      A    N
ATOM   3742  CA  VAL A 284     -15.934  15.743 -41.440  1.00 41.94      A    C
ATOM   3743  C   VAL A 284     -14.494  15.476 -41.894  1.00 40.71      A    C
ATOM   3744  O   VAL A 284     -14.180  15.781 -43.041  1.00 41.57      A    O
ATOM   3745  CB  VAL A 284     -16.041  16.983 -40.529  1.00 47.01      A    C
ATOM   3746  CG1 VAL A 284     -15.189  18.164 -41.006  1.00 41.31      A    C
ATOM   3747  CG2 VAL A 284     -17.494  17.482 -40.480  1.00 50.78      A    C
ATOM   3748  H   VAL A 284     -16.783  14.616 -39.819  1.00  0.00      A    H
ATOM   3749  HA  VAL A 284     -16.490  15.964 -42.352  1.00  0.00      A    H
ATOM   3750  HB  VAL A 284     -15.721  16.718 -39.520  1.00  0.00      A    H
ATOM   3751 HG21 VAL A 284     -18.164  16.675 -40.191  1.00  0.00      A    H
ATOM   3752 HG22 VAL A 284     -17.580  18.292 -39.757  1.00  0.00      A    H
ATOM   3753 HG23 VAL A 284     -17.795  17.844 -41.465  1.00  0.00      A    H
ATOM   3754 HG11 VAL A 284     -14.135  17.898 -40.969  1.00  0.00      A    H
ATOM   3755 HG12 VAL A 284     -15.344  19.027 -40.357  1.00  0.00      A    H
ATOM   3756 HG13 VAL A 284     -15.451  18.429 -42.031  1.00  0.00      A    H
ATOM   3757  N   VAL A 285     -13.632  14.852 -41.078  1.00 34.11      A    N
ATOM   3758  CA  VAL A 285     -12.236  14.588 -41.499  1.00 37.45      A    C
ATOM   3759  C   VAL A 285     -12.144  13.553 -42.625  1.00 38.88      A    C
ATOM   3760  O   VAL A 285     -11.353  13.737 -43.547  1.00 37.18      A    O
ATOM   3761  CB  VAL A 285     -11.296  14.204 -40.337  1.00 41.52      A    C
ATOM   3762  CG1 VAL A 285     -11.239  15.301 -39.272  1.00 47.21      A    C
ATOM   3763  CG2 VAL A 285     -11.639  12.884 -39.645  1.00 46.57      A    C
ATOM   3764  H   VAL A 285     -13.933  14.586 -40.145  1.00  0.00      A    H
ATOM   3765  HA  VAL A 285     -11.845  15.513 -41.924  1.00  0.00      A    H
ATOM   3766  HB  VAL A 285     -10.291  14.105 -40.748  1.00  0.00      A    H
ATOM   3767 HG11 VAL A 285     -11.015  16.246 -39.753  1.00  0.00      A    H
ATOM   3768 HG12 VAL A 285     -12.191  15.386 -38.751  1.00  0.00      A    H
ATOM   3769 HG13 VAL A 285     -10.452  15.079 -38.551  1.00  0.00      A    H
ATOM   3770 HG21 VAL A 285     -11.561  12.055 -40.347  1.00  0.00      A    H
ATOM   3771 HG22 VAL A 285     -10.948  12.714 -38.821  1.00  0.00      A    H
ATOM   3772 HG23 VAL A 285     -12.649  12.931 -39.252  1.00  0.00      A    H
ATOM   3773  N   VAL A 286     -13.031  12.551 -42.634  1.00 38.31      A    N
ATOM   3774  CA  VAL A 286     -13.135  11.572 -43.730  1.00 41.29      A    C
ATOM   3775  C   VAL A 286     -13.676  12.223 -45.008  1.00 43.62      A    C
ATOM   3776  O   VAL A 286     -13.068  12.079 -46.068  1.00 42.84      A    O
ATOM   3777  CB  VAL A 286     -13.992  10.365 -43.292  1.00 41.63      A    C
ATOM   3778  CG1 VAL A 286     -14.302   9.401 -44.443  1.00 40.61      A    C
ATOM   3779  CG2 VAL A 286     -13.274   9.554 -42.202  1.00 37.79      A    C
ATOM   3780  H   VAL A 286     -13.678  12.472 -41.856  1.00  0.00      A    H
ATOM   3781  HA  VAL A 286     -12.136  11.207 -43.970  1.00  0.00      A    H
ATOM   3782  HB  VAL A 286     -14.939  10.728 -42.891  1.00  0.00      A    H
ATOM   3783 HG21 VAL A 286     -13.043  10.186 -41.347  1.00  0.00      A    H
ATOM   3784 HG22 VAL A 286     -12.348   9.142 -42.596  1.00  0.00      A    H
ATOM   3785 HG23 VAL A 286     -13.916   8.740 -41.864  1.00  0.00      A    H
ATOM   3786 HG11 VAL A 286     -14.926   9.893 -45.188  1.00  0.00      A    H
ATOM   3787 HG12 VAL A 286     -13.376   9.065 -44.914  1.00  0.00      A    H
ATOM   3788 HG13 VAL A 286     -14.851   8.538 -44.068  1.00  0.00      A    H
ATOM   3789  N   ALA A 287     -14.734  13.034 -44.904  1.00 37.74      A    N
ATOM   3790  CA  ALA A 287     -15.327  13.720 -46.050  1.00 41.01      A    C
ATOM   3791  C   ALA A 287     -14.377  14.747 -46.685  1.00 38.64      A    C
ATOM   3792  O   ALA A 287     -14.222  14.738 -47.902  1.00 42.37      A    O
ATOM   3793  CB  ALA A 287     -16.642  14.377 -45.617  1.00 38.91      A    C
ATOM   3794  H   ALA A 287     -15.190  13.141 -44.004  1.00  0.00      A    H
ATOM   3795  HA  ALA A 287     -15.555  12.977 -46.817  1.00  0.00      A    H
ATOM   3796  HB1 ALA A 287     -17.100  14.875 -46.473  1.00  0.00      A    H
ATOM   3797  HB2 ALA A 287     -17.329  13.617 -45.243  1.00  0.00      A    H
ATOM   3798  HB3 ALA A 287     -16.454  15.113 -44.834  1.00  0.00      A    H
ATOM   3799  N   VAL A 288     -13.650  15.538 -45.885  1.00 37.96      A    N
ATOM   3800  CA  VAL A 288     -12.661  16.498 -46.407  1.00 41.92      A    C
ATOM   3801  C   VAL A 288     -11.521  15.788 -47.134  1.00 41.35      A    C
ATOM   3802  O   VAL A 288     -11.232  16.153 -48.271  1.00 37.23      A    O
ATOM   3803  CB  VAL A 288     -12.123  17.429 -45.301  1.00 40.95      A    C
ATOM   3804  CG1 VAL A 288     -10.906  18.246 -45.763  1.00 42.10      A    C
ATOM   3805  CG2 VAL A 288     -13.212  18.426 -44.878  1.00 39.17      A    C
ATOM   3806  H   VAL A 288     -13.803  15.492 -44.882  1.00  0.00      A    H
ATOM   3807  HA  VAL A 288     -13.152  17.123 -47.154  1.00  0.00      A    H
ATOM   3808  HB  VAL A 288     -11.830  16.833 -44.436  1.00  0.00      A    H
ATOM   3809 HG11 VAL A 288     -10.042  17.596 -45.910  1.00  0.00      A    H
ATOM   3810 HG12 VAL A 288     -11.134  18.755 -46.700  1.00  0.00      A    H
ATOM   3811 HG13 VAL A 288     -10.638  18.989 -45.016  1.00  0.00      A    H
ATOM   3812 HG21 VAL A 288     -14.102  17.894 -44.546  1.00  0.00      A    H
ATOM   3813 HG22 VAL A 288     -13.478  19.067 -45.720  1.00  0.00      A    H
ATOM   3814 HG23 VAL A 288     -12.852  19.046 -44.058  1.00  0.00      A    H
ATOM   3815  N   PHE A 289     -10.977  14.701 -46.574  1.00 36.73      A    N
ATOM   3816  CA  PHE A 289      -9.915  13.934 -47.233  1.00 38.18      A    C
ATOM   3817  C   PHE A 289     -10.365  13.379 -48.596  1.00 37.36      A    C
ATOM   3818  O   PHE A 289      -9.692  13.573 -49.608  1.00 36.96      A    O
ATOM   3819  CB  PHE A 289      -9.459  12.801 -46.303  1.00 36.26      A    C
ATOM   3820  CG  PHE A 289      -8.235  12.076 -46.822  1.00 35.27      A    C
ATOM   3821  CD1 PHE A 289      -8.358  11.015 -47.741  1.00 39.24      A    C
ATOM   3822  CD2 PHE A 289      -6.959  12.530 -46.446  1.00 33.71      A    C
ATOM   3823  CE1 PHE A 289      -7.205  10.432 -48.299  1.00 34.16      A    C
ATOM   3824  CE2 PHE A 289      -5.812  11.930 -46.987  1.00 43.23      A    C
ATOM   3825  CZ  PHE A 289      -5.932  10.893 -47.926  1.00 33.37      A    C
ATOM   3826  H   PHE A 289     -11.283  14.408 -45.654  1.00  0.00      A    H
ATOM   3827  HA  PHE A 289      -9.065  14.595 -47.413  1.00  0.00      A    H
ATOM   3828  HB2 PHE A 289      -9.224  13.221 -45.323  1.00  0.00      A    H
ATOM   3829  HB3 PHE A 289     -10.271  12.085 -46.168  1.00  0.00      A    H
ATOM   3830  HD1 PHE A 289      -9.334  10.674 -48.053  1.00  0.00      A    H
ATOM   3831  HD2 PHE A 289      -6.855  13.364 -45.767  1.00  0.00      A    H
ATOM   3832  HE1 PHE A 289      -7.290   9.646 -49.035  1.00  0.00      A    H
ATOM   3833  HE2 PHE A 289      -4.838  12.296 -46.708  1.00  0.00      A    H
ATOM   3834  HZ  PHE A 289      -5.047  10.466 -48.377  1.00  0.00      A    H
ATOM   3835  N   ILE A 290     -11.575  12.812 -48.647  1.00 36.80      A    N
ATOM   3836  CA  ILE A 290     -12.171  12.271 -49.874  1.00 40.36      A    C
ATOM   3837  C   ILE A 290     -12.443  13.381 -50.902  1.00 43.77      A    C
ATOM   3838  O   ILE A 290     -12.025  13.241 -52.051  1.00 42.23      A    O
ATOM   3839  CB  ILE A 290     -13.424  11.435 -49.512  1.00 40.87      A    C
ATOM   3840  CG1 ILE A 290     -12.970  10.136 -48.800  1.00 45.01      A    C
ATOM   3841  CG2 ILE A 290     -14.295  11.091 -50.735  1.00 40.33      A    C
ATOM   3842  CD1 ILE A 290     -14.115   9.315 -48.195  1.00 51.52      A    C
ATOM   3843  H   ILE A 290     -12.096  12.724 -47.780  1.00  0.00      A    H
ATOM   3844  HA  ILE A 290     -11.447  11.599 -50.336  1.00  0.00      A    H
ATOM   3845  HB  ILE A 290     -14.038  12.020 -48.824  1.00  0.00      A    H
ATOM   3846 HG12 ILE A 290     -12.421   9.508 -49.504  1.00  0.00      A    H
ATOM   3847 HG13 ILE A 290     -12.290  10.385 -47.986  1.00  0.00      A    H
ATOM   3848 HD11 ILE A 290     -13.699   8.515 -47.582  1.00  0.00      A    H
ATOM   3849 HD12 ILE A 290     -14.739   9.956 -47.573  1.00  0.00      A    H
ATOM   3850 HD13 ILE A 290     -14.720   8.867 -48.982  1.00  0.00      A    H
ATOM   3851 HG21 ILE A 290     -14.614  11.994 -51.255  1.00  0.00      A    H
ATOM   3852 HG22 ILE A 290     -13.743  10.452 -51.424  1.00  0.00      A    H
ATOM   3853 HG23 ILE A 290     -15.197  10.568 -50.420  1.00  0.00      A    H
ATOM   3854  N   VAL A 291     -13.030  14.513 -50.502  1.00 37.21      A    N
ATOM   3855  CA  VAL A 291     -13.340  15.641 -51.405  1.00 44.30      A    C
ATOM   3856  C   VAL A 291     -12.082  16.304 -51.975  1.00 45.60      A    C
ATOM   3857  O   VAL A 291     -12.070  16.657 -53.151  1.00 42.97      A    O
ATOM   3858  CB  VAL A 291     -14.241  16.669 -50.685  1.00 45.98      A    C
ATOM   3859  CG1 VAL A 291     -14.376  18.010 -51.421  1.00 42.39      A    C
ATOM   3860  CG2 VAL A 291     -15.660  16.101 -50.529  1.00 45.71      A    C
ATOM   3861  H   VAL A 291     -13.316  14.587 -49.530  1.00  0.00      A    H
ATOM   3862  HA  VAL A 291     -13.891  15.257 -52.263  1.00  0.00      A    H
ATOM   3863  HB  VAL A 291     -13.830  16.871 -49.695  1.00  0.00      A    H
ATOM   3864 HG11 VAL A 291     -13.418  18.530 -51.438  1.00  0.00      A    H
ATOM   3865 HG12 VAL A 291     -14.710  17.843 -52.446  1.00  0.00      A    H
ATOM   3866 HG13 VAL A 291     -15.095  18.647 -50.907  1.00  0.00      A    H
ATOM   3867 HG21 VAL A 291     -15.632  15.140 -50.019  1.00  0.00      A    H
ATOM   3868 HG22 VAL A 291     -16.268  16.787 -49.940  1.00  0.00      A    H
ATOM   3869 HG23 VAL A 291     -16.118  15.965 -51.509  1.00  0.00      A    H
ATOM   3870  N   CYS A 292     -11.003  16.396 -51.195  1.00 42.73      A    N
ATOM   3871  CA  CYS A 292      -9.738  16.976 -51.651  1.00 43.85      A    C
ATOM   3872  C   CYS A 292      -8.988  16.053 -52.625  1.00 43.09      A    C
ATOM   3873  O   CYS A 292      -8.589  16.480 -53.709  1.00 38.94      A    O
ATOM   3874  CB  CYS A 292      -8.878  17.311 -50.426  1.00 40.86      A    C
ATOM   3875  SG  CYS A 292      -9.702  18.583 -49.419  1.00 45.63      A    S
ATOM   3876  H   CYS A 292     -11.069  16.086 -50.233  1.00  0.00      A    H
ATOM   3877  HA  CYS A 292      -9.940  17.906 -52.186  1.00  0.00      A    H
ATOM   3878  HB2 CYS A 292      -8.709  16.413 -49.829  1.00  0.00      A    H
ATOM   3879  HB3 CYS A 292      -7.910  17.690 -50.761  1.00  0.00      A    H
ATOM   3880  HG  CYS A 292     -10.658  17.771 -48.947  1.00  0.00      A    H
ATOM   3881  N   TRP A 293      -8.810  14.777 -52.263  1.00 36.06      A    N
ATOM   3882  CA  TRP A 293      -7.884  13.890 -52.977  1.00 38.31      A    C
ATOM   3883  C   TRP A 293      -8.528  13.022 -54.064  1.00 40.47      A    C
ATOM   3884  O   TRP A 293      -7.879  12.773 -55.082  1.00 39.22      A    O
ATOM   3885  CB  TRP A 293      -7.102  13.057 -51.958  1.00 31.17      A    C
ATOM   3886  CG  TRP A 293      -6.251  13.871 -51.032  1.00 35.04      A    C
ATOM   3887  CD1 TRP A 293      -6.415  13.955 -49.696  1.00 32.70      A    C
ATOM   3888  CD2 TRP A 293      -5.109  14.733 -51.345  1.00 37.45      A    C
ATOM   3889  CE2 TRP A 293      -4.632  15.311 -50.130  1.00 37.51      A    C
ATOM   3890  CE3 TRP A 293      -4.433  15.092 -52.533  1.00 38.20      A    C
ATOM   3891  NE1 TRP A 293      -5.466  14.800 -49.161  1.00 36.60      A    N
ATOM   3892  CZ2 TRP A 293      -3.540  16.190 -50.092  1.00 42.29      A    C
ATOM   3893  CZ3 TRP A 293      -3.341  15.984 -52.508  1.00 39.60      A    C
ATOM   3894  CH2 TRP A 293      -2.890  16.528 -51.291  1.00 44.36      A    C
ATOM   3895  H   TRP A 293      -9.136  14.487 -51.346  1.00  0.00      A    H
ATOM   3896  HA  TRP A 293      -7.150  14.509 -53.491  1.00  0.00      A    H
ATOM   3897  HB2 TRP A 293      -7.806  12.468 -51.370  1.00  0.00      A    H
ATOM   3898  HB3 TRP A 293      -6.447  12.365 -52.486  1.00  0.00      A    H
ATOM   3899  HD1 TRP A 293      -7.177  13.432 -49.133  1.00  0.00      A    H
ATOM   3900  HE3 TRP A 293      -4.756  14.661 -53.467  1.00  0.00      A    H
ATOM   3901  HZ2 TRP A 293      -3.207  16.608 -49.153  1.00  0.00      A    H
ATOM   3902  HZ3 TRP A 293      -2.832  16.241 -53.425  1.00  0.00      A    H
ATOM   3903  HH2 TRP A 293      -2.050  17.209 -51.277  1.00  0.00      A    H
ATOM   3904  HE1 TRP A 293      -5.445  15.042 -48.172  1.00  0.00      A    H
ATOM   3905  N   THR A 294      -9.814  12.662 -53.958  1.00 35.53      A    N
ATOM   3906  CA  THR A 294     -10.470  11.827 -54.991  1.00 38.74      A    C
ATOM   3907  C   THR A 294     -10.446  12.477 -56.381  1.00 43.28      A    C
ATOM   3908  O   THR A 294     -10.036  11.794 -57.321  1.00 37.41      A    O
ATOM   3909  CB  THR A 294     -11.922  11.433 -54.661  1.00 39.95      A    C
ATOM   3910  CG2 THR A 294     -12.441  10.314 -55.562  1.00 39.76      A    C
ATOM   3911  OG1 THR A 294     -12.033  10.967 -53.346  1.00 42.89      A    O
ATOM   3912  H   THR A 294     -10.344  12.957 -53.146  1.00  0.00      A    H
ATOM   3913  HA  THR A 294      -9.900  10.900 -55.063  1.00  0.00      A    H
ATOM   3914  HB  THR A 294     -12.580  12.294 -54.769  1.00  0.00      A    H
ATOM   3915  HG1 THR A 294     -12.032  11.767 -52.790  1.00  0.00      A    H
ATOM   3916 HG21 THR A 294     -13.438  10.017 -55.234  1.00  0.00      A    H
ATOM   3917 HG22 THR A 294     -11.776   9.452 -55.506  1.00  0.00      A    H
ATOM   3918 HG23 THR A 294     -12.504  10.660 -56.593  1.00  0.00      A    H
ATOM   3919  N   PRO A 295     -10.748  13.786 -56.546  1.00 38.48      A    N
ATOM   3920  CA  PRO A 295     -10.785  14.406 -57.870  1.00 41.16      A    C
ATOM   3921  C   PRO A 295      -9.422  14.403 -58.568  1.00 40.37      A    C
ATOM   3922  O   PRO A 295      -9.317  13.907 -59.687  1.00 37.29      A    O
ATOM   3923  CB  PRO A 295     -11.326  15.826 -57.660  1.00 34.57      A    C
ATOM   3924  CG  PRO A 295     -12.127  15.706 -56.368  1.00 39.83      A    C
ATOM   3925  CD  PRO A 295     -11.279  14.727 -55.565  1.00 37.19      A    C
ATOM   3926  HA  PRO A 295     -11.491  13.851 -58.490  1.00  0.00      A    H
ATOM   3927  HB2 PRO A 295     -10.508  16.533 -57.510  1.00  0.00      A    H
ATOM   3928  HB3 PRO A 295     -11.957  16.142 -58.492  1.00  0.00      A    H
ATOM   3929  HG2 PRO A 295     -13.105  15.269 -56.572  1.00  0.00      A    H
ATOM   3930  HG3 PRO A 295     -12.228  16.665 -55.861  1.00  0.00      A    H
ATOM   3931  HD2 PRO A 295     -10.455  15.263 -55.094  1.00  0.00      A    H
ATOM   3932  HD3 PRO A 295     -11.891  14.252 -54.801  1.00  0.00      A    H
ATOM   3933  N   ILE A 296      -8.346  14.785 -57.869  1.00 33.55      A    N
ATOM   3934  CA  ILE A 296      -6.996  14.788 -58.449  1.00 32.57      A    C
ATOM   3935  C   ILE A 296      -6.475  13.376 -58.748  1.00 45.92      A    C
ATOM   3936  O   ILE A 296      -5.977  13.150 -59.850  1.00 40.89      A    O
ATOM   3937  CB  ILE A 296      -6.020  15.632 -57.597  1.00 33.96      A    C
ATOM   3938  CG1 ILE A 296      -4.596  15.718 -58.188  1.00 35.80      A    C
ATOM   3939  CG2 ILE A 296      -5.912  15.167 -56.136  1.00 39.02      A    C
ATOM   3940  CD1 ILE A 296      -4.547  16.369 -59.575  1.00 35.41      A    C
ATOM   3941  H   ILE A 296      -8.471  15.111 -56.920  1.00  0.00      A    H
ATOM   3942  HA  ILE A 296      -7.077  15.282 -59.417  1.00  0.00      A    H
ATOM   3943  HB  ILE A 296      -6.419  16.641 -57.574  1.00  0.00      A    H
ATOM   3944 HG12 ILE A 296      -4.149  14.725 -58.241  1.00  0.00      A    H
ATOM   3945 HG13 ILE A 296      -3.983  16.326 -57.524  1.00  0.00      A    H
ATOM   3946 HG21 ILE A 296      -6.891  15.211 -55.660  1.00  0.00      A    H
ATOM   3947 HG22 ILE A 296      -5.517  14.153 -56.074  1.00  0.00      A    H
ATOM   3948 HG23 ILE A 296      -5.256  15.842 -55.585  1.00  0.00      A    H
ATOM   3949 HD11 ILE A 296      -3.508  16.497 -59.880  1.00  0.00      A    H
ATOM   3950 HD12 ILE A 296      -5.033  17.344 -59.546  1.00  0.00      A    H
ATOM   3951 HD13 ILE A 296      -5.049  15.737 -60.304  1.00  0.00      A    H
ATOM   3952  N   HIS A 297      -6.718  12.390 -57.879  1.00 35.20      A    N
ATOM   3953  CA  HIS A 297      -6.307  11.007 -58.142  1.00 37.71      A    C
ATOM   3954  C   HIS A 297      -7.076  10.360 -59.300  1.00 38.29      A    C
ATOM   3955  O   HIS A 297      -6.449   9.824 -60.214  1.00 40.38      A    O
ATOM   3956  CB  HIS A 297      -6.422  10.170 -56.864  1.00 31.05      A    C
ATOM   3957  CG  HIS A 297      -5.203  10.297 -55.988  1.00 37.83      A    C
ATOM   3958  CD2 HIS A 297      -5.033  11.142 -54.925  1.00 38.14      A    C
ATOM   3959  ND1 HIS A 297      -4.003   9.651 -56.182  1.00 39.40      A    N
ATOM   3960  CE1 HIS A 297      -3.156  10.053 -55.221  1.00 43.11      A    C
ATOM   3961  NE2 HIS A 297      -3.734  10.976 -54.444  1.00 42.96      A    N
ATOM   3962  H   HIS A 297      -7.190  12.603 -57.005  1.00  0.00      A    H
ATOM   3963  HA  HIS A 297      -5.258  11.013 -58.443  1.00  0.00      A    H
ATOM   3964  HB2 HIS A 297      -7.319  10.445 -56.306  1.00  0.00      A    H
ATOM   3965  HB3 HIS A 297      -6.519   9.123 -57.144  1.00  0.00      A    H
ATOM   3966  HD2 HIS A 297      -5.766  11.823 -54.530  1.00  0.00      A    H
ATOM   3967  HE1 HIS A 297      -2.148   9.690 -55.081  1.00  0.00      A    H
ATOM   3968  HD1 HIS A 297      -3.800   8.976 -56.903  1.00  0.00      A    H
ATOM   3969  N   ILE A 298      -8.401  10.517 -59.363  1.00 37.36      A    N
ATOM   3970  CA  ILE A 298      -9.205   9.975 -60.468  1.00 40.86      A    C
ATOM   3971  C   ILE A 298      -8.882  10.678 -61.795  1.00 43.37      A    C
ATOM   3972  O   ILE A 298      -8.662  10.003 -62.796  1.00 46.82      A    O
ATOM   3973  CB  ILE A 298     -10.707  10.023 -60.106  1.00 46.71      A    C
ATOM   3974  CG1 ILE A 298     -11.051   9.077 -58.927  1.00 49.51      A    C
ATOM   3975  CG2 ILE A 298     -11.605   9.709 -61.315  1.00 41.76      A    C
ATOM   3976  CD1 ILE A 298     -10.828   7.576 -59.169  1.00 48.01      A    C
ATOM   3977  H   ILE A 298      -8.876  11.017 -58.616  1.00  0.00      A    H
ATOM   3978  HA  ILE A 298      -8.926   8.932 -60.615  1.00  0.00      A    H
ATOM   3979  HB  ILE A 298     -10.946  11.040 -59.792  1.00  0.00      A    H
ATOM   3980 HG12 ILE A 298     -12.100   9.224 -58.667  1.00  0.00      A    H
ATOM   3981 HG13 ILE A 298     -10.464   9.361 -58.054  1.00  0.00      A    H
ATOM   3982 HG21 ILE A 298     -11.552  10.520 -62.040  1.00  0.00      A    H
ATOM   3983 HG22 ILE A 298     -11.294   8.780 -61.795  1.00  0.00      A    H
ATOM   3984 HG23 ILE A 298     -12.644   9.616 -60.995  1.00  0.00      A    H
ATOM   3985 HD11 ILE A 298     -11.139   7.024 -58.281  1.00  0.00      A    H
ATOM   3986 HD12 ILE A 298     -11.422   7.232 -60.016  1.00  0.00      A    H
ATOM   3987 HD13 ILE A 298      -9.774   7.368 -59.350  1.00  0.00      A    H
ATOM   3988  N   TYR A 299      -8.619  11.986 -61.789  1.00 39.57      A    N
ATOM   3989  CA  TYR A 299      -8.235  12.731 -62.996  1.00 44.17      A    C
ATOM   3990  C   TYR A 299      -6.775  12.466 -63.433  1.00 43.45      A    C
ATOM   3991  O   TYR A 299      -6.438  12.633 -64.611  1.00 45.05      A    O
ATOM   3992  CB  TYR A 299      -8.525  14.214 -62.728  1.00 46.44      A    C
ATOM   3993  CG  TYR A 299      -8.841  15.147 -63.883  1.00 47.76      A    C
ATOM   3994  CD1 TYR A 299      -8.742  14.784 -65.245  1.00 52.71      A    C
ATOM   3995  CD2 TYR A 299      -9.376  16.402 -63.540  1.00 50.45      A    C
ATOM   3996  CE1 TYR A 299      -9.161  15.690 -66.241  1.00 60.66      A    C
ATOM   3997  CE2 TYR A 299      -9.821  17.289 -64.531  1.00 52.74      A    C
ATOM   3998  CZ  TYR A 299      -9.713  16.937 -65.887  1.00 58.62      A    C
ATOM   3999  OH  TYR A 299     -10.166  17.779 -66.845  1.00 65.76      A    O
ATOM   4000  H   TYR A 299      -8.785  12.512 -60.935  1.00  0.00      A    H
ATOM   4001  HA  TYR A 299      -8.887  12.400 -63.804  1.00  0.00      A    H
ATOM   4002  HB2 TYR A 299      -9.424  14.253 -62.113  1.00  0.00      A    H
ATOM   4003  HB3 TYR A 299      -7.713  14.637 -62.135  1.00  0.00      A    H
ATOM   4004  HD1 TYR A 299      -8.409  13.800 -65.538  1.00  0.00      A    H
ATOM   4005  HD2 TYR A 299      -9.497  16.663 -62.499  1.00  0.00      A    H
ATOM   4006  HE1 TYR A 299      -9.133  15.425 -67.284  1.00  0.00      A    H
ATOM   4007  HE2 TYR A 299     -10.282  18.221 -64.253  1.00  0.00      A    H
ATOM   4008  HH  TYR A 299     -10.644  18.532 -66.460  1.00  0.00      A    H
ATOM   4009  N   VAL A 300      -5.909  11.971 -62.539  1.00 39.62      A    N
ATOM   4010  CA  VAL A 300      -4.614  11.358 -62.895  1.00 41.83      A    C
ATOM   4011  C   VAL A 300      -4.800   9.975 -63.524  1.00 41.73      A    C
ATOM   4012  O   VAL A 300      -4.250   9.745 -64.595  1.00 39.04      A    O
ATOM   4013  CB  VAL A 300      -3.663  11.303 -61.678  1.00 39.45      A    C
ATOM   4014  CG1 VAL A 300      -2.450  10.380 -61.874  1.00 45.05      A    C
ATOM   4015  CG2 VAL A 300      -3.110  12.705 -61.399  1.00 33.69      A    C
ATOM   4016  H   VAL A 300      -6.212  11.908 -61.571  1.00  0.00      A    H
ATOM   4017  HA  VAL A 300      -4.131  11.970 -63.655  1.00  0.00      A    H
ATOM   4018  HB  VAL A 300      -4.208  10.961 -60.800  1.00  0.00      A    H
ATOM   4019 HG11 VAL A 300      -2.771   9.341 -61.949  1.00  0.00      A    H
ATOM   4020 HG12 VAL A 300      -1.905  10.656 -62.778  1.00  0.00      A    H
ATOM   4021 HG13 VAL A 300      -1.779  10.460 -61.018  1.00  0.00      A    H
ATOM   4022 HG21 VAL A 300      -3.924  13.417 -61.280  1.00  0.00      A    H
ATOM   4023 HG22 VAL A 300      -2.526  12.693 -60.479  1.00  0.00      A    H
ATOM   4024 HG23 VAL A 300      -2.478  13.018 -62.228  1.00  0.00      A    H
ATOM   4025  N   ILE A 301      -5.649   9.112 -62.957  1.00 40.23      A    N
ATOM   4026  CA  ILE A 301      -5.887   7.745 -63.461  1.00 44.41      A    C
ATOM   4027  C   ILE A 301      -6.687   7.716 -64.778  1.00 45.55      A    C
ATOM   4028  O   ILE A 301      -6.346   6.949 -65.671  1.00 50.58      A    O
ATOM   4029  CB  ILE A 301      -6.533   6.880 -62.351  1.00 44.34      A    C
ATOM   4030  CG1 ILE A 301      -5.579   6.660 -61.147  1.00 41.87      A    C
ATOM   4031  CG2 ILE A 301      -7.031   5.522 -62.876  1.00 44.72      A    C
ATOM   4032  CD1 ILE A 301      -4.303   5.851 -61.427  1.00 54.72      A    C
ATOM   4033  H   ILE A 301      -6.086   9.376 -62.078  1.00  0.00      A    H
ATOM   4034  HA  ILE A 301      -4.922   7.304 -63.707  1.00  0.00      A    H
ATOM   4035  HB  ILE A 301      -7.408   7.416 -61.978  1.00  0.00      A    H
ATOM   4036 HG12 ILE A 301      -6.136   6.152 -60.359  1.00  0.00      A    H
ATOM   4037 HG13 ILE A 301      -5.275   7.625 -60.746  1.00  0.00      A    H
ATOM   4038 HG21 ILE A 301      -7.361   4.896 -62.046  1.00  0.00      A    H
ATOM   4039 HG22 ILE A 301      -6.239   5.007 -63.422  1.00  0.00      A    H
ATOM   4040 HG23 ILE A 301      -7.880   5.663 -63.547  1.00  0.00      A    H
ATOM   4041 HD11 ILE A 301      -3.728   5.759 -60.505  1.00  0.00      A    H
ATOM   4042 HD12 ILE A 301      -3.685   6.355 -62.169  1.00  0.00      A    H
ATOM   4043 HD13 ILE A 301      -4.554   4.851 -61.779  1.00  0.00      A    H
ATOM   4044  N   ILE A 302      -7.567   8.689 -65.029  1.00 45.67      A    N
ATOM   4045  CA  ILE A 302      -8.182   8.895 -66.355  1.00 48.98      A    C
ATOM   4046  C   ILE A 302      -7.105   9.232 -67.401  1.00 51.01      A    C
ATOM   4047  O   ILE A 302      -6.999   8.547 -68.417  1.00 50.19      A    O
ATOM   4048  CB  ILE A 302      -9.286   9.976 -66.264  1.00 48.51      A    C
ATOM   4049  CG1 ILE A 302     -10.505   9.418 -65.492  1.00 55.47      A    C
ATOM   4050  CG2 ILE A 302      -9.734  10.462 -67.653  1.00 48.96      A    C
ATOM   4051  CD1 ILE A 302     -11.493  10.496 -65.028  1.00 50.89      A    C
ATOM   4052  H   ILE A 302      -7.856   9.279 -64.256  1.00  0.00      A    H
ATOM   4053  HA  ILE A 302      -8.647   7.961 -66.676  1.00  0.00      A    H
ATOM   4054  HB  ILE A 302      -8.882  10.833 -65.721  1.00  0.00      A    H
ATOM   4055 HG12 ILE A 302     -11.034   8.697 -66.117  1.00  0.00      A    H
ATOM   4056 HG13 ILE A 302     -10.167   8.886 -64.603  1.00  0.00      A    H
ATOM   4057 HD11 ILE A 302     -12.269  10.032 -64.419  1.00  0.00      A    H
ATOM   4058 HD12 ILE A 302     -10.974  11.246 -64.430  1.00  0.00      A    H
ATOM   4059 HD13 ILE A 302     -11.970  10.976 -65.881  1.00  0.00      A    H
ATOM   4060 HG21 ILE A 302      -8.907  10.914 -68.200  1.00  0.00      A    H
ATOM   4061 HG22 ILE A 302     -10.518  11.212 -67.563  1.00  0.00      A    H
ATOM   4062 HG23 ILE A 302     -10.120   9.620 -68.228  1.00  0.00      A    H
ATOM   4063  N   LYS A 303      -6.136  10.082 -67.031  1.00 50.46      A    N
ATOM   4064  CA  LYS A 303      -4.906  10.358 -67.804  1.00 54.03      A    C
ATOM   4065  C   LYS A 303      -3.774   9.332 -67.549  1.00 50.57      A    C
ATOM   4066  O   LYS A 303      -2.590   9.619 -67.737  1.00 51.07      A    O
ATOM   4067  CB  LYS A 303      -4.508  11.839 -67.642  1.00 51.95      A    C
ATOM   4068  CG  LYS A 303      -5.599  12.757 -68.241  1.00 61.59      A    C
ATOM   4069  CD  LYS A 303      -5.209  14.244 -68.348  1.00 75.40      A    C
ATOM   4070  CE  LYS A 303      -5.665  15.123 -67.173  1.00 81.93      A    C
ATOM   4071  NZ  LYS A 303      -5.074  14.708 -65.881  1.00 87.87      A    N
ATOM   4072  H   LYS A 303      -6.199  10.467 -66.099  1.00  0.00      A    H
ATOM   4073  HA  LYS A 303      -5.149  10.211 -68.860  1.00  0.00      A    H
ATOM   4074  HB2 LYS A 303      -4.353  12.065 -66.586  1.00  0.00      A    H
ATOM   4075  HB3 LYS A 303      -3.575  12.012 -68.180  1.00  0.00      A    H
ATOM   4076  HG2 LYS A 303      -5.808  12.406 -69.253  1.00  0.00      A    H
ATOM   4077  HG3 LYS A 303      -6.522  12.669 -67.667  1.00  0.00      A    H
ATOM   4078  HD2 LYS A 303      -5.688  14.643 -69.244  1.00  0.00      A    H
ATOM   4079  HD3 LYS A 303      -4.131  14.338 -68.492  1.00  0.00      A    H
ATOM   4080  HE2 LYS A 303      -5.385  16.158 -67.390  1.00  0.00      A    H
ATOM   4081  HE3 LYS A 303      -6.757  15.086 -67.108  1.00  0.00      A    H
ATOM   4082  HZ1 LYS A 303      -5.282  15.391 -65.158  1.00  0.00      A    H
ATOM   4083  HZ2 LYS A 303      -5.473  13.821 -65.575  1.00  0.00      A    H
ATOM   4084  HZ3 LYS A 303      -4.071  14.621 -65.944  1.00  0.00      A    H
ATOM   4085  N   ALA A 304      -4.165   8.101 -67.224  1.00 46.29      A    N
ATOM   4086  CA  ALA A 304      -3.381   6.871 -67.333  1.00 53.13      A    C
ATOM   4087  C   ALA A 304      -4.048   5.833 -68.265  1.00 55.64      A    C
ATOM   4088  O   ALA A 304      -3.504   4.748 -68.445  1.00 57.36      A    O
ATOM   4089  CB  ALA A 304      -3.171   6.305 -65.922  1.00 47.34      A    C
ATOM   4090  H   ALA A 304      -5.140   7.976 -66.984  1.00  0.00      A    H
ATOM   4091  HA  ALA A 304      -2.406   7.099 -67.764  1.00  0.00      A    H
ATOM   4092  HB1 ALA A 304      -2.406   5.530 -65.950  1.00  0.00      A    H
ATOM   4093  HB2 ALA A 304      -2.875   7.096 -65.238  1.00  0.00      A    H
ATOM   4094  HB3 ALA A 304      -4.092   5.850 -65.561  1.00  0.00      A    H
ATOM   4095  N   LEU A 305      -5.240   6.136 -68.806  1.00 55.18      A    N
ATOM   4096  CA  LEU A 305      -6.101   5.176 -69.509  1.00 55.74      A    C
ATOM   4097  C   LEU A 305      -6.671   5.709 -70.834  1.00 64.03      A    C
ATOM   4098  O   LEU A 305      -6.771   4.940 -71.786  1.00 65.97      A    O
ATOM   4099  CB  LEU A 305      -7.249   4.756 -68.567  1.00 49.70      A    C
ATOM   4100  CG  LEU A 305      -6.817   3.986 -67.302  1.00 54.60      A    C
ATOM   4101  CD1 LEU A 305      -8.015   3.828 -66.364  1.00 50.28      A    C
ATOM   4102  CD2 LEU A 305      -6.279   2.592 -67.628  1.00 56.37      A    C
ATOM   4103  H   LEU A 305      -5.651   7.030 -68.577  1.00  0.00      A    H
ATOM   4104  HA  LEU A 305      -5.522   4.289 -69.771  1.00  0.00      A    H
ATOM   4105  HB2 LEU A 305      -7.783   5.657 -68.262  1.00  0.00      A    H
ATOM   4106  HB3 LEU A 305      -7.948   4.133 -69.127  1.00  0.00      A    H
ATOM   4107  HG  LEU A 305      -6.047   4.540 -66.769  1.00  0.00      A    H
ATOM   4108 HD11 LEU A 305      -7.706   3.301 -65.462  1.00  0.00      A    H
ATOM   4109 HD12 LEU A 305      -8.807   3.266 -66.860  1.00  0.00      A    H
ATOM   4110 HD13 LEU A 305      -8.388   4.813 -66.084  1.00  0.00      A    H
ATOM   4111 HD21 LEU A 305      -6.033   2.066 -66.707  1.00  0.00      A    H
ATOM   4112 HD22 LEU A 305      -5.369   2.678 -68.222  1.00  0.00      A    H
ATOM   4113 HD23 LEU A 305      -7.021   2.021 -68.186  1.00  0.00      A    H
ATOM   4114  N   ILE A 306      -7.017   7.001 -70.929  1.00 58.11      A    N
ATOM   4115  CA  ILE A 306      -7.636   7.594 -72.129  1.00 67.25      A    C
ATOM   4116  C   ILE A 306      -7.108   8.999 -72.454  1.00 72.12      A    C
ATOM   4117  O   ILE A 306      -6.794   9.801 -71.573  1.00 72.87      A    O
ATOM   4118  CB  ILE A 306      -9.185   7.591 -72.047  1.00 74.13      A    C
ATOM   4119  CG1 ILE A 306      -9.731   8.403 -70.850  1.00 76.87      A    C
ATOM   4120  CG2 ILE A 306      -9.742   6.157 -72.056  1.00 78.55      A    C
ATOM   4121  CD1 ILE A 306     -11.248   8.630 -70.913  1.00 82.85      A    C
ATOM   4122  H   ILE A 306      -6.930   7.591 -70.109  1.00  0.00      A    H
ATOM   4123  HA  ILE A 306      -7.366   6.972 -72.984  1.00  0.00      A    H
ATOM   4124  HB  ILE A 306      -9.548   8.071 -72.958  1.00  0.00      A    H
ATOM   4125 HG12 ILE A 306      -9.257   9.383 -70.830  1.00  0.00      A    H
ATOM   4126 HG13 ILE A 306      -9.487   7.891 -69.919  1.00  0.00      A    H
ATOM   4127 HG21 ILE A 306      -9.279   5.584 -72.861  1.00  0.00      A    H
ATOM   4128 HG22 ILE A 306     -10.818   6.168 -72.226  1.00  0.00      A    H
ATOM   4129 HG23 ILE A 306      -9.534   5.660 -71.108  1.00  0.00      A    H
ATOM   4130 HD11 ILE A 306     -11.548   9.312 -70.118  1.00  0.00      A    H
ATOM   4131 HD12 ILE A 306     -11.780   7.689 -70.781  1.00  0.00      A    H
ATOM   4132 HD13 ILE A 306     -11.519   9.071 -71.873  1.00  0.00      A    H
ATOM   4133  N   THR A 307      -7.134   9.339 -73.744  1.00 64.55      A    N
ATOM   4134  CA  THR A 307      -7.049  10.722 -74.234  1.00 70.31      A    C
ATOM   4135  C   THR A 307      -8.376  11.447 -74.000  1.00 81.35      A    C
ATOM   4136  O   THR A 307      -9.437  10.897 -74.283  1.00 93.09      A    O
ATOM   4137  CB  THR A 307      -6.696  10.747 -75.730  1.00 84.71      A    C
ATOM   4138  CG2 THR A 307      -6.492  12.155 -76.291  1.00 83.65      A    C
ATOM   4139  OG1 THR A 307      -5.494  10.046 -75.949  1.00 93.33      A    O
ATOM   4140  H   THR A 307      -7.418   8.637 -74.412  1.00  0.00      A    H
ATOM   4141  HA  THR A 307      -6.267  11.242 -73.682  1.00  0.00      A    H
ATOM   4142  HB  THR A 307      -7.490  10.255 -76.294  1.00  0.00      A    H
ATOM   4143 HG21 THR A 307      -6.134  12.085 -77.319  1.00  0.00      A    H
ATOM   4144 HG22 THR A 307      -7.440  12.693 -76.301  1.00  0.00      A    H
ATOM   4145 HG23 THR A 307      -5.767  12.704 -75.691  1.00  0.00      A    H
ATOM   4146  HG1 THR A 307      -4.783  10.506 -75.500  1.00  0.00      A    H
ATOM   4147  N   ILE A 308      -8.313  12.719 -73.599  1.00 82.28      A    N
ATOM   4148  CA  ILE A 308      -9.467  13.606 -73.381  1.00 92.90      A    C
ATOM   4149  C   ILE A 308      -9.115  15.049 -73.804  1.00100.78      A    C
ATOM   4150  O   ILE A 308      -7.932  15.410 -73.769  1.00100.35      A    O
ATOM   4151  CB  ILE A 308      -9.973  13.530 -71.919  1.00 95.81      A    C
ATOM   4152  CG1 ILE A 308      -8.819  13.550 -70.890  1.00 95.56      A    C
ATOM   4153  CG2 ILE A 308     -10.864  12.290 -71.727  1.00 94.07      A    C
ATOM   4154  CD1 ILE A 308      -9.293  13.787 -69.454  1.00 93.49      A    C
ATOM   4155  H   ILE A 308      -7.405  13.132 -73.453  1.00  0.00      A    H
ATOM   4156  HA  ILE A 308     -10.272  13.268 -74.033  1.00  0.00      A    H
ATOM   4157  HB  ILE A 308     -10.605  14.400 -71.743  1.00  0.00      A    H
ATOM   4158 HG12 ILE A 308      -8.276  12.604 -70.922  1.00  0.00      A    H
ATOM   4159 HG13 ILE A 308      -8.123  14.349 -71.148  1.00  0.00      A    H
ATOM   4160 HG21 ILE A 308     -11.628  12.253 -72.505  1.00  0.00      A    H
ATOM   4161 HG22 ILE A 308     -10.264  11.383 -71.785  1.00  0.00      A    H
ATOM   4162 HG23 ILE A 308     -11.367  12.326 -70.762  1.00  0.00      A    H
ATOM   4163 HD11 ILE A 308      -8.425  13.839 -68.798  1.00  0.00      A    H
ATOM   4164 HD12 ILE A 308      -9.849  14.722 -69.397  1.00  0.00      A    H
ATOM   4165 HD13 ILE A 308      -9.932  12.971 -69.125  1.00  0.00      A    H
ATOM   4166  N   PRO A 309     -10.068  15.813 -74.378  1.00107.03      A    N
ATOM   4167  CA  PRO A 309      -9.769  16.981 -75.209  1.00112.90      A    C
ATOM   4168  C   PRO A 309      -9.290  18.200 -74.403  1.00108.59      A    C
ATOM   4169  O   PRO A 309     -10.022  18.760 -73.580  1.00108.73      A    O
ATOM   4170  CB  PRO A 309     -11.063  17.261 -75.985  1.00115.55      A    C
ATOM   4171  CG  PRO A 309     -12.155  16.751 -75.047  1.00111.10      A    C
ATOM   4172  CD  PRO A 309     -11.497  15.525 -74.417  1.00106.47      A    C
ATOM   4173  HA  PRO A 309      -8.992  16.718 -75.928  1.00  0.00      A    H
ATOM   4174  HB2 PRO A 309     -11.188  18.316 -76.226  1.00  0.00      A    H
ATOM   4175  HB3 PRO A 309     -11.071  16.668 -76.901  1.00  0.00      A    H
ATOM   4176  HG2 PRO A 309     -12.366  17.496 -74.278  1.00  0.00      A    H
ATOM   4177  HG3 PRO A 309     -13.066  16.489 -75.587  1.00  0.00      A    H
ATOM   4178  HD2 PRO A 309     -11.680  14.654 -75.049  1.00  0.00      A    H
ATOM   4179  HD3 PRO A 309     -11.899  15.357 -73.417  1.00  0.00      A    H
ATOM   4180  N   GLU A 310      -8.116  18.727 -74.767  1.00107.44      A    N
ATOM   4181  CA  GLU A 310      -7.627  20.015 -74.260  1.00105.77      A    C
ATOM   4182  C   GLU A 310      -8.567  21.156 -74.675  1.00101.57      A    C
ATOM   4183  O   GLU A 310      -8.807  21.407 -75.850  1.00110.79      A    O
ATOM   4184  CB  GLU A 310      -6.175  20.289 -74.692  1.00114.60      A    C
ATOM   4185  CG  GLU A 310      -5.191  19.359 -73.959  1.00119.89      A    C
ATOM   4186  CD  GLU A 310      -3.708  19.732 -74.142  1.00126.69      A    C
ATOM   4187  OE1 GLU A 310      -3.398  20.909 -74.453  1.00130.51      A    O
ATOM   4188  OE2 GLU A 310      -2.856  18.890 -73.792  1.00127.18      A    O
ATOM   4189  H   GLU A 310      -7.600  18.289 -75.513  1.00  0.00      A    H
ATOM   4190  HA  GLU A 310      -7.638  19.970 -73.172  1.00  0.00      A    H
ATOM   4191  HB2 GLU A 310      -5.942  21.324 -74.435  1.00  0.00      A    H
ATOM   4192  HB3 GLU A 310      -6.075  20.163 -75.771  1.00  0.00      A    H
ATOM   4193  HG2 GLU A 310      -5.420  19.385 -72.891  1.00  0.00      A    H
ATOM   4194  HG3 GLU A 310      -5.354  18.336 -74.308  1.00  0.00      A    H
ATOM   4195  N   THR A 311      -9.212  21.744 -73.670  1.00 94.81      A    N
ATOM   4196  CA  THR A 311     -10.352  22.662 -73.780  1.00 94.75      A    C
ATOM   4197  C   THR A 311     -10.369  23.579 -72.559  1.00 96.99      A    C
ATOM   4198  O   THR A 311      -9.751  23.269 -71.533  1.00 90.79      A    O
ATOM   4199  CB  THR A 311     -11.693  21.897 -73.823  1.00 94.98      A    C
ATOM   4200  CG2 THR A 311     -11.964  21.150 -75.123  1.00 90.62      A    C
ATOM   4201  OG1 THR A 311     -11.780  20.980 -72.753  1.00 95.98      A    O
ATOM   4202  H   THR A 311      -8.999  21.429 -72.738  1.00  0.00      A    H
ATOM   4203  HA  THR A 311     -10.255  23.269 -74.681  1.00  0.00      A    H
ATOM   4204  HB  THR A 311     -12.501  22.620 -73.704  1.00  0.00      A    H
ATOM   4205  HG1 THR A 311     -11.290  20.187 -73.041  1.00  0.00      A    H
ATOM   4206 HG21 THR A 311     -12.942  20.670 -75.075  1.00  0.00      A    H
ATOM   4207 HG22 THR A 311     -11.202  20.396 -75.295  1.00  0.00      A    H
ATOM   4208 HG23 THR A 311     -11.955  21.853 -75.957  1.00  0.00      A    H
ATOM   4209  N   THR A 312     -11.203  24.621 -72.583  1.00 82.29      A    N
ATOM   4210  CA  THR A 312     -11.436  25.505 -71.428  1.00 79.96      A    C
ATOM   4211  C   THR A 312     -11.945  24.737 -70.202  1.00 80.22      A    C
ATOM   4212  O   THR A 312     -11.400  24.903 -69.112  1.00 78.83      A    O
ATOM   4213  CB  THR A 312     -12.443  26.605 -71.802  1.00 78.08      A    C
ATOM   4214  CG2 THR A 312     -12.522  27.715 -70.757  1.00 74.44      A    C
ATOM   4215  OG1 THR A 312     -12.050  27.190 -73.018  1.00 86.91      A    O
ATOM   4216  H   THR A 312     -11.604  24.910 -73.465  1.00  0.00      A    H
ATOM   4217  HA  THR A 312     -10.494  25.984 -71.159  1.00  0.00      A    H
ATOM   4218  HB  THR A 312     -13.433  26.164 -71.932  1.00  0.00      A    H
ATOM   4219  HG1 THR A 312     -12.650  27.913 -73.227  1.00  0.00      A    H
ATOM   4220 HG21 THR A 312     -13.224  28.481 -71.086  1.00  0.00      A    H
ATOM   4221 HG22 THR A 312     -12.873  27.308 -69.809  1.00  0.00      A    H
ATOM   4222 HG23 THR A 312     -11.538  28.163 -70.616  1.00  0.00      A    H
ATOM   4223  N   PHE A 313     -12.865  23.780 -70.391  1.00 80.17      A    N
ATOM   4224  CA  PHE A 313     -13.385  22.957 -69.294  1.00 77.78      A    C
ATOM   4225  C   PHE A 313     -12.353  21.959 -68.751  1.00 71.21      A    C
ATOM   4226  O   PHE A 313     -12.127  21.931 -67.540  1.00 67.17      A    O
ATOM   4227  CB  PHE A 313     -14.668  22.234 -69.726  1.00 80.51      A    C
ATOM   4228  CG  PHE A 313     -15.274  21.420 -68.596  1.00 83.53      A    C
ATOM   4229  CD1 PHE A 313     -16.064  22.056 -67.619  1.00 88.19      A    C
ATOM   4230  CD2 PHE A 313     -14.993  20.045 -68.478  1.00 82.08      A    C
ATOM   4231  CE1 PHE A 313     -16.573  21.322 -66.533  1.00 91.16      A    C
ATOM   4232  CE2 PHE A 313     -15.498  19.312 -67.389  1.00 86.33      A    C
ATOM   4233  CZ  PHE A 313     -16.288  19.951 -66.417  1.00 90.23      A    C
ATOM   4234  H   PHE A 313     -13.223  23.622 -71.320  1.00  0.00      A    H
ATOM   4235  HA  PHE A 313     -13.646  23.618 -68.465  1.00  0.00      A    H
ATOM   4236  HB2 PHE A 313     -15.400  22.972 -70.059  1.00  0.00      A    H
ATOM   4237  HB3 PHE A 313     -14.449  21.576 -70.568  1.00  0.00      A    H
ATOM   4238  HD1 PHE A 313     -16.283  23.111 -67.700  1.00  0.00      A    H
ATOM   4239  HD2 PHE A 313     -14.384  19.546 -69.219  1.00  0.00      A    H
ATOM   4240  HE1 PHE A 313     -17.188  21.811 -65.790  1.00  0.00      A    H
ATOM   4241  HE2 PHE A 313     -15.285  18.256 -67.302  1.00  0.00      A    H
ATOM   4242  HZ  PHE A 313     -16.686  19.384 -65.585  1.00  0.00      A    H
ATOM   4243  N   GLN A 314     -11.625  21.244 -69.621  1.00 67.12      A    N
ATOM   4244  CA  GLN A 314     -10.538  20.350 -69.195  1.00 68.30      A    C
ATOM   4245  C   GLN A 314      -9.443  21.114 -68.435  1.00 62.26      A    C
ATOM   4246  O   GLN A 314      -9.031  20.694 -67.358  1.00 55.39      A    O
ATOM   4247  CB  GLN A 314      -9.969  19.611 -70.419  1.00 71.69      A    C
ATOM   4248  CG  GLN A 314      -8.743  18.735 -70.101  1.00 88.41      A    C
ATOM   4249  CD  GLN A 314      -8.606  17.555 -71.060  1.00103.89      A    C
ATOM   4250  NE2 GLN A 314      -7.467  17.367 -71.693  1.00108.31      A    N
ATOM   4251  OE1 GLN A 314      -9.475  16.710 -71.160  1.00115.45      A    O
ATOM   4252  H   GLN A 314     -11.833  21.304 -70.613  1.00  0.00      A    H
ATOM   4253  HA  GLN A 314     -10.949  19.602 -68.518  1.00  0.00      A    H
ATOM   4254  HB2 GLN A 314     -10.766  18.986 -70.824  1.00  0.00      A    H
ATOM   4255  HB3 GLN A 314      -9.680  20.334 -71.182  1.00  0.00      A    H
ATOM   4256  HG2 GLN A 314      -7.842  19.348 -70.126  1.00  0.00      A    H
ATOM   4257  HG3 GLN A 314      -8.842  18.318 -69.100  1.00  0.00      A    H
ATOM   4258 HE21 GLN A 314      -6.734  18.050 -71.676  1.00  0.00      A    H
ATOM   4259 HE22 GLN A 314      -7.480  16.623 -72.386  1.00  0.00      A    H
ATOM   4260  N   THR A 315      -9.126  22.330 -68.882  1.00 57.52      A    N
ATOM   4261  CA  THR A 315      -8.142  23.214 -68.246  1.00 56.67      A    C
ATOM   4262  C   THR A 315      -8.580  23.670 -66.855  1.00 54.16      A    C
ATOM   4263  O   THR A 315      -7.893  23.389 -65.874  1.00 56.24      A    O
ATOM   4264  CB  THR A 315      -7.859  24.421 -69.151  1.00 58.78      A    C
ATOM   4265  CG2 THR A 315      -6.844  25.395 -68.562  1.00 56.49      A    C
ATOM   4266  OG1 THR A 315      -7.341  23.955 -70.372  1.00 63.55      A    O
ATOM   4267  H   THR A 315      -9.554  22.638 -69.748  1.00  0.00      A    H
ATOM   4268  HA  THR A 315      -7.209  22.663 -68.120  1.00  0.00      A    H
ATOM   4269  HB  THR A 315      -8.784  24.962 -69.350  1.00  0.00      A    H
ATOM   4270  HG1 THR A 315      -8.103  23.691 -70.914  1.00  0.00      A    H
ATOM   4271 HG21 THR A 315      -6.513  26.096 -69.330  1.00  0.00      A    H
ATOM   4272 HG22 THR A 315      -5.986  24.849 -68.174  1.00  0.00      A    H
ATOM   4273 HG23 THR A 315      -7.304  25.960 -67.756  1.00  0.00      A    H
ATOM   4274  N   VAL A 316      -9.756  24.297 -66.739  1.00 51.39      A    N
ATOM   4275  CA  VAL A 316     -10.254  24.829 -65.459  1.00 55.78      A    C
ATOM   4276  C   VAL A 316     -10.494  23.712 -64.443  1.00 47.82      A    C
ATOM   4277  O   VAL A 316     -10.010  23.808 -63.319  1.00 50.50      A    O
ATOM   4278  CB  VAL A 316     -11.529  25.671 -65.672  1.00 53.30      A    C
ATOM   4279  CG1 VAL A 316     -12.196  26.097 -64.356  1.00 54.04      A    C
ATOM   4280  CG2 VAL A 316     -11.205  26.956 -66.443  1.00 54.96      A    C
ATOM   4281  H   VAL A 316     -10.311  24.456 -67.576  1.00  0.00      A    H
ATOM   4282  HA  VAL A 316      -9.491  25.479 -65.030  1.00  0.00      A    H
ATOM   4283  HB  VAL A 316     -12.248  25.087 -66.247  1.00  0.00      A    H
ATOM   4284 HG11 VAL A 316     -12.576  25.227 -63.820  1.00  0.00      A    H
ATOM   4285 HG12 VAL A 316     -13.039  26.756 -64.562  1.00  0.00      A    H
ATOM   4286 HG13 VAL A 316     -11.478  26.621 -63.723  1.00  0.00      A    H
ATOM   4287 HG21 VAL A 316     -10.701  26.727 -67.381  1.00  0.00      A    H
ATOM   4288 HG22 VAL A 316     -12.133  27.476 -66.672  1.00  0.00      A    H
ATOM   4289 HG23 VAL A 316     -10.565  27.602 -65.842  1.00  0.00      A    H
ATOM   4290  N   SER A 317     -11.104  22.598 -64.861  1.00 50.47      A    N
ATOM   4291  CA  SER A 317     -11.347  21.448 -63.979  1.00 49.23      A    C
ATOM   4292  C   SER A 317     -10.052  20.775 -63.507  1.00 44.14      A    C
ATOM   4293  O   SER A 317      -9.980  20.364 -62.350  1.00 43.44      A    O
ATOM   4294  CB  SER A 317     -12.264  20.421 -64.657  1.00 50.53      A    C
ATOM   4295  OG  SER A 317     -11.684  19.918 -65.845  1.00 58.12      A    O
ATOM   4296  H   SER A 317     -11.412  22.545 -65.825  1.00  0.00      A    H
ATOM   4297  HA  SER A 317     -11.864  21.806 -63.089  1.00  0.00      A    H
ATOM   4298  HB2 SER A 317     -13.222  20.888 -64.894  1.00  0.00      A    H
ATOM   4299  HB3 SER A 317     -12.443  19.595 -63.968  1.00  0.00      A    H
ATOM   4300  HG  SER A 317     -11.844  20.594 -66.534  1.00  0.00      A    H
ATOM   4301  N   TRP A 318      -9.011  20.700 -64.343  1.00 45.31      A    N
ATOM   4302  CA  TRP A 318      -7.730  20.088 -63.974  1.00 46.89      A    C
ATOM   4303  C   TRP A 318      -6.950  20.919 -62.948  1.00 57.36      A    C
ATOM   4304  O   TRP A 318      -6.632  20.401 -61.876  1.00 38.72      A    O
ATOM   4305  CB  TRP A 318      -6.915  19.829 -65.245  1.00 48.57      A    C
ATOM   4306  CG  TRP A 318      -5.518  19.332 -65.041  1.00 51.15      A    C
ATOM   4307  CD1 TRP A 318      -4.402  19.992 -65.422  1.00 48.66      A    C
ATOM   4308  CD2 TRP A 318      -5.056  18.101 -64.400  1.00 48.60      A    C
ATOM   4309  CE2 TRP A 318      -3.631  18.074 -64.464  1.00 48.21      A    C
ATOM   4310  CE3 TRP A 318      -5.685  17.019 -63.742  1.00 47.40      A    C
ATOM   4311  NE1 TRP A 318      -3.287  19.247 -65.099  1.00 48.89      A    N
ATOM   4312  CZ2 TRP A 318      -2.875  17.026 -63.924  1.00 49.10      A    C
ATOM   4313  CZ3 TRP A 318      -4.932  15.979 -63.158  1.00 42.95      A    C
ATOM   4314  CH2 TRP A 318      -3.528  15.980 -63.253  1.00 46.58      A    C
ATOM   4315  H   TRP A 318      -9.127  21.018 -65.300  1.00  0.00      A    H
ATOM   4316  HA  TRP A 318      -7.927  19.126 -63.502  1.00  0.00      A    H
ATOM   4317  HB2 TRP A 318      -6.860  20.757 -65.815  1.00  0.00      A    H
ATOM   4318  HB3 TRP A 318      -7.448  19.098 -65.855  1.00  0.00      A    H
ATOM   4319  HD1 TRP A 318      -4.394  20.967 -65.899  1.00  0.00      A    H
ATOM   4320  HE3 TRP A 318      -6.760  17.035 -63.631  1.00  0.00      A    H
ATOM   4321  HZ2 TRP A 318      -1.798  17.062 -63.975  1.00  0.00      A    H
ATOM   4322  HZ3 TRP A 318      -5.430  15.195 -62.601  1.00  0.00      A    H
ATOM   4323  HH2 TRP A 318      -2.946  15.206 -62.774  1.00  0.00      A    H
ATOM   4324  HE1 TRP A 318      -2.344  19.589 -65.223  1.00  0.00      A    H
ATOM   4325  N   HIS A 319      -6.832  22.235 -63.160  1.00 40.89      A    N
ATOM   4326  CA  HIS A 319      -6.220  23.143 -62.176  1.00 48.50      A    C
ATOM   4327  C   HIS A 319      -7.046  23.266 -60.886  1.00 46.14      A    C
ATOM   4328  O   HIS A 319      -6.478  23.244 -59.796  1.00 43.27      A    O
ATOM   4329  CB  HIS A 319      -5.980  24.521 -62.805  1.00 41.28      A    C
ATOM   4330  CG  HIS A 319      -4.998  24.508 -63.953  1.00 47.80      A    C
ATOM   4331  CD2 HIS A 319      -5.267  24.861 -65.241  1.00 44.70      A    C
ATOM   4332  ND1 HIS A 319      -3.645  24.179 -63.854  1.00 42.39      A    N
ATOM   4333  CE1 HIS A 319      -3.138  24.328 -65.088  1.00 53.88      A    C
ATOM   4334  NE2 HIS A 319      -4.092  24.724 -65.946  1.00 45.55      A    N
ATOM   4335  H   HIS A 319      -7.169  22.618 -64.038  1.00  0.00      A    H
ATOM   4336  HA  HIS A 319      -5.248  22.741 -61.884  1.00  0.00      A    H
ATOM   4337  HB2 HIS A 319      -5.587  25.185 -62.035  1.00  0.00      A    H
ATOM   4338  HB3 HIS A 319      -6.932  24.924 -63.150  1.00  0.00      A    H
ATOM   4339  HD2 HIS A 319      -6.221  25.192 -65.621  1.00  0.00      A    H
ATOM   4340  HE1 HIS A 319      -2.102  24.164 -65.353  1.00  0.00      A    H
ATOM   4341  HE2 HIS A 319      -3.946  24.911 -66.941  1.00  0.00      A    H
ATOM   4342  N   PHE A 320      -8.378  23.194 -60.980  1.00 44.49      A    N
ATOM   4343  CA  PHE A 320      -9.265  23.115 -59.816  1.00 46.14      A    C
ATOM   4344  C   PHE A 320      -9.068  21.828 -59.000  1.00 45.94      A    C
ATOM   4345  O   PHE A 320      -8.914  21.906 -57.785  1.00 43.91      A    O
ATOM   4346  CB  PHE A 320     -10.718  23.271 -60.286  1.00 48.18      A    C
ATOM   4347  CG  PHE A 320     -11.767  23.141 -59.199  1.00 66.95      A    C
ATOM   4348  CD1 PHE A 320     -11.804  24.068 -58.142  1.00 72.86      A    C
ATOM   4349  CD2 PHE A 320     -12.726  22.110 -59.255  1.00 70.49      A    C
ATOM   4350  CE1 PHE A 320     -12.789  23.968 -57.144  1.00 72.24      A    C
ATOM   4351  CE2 PHE A 320     -13.721  22.019 -58.266  1.00 73.40      A    C
ATOM   4352  CZ  PHE A 320     -13.751  22.945 -57.208  1.00 71.48      A    C
ATOM   4353  H   PHE A 320      -8.803  23.220 -61.901  1.00  0.00      A    H
ATOM   4354  HA  PHE A 320      -9.032  23.942 -59.146  1.00  0.00      A    H
ATOM   4355  HB2 PHE A 320     -10.831  24.252 -60.749  1.00  0.00      A    H
ATOM   4356  HB3 PHE A 320     -10.917  22.522 -61.052  1.00  0.00      A    H
ATOM   4357  HD1 PHE A 320     -11.075  24.861 -58.096  1.00  0.00      A    H
ATOM   4358  HD2 PHE A 320     -12.705  21.391 -60.061  1.00  0.00      A    H
ATOM   4359  HE1 PHE A 320     -12.809  24.680 -56.331  1.00  0.00      A    H
ATOM   4360  HE2 PHE A 320     -14.459  21.231 -58.312  1.00  0.00      A    H
ATOM   4361  HZ  PHE A 320     -14.511  22.870 -56.443  1.00  0.00      A    H
ATOM   4362  N   CYS A 321      -8.873  20.674 -59.646  1.00 38.53      A    N
ATOM   4363  CA  CYS A 321      -8.546  19.429 -58.941  1.00 37.83      A    C
ATOM   4364  C   CYS A 321      -7.153  19.454 -58.290  1.00 38.04      A    C
ATOM   4365  O   CYS A 321      -7.012  18.978 -57.166  1.00 40.50      A    O
ATOM   4366  CB  CYS A 321      -8.694  18.240 -59.896  1.00 42.59      A    C
ATOM   4367  SG  CYS A 321     -10.447  18.035 -60.317  1.00 47.33      A    S
ATOM   4368  H   CYS A 321      -8.971  20.655 -60.654  1.00  0.00      A    H
ATOM   4369  HA  CYS A 321      -9.260  19.296 -58.128  1.00  0.00      A    H
ATOM   4370  HB2 CYS A 321      -8.102  18.406 -60.798  1.00  0.00      A    H
ATOM   4371  HB3 CYS A 321      -8.344  17.337 -59.396  1.00  0.00      A    H
ATOM   4372  HG  CYS A 321     -10.539  19.134 -61.084  1.00  0.00      A    H
ATOM   4373  N   ILE A 322      -6.157  20.091 -58.918  1.00 35.14      A    N
ATOM   4374  CA  ILE A 322      -4.840  20.323 -58.297  1.00 35.71      A    C
ATOM   4375  C   ILE A 322      -4.989  21.173 -57.023  1.00 39.64      A    C
ATOM   4376  O   ILE A 322      -4.551  20.745 -55.955  1.00 37.75      A    O
ATOM   4377  CB  ILE A 322      -3.853  20.942 -59.321  1.00 39.56      A    C
ATOM   4378  CG1 ILE A 322      -3.506  19.907 -60.419  1.00 42.32      A    C
ATOM   4379  CG2 ILE A 322      -2.558  21.435 -58.650  1.00 41.06      A    C
ATOM   4380  CD1 ILE A 322      -2.759  20.494 -61.624  1.00 43.31      A    C
ATOM   4381  H   ILE A 322      -6.335  20.476 -59.841  1.00  0.00      A    H
ATOM   4382  HA  ILE A 322      -4.434  19.362 -57.979  1.00  0.00      A    H
ATOM   4383  HB  ILE A 322      -4.332  21.801 -59.789  1.00  0.00      A    H
ATOM   4384 HG12 ILE A 322      -2.903  19.109 -59.986  1.00  0.00      A    H
ATOM   4385 HG13 ILE A 322      -4.423  19.459 -60.800  1.00  0.00      A    H
ATOM   4386 HG21 ILE A 322      -1.910  21.916 -59.383  1.00  0.00      A    H
ATOM   4387 HG22 ILE A 322      -2.020  20.598 -58.206  1.00  0.00      A    H
ATOM   4388 HG23 ILE A 322      -2.769  22.183 -57.886  1.00  0.00      A    H
ATOM   4389 HD11 ILE A 322      -3.338  21.307 -62.064  1.00  0.00      A    H
ATOM   4390 HD12 ILE A 322      -1.776  20.861 -61.330  1.00  0.00      A    H
ATOM   4391 HD13 ILE A 322      -2.620  19.714 -62.369  1.00  0.00      A    H
ATOM   4392  N   ALA A 323      -5.760  22.264 -57.086  1.00 40.13      A    N
ATOM   4393  CA  ALA A 323      -6.048  23.129 -55.940  1.00 40.25      A    C
ATOM   4394  C   ALA A 323      -6.869  22.434 -54.829  1.00 41.82      A    C
ATOM   4395  O   ALA A 323      -6.574  22.620 -53.646  1.00 40.83      A    O
ATOM   4396  CB  ALA A 323      -6.749  24.386 -56.471  1.00 38.09      A    C
ATOM   4397  H   ALA A 323      -6.120  22.545 -57.992  1.00  0.00      A    H
ATOM   4398  HA  ALA A 323      -5.100  23.434 -55.494  1.00  0.00      A    H
ATOM   4399  HB1 ALA A 323      -6.912  25.092 -55.658  1.00  0.00      A    H
ATOM   4400  HB2 ALA A 323      -7.711  24.123 -56.912  1.00  0.00      A    H
ATOM   4401  HB3 ALA A 323      -6.125  24.863 -57.229  1.00  0.00      A    H
ATOM   4402  N   LEU A 324      -7.802  21.538 -55.180  1.00 39.75      A    N
ATOM   4403  CA  LEU A 324      -8.560  20.735 -54.211  1.00 45.08      A    C
ATOM   4404  C   LEU A 324      -7.673  19.789 -53.392  1.00 42.26      A    C
ATOM   4405  O   LEU A 324      -7.879  19.703 -52.186  1.00 39.12      A    O
ATOM   4406  CB  LEU A 324      -9.667  19.924 -54.912  1.00 43.49      A    C
ATOM   4407  CG  LEU A 324     -10.923  20.718 -55.310  1.00 48.74      A    C
ATOM   4408  CD1 LEU A 324     -11.870  19.782 -56.063  1.00 48.40      A    C
ATOM   4409  CD2 LEU A 324     -11.683  21.263 -54.096  1.00 45.58      A    C
ATOM   4410  H   LEU A 324      -8.030  21.451 -56.165  1.00  0.00      A    H
ATOM   4411  HA  LEU A 324      -9.019  21.410 -53.491  1.00  0.00      A    H
ATOM   4412  HB2 LEU A 324      -9.244  19.449 -55.796  1.00  0.00      A    H
ATOM   4413  HB3 LEU A 324      -9.984  19.123 -54.242  1.00  0.00      A    H
ATOM   4414  HG  LEU A 324     -10.656  21.550 -55.958  1.00  0.00      A    H
ATOM   4415 HD21 LEU A 324     -12.608  21.733 -54.426  1.00  0.00      A    H
ATOM   4416 HD22 LEU A 324     -11.085  22.017 -53.586  1.00  0.00      A    H
ATOM   4417 HD23 LEU A 324     -11.914  20.452 -53.405  1.00  0.00      A    H
ATOM   4418 HD11 LEU A 324     -12.771  20.322 -56.346  1.00  0.00      A    H
ATOM   4419 HD12 LEU A 324     -12.144  18.944 -55.423  1.00  0.00      A    H
ATOM   4420 HD13 LEU A 324     -11.385  19.414 -56.966  1.00  0.00      A    H
ATOM   4421  N   GLY A 325      -6.600  19.232 -53.961  1.00 40.68      A    N
ATOM   4422  CA  GLY A 325      -5.677  18.366 -53.215  1.00 42.40      A    C
ATOM   4423  C   GLY A 325      -5.023  19.083 -52.027  1.00 43.10      A    C
ATOM   4424  O   GLY A 325      -5.311  18.778 -50.868  1.00 38.59      A    O
ATOM   4425  H   GLY A 325      -6.460  19.363 -54.956  1.00  0.00      A    H
ATOM   4426  HA2 GLY A 325      -4.891  18.023 -53.886  1.00  0.00      A    H
ATOM   4427  HA3 GLY A 325      -6.216  17.497 -52.838  1.00  0.00      A    H
ATOM   4428  N   TYR A 326      -4.353  20.206 -52.300  1.00 36.00      A    N
ATOM   4429  CA  TYR A 326      -3.755  21.054 -51.258  1.00 35.84      A    C
ATOM   4430  C   TYR A 326      -4.778  21.846 -50.424  1.00 40.18      A    C
ATOM   4431  O   TYR A 326      -4.428  22.345 -49.356  1.00 43.17      A    O
ATOM   4432  CB  TYR A 326      -2.731  22.010 -51.872  1.00 36.58      A    C
ATOM   4433  CG  TYR A 326      -1.710  21.366 -52.784  1.00 39.48      A    C
ATOM   4434  CD1 TYR A 326      -0.533  20.793 -52.264  1.00 34.77      A    C
ATOM   4435  CD2 TYR A 326      -1.941  21.376 -54.169  1.00 34.82      A    C
ATOM   4436  CE1 TYR A 326       0.425  20.242 -53.141  1.00 35.29      A    C
ATOM   4437  CE2 TYR A 326      -0.986  20.839 -55.045  1.00 33.92      A    C
ATOM   4438  CZ  TYR A 326       0.196  20.276 -54.532  1.00 34.96      A    C
ATOM   4439  OH  TYR A 326       1.091  19.764 -55.406  1.00 36.28      A    O
ATOM   4440  H   TYR A 326      -4.223  20.465 -53.268  1.00  0.00      A    H
ATOM   4441  HA  TYR A 326      -3.219  20.403 -50.564  1.00  0.00      A    H
ATOM   4442  HB2 TYR A 326      -2.203  22.516 -51.066  1.00  0.00      A    H
ATOM   4443  HB3 TYR A 326      -3.264  22.768 -52.443  1.00  0.00      A    H
ATOM   4444  HD1 TYR A 326      -0.362  20.785 -51.196  1.00  0.00      A    H
ATOM   4445  HD2 TYR A 326      -2.835  21.834 -54.567  1.00  0.00      A    H
ATOM   4446  HE1 TYR A 326       1.343  19.809 -52.768  1.00  0.00      A    H
ATOM   4447  HE2 TYR A 326      -1.140  20.875 -56.111  1.00  0.00      A    H
ATOM   4448  HH  TYR A 326       1.906  19.407 -54.970  1.00  0.00      A    H
ATOM   4449  N   THR A 327      -6.066  21.840 -50.784  1.00 34.47      A    N
ATOM   4450  CA  THR A 327      -7.128  22.329 -49.889  1.00 39.51      A    C
ATOM   4451  C   THR A 327      -7.281  21.440 -48.643  1.00 39.47      A    C
ATOM   4452  O   THR A 327      -7.562  21.972 -47.567  1.00 38.93      A    O
ATOM   4453  CB  THR A 327      -8.461  22.510 -50.633  1.00 37.33      A    C
ATOM   4454  CG2 THR A 327      -9.583  23.054 -49.750  1.00 36.73      A    C
ATOM   4455  OG1 THR A 327      -8.300  23.451 -51.670  1.00 39.40      A    O
ATOM   4456  H   THR A 327      -6.329  21.372 -51.643  1.00  0.00      A    H
ATOM   4457  HA  THR A 327      -6.835  23.316 -49.532  1.00  0.00      A    H
ATOM   4458  HB  THR A 327      -8.792  21.564 -51.050  1.00  0.00      A    H
ATOM   4459  HG1 THR A 327      -7.616  23.128 -52.282  1.00  0.00      A    H
ATOM   4460 HG21 THR A 327     -10.451  23.283 -50.368  1.00  0.00      A    H
ATOM   4461 HG22 THR A 327      -9.250  23.960 -49.243  1.00  0.00      A    H
ATOM   4462 HG23 THR A 327      -9.871  22.305 -49.014  1.00  0.00      A    H
ATOM   4463  N   ASN A 328      -6.823  20.176 -48.674  1.00 37.95      A    N
ATOM   4464  CA  ASN A 328      -6.643  19.401 -47.442  1.00 34.67      A    C
ATOM   4465  C   ASN A 328      -5.555  20.015 -46.545  1.00 42.24      A    C
ATOM   4466  O   ASN A 328      -5.804  20.172 -45.352  1.00 41.57      A    O
ATOM   4467  CB  ASN A 328      -6.335  17.920 -47.741  1.00 33.38      A    C
ATOM   4468  CG  ASN A 328      -6.400  16.996 -46.523  1.00 37.08      A    C
ATOM   4469  ND2 ASN A 328      -6.716  17.475 -45.343  1.00 35.00      A    N
ATOM   4470  OD1 ASN A 328      -6.172  15.803 -46.619  1.00 41.71      A    O
ATOM   4471  H   ASN A 328      -6.527  19.771 -49.559  1.00  0.00      A    H
ATOM   4472  HA  ASN A 328      -7.586  19.446 -46.895  1.00  0.00      A    H
ATOM   4473  HB2 ASN A 328      -7.053  17.547 -48.463  1.00  0.00      A    H
ATOM   4474  HB3 ASN A 328      -5.341  17.839 -48.183  1.00  0.00      A    H
ATOM   4475 HD21 ASN A 328      -6.519  16.878 -44.554  1.00  0.00      A    H
ATOM   4476 HD22 ASN A 328      -6.662  18.472 -45.194  1.00  0.00      A    H
ATOM   4477  N   SER A 329      -4.439  20.475 -47.110  1.00 39.43      A    N
ATOM   4478  CA  SER A 329      -3.357  21.150 -46.379  1.00 39.61      A    C
ATOM   4479  C   SER A 329      -3.763  22.517 -45.810  1.00 47.08      A    C
ATOM   4480  O   SER A 329      -3.342  22.858 -44.706  1.00 48.88      A    O
ATOM   4481  CB  SER A 329      -2.134  21.293 -47.293  1.00 43.26      A    C
ATOM   4482  OG  SER A 329      -1.692  20.017 -47.709  1.00 42.58      A    O
ATOM   4483  H   SER A 329      -4.308  20.347 -48.104  1.00  0.00      A    H
ATOM   4484  HA  SER A 329      -3.073  20.525 -45.532  1.00  0.00      A    H
ATOM   4485  HB2 SER A 329      -1.329  21.804 -46.769  1.00  0.00      A    H
ATOM   4486  HB3 SER A 329      -2.389  21.886 -48.169  1.00  0.00      A    H
ATOM   4487  HG  SER A 329      -1.379  19.544 -46.900  1.00  0.00      A    H
ATOM   4488  N   CYS A 330      -4.724  23.217 -46.423  1.00 40.13      A    N
ATOM   4489  CA  CYS A 330      -5.388  24.379 -45.809  1.00 42.73      A    C
ATOM   4490  C   CYS A 330      -6.282  23.997 -44.615  1.00 49.84      A    C
ATOM   4491  O   CYS A 330      -6.396  24.754 -43.652  1.00 41.74      A    O
ATOM   4492  CB  CYS A 330      -6.242  25.104 -46.859  1.00 44.61      A    C
ATOM   4493  SG  CYS A 330      -5.272  25.552 -48.321  1.00 47.63      A    S
ATOM   4494  H   CYS A 330      -4.999  22.939 -47.360  1.00  0.00      A    H
ATOM   4495  HA  CYS A 330      -4.630  25.066 -45.433  1.00  0.00      A    H
ATOM   4496  HB2 CYS A 330      -7.060  24.454 -47.172  1.00  0.00      A    H
ATOM   4497  HB3 CYS A 330      -6.672  26.004 -46.419  1.00  0.00      A    H
ATOM   4498  HG  CYS A 330      -4.428  26.428 -47.763  1.00  0.00      A    H
ATOM   4499  N   LEU A 331      -6.978  22.859 -44.703  1.00 40.93      A    N
ATOM   4500  CA  LEU A 331      -7.973  22.422 -43.718  1.00 42.24      A    C
ATOM   4501  C   LEU A 331      -7.394  21.579 -42.569  1.00 42.25      A    C
ATOM   4502  O   LEU A 331      -7.970  21.589 -41.484  1.00 42.05      A    O
ATOM   4503  CB  LEU A 331      -9.112  21.687 -44.449  1.00 38.65      A    C
ATOM   4504  CG  LEU A 331      -9.961  22.608 -45.352  1.00 45.28      A    C
ATOM   4505  CD1 LEU A 331     -10.902  21.771 -46.216  1.00 43.97      A    C
ATOM   4506  CD2 LEU A 331     -10.819  23.580 -44.536  1.00 50.98      A    C
ATOM   4507  H   LEU A 331      -6.878  22.314 -45.554  1.00  0.00      A    H
ATOM   4508  HA  LEU A 331      -8.391  23.307 -43.239  1.00  0.00      A    H
ATOM   4509  HB2 LEU A 331      -8.676  20.892 -45.056  1.00  0.00      A    H
ATOM   4510  HB3 LEU A 331      -9.768  21.222 -43.712  1.00  0.00      A    H
ATOM   4511  HG  LEU A 331      -9.316  23.186 -46.012  1.00  0.00      A    H
ATOM   4512 HD21 LEU A 331     -10.182  24.276 -43.992  1.00  0.00      A    H
ATOM   4513 HD22 LEU A 331     -11.448  23.033 -43.836  1.00  0.00      A    H
ATOM   4514 HD23 LEU A 331     -11.449  24.161 -45.210  1.00  0.00      A    H
ATOM   4515 HD11 LEU A 331     -10.315  21.087 -46.830  1.00  0.00      A    H
ATOM   4516 HD12 LEU A 331     -11.467  22.425 -46.881  1.00  0.00      A    H
ATOM   4517 HD13 LEU A 331     -11.592  21.207 -45.591  1.00  0.00      A    H
ATOM   4518  N   ASN A 332      -6.224  20.958 -42.720  1.00 33.22      A    N
ATOM   4519  CA  ASN A 332      -5.551  20.201 -41.657  1.00 40.13      A    C
ATOM   4520  C   ASN A 332      -5.227  21.033 -40.396  1.00 42.34      A    C
ATOM   4521  O   ASN A 332      -5.579  20.560 -39.312  1.00 44.41      A    O
ATOM   4522  CB  ASN A 332      -4.298  19.521 -42.226  1.00 35.44      A    C
ATOM   4523  CG  ASN A 332      -4.577  18.233 -42.983  1.00 38.05      A    C
ATOM   4524  ND2 ASN A 332      -3.717  17.882 -43.903  1.00 39.09      A    N
ATOM   4525  OD1 ASN A 332      -5.539  17.516 -42.725  1.00 44.48      A    O
ATOM   4526  H   ASN A 332      -5.801  20.961 -43.643  1.00  0.00      A    H
ATOM   4527  HA  ASN A 332      -6.233  19.420 -41.323  1.00  0.00      A    H
ATOM   4528  HB2 ASN A 332      -3.786  20.217 -42.890  1.00  0.00      A    H
ATOM   4529  HB3 ASN A 332      -3.608  19.274 -41.420  1.00  0.00      A    H
ATOM   4530 HD21 ASN A 332      -2.835  18.410 -43.937  1.00  0.00      A    H
ATOM   4531 HD22 ASN A 332      -3.781  16.981 -44.335  1.00  0.00      A    H
ATOM   4532  N   PRO A 333      -4.858  22.329 -40.497  1.00 38.90      A    N
ATOM   4533  CA  PRO A 333      -4.870  23.257 -39.367  1.00 44.34      A    C
ATOM   4534  C   PRO A 333      -6.197  23.295 -38.609  1.00 49.44      A    C
ATOM   4535  O   PRO A 333      -6.220  23.125 -37.392  1.00 56.97      A    O
ATOM   4536  CB  PRO A 333      -4.543  24.628 -39.971  1.00 50.31      A    C
ATOM   4537  CG  PRO A 333      -3.572  24.254 -41.079  1.00 44.88      A    C
ATOM   4538  CD  PRO A 333      -4.149  22.942 -41.613  1.00 36.54      A    C
ATOM   4539  HA  PRO A 333      -4.078  22.967 -38.675  1.00  0.00      A    H
ATOM   4540  HB2 PRO A 333      -4.089  25.301 -39.245  1.00  0.00      A    H
ATOM   4541  HB3 PRO A 333      -5.432  25.082 -40.412  1.00  0.00      A    H
ATOM   4542  HG2 PRO A 333      -3.515  25.017 -41.855  1.00  0.00      A    H
ATOM   4543  HG3 PRO A 333      -2.597  24.082 -40.627  1.00  0.00      A    H
ATOM   4544  HD2 PRO A 333      -3.342  22.303 -41.974  1.00  0.00      A    H
ATOM   4545  HD3 PRO A 333      -4.843  23.159 -42.421  1.00  0.00      A    H
ATOM   4546  N   VAL A 334      -7.324  23.418 -39.313  1.00 43.96      A    N
ATOM   4547  CA  VAL A 334      -8.656  23.445 -38.692  1.00 42.00      A    C
ATOM   4548  C   VAL A 334      -8.990  22.092 -38.059  1.00 49.70      A    C
ATOM   4549  O   VAL A 334      -9.313  22.020 -36.876  1.00 50.19      A    O
ATOM   4550  CB  VAL A 334      -9.740  23.873 -39.706  1.00 47.12      A    C
ATOM   4551  CG1 VAL A 334     -11.118  23.975 -39.041  1.00 51.15      A    C
ATOM   4552  CG2 VAL A 334      -9.413  25.233 -40.337  1.00 54.94      A    C
ATOM   4553  H   VAL A 334      -7.261  23.425 -40.323  1.00  0.00      A    H
ATOM   4554  HA  VAL A 334      -8.646  24.182 -37.893  1.00  0.00      A    H
ATOM   4555  HB  VAL A 334      -9.806  23.135 -40.503  1.00  0.00      A    H
ATOM   4556 HG11 VAL A 334     -11.852  24.322 -39.769  1.00  0.00      A    H
ATOM   4557 HG12 VAL A 334     -11.080  24.677 -38.208  1.00  0.00      A    H
ATOM   4558 HG13 VAL A 334     -11.434  22.999 -38.679  1.00  0.00      A    H
ATOM   4559 HG21 VAL A 334      -8.494  25.172 -40.921  1.00  0.00      A    H
ATOM   4560 HG22 VAL A 334     -10.215  25.531 -41.013  1.00  0.00      A    H
ATOM   4561 HG23 VAL A 334      -9.298  25.992 -39.563  1.00  0.00      A    H
ATOM   4562  N   LEU A 335      -8.847  21.012 -38.827  1.00 42.29      A    N
ATOM   4563  CA  LEU A 335      -9.298  19.664 -38.476  1.00 43.08      A    C
ATOM   4564  C   LEU A 335      -8.466  18.983 -37.381  1.00 40.27      A    C
ATOM   4565  O   LEU A 335      -9.029  18.274 -36.545  1.00 46.11      A    O
ATOM   4566  CB  LEU A 335      -9.279  18.812 -39.755  1.00 44.55      A    C
ATOM   4567  CG  LEU A 335     -10.271  19.245 -40.849  1.00 53.16      A    C
ATOM   4568  CD1 LEU A 335     -10.128  18.307 -42.045  1.00 53.81      A    C
ATOM   4569  CD2 LEU A 335     -11.727  19.240 -40.382  1.00 54.61      A    C
ATOM   4570  H   LEU A 335      -8.504  21.164 -39.771  1.00  0.00      A    H
ATOM   4571  HA  LEU A 335     -10.315  19.716 -38.093  1.00  0.00      A    H
ATOM   4572  HB2 LEU A 335      -9.481  17.779 -39.478  1.00  0.00      A    H
ATOM   4573  HB3 LEU A 335      -8.273  18.843 -40.176  1.00  0.00      A    H
ATOM   4574  HG  LEU A 335     -10.043  20.254 -41.182  1.00  0.00      A    H
ATOM   4575 HD21 LEU A 335     -12.374  19.472 -41.228  1.00  0.00      A    H
ATOM   4576 HD22 LEU A 335     -11.992  18.268 -39.974  1.00  0.00      A    H
ATOM   4577 HD23 LEU A 335     -11.877  20.009 -39.627  1.00  0.00      A    H
ATOM   4578 HD11 LEU A 335     -10.844  18.589 -42.810  1.00  0.00      A    H
ATOM   4579 HD12 LEU A 335     -10.305  17.275 -41.751  1.00  0.00      A    H
ATOM   4580 HD13 LEU A 335      -9.122  18.393 -42.460  1.00  0.00      A    H
ATOM   4581  N   TYR A 336      -7.144  19.163 -37.406  1.00 38.13      A    N
ATOM   4582  CA  TYR A 336      -6.195  18.440 -36.556  1.00 36.77      A    C
ATOM   4583  C   TYR A 336      -5.485  19.325 -35.523  1.00 41.70      A    C
ATOM   4584  O   TYR A 336      -5.106  18.786 -34.486  1.00 47.50      A    O
ATOM   4585  CB  TYR A 336      -5.200  17.660 -37.433  1.00 40.31      A    C
ATOM   4586  CG  TYR A 336      -5.810  16.435 -38.097  1.00 36.37      A    C
ATOM   4587  CD1 TYR A 336      -5.787  15.199 -37.422  1.00 44.65      A    C
ATOM   4588  CD2 TYR A 336      -6.407  16.522 -39.370  1.00 38.09      A    C
ATOM   4589  CE1 TYR A 336      -6.389  14.063 -37.999  1.00 41.75      A    C
ATOM   4590  CE2 TYR A 336      -7.020  15.392 -39.948  1.00 37.63      A    C
ATOM   4591  CZ  TYR A 336      -7.021  14.160 -39.256  1.00 37.99      A    C
ATOM   4592  OH  TYR A 336      -7.615  13.060 -39.795  1.00 41.06      A    O
ATOM   4593  H   TYR A 336      -6.760  19.738 -38.150  1.00  0.00      A    H
ATOM   4594  HA  TYR A 336      -6.742  17.703 -35.970  1.00  0.00      A    H
ATOM   4595  HB2 TYR A 336      -4.782  18.321 -38.193  1.00  0.00      A    H
ATOM   4596  HB3 TYR A 336      -4.369  17.329 -36.808  1.00  0.00      A    H
ATOM   4597  HD1 TYR A 336      -5.269  15.129 -36.478  1.00  0.00      A    H
ATOM   4598  HD2 TYR A 336      -6.381  17.457 -39.914  1.00  0.00      A    H
ATOM   4599  HE1 TYR A 336      -6.337  13.099 -37.517  1.00  0.00      A    H
ATOM   4600  HE2 TYR A 336      -7.471  15.471 -40.927  1.00  0.00      A    H
ATOM   4601  HH  TYR A 336      -7.656  13.136 -40.753  1.00  0.00      A    H
ATOM   4602  N   ALA A 337      -5.439  20.654 -35.698  1.00 41.62      A    N
ATOM   4603  CA  ALA A 337      -4.945  21.580 -34.672  1.00 40.93      A    C
ATOM   4604  C   ALA A 337      -6.087  22.310 -33.943  1.00 42.77      A    C
ATOM   4605  O   ALA A 337      -6.411  21.953 -32.811  1.00 47.21      A    O
ATOM   4606  CB  ALA A 337      -3.890  22.522 -35.267  1.00 40.85      A    C
ATOM   4607  H   ALA A 337      -5.784  21.049 -36.564  1.00  0.00      A    H
ATOM   4608  HA  ALA A 337      -4.429  21.002 -33.906  1.00  0.00      A    H
ATOM   4609  HB1 ALA A 337      -3.311  22.973 -34.463  1.00  0.00      A    H
ATOM   4610  HB2 ALA A 337      -3.218  21.968 -35.921  1.00  0.00      A    H
ATOM   4611  HB3 ALA A 337      -4.352  23.321 -35.840  1.00  0.00      A    H
ATOM   4612  N   PHE A 338      -6.774  23.260 -34.588  1.00 42.79      A    N
ATOM   4613  CA  PHE A 338      -7.776  24.114 -33.927  1.00 51.49      A    C
ATOM   4614  C   PHE A 338      -8.987  23.343 -33.371  1.00 53.22      A    C
ATOM   4615  O   PHE A 338      -9.591  23.789 -32.395  1.00 52.31      A    O
ATOM   4616  CB  PHE A 338      -8.241  25.231 -34.876  1.00 50.83      A    C
ATOM   4617  CG  PHE A 338      -7.183  26.275 -35.190  1.00 62.73      A    C
ATOM   4618  CD1 PHE A 338      -6.897  27.286 -34.252  1.00 74.94      A    C
ATOM   4619  CD2 PHE A 338      -6.492  26.256 -36.415  1.00 68.50      A    C
ATOM   4620  CE1 PHE A 338      -5.898  28.240 -34.521  1.00 77.44      A    C
ATOM   4621  CE2 PHE A 338      -5.488  27.202 -36.683  1.00 65.34      A    C
ATOM   4622  CZ  PHE A 338      -5.185  28.189 -35.731  1.00 71.54      A    C
ATOM   4623  H   PHE A 338      -6.521  23.460 -35.551  1.00  0.00      A    H
ATOM   4624  HA  PHE A 338      -7.301  24.589 -33.068  1.00  0.00      A    H
ATOM   4625  HB2 PHE A 338      -8.605  24.784 -35.799  1.00  0.00      A    H
ATOM   4626  HB3 PHE A 338      -9.085  25.746 -34.416  1.00  0.00      A    H
ATOM   4627  HD1 PHE A 338      -7.439  27.328 -33.318  1.00  0.00      A    H
ATOM   4628  HD2 PHE A 338      -6.737  25.520 -37.161  1.00  0.00      A    H
ATOM   4629  HE1 PHE A 338      -5.676  29.014 -33.799  1.00  0.00      A    H
ATOM   4630  HE2 PHE A 338      -4.955  27.178 -37.624  1.00  0.00      A    H
ATOM   4631  HZ  PHE A 338      -4.416  28.918 -35.937  1.00  0.00      A    H
ATOM   4632  N   LEU A 339      -9.311  22.164 -33.917  1.00 52.02      A    N
ATOM   4633  CA  LEU A 339     -10.368  21.286 -33.404  1.00 52.69      A    C
ATOM   4634  C   LEU A 339      -9.888  20.142 -32.486  1.00 53.87      A    C
ATOM   4635  O   LEU A 339     -10.733  19.611 -31.759  1.00 58.78      A    O
ATOM   4636  CB  LEU A 339     -11.253  20.794 -34.565  1.00 53.30      A    C
ATOM   4637  CG  LEU A 339     -12.055  21.919 -35.260  1.00 59.15      A    C
ATOM   4638  CD1 LEU A 339     -12.755  21.384 -36.509  1.00 61.20      A    C
ATOM   4639  CD2 LEU A 339     -13.138  22.511 -34.350  1.00 55.62      A    C
ATOM   4640  H   LEU A 339      -8.855  21.909 -34.787  1.00  0.00      A    H
ATOM   4641  HA  LEU A 339     -11.010  21.883 -32.764  1.00  0.00      A    H
ATOM   4642  HB2 LEU A 339     -11.959  20.058 -34.180  1.00  0.00      A    H
ATOM   4643  HB3 LEU A 339     -10.618  20.294 -35.297  1.00  0.00      A    H
ATOM   4644  HG  LEU A 339     -11.390  22.725 -35.561  1.00  0.00      A    H
ATOM   4645 HD21 LEU A 339     -12.675  23.041 -33.520  1.00  0.00      A    H
ATOM   4646 HD22 LEU A 339     -13.728  23.233 -34.915  1.00  0.00      A    H
ATOM   4647 HD23 LEU A 339     -13.788  21.721 -33.978  1.00  0.00      A    H
ATOM   4648 HD11 LEU A 339     -12.014  20.953 -37.180  1.00  0.00      A    H
ATOM   4649 HD12 LEU A 339     -13.487  20.626 -36.240  1.00  0.00      A    H
ATOM   4650 HD13 LEU A 339     -13.253  22.202 -37.028  1.00  0.00      A    H
ATOM   4651  N   ASP A 340      -8.579  19.917 -32.307  1.00 51.25      A    N
ATOM   4652  CA  ASP A 340      -8.053  19.069 -31.219  1.00 50.20      A    C
ATOM   4653  C   ASP A 340      -8.032  19.825 -29.883  1.00 55.64      A    C
ATOM   4654  O   ASP A 340      -7.664  20.997 -29.815  1.00 59.44      A    O
ATOM   4655  CB  ASP A 340      -6.665  18.503 -31.555  1.00 50.12      A    C
ATOM   4656  CG  ASP A 340      -6.233  17.413 -30.560  1.00 54.70      A    C
ATOM   4657  OD1 ASP A 340      -6.499  16.229 -30.883  1.00 54.79      A    O
ATOM   4658  OD2 ASP A 340      -5.929  17.758 -29.393  1.00 55.29      A    O
ATOM   4659  H   ASP A 340      -7.914  20.530 -32.768  1.00  0.00      A    H
ATOM   4660  HA  ASP A 340      -8.721  18.213 -31.108  1.00  0.00      A    H
ATOM   4661  HB2 ASP A 340      -5.929  19.310 -31.558  1.00  0.00      A    H
ATOM   4662  HB3 ASP A 340      -6.703  18.067 -32.554  1.00  0.00      A    H
ATOM   4663  N   GLU A 341      -8.474  19.179 -28.805  1.00 61.54      A    N
ATOM   4664  CA  GLU A 341      -8.626  19.819 -27.495  1.00 69.20      A    C
ATOM   4665  C   GLU A 341      -7.291  20.306 -26.896  1.00 65.00      A    C
ATOM   4666  O   GLU A 341      -7.253  21.361 -26.260  1.00 66.97      A    O
ATOM   4667  CB  GLU A 341      -9.336  18.839 -26.540  1.00 87.63      A    C
ATOM   4668  CG  GLU A 341     -10.320  19.537 -25.590  1.00102.93      A    C
ATOM   4669  CD  GLU A 341     -11.702  19.715 -26.235  1.00110.21      A    C
ATOM   4670  OE1 GLU A 341     -12.618  18.918 -25.940  1.00112.37      A    O
ATOM   4671  OE2 GLU A 341     -11.841  20.465 -27.230  1.00111.51      A    O
ATOM   4672  H   GLU A 341      -8.636  18.185 -28.879  1.00  0.00      A    H
ATOM   4673  HA  GLU A 341      -9.257  20.698 -27.623  1.00  0.00      A    H
ATOM   4674  HB2 GLU A 341      -9.887  18.086 -27.108  1.00  0.00      A    H
ATOM   4675  HB3 GLU A 341      -8.584  18.312 -25.950  1.00  0.00      A    H
ATOM   4676  HG2 GLU A 341      -9.919  20.505 -25.282  1.00  0.00      A    H
ATOM   4677  HG3 GLU A 341     -10.425  18.923 -24.692  1.00  0.00      A    H
ATOM   4678  N   ASN A 342      -6.172  19.618 -27.158  1.00 55.81      A    N
ATOM   4679  CA  ASN A 342      -4.873  19.978 -26.580  1.00 59.45      A    C
ATOM   4680  C   ASN A 342      -4.289  21.262 -27.171  1.00 64.98      A    C
ATOM   4681  O   ASN A 342      -3.854  22.133 -26.416  1.00 68.28      A    O
ATOM   4682  CB  ASN A 342      -3.885  18.815 -26.738  1.00 60.27      A    C
ATOM   4683  CG  ASN A 342      -4.108  17.770 -25.671  1.00 58.49      A    C
ATOM   4684  ND2 ASN A 342      -4.615  16.622 -26.036  1.00 58.27      A    N
ATOM   4685  OD1 ASN A 342      -3.853  18.005 -24.496  1.00 60.81      A    O
ATOM   4686  H   ASN A 342      -6.218  18.837 -27.815  1.00  0.00      A    H
ATOM   4687  HA  ASN A 342      -5.011  20.165 -25.515  1.00  0.00      A    H
ATOM   4688  HB2 ASN A 342      -2.866  19.180 -26.617  1.00  0.00      A    H
ATOM   4689  HB3 ASN A 342      -3.966  18.375 -27.732  1.00  0.00      A    H
ATOM   4690 HD21 ASN A 342      -4.874  16.456 -26.995  1.00  0.00      A    H
ATOM   4691 HD22 ASN A 342      -4.676  15.913 -25.309  1.00  0.00      A    H
ATOM   4692  N   PHE A 343      -4.310  21.400 -28.498  1.00 58.15      A    N
ATOM   4693  CA  PHE A 343      -3.843  22.607 -29.186  1.00 67.35      A    C
ATOM   4694  C   PHE A 343      -4.784  23.799 -28.944  1.00 75.79      A    C
ATOM   4695  O   PHE A 343      -4.336  24.864 -28.523  1.00 79.57      A    O
ATOM   4696  CB  PHE A 343      -3.690  22.285 -30.679  1.00 62.08      A    C
ATOM   4697  CG  PHE A 343      -3.351  23.484 -31.545  1.00 61.49      A    C
ATOM   4698  CD1 PHE A 343      -4.372  24.348 -31.982  1.00 65.05      A    C
ATOM   4699  CD2 PHE A 343      -2.017  23.744 -31.911  1.00 59.92      A    C
ATOM   4700  CE1 PHE A 343      -4.063  25.469 -32.767  1.00 63.36      A    C
ATOM   4701  CE2 PHE A 343      -1.712  24.864 -32.705  1.00 59.42      A    C
ATOM   4702  CZ  PHE A 343      -2.733  25.732 -33.125  1.00 48.89      A    C
ATOM   4703  H   PHE A 343      -4.718  20.655 -29.048  1.00  0.00      A    H
ATOM   4704  HA  PHE A 343      -2.863  22.887 -28.797  1.00  0.00      A    H
ATOM   4705  HB2 PHE A 343      -4.620  21.847 -31.040  1.00  0.00      A    H
ATOM   4706  HB3 PHE A 343      -2.913  21.529 -30.797  1.00  0.00      A    H
ATOM   4707  HD1 PHE A 343      -5.400  24.152 -31.715  1.00  0.00      A    H
ATOM   4708  HD2 PHE A 343      -1.228  23.080 -31.590  1.00  0.00      A    H
ATOM   4709  HE1 PHE A 343      -4.846  26.129 -33.101  1.00  0.00      A    H
ATOM   4710  HE2 PHE A 343      -0.693  25.065 -32.997  1.00  0.00      A    H
ATOM   4711  HZ  PHE A 343      -2.501  26.600 -33.727  1.00  0.00      A    H
ATOM   4712  N   LYS A 344      -6.099  23.558 -29.000  1.00 78.56      A    N
ATOM   4713  CA  LYS A 344      -7.170  24.546 -28.775  1.00 83.34      A    C
ATOM   4714  C   LYS A 344      -7.131  25.200 -27.392  1.00 86.07      A    C
ATOM   4715  O   LYS A 344      -7.179  26.422 -27.313  1.00 93.20      A    O
ATOM   4716  CB  LYS A 344      -8.468  23.778 -29.005  1.00 84.70      A    C
ATOM   4717  CG  LYS A 344      -9.803  24.526 -28.906  1.00 88.19      A    C
ATOM   4718  CD  LYS A 344     -10.956  23.504 -28.857  1.00 91.41      A    C
ATOM   4719  CE  LYS A 344     -10.870  22.476 -29.998  1.00 91.48      A    C
ATOM   4720  NZ  LYS A 344     -11.752  21.313 -29.782  1.00 95.26      A    N
ATOM   4721  H   LYS A 344      -6.387  22.637 -29.325  1.00  0.00      A    H
ATOM   4722  HA  LYS A 344      -7.091  25.346 -29.513  1.00  0.00      A    H
ATOM   4723  HB2 LYS A 344      -8.492  22.948 -28.297  1.00  0.00      A    H
ATOM   4724  HB3 LYS A 344      -8.396  23.382 -30.017  1.00  0.00      A    H
ATOM   4725  HG2 LYS A 344      -9.831  25.130 -27.998  1.00  0.00      A    H
ATOM   4726  HG3 LYS A 344      -9.919  25.179 -29.772  1.00  0.00      A    H
ATOM   4727  HD2 LYS A 344     -10.906  22.981 -27.900  1.00  0.00      A    H
ATOM   4728  HD3 LYS A 344     -11.907  24.035 -28.909  1.00  0.00      A    H
ATOM   4729  HE2 LYS A 344      -9.845  22.103 -30.069  1.00  0.00      A    H
ATOM   4730  HE3 LYS A 344     -11.102  22.974 -30.943  1.00  0.00      A    H
ATOM   4731  HZ1 LYS A 344     -11.509  20.565 -30.429  1.00  0.00      A    H
ATOM   4732  HZ2 LYS A 344     -12.719  21.562 -29.877  1.00  0.00      A    H
ATOM   4733  HZ3 LYS A 344     -11.622  20.948 -28.834  1.00  0.00      A    H
ATOM   4734  N   ARG A 345      -6.805  24.431 -26.343  1.00 93.57      A    N
ATOM   4735  CA  ARG A 345      -6.525  24.945 -24.984  1.00 93.28      A    C
ATOM   4736  C   ARG A 345      -5.369  25.952 -24.914  1.00 98.22      A    C
ATOM   4737  O   ARG A 345      -5.272  26.668 -23.925  1.00 99.54      A    O
ATOM   4738  CB  ARG A 345      -6.180  23.763 -24.067  1.00 92.68      A    C
ATOM   4739  CG  ARG A 345      -7.391  22.986 -23.533  1.00 94.35      A    C
ATOM   4740  CD  ARG A 345      -6.953  21.658 -22.889  1.00 96.66      A    C
ATOM   4741  NE  ARG A 345      -6.044  21.860 -21.736  1.00104.45      A    N
ATOM   4742  CZ  ARG A 345      -4.719  21.871 -21.743  1.00104.25      A    C
ATOM   4743  NH1 ARG A 345      -4.015  21.657 -22.821  1.00 98.59      A    N
ATOM   4744  NH2 ARG A 345      -4.061  22.129 -20.648  1.00112.71      A    N
ATOM   4745  H   ARG A 345      -6.763  23.429 -26.499  1.00  0.00      A    H
ATOM   4746  HA  ARG A 345      -7.400  25.472 -24.597  1.00  0.00      A    H
ATOM   4747  HB2 ARG A 345      -5.628  24.141 -23.205  1.00  0.00      A    H
ATOM   4748  HB3 ARG A 345      -5.526  23.086 -24.614  1.00  0.00      A    H
ATOM   4749  HG2 ARG A 345      -7.912  23.596 -22.794  1.00  0.00      A    H
ATOM   4750  HG3 ARG A 345      -8.087  22.775 -24.344  1.00  0.00      A    H
ATOM   4751  HD2 ARG A 345      -6.484  21.026 -23.646  1.00  0.00      A    H
ATOM   4752  HD3 ARG A 345      -7.847  21.134 -22.545  1.00  0.00      A    H
ATOM   4753  HE  ARG A 345      -6.488  22.021 -20.848  1.00  0.00      A    H
ATOM   4754 HH11 ARG A 345      -4.494  21.475 -23.685  1.00  0.00      A    H
ATOM   4755 HH12 ARG A 345      -3.016  21.732 -22.809  1.00  0.00      A    H
ATOM   4756 HH21 ARG A 345      -4.553  22.319 -19.793  1.00  0.00      A    H
ATOM   4757 HH22 ARG A 345      -3.057  22.135 -20.652  1.00  0.00      A    H
ATOM   4758  N   CYS A 346      -4.428  25.898 -25.857  1.00103.09      A    N
ATOM   4759  CA  CYS A 346      -3.174  26.657 -25.822  1.00113.60      A    C
ATOM   4760  C   CYS A 346      -3.129  27.840 -26.807  1.00119.03      A    C
ATOM   4761  O   CYS A 346      -2.227  28.664 -26.691  1.00122.36      A    O
ATOM   4762  CB  CYS A 346      -2.010  25.696 -26.093  1.00113.30      A    C
ATOM   4763  SG  CYS A 346      -2.024  24.273 -24.956  1.00115.03      A    S
ATOM   4764  H   CYS A 346      -4.567  25.266 -26.633  1.00  0.00      A    H
ATOM   4765  HA  CYS A 346      -3.035  27.083 -24.826  1.00  0.00      A    H
ATOM   4766  HB2 CYS A 346      -1.079  26.250 -25.965  1.00  0.00      A    H
ATOM   4767  HB3 CYS A 346      -2.063  25.340 -27.125  1.00  0.00      A    H
ATOM   4768  HG  CYS A 346      -2.984  23.579 -25.591  1.00  0.00      A    H
ATOM   4769  N   PHE A 347      -4.006  27.856 -27.823  1.00118.10      A    N
ATOM   4770  CA  PHE A 347      -4.285  28.969 -28.749  1.00119.97      A    C
ATOM   4771  C   PHE A 347      -3.134  29.971 -28.925  1.00125.27      A    C
ATOM   4772  O   PHE A 347      -2.948  30.509 -30.017  1.00130.00      A    O
ATOM   4773  CB  PHE A 347      -5.579  29.682 -28.325  1.00118.65      A    C
ATOM   4774  CG  PHE A 347      -5.539  30.335 -26.955  1.00121.96      A    C
ATOM   4775  CD1 PHE A 347      -5.929  29.605 -25.815  1.00121.92      A    C
ATOM   4776  CD2 PHE A 347      -5.121  31.673 -26.816  1.00123.35      A    C
ATOM   4777  CE1 PHE A 347      -5.882  30.201 -24.543  1.00124.65      A    C
ATOM   4778  CE2 PHE A 347      -5.086  32.272 -25.544  1.00124.88      A    C
ATOM   4779  CZ  PHE A 347      -5.462  31.535 -24.407  1.00127.32      A    C
ATOM   4780  HA  PHE A 347      -4.460  28.538 -29.735  1.00  0.00      A    H
ATOM   4781  HB2 PHE A 347      -6.397  28.960 -28.343  1.00  0.00      A    H
ATOM   4782  HB3 PHE A 347      -5.815  30.444 -29.069  1.00  0.00      A    H
ATOM   4783  HD1 PHE A 347      -6.268  28.585 -25.916  1.00  0.00      A    H
ATOM   4784  HD2 PHE A 347      -4.837  32.247 -27.687  1.00  0.00      A    H
ATOM   4785  HE1 PHE A 347      -6.175  29.633 -23.671  1.00  0.00      A    H
ATOM   4786  HE2 PHE A 347      -4.776  33.303 -25.439  1.00  0.00      A    H
ATOM   4787  HZ  PHE A 347      -5.438  31.998 -23.430  1.00  0.00      A    H
ATOM   4788  H   PHE A 347      -4.647  27.075 -27.869  1.00  0.00      A    H
TER    4789      PHE A 347
ATOM   4790  N   GLN B   3     -19.517   4.320  -2.006  1.00103.21      A    N
ATOM   4791  CA  GLN B   3     -20.608   5.033  -2.711  1.00 97.57      A    C
ATOM   4792  C   GLN B   3     -20.462   4.716  -4.198  1.00 90.54      A    C
ATOM   4793  O   GLN B   3     -20.353   3.526  -4.456  1.00 97.37      A    O
ATOM   4794  CB  GLN B   3     -20.704   6.530  -2.334  1.00 88.71      A    C
ATOM   4795  CG  GLN B   3     -19.379   7.328  -2.273  1.00 87.73      A    C
ATOM   4796  CD  GLN B   3     -19.593   8.838  -2.222  1.00 85.69      A    C
ATOM   4797  NE2 GLN B   3     -18.554   9.619  -2.050  1.00 76.44      A    N
ATOM   4798  OE1 GLN B   3     -20.675   9.344  -2.437  1.00 92.59      A    O
ATOM   4799  HA  GLN B   3     -21.552   4.575  -2.416  1.00  0.00      A    H
ATOM   4800  HB2 GLN B   3     -21.173   6.600  -1.352  1.00  0.00      A    H
ATOM   4801  HB3 GLN B   3     -21.382   7.001  -3.047  1.00  0.00      A    H
ATOM   4802  HG2 GLN B   3     -18.770   7.131  -3.151  1.00  0.00      A    H
ATOM   4803  HG3 GLN B   3     -18.812   7.025  -1.393  1.00  0.00      A    H
ATOM   4804 HE21 GLN B   3     -17.635   9.255  -1.881  1.00  0.00      A    H
ATOM   4805 HE22 GLN B   3     -18.753  10.608  -2.045  1.00  0.00      A    H
ATOM   4806  H1  GLN B   3     -19.550   3.341  -2.266  1.00  0.00      A    H
ATOM   4807  H2  GLN B   3     -18.622   4.677  -2.324  1.00  0.00      A    H
ATOM   4808  H3  GLN B   3     -19.600   4.416  -1.005  1.00  0.00      A    H
ATOM   4809  N   VAL B   4     -19.923   5.663  -4.974  1.00 85.02      A    N
ATOM   4810  CA  VAL B   4     -18.745   5.417  -5.831  1.00 74.38      A    C
ATOM   4811  C   VAL B   4     -17.635   4.745  -5.009  1.00 69.06      A    C
ATOM   4812  O   VAL B   4     -17.492   5.059  -3.818  1.00 68.61      A    O
ATOM   4813  CB  VAL B   4     -18.240   6.769  -6.387  1.00 70.98      A    C
ATOM   4814  CG1 VAL B   4     -16.867   6.708  -7.065  1.00 67.11      A    C
ATOM   4815  CG2 VAL B   4     -19.242   7.370  -7.374  1.00 68.19      A    C
ATOM   4816  H   VAL B   4     -20.068   6.627  -4.716  1.00  0.00      A    H
ATOM   4817  HA  VAL B   4     -19.007   4.753  -6.658  1.00  0.00      A    H
ATOM   4818  HB  VAL B   4     -18.150   7.464  -5.550  1.00  0.00      A    H
ATOM   4819 HG11 VAL B   4     -16.088   6.515  -6.330  1.00  0.00      A    H
ATOM   4820 HG12 VAL B   4     -16.859   5.916  -7.813  1.00  0.00      A    H
ATOM   4821 HG13 VAL B   4     -16.646   7.659  -7.550  1.00  0.00      A    H
ATOM   4822 HG21 VAL B   4     -20.233   7.449  -6.929  1.00  0.00      A    H
ATOM   4823 HG22 VAL B   4     -19.295   6.748  -8.264  1.00  0.00      A    H
ATOM   4824 HG23 VAL B   4     -18.916   8.370  -7.656  1.00  0.00      A    H
ATOM   4825  N   GLN B   5     -16.827   3.878  -5.613  1.00 67.57      A    N
ATOM   4826  CA  GLN B   5     -15.648   3.294  -4.974  1.00 69.18      A    C
ATOM   4827  C   GLN B   5     -14.462   3.255  -5.946  1.00 70.84      A    C
ATOM   4828  O   GLN B   5     -14.275   2.297  -6.688  1.00 68.29      A    O
ATOM   4829  CB  GLN B   5     -16.020   1.922  -4.393  1.00 81.80      A    C
ATOM   4830  CG  GLN B   5     -14.856   1.293  -3.615  1.00 88.91      A    C
ATOM   4831  CD  GLN B   5     -15.344   0.186  -2.691  1.00101.94      A    C
ATOM   4832  NE2 GLN B   5     -14.923  -1.042  -2.896  1.00102.64      A    N
ATOM   4833  OE1 GLN B   5     -16.088   0.417  -1.752  1.00107.62      A    O
ATOM   4834  H   GLN B   5     -17.082   3.527  -6.542  1.00  0.00      A    H
ATOM   4835  HA  GLN B   5     -15.349   3.926  -4.138  1.00  0.00      A    H
ATOM   4836  HB2 GLN B   5     -16.328   1.246  -5.193  1.00  0.00      A    H
ATOM   4837  HB3 GLN B   5     -16.866   2.060  -3.716  1.00  0.00      A    H
ATOM   4838  HG2 GLN B   5     -14.377   2.052  -2.995  1.00  0.00      A    H
ATOM   4839  HG3 GLN B   5     -14.114   0.903  -4.312  1.00  0.00      A    H
ATOM   4840 HE21 GLN B   5     -15.270  -1.742  -2.265  1.00  0.00      A    H
ATOM   4841 HE22 GLN B   5     -14.338  -1.253  -3.685  1.00  0.00      A    H
ATOM   4842  N   LEU B   6     -13.632   4.302  -5.908  1.00 58.92      A    N
ATOM   4843  CA  LEU B   6     -12.421   4.396  -6.725  1.00 60.19      A    C
ATOM   4844  C   LEU B   6     -11.339   3.426  -6.223  1.00 62.34      A    C
ATOM   4845  O   LEU B   6     -10.602   3.730  -5.286  1.00 72.34      A    O
ATOM   4846  CB  LEU B   6     -11.923   5.858  -6.764  1.00 56.40      A    C
ATOM   4847  CG  LEU B   6     -12.879   6.901  -7.379  1.00 57.14      A    C
ATOM   4848  CD1 LEU B   6     -12.075   8.098  -7.891  1.00 59.13      A    C
ATOM   4849  CD2 LEU B   6     -13.675   6.379  -8.574  1.00 54.28      A    C
ATOM   4850  H   LEU B   6     -13.814   5.042  -5.250  1.00  0.00      A    H
ATOM   4851  HA  LEU B   6     -12.664   4.088  -7.743  1.00  0.00      A    H
ATOM   4852  HB2 LEU B   6     -11.678   6.179  -5.751  1.00  0.00      A    H
ATOM   4853  HB3 LEU B   6     -10.994   5.872  -7.328  1.00  0.00      A    H
ATOM   4854  HG  LEU B   6     -13.576   7.239  -6.612  1.00  0.00      A    H
ATOM   4855 HD11 LEU B   6     -11.327   8.377  -7.157  1.00  0.00      A    H
ATOM   4856 HD12 LEU B   6     -11.564   7.839  -8.816  1.00  0.00      A    H
ATOM   4857 HD13 LEU B   6     -12.738   8.945  -8.052  1.00  0.00      A    H
ATOM   4858 HD21 LEU B   6     -14.375   5.616  -8.238  1.00  0.00      A    H
ATOM   4859 HD22 LEU B   6     -13.000   5.941  -9.306  1.00  0.00      A    H
ATOM   4860 HD23 LEU B   6     -14.253   7.184  -9.026  1.00  0.00      A    H
ATOM   4861  N   VAL B   7     -11.282   2.232  -6.819  1.00 63.62      A    N
ATOM   4862  CA  VAL B   7     -10.271   1.209  -6.514  1.00 65.97      A    C
ATOM   4863  C   VAL B   7      -8.967   1.544  -7.239  1.00 57.44      A    C
ATOM   4864  O   VAL B   7      -8.812   1.240  -8.422  1.00 50.30      A    O
ATOM   4865  CB  VAL B   7     -10.778  -0.208  -6.857  1.00 74.94      A    C
ATOM   4866  CG1 VAL B   7      -9.730  -1.279  -6.519  1.00 76.49      A    C
ATOM   4867  CG2 VAL B   7     -12.051  -0.552  -6.070  1.00 76.70      A    C
ATOM   4868  H   VAL B   7     -11.971   2.033  -7.541  1.00  0.00      A    H
ATOM   4869  HA  VAL B   7     -10.067   1.229  -5.443  1.00  0.00      A    H
ATOM   4870  HB  VAL B   7     -11.007  -0.266  -7.921  1.00  0.00      A    H
ATOM   4871 HG11 VAL B   7     -10.128  -2.269  -6.739  1.00  0.00      A    H
ATOM   4872 HG12 VAL B   7      -8.832  -1.135  -7.119  1.00  0.00      A    H
ATOM   4873 HG13 VAL B   7      -9.464  -1.225  -5.463  1.00  0.00      A    H
ATOM   4874 HG21 VAL B   7     -12.358  -1.574  -6.290  1.00  0.00      A    H
ATOM   4875 HG22 VAL B   7     -11.869  -0.447  -5.000  1.00  0.00      A    H
ATOM   4876 HG23 VAL B   7     -12.860   0.114  -6.368  1.00  0.00      A    H
ATOM   4877  N   GLU B   8      -8.087   2.284  -6.563  1.00 53.19      A    N
ATOM   4878  CA  GLU B   8      -6.744   2.650  -7.037  1.00 59.37      A    C
ATOM   4879  C   GLU B   8      -5.742   1.476  -6.987  1.00 61.25      A    C
ATOM   4880  O   GLU B   8      -5.942   0.490  -6.276  1.00 66.50      A    O
ATOM   4881  CB  GLU B   8      -6.192   3.823  -6.211  1.00 67.00      A    C
ATOM   4882  CG  GLU B   8      -7.030   5.104  -6.281  1.00 69.46      A    C
ATOM   4883  CD  GLU B   8      -6.375   6.232  -5.476  1.00 63.48      A    C
ATOM   4884  OE1 GLU B   8      -6.314   6.124  -4.230  1.00 67.54      A    O
ATOM   4885  OE2 GLU B   8      -6.108   7.295  -6.076  1.00 56.88      A    O
ATOM   4886  H   GLU B   8      -8.356   2.595  -5.640  1.00  0.00      A    H
ATOM   4887  HA  GLU B   8      -6.818   2.974  -8.074  1.00  0.00      A    H
ATOM   4888  HB2 GLU B   8      -6.089   3.512  -5.170  1.00  0.00      A    H
ATOM   4889  HB3 GLU B   8      -5.207   4.064  -6.604  1.00  0.00      A    H
ATOM   4890  HG2 GLU B   8      -7.115   5.405  -7.326  1.00  0.00      A    H
ATOM   4891  HG3 GLU B   8      -8.032   4.918  -5.890  1.00  0.00      A    H
ATOM   4892  N   SER B   9      -4.643   1.568  -7.747  1.00 51.98      A    N
ATOM   4893  CA  SER B   9      -3.574   0.557  -7.827  1.00 50.79      A    C
ATOM   4894  C   SER B   9      -2.305   1.074  -8.527  1.00 45.36      A    C
ATOM   4895  O   SER B   9      -2.332   2.074  -9.243  1.00 48.87      A    O
ATOM   4896  CB  SER B   9      -4.107  -0.667  -8.586  1.00 50.24      A    C
ATOM   4897  OG  SER B   9      -4.788  -1.506  -7.681  1.00 69.56      A    O
ATOM   4898  H   SER B   9      -4.579   2.348  -8.392  1.00  0.00      A    H
ATOM   4899  HA  SER B   9      -3.297   0.253  -6.817  1.00  0.00      A    H
ATOM   4900  HB2 SER B   9      -4.783  -0.347  -9.380  1.00  0.00      A    H
ATOM   4901  HB3 SER B   9      -3.288  -1.235  -9.028  1.00  0.00      A    H
ATOM   4902  HG  SER B   9      -5.368  -0.934  -7.136  1.00  0.00      A    H
ATOM   4903  N   GLY B  10      -1.214   0.298  -8.444  1.00 49.30      A    N
ATOM   4904  CA  GLY B  10      -0.067   0.381  -9.369  1.00 52.26      A    C
ATOM   4905  C   GLY B  10       1.082   1.332  -8.991  1.00 59.42      A    C
ATOM   4906  O   GLY B  10       1.929   1.620  -9.839  1.00 66.60      A    O
ATOM   4907  H   GLY B  10      -1.287  -0.534  -7.876  1.00  0.00      A    H
ATOM   4908  HA2 GLY B  10      -0.430   0.673 -10.353  1.00  0.00      A    H
ATOM   4909  HA3 GLY B  10       0.365  -0.615  -9.466  1.00  0.00      A    H
ATOM   4910  N   GLY B  11       1.092   1.848  -7.756  1.00 54.99      A    N
ATOM   4911  CA  GLY B  11       2.175   2.670  -7.195  1.00 59.49      A    C
ATOM   4912  C   GLY B  11       3.335   1.868  -6.584  1.00 58.82      A    C
ATOM   4913  O   GLY B  11       3.623   0.753  -7.010  1.00 63.28      A    O
ATOM   4914  H   GLY B  11       0.340   1.581  -7.140  1.00  0.00      A    H
ATOM   4915  HA2 GLY B  11       1.764   3.310  -6.417  1.00  0.00      A    H
ATOM   4916  HA3 GLY B  11       2.580   3.315  -7.973  1.00  0.00      A    H
ATOM   4917  N   GLY B  12       3.951   2.411  -5.527  1.00 58.31      A    N
ATOM   4918  CA  GLY B  12       4.982   1.743  -4.722  1.00 58.39      A    C
ATOM   4919  C   GLY B  12       6.372   2.397  -4.754  1.00 58.13      A    C
ATOM   4920  O   GLY B  12       6.547   3.541  -5.175  1.00 53.41      A    O
ATOM   4921  H   GLY B  12       3.605   3.298  -5.174  1.00  0.00      A    H
ATOM   4922  HA2 GLY B  12       4.649   1.722  -3.685  1.00  0.00      A    H
ATOM   4923  HA3 GLY B  12       5.091   0.708  -5.048  1.00  0.00      A    H
ATOM   4924  N   LEU B  13       7.352   1.694  -4.179  1.00 63.07      A    N
ATOM   4925  CA  LEU B  13       8.762   2.100  -4.143  1.00 66.87      A    C
ATOM   4926  C   LEU B  13       9.475   1.717  -5.448  1.00 68.34      A    C
ATOM   4927  O   LEU B  13       9.529   0.536  -5.789  1.00 72.79      A    O
ATOM   4928  CB  LEU B  13       9.454   1.430  -2.938  1.00 74.83      A    C
ATOM   4929  CG  LEU B  13       9.076   2.039  -1.577  1.00 82.74      A    C
ATOM   4930  CD1 LEU B  13       9.432   1.072  -0.448  1.00 90.76      A    C
ATOM   4931  CD2 LEU B  13       9.835   3.345  -1.336  1.00 83.71      A    C
ATOM   4932  H   LEU B  13       7.140   0.755  -3.882  1.00  0.00      A    H
ATOM   4933  HA  LEU B  13       8.820   3.182  -4.034  1.00  0.00      A    H
ATOM   4934  HB2 LEU B  13      10.534   1.501  -3.056  1.00  0.00      A    H
ATOM   4935  HB3 LEU B  13       9.198   0.369  -2.944  1.00  0.00      A    H
ATOM   4936  HG  LEU B  13       8.003   2.232  -1.541  1.00  0.00      A    H
ATOM   4937 HD11 LEU B  13       8.873   0.144  -0.567  1.00  0.00      A    H
ATOM   4938 HD12 LEU B  13       9.167   1.514   0.513  1.00  0.00      A    H
ATOM   4939 HD13 LEU B  13      10.500   0.853  -0.459  1.00  0.00      A    H
ATOM   4940 HD21 LEU B  13      10.905   3.153  -1.273  1.00  0.00      A    H
ATOM   4941 HD22 LEU B  13       9.495   3.797  -0.403  1.00  0.00      A    H
ATOM   4942 HD23 LEU B  13       9.647   4.038  -2.153  1.00  0.00      A    H
ATOM   4943  N   VAL B  14      10.188   2.664  -6.065  1.00 62.67      A    N
ATOM   4944  CA  VAL B  14      11.018   2.429  -7.267  1.00 64.62      A    C
ATOM   4945  C   VAL B  14      12.280   3.291  -7.269  1.00 66.35      A    C
ATOM   4946  O   VAL B  14      12.320   4.349  -6.646  1.00 70.04      A    O
ATOM   4947  CB  VAL B  14      10.234   2.646  -8.578  1.00 84.12      A    C
ATOM   4948  CG1 VAL B  14       9.173   1.567  -8.792  1.00 77.66      A    C
ATOM   4949  CG2 VAL B  14       9.578   4.027  -8.671  1.00 57.36      A    C
ATOM   4950  H   VAL B  14      10.152   3.609  -5.692  1.00  0.00      A    H
ATOM   4951  HA  VAL B  14      11.350   1.391  -7.255  1.00  0.00      A    H
ATOM   4952  HB  VAL B  14      10.939   2.559  -9.406  1.00  0.00      A    H
ATOM   4953 HG11 VAL B  14       9.618   0.577  -8.688  1.00  0.00      A    H
ATOM   4954 HG12 VAL B  14       8.375   1.673  -8.057  1.00  0.00      A    H
ATOM   4955 HG13 VAL B  14       8.752   1.654  -9.793  1.00  0.00      A    H
ATOM   4956 HG21 VAL B  14       9.055   4.103  -9.621  1.00  0.00      A    H
ATOM   4957 HG22 VAL B  14      10.334   4.810  -8.617  1.00  0.00      A    H
ATOM   4958 HG23 VAL B  14       8.857   4.164  -7.864  1.00  0.00      A    H
ATOM   4959  N   ARG B  15      13.331   2.848  -7.970  1.00 70.21      A    N
ATOM   4960  CA  ARG B  15      14.596   3.597  -8.075  1.00 72.06      A    C
ATOM   4961  C   ARG B  15      14.479   4.809  -9.019  1.00 73.95      A    C
ATOM   4962  O   ARG B  15      13.715   4.741  -9.987  1.00 66.45      A    O
ATOM   4963  CB  ARG B  15      15.765   2.666  -8.454  1.00 77.65      A    C
ATOM   4964  CG  ARG B  15      15.995   1.597  -7.371  1.00 96.07      A    C
ATOM   4965  CD  ARG B  15      17.347   0.875  -7.476  1.00109.00      A    C
ATOM   4966  NE  ARG B  15      17.435  -0.044  -8.632  1.00118.42      A    N
ATOM   4967  CZ  ARG B  15      17.046  -1.309  -8.644  1.00126.69      A    C
ATOM   4968  NH1 ARG B  15      16.393  -1.841  -7.657  1.00131.03      A    N
ATOM   4969  NH2 ARG B  15      17.299  -2.080  -9.662  1.00128.45      A    N
ATOM   4970  H   ARG B  15      13.230   1.992  -8.492  1.00  0.00      A    H
ATOM   4971  HA  ARG B  15      14.803   3.994  -7.085  1.00  0.00      A    H
ATOM   4972  HB2 ARG B  15      15.563   2.185  -9.413  1.00  0.00      A    H
ATOM   4973  HB3 ARG B  15      16.671   3.265  -8.553  1.00  0.00      A    H
ATOM   4974  HG2 ARG B  15      15.188   0.867  -7.415  1.00  0.00      A    H
ATOM   4975  HG3 ARG B  15      15.963   2.076  -6.393  1.00  0.00      A    H
ATOM   4976  HD2 ARG B  15      18.143   1.619  -7.536  1.00  0.00      A    H
ATOM   4977  HD3 ARG B  15      17.508   0.313  -6.553  1.00  0.00      A    H
ATOM   4978  HE  ARG B  15      17.945   0.285  -9.433  1.00  0.00      A    H
ATOM   4979 HH11 ARG B  15      16.105  -1.263  -6.872  1.00  0.00      A    H
ATOM   4980 HH12 ARG B  15      16.010  -2.778  -7.680  1.00  0.00      A    H
ATOM   4981 HH21 ARG B  15      17.852  -1.749 -10.430  1.00  0.00      A    H
ATOM   4982 HH22 ARG B  15      17.033  -3.047  -9.605  1.00  0.00      A    H
ATOM   4983  N   PRO B  16      15.294   5.869  -8.823  1.00 73.24      A    N
ATOM   4984  CA  PRO B  16      15.410   6.982  -9.767  1.00 70.07      A    C
ATOM   4985  C   PRO B  16      15.716   6.522 -11.199  1.00 69.59      A    C
ATOM   4986  O   PRO B  16      16.382   5.510 -11.409  1.00 72.40      A    O
ATOM   4987  CB  PRO B  16      16.519   7.885  -9.220  1.00 70.89      A    C
ATOM   4988  CG  PRO B  16      16.503   7.602  -7.719  1.00 72.03      A    C
ATOM   4989  CD  PRO B  16      16.121   6.125  -7.652  1.00 72.07      A    C
ATOM   4990  HA  PRO B  16      14.470   7.533  -9.764  1.00  0.00      A    H
ATOM   4991  HB2 PRO B  16      16.325   8.937  -9.435  1.00  0.00      A    H
ATOM   4992  HB3 PRO B  16      17.485   7.583  -9.630  1.00  0.00      A    H
ATOM   4993  HG2 PRO B  16      17.475   7.788  -7.261  1.00  0.00      A    H
ATOM   4994  HG3 PRO B  16      15.733   8.206  -7.237  1.00  0.00      A    H
ATOM   4995  HD2 PRO B  16      15.571   5.939  -6.731  1.00  0.00      A    H
ATOM   4996  HD3 PRO B  16      17.019   5.508  -7.694  1.00  0.00      A    H
ATOM   4997  N   GLY B  17      15.151   7.220 -12.184  1.00 67.61      A    N
ATOM   4998  CA  GLY B  17      15.158   6.815 -13.593  1.00 68.45      A    C
ATOM   4999  C   GLY B  17      14.154   5.708 -13.953  1.00 70.47      A    C
ATOM   5000  O   GLY B  17      13.860   5.536 -15.134  1.00 71.96      A    O
ATOM   5001  H   GLY B  17      14.584   8.023 -11.927  1.00  0.00      A    H
ATOM   5002  HA2 GLY B  17      14.941   7.686 -14.210  1.00  0.00      A    H
ATOM   5003  HA3 GLY B  17      16.154   6.454 -13.852  1.00  0.00      A    H
ATOM   5004  N   GLY B  18      13.533   5.055 -12.963  1.00 69.89      A    N
ATOM   5005  CA  GLY B  18      12.568   3.971 -13.155  1.00 67.02      A    C
ATOM   5006  C   GLY B  18      11.184   4.399 -13.663  1.00 66.20      A    C
ATOM   5007  O   GLY B  18      10.933   5.565 -13.980  1.00 61.77      A    O
ATOM   5008  H   GLY B  18      13.823   5.241 -12.011  1.00  0.00      A    H
ATOM   5009  HA2 GLY B  18      12.978   3.253 -13.866  1.00  0.00      A    H
ATOM   5010  HA3 GLY B  18      12.435   3.459 -12.202  1.00  0.00      A    H
ATOM   5011  N   SER B  19      10.257   3.439 -13.638  1.00 63.30      A    N
ATOM   5012  CA  SER B  19       8.894   3.546 -14.171  1.00 67.77      A    C
ATOM   5013  C   SER B  19       7.866   2.865 -13.259  1.00 61.87      A    C
ATOM   5014  O   SER B  19       8.205   1.931 -12.537  1.00 60.92      A    O
ATOM   5015  CB  SER B  19       8.822   2.901 -15.562  1.00 62.79      A    C
ATOM   5016  OG  SER B  19       9.568   3.620 -16.525  1.00 87.27      A    O
ATOM   5017  H   SER B  19      10.519   2.533 -13.277  1.00  0.00      A    H
ATOM   5018  HA  SER B  19       8.625   4.597 -14.253  1.00  0.00      A    H
ATOM   5019  HB2 SER B  19       7.783   2.862 -15.885  1.00  0.00      A    H
ATOM   5020  HB3 SER B  19       9.199   1.878 -15.505  1.00  0.00      A    H
ATOM   5021  HG  SER B  19       8.948   3.951 -17.199  1.00  0.00      A    H
ATOM   5022  N   LEU B  20       6.592   3.236 -13.412  1.00 47.43      A    N
ATOM   5023  CA  LEU B  20       5.415   2.631 -12.762  1.00 48.60      A    C
ATOM   5024  C   LEU B  20       4.215   2.632 -13.725  1.00 43.83      A    C
ATOM   5025  O   LEU B  20       4.247   3.311 -14.753  1.00 46.07      A    O
ATOM   5026  CB  LEU B  20       5.078   3.402 -11.465  1.00 50.47      A    C
ATOM   5027  CG  LEU B  20       5.947   3.040 -10.246  1.00 58.95      A    C
ATOM   5028  CD1 LEU B  20       5.650   4.011  -9.107  1.00 66.42      A    C
ATOM   5029  CD2 LEU B  20       5.661   1.620  -9.754  1.00 59.59      A    C
ATOM   5030  H   LEU B  20       6.399   3.928 -14.131  1.00  0.00      A    H
ATOM   5031  HA  LEU B  20       5.628   1.589 -12.522  1.00  0.00      A    H
ATOM   5032  HB2 LEU B  20       5.170   4.470 -11.663  1.00  0.00      A    H
ATOM   5033  HB3 LEU B  20       4.038   3.217 -11.190  1.00  0.00      A    H
ATOM   5034  HG  LEU B  20       6.999   3.135 -10.502  1.00  0.00      A    H
ATOM   5035 HD11 LEU B  20       6.228   3.732  -8.225  1.00  0.00      A    H
ATOM   5036 HD12 LEU B  20       4.590   3.983  -8.862  1.00  0.00      A    H
ATOM   5037 HD13 LEU B  20       5.932   5.021  -9.401  1.00  0.00      A    H
ATOM   5038 HD21 LEU B  20       6.171   1.440  -8.809  1.00  0.00      A    H
ATOM   5039 HD22 LEU B  20       4.592   1.480  -9.592  1.00  0.00      A    H
ATOM   5040 HD23 LEU B  20       6.021   0.889 -10.476  1.00  0.00      A    H
ATOM   5041  N   ARG B  21       3.116   1.956 -13.366  1.00 37.34      A    N
ATOM   5042  CA  ARG B  21       1.842   2.008 -14.105  1.00 43.08      A    C
ATOM   5043  C   ARG B  21       0.667   2.018 -13.130  1.00 47.90      A    C
ATOM   5044  O   ARG B  21       0.155   0.962 -12.774  1.00 47.36      A    O
ATOM   5045  CB  ARG B  21       1.781   0.864 -15.140  1.00 45.86      A    C
ATOM   5046  CG  ARG B  21       0.557   0.978 -16.074  1.00 42.56      A    C
ATOM   5047  CD  ARG B  21       0.580  -0.031 -17.239  1.00 46.53      A    C
ATOM   5048  NE  ARG B  21       1.690   0.251 -18.166  1.00 55.23      A    N
[truncated: 121,250 more chars]
