# Supplementary material for: Landscaping the Nitazene Scaffold to Identify Novel Mu-Opioid Receptor Modulators: From Molecular Design and Chemical Synthesis to Pharmacological Profiling
Source: J Med Chem. 2026 Jul 6;69(14):16658–76. doi: 10.1021/acs.jmedchem.6c00283 (PMC13403233; doi:10.1021/acs.jmedchem.6c00283)
Supplement: Supplementary file 5 [file jm6c00283_si_005.csv]

		RFU (Max-Min) %DAMGO		%MPE
Compounds	Smiles	Single-dose agonism	Single-dose antagonism	Single-dose agonism	Single-dose antagonism- morphine	Single-dose antagonism-fentanyl	Single-dose antagonism-etoniotazene
Etonitazene	CCOC(C=C1)=CC=C1CC2=NC3=CC([N+]([O-])=O)=CC=C3N2CCN(CC)CC.Cl	81.85±8.08	--	100	--	--	--
1	FC(C=C1)=CC=C1CC2=NC3=CC=CC=C3N2CCN(C)C.Cl	12.10±4.53	108.88±2.75	20.1 ± 6.5	74.1 ± 16.4	--	--
2	CC(C=C1)=CC=C1CC2=NC3=CC=CC=C3N2CCN(C)C.Cl	30.97±0.36	102.76±14.92	16.1 ± 3.3	54.2 ± 12.1	--	--
3	CN(C)CCN1C2=CC=CC=C2N=C1CC3=CC=C(C(C)C)C=C3.Cl	67.59±5.91	--	14.6 ± 3.0	65.4 ± 15.6	--	--
4	CN(C)CCN1C2=CC=CC=C2N=C1CC3=CC=C(C(F)(F)F)C=C3.Cl	53.09±3.76	37.14±14.34	9.1 ± 3.0	50.5 ± 11.7	--	--
5	ClC(C=C1)=CC=C1CC2=NC3=CC=CC=C3N2CCN(C)C.Cl	17.46±2.60	84.12±8.42	3.3 ± 1.1	60.9 ± 14.5	--	--
6	CN(C)CCN1C2=CC=CC=C2N=C1CC3=CC=C(C#N)C=C3.Cl	5.21±1.11	92.48±8.95	7.1 ± 2.4	96.8 ± 3.2	--	--
7	CN(C)CCN1C2=CC=CC=C2N=C1CC3=CC=C(CC)C=C3.Cl	68.08±10.26	--	18.7 ± 3.4	98.4 ± 1.6	--	--
8	CN(C)CCN1C2=CC=CC=C2N=C1CC3=CC=C(OCC)C=C3.Cl	81.30±8.58	--	100	--	--	--
9	FC(C=C1)=CC=C1CC2=NC3=CC=CC=C3N2CCN(CC)CC.Cl	27.80±6.22	49.74±3.90	10.0 ± 1.3	100	--	--
10	ClC(C=C1)=CC=C1CC2=NC3=CC=CC=C3N2CCN(CC)CC.Cl	61.25±0.99	--	13.0 ± 2.5	38.5 ± 5.9	84.8 ± 9.8	84.1 ± 10.3
11	CCN(CC)CCN1C2=CC=CC=C2N=C1CC3=CC=C(C(F)(F)F)C=C3.Cl	71.02±6.46	--	11.0 ± 3.0	77.7 ± 15.1	--	--
12	CCN(CC)CCN1C2=CC=CC=C2N=C1CC3=CC=C(C#N)C=C3.Cl	75.12±8.46	--	15.5 ± 0.9	72.4 ± 16.5	--	--
13	CC(C=C1)=CC=C1CC2=NC3=CC=CC=C3N2CCN(CC)CC.Cl	55.09±4.29	9.41±1.04	11.5 ± 1.9	62.4 ± 12.9	--	--
14	CCN(CC)CCN1C2=CC=CC=C2N=C1CC3=CC=C(C(C)C)C=C3.Cl	73.33±1.60	--	12.9 ± 1.8	95.6 ± 4.4	--	--
15	CCN(CC)CCN1C2=CC=CC=C2N=C1CC3=CC=C(CC)C=C3.Cl	63.76±4.90	--	39.5 ± 10.0	99.6 ± 0.4	--	--
16	CCN(CC)CCN1C2=CC=CC=C2N=C1CC3=CC=C(OCC)C=C3.Cl	71.65±5.25	--	100	--	--	--
17	ClC(C=C1)=CC=C1CC2=NC3=CC=CC=C3N2CCN4CCCC4.Cl	50.31±14.52	16.51±14.26	39.1 ± 13.2	66.7 ± 11.5	--	--
18	FC(C(C=C1)=CC=C1CC2=NC3=CC=CC=C3N2CCN4CCCC4)(F)F.Cl	67.57±2.96	--	6.8 ± 2.1	62.3 ± 13.4	--	--
19	FC(C=C1)=CC=C1CC2=NC3=CC=CC=C3N2CCN4CCCC4.Cl	53.09±3.15	58.33±6.70	8.0 ± 2.6	52.7 ± 10.9	--	--
20	CCC(C=C1)=CC=C1CC2=NC3=CC=CC=C3N2CCN4CCCC4.Cl	79.34±6.28	--	99.4 ± 0.6	--	--	--
21	CC(C=C1)=CC=C1CC2=NC3=CC=CC=C3N2CCN4CCCC4.Cl	55.20±5.32	52.59±2.79	36.8 ± 10.3	54.7 ± 10.6	--	--
22	CC(C)C(C=C1)=CC=C1CC2=NC3=CC=CC=C3N2CCN4CCCC4.Cl	79.33±3.15	--	68.9 ± 14.1	--	--	--
23	N#CC(C=C1)=CC=C1CC2=NC3=CC=CC=C3N2CCN4CCCC4.Cl	67.93±4.18	--	4.3 ± 1.9	54.8 ± 16.5	--	--
24	CCOC(C=C1)=CC=C1CC2=NC3=CC=CC=C3N2CCN4CCCC4.Cl	78.81±3.44	--	100	--	--	--
25	ClC(C=C1)=CC=C1CC2=NC3=CC=CC=C3N2CCN4CCCCC4.Cl	21.10±1.34	75.27±8.87	11.1 ± 3.7	47.6 ± 11.2	94.8 ± 4.3	69.6 ± 10.3
26	FC(C(C=C1)=CC=C1CC2=NC3=CC=CC=C3N2CCN4CCCCC4)(F)F.Cl	36.73±2.04	48.15±9.83	2.8 ± 2.0	42.1 ± 13.0	52.9 ± 15.9	52.6 ± 16.5
27	FC(C=C1)=CC=C1CC2=NC3=CC=CC=C3N2CCN4CCCCC4.Cl	40.90±4.38	78.92±8.15	7.1 ± 3.1	40.6 ± 6.4	82.0 ± 8.2	100
28	CCC(C=C1)=CC=C1CC2=NC3=CC=CC=C3N2CCN4CCCCC4.Cl	74.67±1.83	--	16 ± 7.0	64.8 ± 13.5	--	--
29	CCOC(C=C1)=CC=C1CC2=NC3=CC=CC=C3N2CCN4CCCCC4.Cl	72.37±7.77	--	100		--	--
30	CC(C)C(C=C1)=CC=C1CC2=NC3=CC=CC=C3N2CCN4CCCCC4.Cl	72.98±1.32	--	10.7 ± 3.2	38.0 ± 15.5	63.8 ± 12.8	72.9 ± 13.0
31	CC(C=C1)=CC=C1CC2=NC3=CC=CC=C3N2CCN4CCCCC4.Cl	47.74±2.10	65.25±4.97	5.3 ± 2.4	70.3 ± 10.4	--	--
32	N#CC(C=C1)=CC=C1CC2=NC3=CC=CC=C3N2CCN4CCCCC4.Cl	66.20±7.66	--	30.7 ± 14.6	97.8 ± 2.2	--	--
